# Supplementary material for: Unraveling the Reaction Mechanism of Russell’s Viper Venom Factor X Activator: A Paradigm for the Reactivity of Zinc Metalloproteinases?
Source: J Chem Inf Model. 2023 Apr 24;63(13):4056–69. doi: 10.1021/acs.jcim.2c01156 (PMC10336966; doi:10.1021/acs.jcim.2c01156)
Supplement: Supplementary file 2 — ci2c01156_si_002.zip [file ci2c01156_si_002.zip]

Archive with 24 entries (21 files):
- Data Files/
- Data Files/Coordinates/
- Data Files/Coordinates/INT1_structure.pdb
- Data Files/Coordinates/INT2_structure.pdb
- Data Files/Coordinates/PROD_structure.pdb
- Data Files/Coordinates/REACT_structure.pdb
- Data Files/Coordinates/TS1_structure.pdb
- Data Files/Coordinates/TS2_structure.pdb
- Data Files/Gaussian Input Files/
- Data Files/Gaussian Input Files/INT1_opt.com
- Data Files/Gaussian Input Files/INT2_opt.com
- Data Files/Gaussian Input Files/PROD_opt.com
- Data Files/Gaussian Input Files/REACT_opt.com
- Data Files/Gaussian Input Files/TS1_opt.com
- Data Files/Gaussian Input Files/TS2_opt.com
- Data Files/HD1.mol2
- Data Files/HD2.mol2
- Data Files/HD3.mol2
- Data Files/RVVX_mcpbpy.frcmod
- Data Files/RVVX_MP_minimized.rst
- Data Files/RVVX_MP_solv.inpcrd
- Data Files/RVVX_MP_solv.prmtop
- Data Files/WT1.mol2
- Data Files/ZN1.mol2
