# Supplementary material for: Unraveling the Reaction Mechanism of Russell’s Viper Venom Factor X Activator: A Paradigm for the Reactivity of Zinc Metalloproteinases?
Source: J Chem Inf Model. 2023 Apr 24;63(13):4056–69. doi: 10.1021/acs.jcim.2c01156 (PMC10336966; doi:10.1021/acs.jcim.2c01156)
Supplement: Supplementary file 2 — ci2c01156_si_002.zip [file ci2c01156_si_002.zip › Data Files/Coordinates/INT1_structure.pdb]

ATOM      1  N  LGLN X   1     -17.642  10.494  -4.981  0.00  0.00           N  
ATOM      2  CA LGLN X   1     -16.385  10.103  -4.307  0.00  0.00           C  
ATOM      3  C  LGLN X   1     -16.140  11.037  -3.121  0.00  0.00           C  
ATOM      4  O  LGLN X   1     -17.073  11.250  -2.351  0.00  0.00           O  
ATOM      5  CB LGLN X   1     -15.205   9.929  -5.295  0.00  0.00           C  
ATOM      6  CG LGLN X   1     -14.897  11.159  -6.158  0.00  0.00           C  
ATOM      7  CD LGLN X   1     -13.771  11.004  -7.168  0.00  0.00           C  
ATOM      8  NE2LGLN X   1     -13.353   9.815  -7.522  0.00  0.00           N  
ATOM      9  OE1LGLN X   1     -13.237  11.990  -7.652  0.00  0.00           O  
ATOM     10  HA LGLN X   1     -16.553   9.126  -3.857  0.00  0.00           H  
ATOM     11  HB2LGLN X   1     -14.310   9.643  -4.740  0.00  0.00           H  
ATOM     12  HB3LGLN X   1     -15.444   9.108  -5.963  0.00  0.00           H  
ATOM     13  HG2LGLN X   1     -15.787  11.415  -6.731  0.00  0.00           H  
ATOM     14  HG3LGLN X   1     -14.629  11.984  -5.505  0.00  0.00           H  
ATOM     15 HE21LGLN X   1     -13.767   8.959  -7.178  0.00  0.00           H  
ATOM     16 HE22LGLN X   1     -12.689   9.791  -8.288  0.00  0.00           H  
ATOM     17  H1 LGLN X   1     -17.901   9.818  -5.691  0.00  0.00           H  
ATOM     18  H2 LGLN X   1     -18.395  10.559  -4.307  0.00  0.00           H  
ATOM     19  H3 LGLN X   1     -17.551  11.410  -5.403  0.00  0.00           H  
ATOM     20  N  LPHE X   2     -14.921  11.547  -2.922  0.00  0.00           N  
ATOM     21  CA LPHE X   2     -14.461  12.243  -1.713  0.00  0.00           C  
ATOM     22  C  LPHE X   2     -13.431  13.326  -2.080  0.00  0.00           C  
ATOM     23  O  LPHE X   2     -13.040  13.424  -3.246  0.00  0.00           O  
ATOM     24  CB LPHE X   2     -13.831  11.207  -0.757  0.00  0.00           C  
ATOM     25  CG LPHE X   2     -14.679   9.973  -0.502  0.00  0.00           C  
ATOM     26  CD1LPHE X   2     -14.526   8.832  -1.314  0.00  0.00           C  
ATOM     27  CD2LPHE X   2     -15.656   9.981   0.510  0.00  0.00           C  
ATOM     28  CE1LPHE X   2     -15.342   7.705  -1.115  0.00  0.00           C  
ATOM     29  CE2LPHE X   2     -16.472   8.855   0.707  0.00  0.00           C  
ATOM     30  CZ LPHE X   2     -16.309   7.713  -0.095  0.00  0.00           C  
ATOM     31  H  LPHE X   2     -14.210  11.412  -3.625  0.00  0.00           H  
ATOM     32  HA LPHE X   2     -15.304  12.725  -1.216  0.00  0.00           H  
ATOM     33  HB2LPHE X   2     -12.874  10.885  -1.173  0.00  0.00           H  
ATOM     34  HB3LPHE X   2     -13.620  11.687   0.199  0.00  0.00           H  
ATOM     35  HD1LPHE X   2     -13.777   8.822  -2.091  0.00  0.00           H  
ATOM     36  HD2LPHE X   2     -15.789  10.855   1.132  0.00  0.00           H  
ATOM     37  HE1LPHE X   2     -15.216   6.829  -1.735  0.00  0.00           H  
ATOM     38  HE2LPHE X   2     -17.231   8.869   1.475  0.00  0.00           H  
ATOM     39  HZ LPHE X   2     -16.928   6.844   0.080  0.00  0.00           H  
ATOM     40  N  LASN X   3     -12.947  14.087  -1.090  0.00  0.00           N  
ATOM     41  CA LASN X   3     -11.717  14.883  -1.216  0.00  0.00           C  
ATOM     42  C  LASN X   3     -10.537  14.030  -1.724  0.00  0.00           C  
ATOM     43  O  LASN X   3     -10.528  12.809  -1.539  0.00  0.00           O  
ATOM     44  CB LASN X   3     -11.359  15.489   0.156  0.00  0.00           C  
ATOM     45  CG LASN X   3     -12.156  16.729   0.498  0.00  0.00           C  
ATOM     46  ND2LASN X   3     -11.804  17.846  -0.082  0.00  0.00           N  
ATOM     47  OD1LASN X   3     -13.084  16.715   1.296  0.00  0.00           O  
ATOM     48  H  LASN X   3     -13.319  13.954  -0.165  0.00  0.00           H  
ATOM     49  HA LASN X   3     -11.879  15.684  -1.941  0.00  0.00           H  
ATOM     50  HB2LASN X   3     -11.492  14.745   0.941  0.00  0.00           H  
ATOM     51  HB3LASN X   3     -10.306  15.775   0.156  0.00  0.00           H  
ATOM     52 HD21LASN X   3     -12.263  18.710   0.163  0.00  0.00           H  
ATOM     53 HD22LASN X   3     -11.059  17.832  -0.775  0.00  0.00           H  
ATOM     54  N  LLYS X   4      -9.519  14.668  -2.320  0.00  0.00           N  
ATOM     55  CA LLYS X   4      -8.302  13.961  -2.740  0.00  0.00           C  
ATOM     56  C  LLYS X   4      -7.590  13.352  -1.534  0.00  0.00           C  
ATOM     57  O  LLYS X   4      -7.398  14.013  -0.513  0.00  0.00           O  
ATOM     58  CB LLYS X   4      -7.336  14.848  -3.541  0.00  0.00           C  
ATOM     59  CG LLYS X   4      -7.972  15.386  -4.832  0.00  0.00           C  
ATOM     60  CD LLYS X   4      -6.964  15.715  -5.942  0.00  0.00           C  
ATOM     61  CE LLYS X   4      -6.209  14.498  -6.495  0.00  0.00           C  
ATOM     62  NZ LLYS X   4      -7.097  13.515  -7.152  0.00  0.00           N1+
ATOM     63  H  LLYS X   4      -9.547  15.681  -2.376  0.00  0.00           H  
ATOM     64  HA LLYS X   4      -8.608  13.134  -3.382  0.00  0.00           H  
ATOM     65  HB2LLYS X   4      -6.999  15.682  -2.927  0.00  0.00           H  
ATOM     66  HB3LLYS X   4      -6.466  14.239  -3.788  0.00  0.00           H  
ATOM     67  HG2LLYS X   4      -8.673  14.655  -5.220  0.00  0.00           H  
ATOM     68  HG3LLYS X   4      -8.533  16.288  -4.590  0.00  0.00           H  
ATOM     69  HD2LLYS X   4      -7.501  16.185  -6.759  0.00  0.00           H  
ATOM     70  HD3LLYS X   4      -6.244  16.440  -5.563  0.00  0.00           H  
ATOM     71  HE2LLYS X   4      -5.461  14.842  -7.215  0.00  0.00           H  
ATOM     72  HE3LLYS X   4      -5.675  14.009  -5.675  0.00  0.00           H  
ATOM     73  HZ1LLYS X   4      -6.615  12.626  -7.251  0.00  0.00           H  
ATOM     74  HZ2LLYS X   4      -7.931  13.312  -6.607  0.00  0.00           H  
ATOM     75  HZ3LLYS X   4      -7.412  13.797  -8.078  0.00  0.00           H  
ATOM     76  N  LALA X   5      -7.184  12.101  -1.698  0.00  0.00           N  
ATOM     77  CA LALA X   5      -6.504  11.283  -0.710  0.00  0.00           C  
ATOM     78  C  LALA X   5      -5.144  10.837  -1.263  0.00  0.00           C  
ATOM     79  O  LALA X   5      -4.946   9.697  -1.684  0.00  0.00           O  
ATOM     80  CB LALA X   5      -7.442  10.143  -0.321  0.00  0.00           C  
ATOM     81  H  LALA X   5      -7.435  11.647  -2.570  0.00  0.00           H  
ATOM     82  HA LALA X   5      -6.313  11.873   0.185  0.00  0.00           H  
ATOM     83  HB1LALA X   5      -6.895   9.386   0.240  0.00  0.00           H  
ATOM     84  HB2LALA X   5      -8.251  10.540   0.293  0.00  0.00           H  
ATOM     85  HB3LALA X   5      -7.868   9.687  -1.213  0.00  0.00           H  
ATOM     86  N  LPHE X   6      -4.208  11.778  -1.312  0.00  0.00           N  
ATOM     87  CA LPHE X   6      -2.831  11.500  -1.688  0.00  0.00           C  
ATOM     88  C  LPHE X   6      -2.124  10.621  -0.653  0.00  0.00           C  
ATOM     89  O  LPHE X   6      -2.492  10.584   0.517  0.00  0.00           O  
ATOM     90  CB LPHE X   6      -2.077  12.811  -1.907  0.00  0.00           C  
ATOM     91  CG LPHE X   6      -2.484  13.517  -3.181  0.00  0.00           C  
ATOM     92  CD1LPHE X   6      -3.367  14.611  -3.148  0.00  0.00           C  
ATOM     93  CD2LPHE X   6      -1.958  13.071  -4.408  0.00  0.00           C  
ATOM     94  CE1LPHE X   6      -3.700  15.276  -4.342  0.00  0.00           C  
ATOM     95  CE2LPHE X   6      -2.309  13.720  -5.603  0.00  0.00           C  
ATOM     96  CZ LPHE X   6      -3.171  14.828  -5.568  0.00  0.00           C  
ATOM     97  H  LPHE X   6      -4.401  12.658  -0.846  0.00  0.00           H  
ATOM     98  HA LPHE X   6      -2.853  10.964  -2.629  0.00  0.00           H  
ATOM     99  HB2LPHE X   6      -2.239  13.464  -1.049  0.00  0.00           H  
ATOM    100  HB3LPHE X   6      -1.008  12.602  -1.964  0.00  0.00           H  
ATOM    101  HD1LPHE X   6      -3.768  14.954  -2.204  0.00  0.00           H  
ATOM    102  HD2LPHE X   6      -1.284  12.227  -4.431  0.00  0.00           H  
ATOM    103  HE1LPHE X   6      -4.342  16.143  -4.311  0.00  0.00           H  
ATOM    104  HE2LPHE X   6      -1.903  13.381  -6.548  0.00  0.00           H  
ATOM    105  HZ LPHE X   6      -3.409  15.338  -6.489  0.00  0.00           H  
ATOM    106  N  LILE X   7      -1.071   9.924  -1.072  0.00  0.00           N  
ATOM    107  CA LILE X   7      -0.201   9.172  -0.164  0.00  0.00           C  
ATOM    108  C  LILE X   7       1.244   9.528  -0.496  0.00  0.00           C  
ATOM    109  O  LILE X   7       1.735   9.169  -1.565  0.00  0.00           O  
ATOM    110  CB LILE X   7      -0.494   7.652  -0.234  0.00  0.00           C  
ATOM    111  CG1LILE X   7      -1.973   7.347   0.116  0.00  0.00           C  
ATOM    112  CG2LILE X   7       0.476   6.875   0.673  0.00  0.00           C  
ATOM    113  CD1LILE X   7      -2.366   5.867   0.047  0.00  0.00           C  
ATOM    114  H  LILE X   7      -0.845   9.954  -2.059  0.00  0.00           H  
ATOM    115  HA LILE X   7      -0.386   9.489   0.863  0.00  0.00           H  
ATOM    116  HB LILE X   7      -0.320   7.319  -1.252  0.00  0.00           H  
ATOM    117 HG12LILE X   7      -2.194   7.723   1.115  0.00  0.00           H  
ATOM    118 HG13LILE X   7      -2.620   7.871  -0.588  0.00  0.00           H  
ATOM    119 HG21LILE X   7       0.318   5.802   0.570  0.00  0.00           H  
ATOM    120 HG22LILE X   7       1.511   7.080   0.401  0.00  0.00           H  
ATOM    121 HG23LILE X   7       0.323   7.165   1.709  0.00  0.00           H  
ATOM    122 HD11LILE X   7      -3.448   5.778   0.151  0.00  0.00           H  
ATOM    123 HD12LILE X   7      -2.068   5.448  -0.913  0.00  0.00           H  
ATOM    124 HD13LILE X   7      -1.898   5.314   0.859  0.00  0.00           H  
ATOM    125  N  LGLU X   8       1.924  10.231   0.412  0.00  0.00           N  
ATOM    126  CA LGLU X   8       3.371  10.473   0.347  0.00  0.00           C  
ATOM    127  C  LGLU X   8       4.110   9.146   0.618  0.00  0.00           C  
ATOM    128  O  LGLU X   8       4.424   8.816   1.762  0.00  0.00           O  
ATOM    129  CB LGLU X   8       3.772  11.599   1.331  0.00  0.00           C  
ATOM    130  CG LGLU X   8       3.030  12.926   1.086  0.00  0.00           C  
ATOM    131  CD LGLU X   8       3.737  14.163   1.675  0.00  0.00           C  
ATOM    132  OE1LGLU X   8       3.614  15.272   1.100  0.00  0.00           O  
ATOM    133  OE2LGLU X   8       4.428  14.068   2.714  0.00  0.00           O1-
ATOM    134  H  LGLU X   8       1.435  10.557   1.233  0.00  0.00           H  
ATOM    135  HA LGLU X   8       3.635  10.800  -0.660  0.00  0.00           H  
ATOM    136  HB2LGLU X   8       3.583  11.284   2.355  0.00  0.00           H  
ATOM    137  HB3LGLU X   8       4.840  11.771   1.216  0.00  0.00           H  
ATOM    138  HG2LGLU X   8       2.936  13.062   0.011  0.00  0.00           H  
ATOM    139  HG3LGLU X   8       2.022  12.852   1.499  0.00  0.00           H  
ATOM    140  N  LLEU X   9       4.288   8.324  -0.422  0.00  0.00           N  
ATOM    141  CA LLEU X   9       4.758   6.939  -0.308  0.00  0.00           C  
ATOM    142  C  LLEU X   9       6.288   6.819  -0.397  0.00  0.00           C  
ATOM    143  O  LLEU X   9       6.892   7.298  -1.356  0.00  0.00           O  
ATOM    144  CB LLEU X   9       4.051   6.088  -1.385  0.00  0.00           C  
ATOM    145  CG LLEU X   9       4.576   4.644  -1.517  0.00  0.00           C  
ATOM    146  CD1LLEU X   9       4.230   3.789  -0.302  0.00  0.00           C  
ATOM    147  CD2LLEU X   9       3.962   3.959  -2.732  0.00  0.00           C  
ATOM    148  H  LLEU X   9       3.973   8.642  -1.334  0.00  0.00           H  
ATOM    149  HA LLEU X   9       4.450   6.556   0.663  0.00  0.00           H  
ATOM    150  HB2LLEU X   9       2.983   6.060  -1.170  0.00  0.00           H  
ATOM    151  HB3LLEU X   9       4.174   6.584  -2.346  0.00  0.00           H  
ATOM    152  HG LLEU X   9       5.654   4.648  -1.659  0.00  0.00           H  
ATOM    153 HD11LLEU X   9       4.645   2.791  -0.437  0.00  0.00           H  
ATOM    154 HD12LLEU X   9       4.677   4.209   0.594  0.00  0.00           H  
ATOM    155 HD13LLEU X   9       3.151   3.725  -0.165  0.00  0.00           H  
ATOM    156 HD21LLEU X   9       4.411   2.977  -2.864  0.00  0.00           H  
ATOM    157 HD22LLEU X   9       2.898   3.836  -2.562  0.00  0.00           H  
ATOM    158 HD23LLEU X   9       4.133   4.556  -3.627  0.00  0.00           H  
ATOM    159  N  LILE X  10       6.896   6.063   0.516  0.00  0.00           N  
ATOM    160  CA LILE X  10       8.213   5.437   0.336  0.00  0.00           C  
ATOM    161  C  LILE X  10       8.019   3.947   0.014  0.00  0.00           C  
ATOM    162  O  LILE X  10       7.236   3.273   0.683  0.00  0.00           O  
ATOM    163  CB LILE X  10       9.087   5.609   1.602  0.00  0.00           C  
ATOM    164  CG1LILE X  10       9.253   7.076   2.057  0.00  0.00           C  
ATOM    165  CG2LILE X  10      10.463   4.950   1.402  0.00  0.00           C  
ATOM    166  CD1LILE X  10      10.043   7.984   1.109  0.00  0.00           C  
ATOM    167  H  LILE X  10       6.331   5.728   1.291  0.00  0.00           H  
ATOM    168  HA LILE X  10       8.728   5.904  -0.502  0.00  0.00           H  
ATOM    169  HB LILE X  10       8.587   5.083   2.417  0.00  0.00           H  
ATOM    170 HG12LILE X  10       8.266   7.509   2.198  0.00  0.00           H  
ATOM    171 HG13LILE X  10       9.747   7.088   3.029  0.00  0.00           H  
ATOM    172 HG21LILE X  10      11.107   5.157   2.255  0.00  0.00           H  
ATOM    173 HG22LILE X  10      10.353   3.870   1.321  0.00  0.00           H  
ATOM    174 HG23LILE X  10      10.943   5.324   0.497  0.00  0.00           H  
ATOM    175 HD11LILE X  10      10.025   9.006   1.491  0.00  0.00           H  
ATOM    176 HD12LILE X  10      11.080   7.654   1.045  0.00  0.00           H  
ATOM    177 HD13LILE X  10       9.589   7.968   0.121  0.00  0.00           H  
ATOM    178  N  LILE X  11       8.754   3.400  -0.957  0.00  0.00           N  
ATOM    179  CA LILE X  11       8.903   1.942  -1.097  0.00  0.00           C  
ATOM    180  C  LILE X  11      10.263   1.508  -0.557  0.00  0.00           C  
ATOM    181  O  LILE X  11      11.312   1.964  -1.010  0.00  0.00           O  
ATOM    182  CB LILE X  11       8.619   1.456  -2.533  0.00  0.00           C  
ATOM    183  CG1LILE X  11       7.094   1.530  -2.770  0.00  0.00           C  
ATOM    184  CG2LILE X  11       9.117   0.013  -2.740  0.00  0.00           C  
ATOM    185  CD1LILE X  11       6.683   1.406  -4.238  0.00  0.00           C  
ATOM    186  H  LILE X  11       9.391   3.999  -1.475  0.00  0.00           H  
ATOM    187  HA LILE X  11       8.161   1.448  -0.470  0.00  0.00           H  
ATOM    188  HB LILE X  11       9.134   2.109  -3.239  0.00  0.00           H  
ATOM    189 HG12LILE X  11       6.601   0.744  -2.198  0.00  0.00           H  
ATOM    190 HG13LILE X  11       6.720   2.487  -2.409  0.00  0.00           H  
ATOM    191 HG21LILE X  11       8.817  -0.364  -3.714  0.00  0.00           H  
ATOM    192 HG22LILE X  11      10.205  -0.028  -2.693  0.00  0.00           H  
ATOM    193 HG23LILE X  11       8.700  -0.637  -1.968  0.00  0.00           H  
ATOM    194 HD11LILE X  11       5.600   1.488  -4.322  0.00  0.00           H  
ATOM    195 HD12LILE X  11       7.149   2.203  -4.812  0.00  0.00           H  
ATOM    196 HD13LILE X  11       6.991   0.447  -4.643  0.00  0.00           H  
ATOM    197  N  LILE X  12      10.236   0.598   0.408  0.00  0.00           N  
ATOM    198  CA LILE X  12      11.418  -0.059   0.949  0.00  0.00           C  
ATOM    199  C  LILE X  12      11.579  -1.395   0.230  0.00  0.00           C  
ATOM    200  O  LILE X  12      10.726  -2.273   0.352  0.00  0.00           O  
ATOM    201  CB LILE X  12      11.277  -0.223   2.475  0.00  0.00           C  
ATOM    202  CG1LILE X  12      10.997   1.116   3.201  0.00  0.00           C  
ATOM    203  CG2LILE X  12      12.523  -0.909   3.050  0.00  0.00           C  
ATOM    204  CD1LILE X  12      12.048   2.207   2.989  0.00  0.00           C  
ATOM    205  H  LILE X  12       9.332   0.219   0.675  0.00  0.00           H  
ATOM    206  HA LILE X  12      12.306   0.542   0.749  0.00  0.00           H  
ATOM    207  HB LILE X  12      10.424  -0.876   2.671  0.00  0.00           H  
ATOM    208 HG12LILE X  12      10.030   1.504   2.882  0.00  0.00           H  
ATOM    209 HG13LILE X  12      10.925   0.931   4.270  0.00  0.00           H  
ATOM    210 HG21LILE X  12      12.403  -1.009   4.126  0.00  0.00           H  
ATOM    211 HG22LILE X  12      12.646  -1.909   2.634  0.00  0.00           H  
ATOM    212 HG23LILE X  12      13.422  -0.331   2.835  0.00  0.00           H  
ATOM    213 HD11LILE X  12      11.753   3.104   3.531  0.00  0.00           H  
ATOM    214 HD12LILE X  12      13.017   1.879   3.362  0.00  0.00           H  
ATOM    215 HD13LILE X  12      12.124   2.453   1.933  0.00  0.00           H  
ATOM    216  N  LVAL X  13      12.655  -1.548  -0.535  0.00  0.00           N  
ATOM    217  CA LVAL X  13      13.043  -2.829  -1.123  0.00  0.00           C  
ATOM    218  C  LVAL X  13      13.831  -3.605  -0.071  0.00  0.00           C  
ATOM    219  O  LVAL X  13      14.962  -3.235   0.263  0.00  0.00           O  
ATOM    220  CB LVAL X  13      13.856  -2.640  -2.417  0.00  0.00           C  
ATOM    221  CG1LVAL X  13      14.002  -3.984  -3.128  0.00  0.00           C  
ATOM    222  CG2LVAL X  13      13.176  -1.677  -3.399  0.00  0.00           C  
ATOM    223  H  LVAL X  13      13.323  -0.786  -0.611  0.00  0.00           H  
ATOM    224  HA LVAL X  13      12.144  -3.393  -1.374  0.00  0.00           H  
ATOM    225  HB LVAL X  13      14.850  -2.259  -2.186  0.00  0.00           H  
ATOM    226 HG11LVAL X  13      14.734  -3.905  -3.930  0.00  0.00           H  
ATOM    227 HG12LVAL X  13      14.323  -4.742  -2.420  0.00  0.00           H  
ATOM    228 HG13LVAL X  13      13.042  -4.288  -3.534  0.00  0.00           H  
ATOM    229 HG21LVAL X  13      13.748  -1.629  -4.324  0.00  0.00           H  
ATOM    230 HG22LVAL X  13      12.163  -2.020  -3.602  0.00  0.00           H  
ATOM    231 HG23LVAL X  13      13.140  -0.675  -2.974  0.00  0.00           H  
ATOM    232  N  LASP X  14      13.222  -4.658   0.477  0.00  0.00           N  
ATOM    233  CA LASP X  14      13.851  -5.487   1.511  0.00  0.00           C  
ATOM    234  C  LASP X  14      15.040  -6.291   0.961  0.00  0.00           C  
ATOM    235  O  LASP X  14      15.210  -6.395  -0.253  0.00  0.00           O  
ATOM    236  CB LASP X  14      12.819  -6.416   2.168  0.00  0.00           C  
ATOM    237  CG LASP X  14      12.796  -7.813   1.554  0.00  0.00           C  
ATOM    238  OD1LASP X  14      12.595  -7.962   0.330  0.00  0.00           O  
ATOM    239  OD2LASP X  14      12.996  -8.803   2.288  0.00  0.00           O1-
ATOM    240  H  LASP X  14      12.310  -4.928   0.127  0.00  0.00           H  
ATOM    241  HA LASP X  14      14.231  -4.813   2.275  0.00  0.00           H  
ATOM    242  HB2LASP X  14      13.068  -6.502   3.225  0.00  0.00           H  
ATOM    243  HB3LASP X  14      11.823  -5.982   2.089  0.00  0.00           H  
ATOM    244  N  LHID X  15      15.834  -6.935   1.821  0.00  0.00           N  
ATOM    245  CA LHID X  15      16.961  -7.741   1.350  0.00  0.00           C  
ATOM    246  C  LHID X  15      16.537  -8.899   0.429  0.00  0.00           C  
ATOM    247  O  LHID X  15      17.286  -9.238  -0.485  0.00  0.00           O  
ATOM    248  CB LHID X  15      17.783  -8.248   2.536  0.00  0.00           C  
ATOM    249  CG LHID X  15      19.097  -8.826   2.101  0.00  0.00           C  
ATOM    250  CD2LHID X  15      19.408 -10.146   1.928  0.00  0.00           C  
ATOM    251  ND1LHID X  15      20.155  -8.095   1.634  0.00  0.00           N  
ATOM    252  CE1LHID X  15      21.100  -8.946   1.215  0.00  0.00           C  
ATOM    253  NE2LHID X  15      20.689 -10.216   1.364  0.00  0.00           N  
ATOM    254  H  LHID X  15      15.638  -6.915   2.821  0.00  0.00           H  
ATOM    255  HA LHID X  15      17.604  -7.092   0.757  0.00  0.00           H  
ATOM    256  HB2LHID X  15      17.988  -7.413   3.206  0.00  0.00           H  
ATOM    257  HB3LHID X  15      17.222  -9.005   3.078  0.00  0.00           H  
ATOM    258  HD1LHID X  15      20.175  -7.079   1.575  0.00  0.00           H  
ATOM    259  HD2LHID X  15      18.760 -10.981   2.150  0.00  0.00           H  
ATOM    260  HE1LHID X  15      22.053  -8.653   0.796  0.00  0.00           H  
ATOM    261  N  LSER X  16      15.329  -9.457   0.587  0.00  0.00           N  
ATOM    262  CA LSER X  16      14.818 -10.529  -0.277  0.00  0.00           C  
ATOM    263  C  LSER X  16      14.724 -10.103  -1.737  0.00  0.00           C  
ATOM    264  O  LSER X  16      15.072 -10.904  -2.597  0.00  0.00           O  
ATOM    265  CB LSER X  16      13.426 -11.022   0.133  0.00  0.00           C  
ATOM    266  OG LSER X  16      13.331 -11.306   1.510  0.00  0.00           O  
ATOM    267  H  LSER X  16      14.731  -9.124   1.334  0.00  0.00           H  
ATOM    268  HA LSER X  16      15.505 -11.373  -0.219  0.00  0.00           H  
ATOM    269  HB2LSER X  16      12.671 -10.287  -0.131  0.00  0.00           H  
ATOM    270  HB3LSER X  16      13.201 -11.926  -0.430  0.00  0.00           H  
ATOM    271  HG LSER X  16      13.169 -10.436   1.945  0.00  0.00           H  
ATOM    272  N  LMET X  17      14.257  -8.882  -2.036  0.00  0.00           N  
ATOM    273  CA LMET X  17      14.168  -8.382  -3.420  0.00  0.00           C  
ATOM    274  C  LMET X  17      15.367  -7.508  -3.827  0.00  0.00           C  
ATOM    275  O  LMET X  17      15.855  -7.623  -4.950  0.00  0.00           O  
ATOM    276  CB LMET X  17      12.816  -7.687  -3.644  0.00  0.00           C  
ATOM    277  CG LMET X  17      12.441  -7.613  -5.134  0.00  0.00           C  
ATOM    278  SD LMET X  17      12.471  -5.972  -5.903  0.00  0.00           S  
ATOM    279  CE LMET X  17      11.029  -5.188  -5.132  0.00  0.00           C  
ATOM    280  H  LMET X  17      13.953  -8.282  -1.268  0.00  0.00           H  
ATOM    281  HA LMET X  17      14.185  -9.245  -4.088  0.00  0.00           H  
ATOM    282  HB2LMET X  17      12.043  -8.270  -3.150  0.00  0.00           H  
ATOM    283  HB3LMET X  17      12.823  -6.695  -3.194  0.00  0.00           H  
ATOM    284  HG2LMET X  17      13.113  -8.256  -5.701  0.00  0.00           H  
ATOM    285  HG3LMET X  17      11.440  -8.025  -5.257  0.00  0.00           H  
ATOM    286  HE1LMET X  17      11.056  -4.116  -5.325  0.00  0.00           H  
ATOM    287  HE2LMET X  17      10.117  -5.602  -5.556  0.00  0.00           H  
ATOM    288  HE3LMET X  17      11.042  -5.359  -4.055  0.00  0.00           H  
ATOM    289  N  LALA X  18      15.931  -6.720  -2.904  0.00  0.00           N  
ATOM    290  CA LALA X  18      17.154  -5.928  -3.101  0.00  0.00           C  
ATOM    291  C  LALA X  18      18.395  -6.810  -3.331  0.00  0.00           C  
ATOM    292  O  LALA X  18      19.384  -6.351  -3.898  0.00  0.00           O  
ATOM    293  CB LALA X  18      17.350  -4.990  -1.904  0.00  0.00           C  
ATOM    294  H  LALA X  18      15.501  -6.677  -1.985  0.00  0.00           H  
ATOM    295  HA LALA X  18      17.023  -5.318  -3.996  0.00  0.00           H  
ATOM    296  HB1LALA X  18      18.165  -4.303  -2.110  0.00  0.00           H  
ATOM    297  HB2LALA X  18      16.453  -4.403  -1.722  0.00  0.00           H  
ATOM    298  HB3LALA X  18      17.586  -5.568  -1.011  0.00  0.00           H  
ATOM    299  N  LLYS X  19      18.296  -8.105  -3.002  0.00  0.00           N  
ATOM    300  CA LLYS X  19      19.042  -9.224  -3.596  0.00  0.00           C  
ATOM    301  C  LLYS X  19      19.376  -8.999  -5.074  0.00  0.00           C  
ATOM    302  O  LLYS X  19      20.530  -9.207  -5.459  0.00  0.00           O  
ATOM    303  CB LLYS X  19      18.143 -10.456  -3.416  0.00  0.00           C  
ATOM    304  CG LLYS X  19      18.572 -11.769  -4.090  0.00  0.00           C  
ATOM    305  CD LLYS X  19      17.463 -12.822  -3.918  0.00  0.00           C  
ATOM    306  CE LLYS X  19      16.252 -12.500  -4.807  0.00  0.00           C  
ATOM    307  NZ LLYS X  19      15.014 -13.148  -4.326  0.00  0.00           N1+
ATOM    308  H  LLYS X  19      17.539  -8.354  -2.373  0.00  0.00           H  
ATOM    309  HA LLYS X  19      19.972  -9.358  -3.049  0.00  0.00           H  
ATOM    310  HB2LLYS X  19      18.044 -10.660  -2.351  0.00  0.00           H  
ATOM    311  HB3LLYS X  19      17.162 -10.178  -3.795  0.00  0.00           H  
ATOM    312  HG2LLYS X  19      18.757 -11.614  -5.154  0.00  0.00           H  
ATOM    313  HG3LLYS X  19      19.485 -12.129  -3.618  0.00  0.00           H  
ATOM    314  HD2LLYS X  19      17.850 -13.804  -4.186  0.00  0.00           H  
ATOM    315  HD3LLYS X  19      17.160 -12.847  -2.870  0.00  0.00           H  
ATOM    316  HE2LLYS X  19      16.077 -11.422  -4.801  0.00  0.00           H  
ATOM    317  HE3LLYS X  19      16.468 -12.801  -5.833  0.00  0.00           H  
ATOM    318  HZ1LLYS X  19      14.213 -12.733  -4.805  0.00  0.00           H  
ATOM    319  HZ2LLYS X  19      15.036 -14.152  -4.471  0.00  0.00           H  
ATOM    320  HZ3LLYS X  19      14.875 -12.949  -3.338  0.00  0.00           H  
ATOM    321  N  LLYS X  20      18.413  -8.542  -5.887  0.00  0.00           N  
ATOM    322  CA LLYS X  20      18.647  -8.033  -7.245  0.00  0.00           C  
ATOM    323  C  LLYS X  20      18.891  -6.522  -7.220  0.00  0.00           C  
ATOM    324  O  LLYS X  20      18.012  -5.723  -7.543  0.00  0.00           O  
ATOM    325  CB LLYS X  20      17.513  -8.463  -8.192  0.00  0.00           C  
ATOM    326  CG LLYS X  20      17.888  -8.277  -9.677  0.00  0.00           C  
ATOM    327  CD LLYS X  20      19.148  -9.074 -10.068  0.00  0.00           C  
ATOM    328  CE LLYS X  20      19.235  -9.302 -11.577  0.00  0.00           C  
ATOM    329  NZ LLYS X  20      20.377 -10.181 -11.912  0.00  0.00           N1+
ATOM    330  H  LLYS X  20      17.497  -8.371  -5.480  0.00  0.00           H  
ATOM    331  HA LLYS X  20      19.556  -8.492  -7.607  0.00  0.00           H  
ATOM    332  HB2LLYS X  20      17.292  -9.519  -8.026  0.00  0.00           H  
ATOM    333  HB3LLYS X  20      16.606  -7.897  -7.970  0.00  0.00           H  
ATOM    334  HG2LLYS X  20      17.043  -8.611 -10.280  0.00  0.00           H  
ATOM    335  HG3LLYS X  20      18.051  -7.220  -9.892  0.00  0.00           H  
ATOM    336  HD2LLYS X  20      20.037  -8.531  -9.747  0.00  0.00           H  
ATOM    337  HD3LLYS X  20      19.131 -10.044  -9.568  0.00  0.00           H  
ATOM    338  HE2LLYS X  20      18.305  -9.764 -11.920  0.00  0.00           H  
ATOM    339  HE3LLYS X  20      19.341  -8.336 -12.072  0.00  0.00           H  
ATOM    340  HZ1LLYS X  20      20.470 -10.337 -12.911  0.00  0.00           H  
ATOM    341  HZ2LLYS X  20      21.256  -9.798 -11.586  0.00  0.00           H  
ATOM    342  HZ3LLYS X  20      20.281 -11.095 -11.469  0.00  0.00           H  
ATOM    343  N  LCYX X  21      20.107  -6.122  -6.851  0.00  0.00           N  
ATOM    344  CA LCYX X  21      20.456  -4.717  -6.618  0.00  0.00           C  
ATOM    345  C  LCYX X  21      20.624  -3.869  -7.900  0.00  0.00           C  
ATOM    346  O  LCYX X  21      21.188  -2.776  -7.855  0.00  0.00           O  
ATOM    347  CB LCYX X  21      21.672  -4.629  -5.691  0.00  0.00           C  
ATOM    348  SG LCYX X  21      21.788  -3.058  -4.790  0.00  0.00           S  
ATOM    349  H  LCYX X  21      20.774  -6.827  -6.573  0.00  0.00           H  
ATOM    350  HA LCYX X  21      19.619  -4.277  -6.074  0.00  0.00           H  
ATOM    351  HB2LCYX X  21      21.632  -5.434  -4.955  0.00  0.00           H  
ATOM    352  HB3LCYX X  21      22.574  -4.762  -6.287  0.00  0.00           H  
ATOM    353  N  LASN X  22      20.116  -4.326  -9.051  0.00  0.00           N  
ATOM    354  CA LASN X  22      19.908  -3.475 -10.222  0.00  0.00           C  
ATOM    355  C  LASN X  22      18.764  -2.495  -9.919  0.00  0.00           C  
ATOM    356  O  LASN X  22      17.613  -2.708 -10.309  0.00  0.00           O  
ATOM    357  CB LASN X  22      19.642  -4.346 -11.462  0.00  0.00           C  
ATOM    358  CG LASN X  22      19.424  -3.533 -12.731  0.00  0.00           C  
ATOM    359  ND2LASN X  22      19.241  -4.197 -13.842  0.00  0.00           N  
ATOM    360  OD1LASN X  22      19.400  -2.308 -12.751  0.00  0.00           O  
ATOM    361  H  LASN X  22      19.618  -5.201  -9.019  0.00  0.00           H  
ATOM    362  HA LASN X  22      20.811  -2.891 -10.407  0.00  0.00           H  
ATOM    363  HB2LASN X  22      20.495  -5.000 -11.624  0.00  0.00           H  
ATOM    364  HB3LASN X  22      18.759  -4.963 -11.295  0.00  0.00           H  
ATOM    365 HD21LASN X  22      19.041  -3.668 -14.684  0.00  0.00           H  
ATOM    366 HD22LASN X  22      19.264  -5.207 -13.843  0.00  0.00           H  
ATOM    367  N  LSER X  23      19.079  -1.431  -9.182  0.00  0.00           N  
ATOM    368  CA LSER X  23      18.095  -0.458  -8.720  0.00  0.00           C  
ATOM    369  C  LSER X  23      17.344   0.196  -9.879  0.00  0.00           C  
ATOM    370  O  LSER X  23      16.151   0.412  -9.736  0.00  0.00           O  
ATOM    371  CB LSER X  23      18.751   0.580  -7.808  0.00  0.00           C  
ATOM    372  OG LSER X  23      19.178  -0.038  -6.603  0.00  0.00           O  
ATOM    373  H  LSER X  23      20.019  -1.371  -8.807  0.00  0.00           H  
ATOM    374  HA LSER X  23      17.351  -0.991  -8.132  0.00  0.00           H  
ATOM    375  HB2LSER X  23      19.607   1.016  -8.320  0.00  0.00           H  
ATOM    376  HB3LSER X  23      18.036   1.368  -7.571  0.00  0.00           H  
ATOM    377  HG LSER X  23      18.390  -0.174  -6.052  0.00  0.00           H  
ATOM    378  N  LTHR X  24      17.945   0.380 -11.059  0.00  0.00           N  
ATOM    379  CA LTHR X  24      17.231   0.871 -12.253  0.00  0.00           C  
ATOM    380  C  LTHR X  24      16.090  -0.072 -12.660  0.00  0.00           C  
ATOM    381  O  LTHR X  24      14.951   0.367 -12.851  0.00  0.00           O  
ATOM    382  CB LTHR X  24      18.184   1.063 -13.446  0.00  0.00           C  
ATOM    383  CG2LTHR X  24      17.480   1.713 -14.636  0.00  0.00           C  
ATOM    384  OG1LTHR X  24      19.246   1.928 -13.124  0.00  0.00           O  
ATOM    385  H  LTHR X  24      18.943   0.204 -11.122  0.00  0.00           H  
ATOM    386  HA LTHR X  24      16.791   1.839 -12.015  0.00  0.00           H  
ATOM    387  HB LTHR X  24      18.595   0.100 -13.753  0.00  0.00           H  
ATOM    388  HG1LTHR X  24      19.831   1.469 -12.487  0.00  0.00           H  
ATOM    389 HG21LTHR X  24      18.207   1.937 -15.416  0.00  0.00           H  
ATOM    390 HG22LTHR X  24      16.729   1.039 -15.042  0.00  0.00           H  
ATOM    391 HG23LTHR X  24      17.001   2.641 -14.323  0.00  0.00           H  
ATOM    392  N  LALA X  25      16.352  -1.380 -12.755  0.00  0.00           N  
ATOM    393  CA LALA X  25      15.323  -2.372 -13.075  0.00  0.00           C  
ATOM    394  C  LALA X  25      14.293  -2.536 -11.947  0.00  0.00           C  
ATOM    395  O  LALA X  25      13.097  -2.628 -12.219  0.00  0.00           O  
ATOM    396  CB LALA X  25      15.992  -3.708 -13.394  0.00  0.00           C  
ATOM    397  H  LALA X  25      17.290  -1.708 -12.548  0.00  0.00           H  
ATOM    398  HA LALA X  25      14.786  -2.045 -13.967  0.00  0.00           H  
ATOM    399  HB1LALA X  25      15.230  -4.438 -13.665  0.00  0.00           H  
ATOM    400  HB2LALA X  25      16.669  -3.577 -14.235  0.00  0.00           H  
ATOM    401  HB3LALA X  25      16.543  -4.073 -12.527  0.00  0.00           H  
ATOM    402  N  LTHR X  26      14.725  -2.519 -10.686  0.00  0.00           N  
ATOM    403  CA LTHR X  26      13.827  -2.647  -9.528  0.00  0.00           C  
ATOM    404  C  LTHR X  26      12.945  -1.409  -9.327  0.00  0.00           C  
ATOM    405  O  LTHR X  26      11.744  -1.551  -9.103  0.00  0.00           O  
ATOM    406  CB LTHR X  26      14.634  -3.019  -8.280  0.00  0.00           C  
ATOM    407  CG2LTHR X  26      13.789  -2.995  -7.011  0.00  0.00           C  
ATOM    408  OG1LTHR X  26      15.107  -4.333  -8.474  0.00  0.00           O  
ATOM    409  H  LTHR X  26      15.728  -2.515 -10.520  0.00  0.00           H  
ATOM    410  HA LTHR X  26      13.148  -3.478  -9.717  0.00  0.00           H  
ATOM    411  HB LTHR X  26      15.479  -2.339  -8.169  0.00  0.00           H  
ATOM    412  HG1LTHR X  26      15.812  -4.529  -7.844  0.00  0.00           H  
ATOM    413 HG21LTHR X  26      14.307  -3.519  -6.209  0.00  0.00           H  
ATOM    414 HG22LTHR X  26      13.607  -1.966  -6.704  0.00  0.00           H  
ATOM    415 HG23LTHR X  26      12.832  -3.482  -7.196  0.00  0.00           H  
ATOM    416  N  LASN X  27      13.473  -0.197  -9.527  0.00  0.00           N  
ATOM    417  CA LASN X  27      12.668   1.017  -9.672  0.00  0.00           C  
ATOM    418  C  LASN X  27      11.699   0.893 -10.853  0.00  0.00           C  
ATOM    419  O  LASN X  27      10.546   1.273 -10.716  0.00  0.00           O  
ATOM    420  CB LASN X  27      13.563   2.257  -9.839  0.00  0.00           C  
ATOM    421  CG LASN X  27      14.028   2.831  -8.513  0.00  0.00           C  
ATOM    422  ND2LASN X  27      13.462   3.932  -8.081  0.00  0.00           N  
ATOM    423  OD1LASN X  27      14.911   2.318  -7.850  0.00  0.00           O  
ATOM    424  H  LASN X  27      14.473  -0.114  -9.672  0.00  0.00           H  
ATOM    425  HA LASN X  27      12.065   1.151  -8.773  0.00  0.00           H  
ATOM    426  HB2LASN X  27      14.426   2.039 -10.465  0.00  0.00           H  
ATOM    427  HB3LASN X  27      12.998   3.027 -10.354  0.00  0.00           H  
ATOM    428 HD21LASN X  27      13.847   4.331  -7.243  0.00  0.00           H  
ATOM    429 HD22LASN X  27      12.849   4.448  -8.692  0.00  0.00           H  
ATOM    430  N  LTHR X  28      12.109   0.304 -11.982  0.00  0.00           N  
ATOM    431  CA LTHR X  28      11.206   0.092 -13.129  0.00  0.00           C  
ATOM    432  C  LTHR X  28      10.054  -0.866 -12.787  0.00  0.00           C  
ATOM    433  O  LTHR X  28       8.898  -0.516 -13.023  0.00  0.00           O  
ATOM    434  CB LTHR X  28      11.974  -0.362 -14.380  0.00  0.00           C  
ATOM    435  CG2LTHR X  28      11.082  -0.393 -15.615  0.00  0.00           C  
ATOM    436  OG1LTHR X  28      13.014   0.552 -14.676  0.00  0.00           O  
ATOM    437  H  LTHR X  28      13.077   0.016 -12.049  0.00  0.00           H  
ATOM    438  HA LTHR X  28      10.745   1.050 -13.369  0.00  0.00           H  
ATOM    439  HB LTHR X  28      12.400  -1.351 -14.225  0.00  0.00           H  
ATOM    440  HG1LTHR X  28      13.663   0.515 -13.942  0.00  0.00           H  
ATOM    441 HG21LTHR X  28      11.676  -0.654 -16.489  0.00  0.00           H  
ATOM    442 HG22LTHR X  28      10.298  -1.138 -15.493  0.00  0.00           H  
ATOM    443 HG23LTHR X  28      10.624   0.584 -15.769  0.00  0.00           H  
ATOM    444  N  LLYS X  29      10.329  -2.001 -12.119  0.00  0.00           N  
ATOM    445  CA LLYS X  29       9.309  -2.899 -11.536  0.00  0.00           C  
ATOM    446  C  LLYS X  29       8.358  -2.113 -10.624  0.00  0.00           C  
ATOM    447  O  LLYS X  29       7.143  -2.229 -10.753  0.00  0.00           O  
ATOM    448  CB LLYS X  29      10.007  -4.057 -10.782  0.00  0.00           C  
ATOM    449  CG LLYS X  29       9.031  -5.026 -10.083  0.00  0.00           C  
ATOM    450  CD LLYS X  29       9.708  -6.000  -9.102  0.00  0.00           C  
ATOM    451  CE LLYS X  29      10.548  -7.118  -9.737  0.00  0.00           C  
ATOM    452  NZ LLYS X  29       9.722  -8.092 -10.493  0.00  0.00           N1+
ATOM    453  H  LLYS X  29      11.308  -2.233 -11.977  0.00  0.00           H  
ATOM    454  HA LLYS X  29       8.701  -3.309 -12.343  0.00  0.00           H  
ATOM    455  HB2LLYS X  29      10.624  -4.619 -11.485  0.00  0.00           H  
ATOM    456  HB3LLYS X  29      10.666  -3.636 -10.025  0.00  0.00           H  
ATOM    457  HG2LLYS X  29       8.316  -4.449  -9.500  0.00  0.00           H  
ATOM    458  HG3LLYS X  29       8.475  -5.587 -10.831  0.00  0.00           H  
ATOM    459  HD2LLYS X  29      10.350  -5.428  -8.429  0.00  0.00           H  
ATOM    460  HD3LLYS X  29       8.933  -6.459  -8.487  0.00  0.00           H  
ATOM    461  HE2LLYS X  29      11.310  -6.677 -10.386  0.00  0.00           H  
ATOM    462  HE3LLYS X  29      11.068  -7.645  -8.929  0.00  0.00           H  
ATOM    463  HZ1LLYS X  29       8.929  -8.428  -9.950  0.00  0.00           H  
ATOM    464  HZ2LLYS X  29       9.368  -7.708 -11.364  0.00  0.00           H  
ATOM    465  HZ3LLYS X  29      10.248  -8.944 -10.682  0.00  0.00           H  
ATOM    466  N  LILE X  30       8.903  -1.279  -9.739  0.00  0.00           N  
ATOM    467  CA LILE X  30       8.128  -0.398  -8.858  0.00  0.00           C  
ATOM    468  C  LILE X  30       7.256   0.583  -9.655  0.00  0.00           C  
ATOM    469  O  LILE X  30       6.084   0.730  -9.327  0.00  0.00           O  
ATOM    470  CB LILE X  30       9.082   0.301  -7.863  0.00  0.00           C  
ATOM    471  CG1LILE X  30       9.483  -0.702  -6.762  0.00  0.00           C  
ATOM    472  CG2LILE X  30       8.471   1.575  -7.264  0.00  0.00           C  
ATOM    473  CD1LILE X  30      10.735  -0.286  -5.985  0.00  0.00           C  
ATOM    474  H  LILE X  30       9.915  -1.252  -9.676  0.00  0.00           H  
ATOM    475  HA LILE X  30       7.436  -1.011  -8.281  0.00  0.00           H  
ATOM    476  HB LILE X  30       9.982   0.597  -8.392  0.00  0.00           H  
ATOM    477 HG12LILE X  30       8.653  -0.824  -6.068  0.00  0.00           H  
ATOM    478 HG13LILE X  30       9.691  -1.674  -7.210  0.00  0.00           H  
ATOM    479 HG21LILE X  30       9.085   1.956  -6.450  0.00  0.00           H  
ATOM    480 HG22LILE X  30       8.414   2.352  -8.026  0.00  0.00           H  
ATOM    481 HG23LILE X  30       7.469   1.361  -6.897  0.00  0.00           H  
ATOM    482 HD11LILE X  30      10.993  -1.081  -5.289  0.00  0.00           H  
ATOM    483 HD12LILE X  30      11.569  -0.130  -6.669  0.00  0.00           H  
ATOM    484 HD13LILE X  30      10.549   0.626  -5.421  0.00  0.00           H  
ATOM    485  N  LTYR X  31       7.761   1.217 -10.714  0.00  0.00           N  
ATOM    486  CA LTYR X  31       6.996   2.161 -11.535  0.00  0.00           C  
ATOM    487  C  LTYR X  31       5.842   1.476 -12.288  0.00  0.00           C  
ATOM    488  O  LTYR X  31       4.748   2.036 -12.342  0.00  0.00           O  
ATOM    489  CB LTYR X  31       7.940   2.915 -12.490  0.00  0.00           C  
ATOM    490  CG LTYR X  31       9.116   3.662 -11.861  0.00  0.00           C  
ATOM    491  CD1LTYR X  31      10.297   3.847 -12.611  0.00  0.00           C  
ATOM    492  CD2LTYR X  31       9.046   4.179 -10.547  0.00  0.00           C  
ATOM    493  CE1LTYR X  31      11.396   4.535 -12.058  0.00  0.00           C  
ATOM    494  CE2LTYR X  31      10.147   4.856  -9.988  0.00  0.00           C  
ATOM    495  CZ LTYR X  31      11.314   5.055 -10.750  0.00  0.00           C  
ATOM    496  OH LTYR X  31      12.347   5.767 -10.226  0.00  0.00           O  
ATOM    497  H  LTYR X  31       8.746   1.093 -10.926  0.00  0.00           H  
ATOM    498  HA LTYR X  31       6.532   2.894 -10.875  0.00  0.00           H  
ATOM    499  HB2LTYR X  31       8.336   2.198 -13.210  0.00  0.00           H  
ATOM    500  HB3LTYR X  31       7.348   3.642 -13.047  0.00  0.00           H  
ATOM    501  HD1LTYR X  31      10.359   3.465 -13.621  0.00  0.00           H  
ATOM    502  HD2LTYR X  31       8.148   4.060  -9.960  0.00  0.00           H  
ATOM    503  HE1LTYR X  31      12.294   4.691 -12.638  0.00  0.00           H  
ATOM    504  HE2LTYR X  31      10.092   5.248  -8.984  0.00  0.00           H  
ATOM    505  HH LTYR X  31      12.019   6.618  -9.879  0.00  0.00           H  
ATOM    506  N  LGLU X  32       6.024   0.244 -12.784  0.00  0.00           N  
ATOM    507  CA LGLU X  32       4.939  -0.574 -13.365  0.00  0.00           C  
ATOM    508  C  LGLU X  32       3.795  -0.808 -12.355  0.00  0.00           C  
ATOM    509  O  LGLU X  32       2.607  -0.699 -12.693  0.00  0.00           O  
ATOM    510  CB LGLU X  32       5.484  -1.943 -13.829  0.00  0.00           C  
ATOM    511  CG LGLU X  32       6.531  -1.900 -14.956  0.00  0.00           C  
ATOM    512  CD LGLU X  32       7.382  -3.183 -14.996  0.00  0.00           C  
ATOM    513  OE1LGLU X  32       6.831  -4.307 -14.935  0.00  0.00           O  
ATOM    514  OE2LGLU X  32       8.625  -3.120 -15.120  0.00  0.00           O1-
ATOM    515  H  LGLU X  32       6.959  -0.155 -12.735  0.00  0.00           H  
ATOM    516  HA LGLU X  32       4.517  -0.054 -14.226  0.00  0.00           H  
ATOM    517  HB2LGLU X  32       5.926  -2.440 -12.968  0.00  0.00           H  
ATOM    518  HB3LGLU X  32       4.648  -2.559 -14.164  0.00  0.00           H  
ATOM    519  HG2LGLU X  32       6.015  -1.774 -15.909  0.00  0.00           H  
ATOM    520  HG3LGLU X  32       7.184  -1.038 -14.828  0.00  0.00           H  
ATOM    521  N  LILE X  33       4.160  -1.102 -11.101  0.00  0.00           N  
ATOM    522  CA LILE X  33       3.232  -1.341  -9.988  0.00  0.00           C  
ATOM    523  C  LILE X  33       2.544  -0.034  -9.560  0.00  0.00           C  
ATOM    524  O  LILE X  33       1.319   0.023  -9.511  0.00  0.00           O  
ATOM    525  CB LILE X  33       3.971  -2.029  -8.811  0.00  0.00           C  
ATOM    526  CG1LILE X  33       4.514  -3.414  -9.228  0.00  0.00           C  
ATOM    527  CG2LILE X  33       3.043  -2.200  -7.597  0.00  0.00           C  
ATOM    528  CD1LILE X  33       5.584  -3.987  -8.291  0.00  0.00           C  
ATOM    529  H  LILE X  33       5.155  -1.173 -10.912  0.00  0.00           H  
ATOM    530  HA LILE X  33       2.449  -2.017 -10.332  0.00  0.00           H  
ATOM    531  HB LILE X  33       4.811  -1.401  -8.514  0.00  0.00           H  
ATOM    532 HG12LILE X  33       3.686  -4.115  -9.309  0.00  0.00           H  
ATOM    533 HG13LILE X  33       4.973  -3.347 -10.210  0.00  0.00           H  
ATOM    534 HG21LILE X  33       3.564  -2.681  -6.771  0.00  0.00           H  
ATOM    535 HG22LILE X  33       2.691  -1.232  -7.244  0.00  0.00           H  
ATOM    536 HG23LILE X  33       2.188  -2.811  -7.875  0.00  0.00           H  
ATOM    537 HD11LILE X  33       5.912  -4.956  -8.667  0.00  0.00           H  
ATOM    538 HD12LILE X  33       6.441  -3.316  -8.256  0.00  0.00           H  
ATOM    539 HD13LILE X  33       5.190  -4.119  -7.286  0.00  0.00           H  
ATOM    540  N  LVAL X  34       3.305   1.030  -9.290  0.00  0.00           N  
ATOM    541  CA LVAL X  34       2.816   2.320  -8.765  0.00  0.00           C  
ATOM    542  C  LVAL X  34       1.943   3.069  -9.773  0.00  0.00           C  
ATOM    543  O  LVAL X  34       0.920   3.635  -9.380  0.00  0.00           O  
ATOM    544  CB LVAL X  34       4.004   3.186  -8.294  0.00  0.00           C  
ATOM    545  CG1LVAL X  34       3.627   4.639  -7.974  0.00  0.00           C  
ATOM    546  CG2LVAL X  34       4.610   2.581  -7.021  0.00  0.00           C  
ATOM    547  H  LVAL X  34       4.310   0.911  -9.376  0.00  0.00           H  
ATOM    548  HA LVAL X  34       2.186   2.121  -7.898  0.00  0.00           H  
ATOM    549  HB LVAL X  34       4.764   3.203  -9.076  0.00  0.00           H  
ATOM    550 HG11LVAL X  34       4.506   5.173  -7.620  0.00  0.00           H  
ATOM    551 HG12LVAL X  34       3.276   5.151  -8.870  0.00  0.00           H  
ATOM    552 HG13LVAL X  34       2.850   4.671  -7.209  0.00  0.00           H  
ATOM    553 HG21LVAL X  34       5.483   3.151  -6.717  0.00  0.00           H  
ATOM    554 HG22LVAL X  34       3.885   2.599  -6.212  0.00  0.00           H  
ATOM    555 HG23LVAL X  34       4.915   1.549  -7.190  0.00  0.00           H  
ATOM    556  N  LASN X  35       2.273   3.021 -11.071  0.00  0.00           N  
ATOM    557  CA LASN X  35       1.377   3.486 -12.134  0.00  0.00           C  
ATOM    558  C  LASN X  35       0.008   2.807 -12.005  0.00  0.00           C  
ATOM    559  O  LASN X  35      -1.020   3.476 -11.923  0.00  0.00           O  
ATOM    560  CB LASN X  35       2.025   3.189 -13.504  0.00  0.00           C  
ATOM    561  CG LASN X  35       1.037   3.226 -14.660  0.00  0.00           C  
ATOM    562  ND2LASN X  35       0.468   2.096 -15.011  0.00  0.00           N  
ATOM    563  OD1LASN X  35       0.761   4.255 -15.261  0.00  0.00           O  
ATOM    564  H  LASN X  35       3.144   2.572 -11.340  0.00  0.00           H  
ATOM    565  HA LASN X  35       1.214   4.558 -12.032  0.00  0.00           H  
ATOM    566  HB2LASN X  35       2.821   3.909 -13.695  0.00  0.00           H  
ATOM    567  HB3LASN X  35       2.472   2.196 -13.488  0.00  0.00           H  
ATOM    568 HD21LASN X  35      -0.237   2.115 -15.741  0.00  0.00           H  
ATOM    569 HD22LASN X  35       0.662   1.239 -14.521  0.00  0.00           H  
ATOM    570  N  LSER X  36       0.014   1.476 -11.938  0.00  0.00           N  
ATOM    571  CA LSER X  36      -1.207   0.675 -11.914  0.00  0.00           C  
ATOM    572  C  LSER X  36      -1.978   0.848 -10.600  0.00  0.00           C  
ATOM    573  O  LSER X  36      -3.199   0.911 -10.619  0.00  0.00           O  
ATOM    574  CB LSER X  36      -0.862  -0.791 -12.185  0.00  0.00           C  
ATOM    575  OG LSER X  36      -0.123  -0.906 -13.395  0.00  0.00           O  
ATOM    576  H  LSER X  36       0.904   0.995 -11.926  0.00  0.00           H  
ATOM    577  HA LSER X  36      -1.862   1.014 -12.717  0.00  0.00           H  
ATOM    578  HB2LSER X  36      -0.258  -1.180 -11.368  0.00  0.00           H  
ATOM    579  HB3LSER X  36      -1.784  -1.370 -12.261  0.00  0.00           H  
ATOM    580  HG LSER X  36       0.826  -0.948 -13.163  0.00  0.00           H  
ATOM    581  N  LALA X  37      -1.299   1.015  -9.462  0.00  0.00           N  
ATOM    582  CA LALA X  37      -1.939   1.249  -8.167  0.00  0.00           C  
ATOM    583  C  LALA X  37      -2.732   2.568  -8.136  0.00  0.00           C  
ATOM    584  O  LALA X  37      -3.837   2.595  -7.600  0.00  0.00           O  
ATOM    585  CB LALA X  37      -0.864   1.200  -7.077  0.00  0.00           C  
ATOM    586  H  LALA X  37      -0.290   0.919  -9.484  0.00  0.00           H  
ATOM    587  HA LALA X  37      -2.647   0.441  -7.977  0.00  0.00           H  
ATOM    588  HB1LALA X  37      -1.334   1.304  -6.099  0.00  0.00           H  
ATOM    589  HB2LALA X  37      -0.344   0.242  -7.116  0.00  0.00           H  
ATOM    590  HB3LALA X  37      -0.146   2.008  -7.219  0.00  0.00           H  
ATOM    591  N  LASN X  38      -2.222   3.635  -8.762  0.00  0.00           N  
ATOM    592  CA LASN X  38      -2.975   4.879  -8.984  0.00  0.00           C  
ATOM    593  C  LASN X  38      -4.170   4.676  -9.926  0.00  0.00           C  
ATOM    594  O  LASN X  38      -5.279   5.128  -9.648  0.00  0.00           O  
ATOM    595  CB LASN X  38      -2.022   5.935  -9.561  0.00  0.00           C  
ATOM    596  CG LASN X  38      -1.180   6.560  -8.478  0.00  0.00           C  
ATOM    597  ND2LASN X  38       0.044   6.128  -8.301  0.00  0.00           N  
ATOM    598  OD1LASN X  38      -1.641   7.430  -7.765  0.00  0.00           O  
ATOM    599  H  LASN X  38      -1.309   3.544  -9.189  0.00  0.00           H  
ATOM    600  HA LASN X  38      -3.380   5.240  -8.036  0.00  0.00           H  
ATOM    601  HB2LASN X  38      -1.386   5.510 -10.336  0.00  0.00           H  
ATOM    602  HB3LASN X  38      -2.613   6.731 -10.013  0.00  0.00           H  
ATOM    603 HD21LASN X  38       0.565   6.507  -7.516  0.00  0.00           H  
ATOM    604 HD22LASN X  38       0.391   5.333  -8.823  0.00  0.00           H  
ATOM    605  N  LGLU X  39      -3.943   3.955 -11.023  0.00  0.00           N  
ATOM    606  CA LGLU X  39      -4.955   3.609 -12.025  0.00  0.00           C  
ATOM    607  C  LGLU X  39      -6.136   2.823 -11.408  0.00  0.00           C  
ATOM    608  O  LGLU X  39      -7.294   3.035 -11.779  0.00  0.00           O  
ATOM    609  CB LGLU X  39      -4.221   2.812 -13.122  0.00  0.00           C  
ATOM    610  CG LGLU X  39      -4.753   3.001 -14.538  0.00  0.00           C  
ATOM    611  CD LGLU X  39      -6.171   2.484 -14.724  0.00  0.00           C  
ATOM    612  OE1LGLU X  39      -6.466   1.304 -14.418  0.00  0.00           O  
ATOM    613  OE2LGLU X  39      -7.012   3.258 -15.239  0.00  0.00           O1-
ATOM    614  H  LGLU X  39      -2.994   3.645 -11.198  0.00  0.00           H  
ATOM    615  HA LGLU X  39      -5.350   4.533 -12.450  0.00  0.00           H  
ATOM    616  HB2LGLU X  39      -3.182   3.136 -13.164  0.00  0.00           H  
ATOM    617  HB3LGLU X  39      -4.219   1.757 -12.865  0.00  0.00           H  
ATOM    618  HG2LGLU X  39      -4.712   4.064 -14.783  0.00  0.00           H  
ATOM    619  HG3LGLU X  39      -4.095   2.473 -15.231  0.00  0.00           H  
ATOM    620  N  LILE X  40      -5.846   1.961 -10.426  0.00  0.00           N  
ATOM    621  CA LILE X  40      -6.807   1.213  -9.603  0.00  0.00           C  
ATOM    622  C  LILE X  40      -7.492   2.116  -8.555  0.00  0.00           C  
ATOM    623  O  LILE X  40      -8.710   2.055  -8.415  0.00  0.00           O  
ATOM    624  CB LILE X  40      -6.085   0.004  -8.948  0.00  0.00           C  
ATOM    625  CG1LILE X  40      -5.621  -1.039  -9.995  0.00  0.00           C  
ATOM    626  CG2LILE X  40      -6.974  -0.711  -7.916  0.00  0.00           C  
ATOM    627  CD1LILE X  40      -4.443  -1.893  -9.506  0.00  0.00           C  
ATOM    628  H  LILE X  40      -4.859   1.792 -10.255  0.00  0.00           H  
ATOM    629  HA LILE X  40      -7.595   0.825 -10.247  0.00  0.00           H  
ATOM    630  HB LILE X  40      -5.206   0.383  -8.424  0.00  0.00           H  
ATOM    631 HG12LILE X  40      -6.448  -1.698 -10.251  0.00  0.00           H  
ATOM    632 HG13LILE X  40      -5.310  -0.543 -10.914  0.00  0.00           H  
ATOM    633 HG21LILE X  40      -6.483  -1.601  -7.526  0.00  0.00           H  
ATOM    634 HG22LILE X  40      -7.176  -0.053  -7.077  0.00  0.00           H  
ATOM    635 HG23LILE X  40      -7.920  -0.996  -8.377  0.00  0.00           H  
ATOM    636 HD11LILE X  40      -4.153  -2.596 -10.287  0.00  0.00           H  
ATOM    637 HD12LILE X  40      -3.591  -1.260  -9.269  0.00  0.00           H  
ATOM    638 HD13LILE X  40      -4.718  -2.447  -8.612  0.00  0.00           H  
ATOM    639  N  LPHE X  41      -6.747   2.952  -7.818  0.00  0.00           N  
ATOM    640  CA LPHE X  41      -7.269   3.776  -6.709  0.00  0.00           C  
ATOM    641  C  LPHE X  41      -8.134   4.981  -7.119  0.00  0.00           C  
ATOM    642  O  LPHE X  41      -8.985   5.416  -6.335  0.00  0.00           O  
ATOM    643  CB LPHE X  41      -6.097   4.281  -5.851  0.00  0.00           C  
ATOM    644  CG LPHE X  41      -5.798   3.504  -4.587  0.00  0.00           C  
ATOM    645  CD1LPHE X  41      -4.471   3.178  -4.251  0.00  0.00           C  
ATOM    646  CD2LPHE X  41      -6.831   3.252  -3.663  0.00  0.00           C  
ATOM    647  CE1LPHE X  41      -4.182   2.616  -2.995  0.00  0.00           C  
ATOM    648  CE2LPHE X  41      -6.542   2.676  -2.416  0.00  0.00           C  
ATOM    649  CZ LPHE X  41      -5.218   2.364  -2.079  0.00  0.00           C  
ATOM    650  H  LPHE X  41      -5.743   2.948  -7.963  0.00  0.00           H  
ATOM    651  HA LPHE X  41      -7.919   3.155  -6.097  0.00  0.00           H  
ATOM    652  HB2LPHE X  41      -5.201   4.387  -6.461  0.00  0.00           H  
ATOM    653  HB3LPHE X  41      -6.335   5.282  -5.513  0.00  0.00           H  
ATOM    654  HD1LPHE X  41      -3.672   3.396  -4.944  0.00  0.00           H  
ATOM    655  HD2LPHE X  41      -7.848   3.533  -3.892  0.00  0.00           H  
ATOM    656  HE1LPHE X  41      -3.161   2.396  -2.727  0.00  0.00           H  
ATOM    657  HE2LPHE X  41      -7.339   2.499  -1.705  0.00  0.00           H  
ATOM    658  HZ LPHE X  41      -5.007   1.947  -1.106  0.00  0.00           H  
ATOM    659  N  LASN X  42      -7.948   5.509  -8.330  0.00  0.00           N  
ATOM    660  CA LASN X  42      -8.595   6.730  -8.826  0.00  0.00           C  
ATOM    661  C  LASN X  42     -10.117   6.878  -8.539  0.00  0.00           C  
ATOM    662  O  LASN X  42     -10.521   8.001  -8.218  0.00  0.00           O  
ATOM    663  CB LASN X  42      -8.249   6.854 -10.324  0.00  0.00           C  
ATOM    664  CG LASN X  42      -9.329   7.531 -11.146  0.00  0.00           C  
ATOM    665  ND2LASN X  42      -9.392   8.837 -11.194  0.00  0.00           N  
ATOM    666  OD1LASN X  42     -10.173   6.876 -11.745  0.00  0.00           O  
ATOM    667  H  LASN X  42      -7.179   5.136  -8.878  0.00  0.00           H  
ATOM    668  HA LASN X  42      -8.123   7.568  -8.310  0.00  0.00           H  
ATOM    669  HB2LASN X  42      -7.311   7.397 -10.433  0.00  0.00           H  
ATOM    670  HB3LASN X  42      -8.101   5.862 -10.755  0.00  0.00           H  
ATOM    671 HD21LASN X  42     -10.049   9.247 -11.836  0.00  0.00           H  
ATOM    672 HD22LASN X  42      -8.712   9.452 -10.745  0.00  0.00           H  
ATOM    673  N  LPRO X  43     -10.978   5.836  -8.601  0.00  0.00           N  
ATOM    674  CA LPRO X  43     -12.410   5.953  -8.294  0.00  0.00           C  
ATOM    675  C  LPRO X  43     -12.733   6.470  -6.882  0.00  0.00           C  
ATOM    676  O  LPRO X  43     -13.779   7.091  -6.676  0.00  0.00           O  
ATOM    677  CB LPRO X  43     -12.980   4.543  -8.493  0.00  0.00           C  
ATOM    678  CG LPRO X  43     -12.058   3.944  -9.551  0.00  0.00           C  
ATOM    679  CD LPRO X  43     -10.706   4.508  -9.130  0.00  0.00           C  
ATOM    680  HA LPRO X  43     -12.866   6.625  -9.023  0.00  0.00           H  
ATOM    681  HB2LPRO X  43     -12.888   3.964  -7.573  0.00  0.00           H  
ATOM    682  HB3LPRO X  43     -14.019   4.566  -8.818  0.00  0.00           H  
ATOM    683  HG2LPRO X  43     -12.067   2.853  -9.530  0.00  0.00           H  
ATOM    684  HG3LPRO X  43     -12.325   4.318 -10.540  0.00  0.00           H  
ATOM    685  HD2LPRO X  43     -10.301   3.889  -8.331  0.00  0.00           H  
ATOM    686  HD3LPRO X  43     -10.023   4.533  -9.980  0.00  0.00           H  
ATOM    687  N  LLEU X  44     -11.851   6.251  -5.902  0.00  0.00           N  
ATOM    688  CA LLEU X  44     -12.008   6.721  -4.515  0.00  0.00           C  
ATOM    689  C  LLEU X  44     -11.409   8.125  -4.289  0.00  0.00           C  
ATOM    690  O  LLEU X  44     -11.435   8.625  -3.167  0.00  0.00           O  
ATOM    691  CB LLEU X  44     -11.399   5.676  -3.555  0.00  0.00           C  
ATOM    692  CG LLEU X  44     -12.321   4.485  -3.237  0.00  0.00           C  
ATOM    693  CD1LLEU X  44     -12.669   3.636  -4.459  0.00  0.00           C  
ATOM    694  CD2LLEU X  44     -11.660   3.563  -2.214  0.00  0.00           C  
ATOM    695  H  LLEU X  44     -10.993   5.756  -6.131  0.00  0.00           H  
ATOM    696  HA LLEU X  44     -13.069   6.809  -4.282  0.00  0.00           H  
ATOM    697  HB2LLEU X  44     -10.454   5.314  -3.963  0.00  0.00           H  
ATOM    698  HB3LLEU X  44     -11.181   6.163  -2.605  0.00  0.00           H  
ATOM    699  HG LLEU X  44     -13.247   4.864  -2.803  0.00  0.00           H  
ATOM    700 HD11LLEU X  44     -13.199   2.745  -4.138  0.00  0.00           H  
ATOM    701 HD12LLEU X  44     -13.328   4.190  -5.123  0.00  0.00           H  
ATOM    702 HD13LLEU X  44     -11.759   3.345  -4.985  0.00  0.00           H  
ATOM    703 HD21LLEU X  44     -12.347   2.762  -1.946  0.00  0.00           H  
ATOM    704 HD22LLEU X  44     -10.747   3.132  -2.629  0.00  0.00           H  
ATOM    705 HD23LLEU X  44     -11.415   4.126  -1.312  0.00  0.00           H  
ATOM    706  N  LASN X  45     -10.880   8.757  -5.343  0.00  0.00           N  
ATOM    707  CA LASN X  45     -10.042   9.961  -5.296  0.00  0.00           C  
ATOM    708  C  LASN X  45      -8.726   9.776  -4.501  0.00  0.00           C  
ATOM    709  O  LASN X  45      -8.152  10.749  -4.013  0.00  0.00           O  
ATOM    710  CB LASN X  45     -10.882  11.195  -4.883  0.00  0.00           C  
ATOM    711  CG LASN X  45     -10.458  12.477  -5.583  0.00  0.00           C  
ATOM    712  ND2LASN X  45     -11.132  13.574  -5.338  0.00  0.00           N  
ATOM    713  OD1LASN X  45      -9.527  12.514  -6.373  0.00  0.00           O  
ATOM    714  H  LASN X  45     -10.951   8.301  -6.244  0.00  0.00           H  
ATOM    715  HA LASN X  45      -9.726  10.112  -6.328  0.00  0.00           H  
ATOM    716  HB2LASN X  45     -11.926  11.027  -5.130  0.00  0.00           H  
ATOM    717  HB3LASN X  45     -10.817  11.340  -3.805  0.00  0.00           H  
ATOM    718 HD21LASN X  45     -10.866  14.417  -5.833  0.00  0.00           H  
ATOM    719 HD22LASN X  45     -11.875  13.575  -4.645  0.00  0.00           H  
ATOM    720  N  LILE X  46      -8.262   8.526  -4.355  0.00  0.00           N  
ATOM    721  CA LILE X  46      -6.977   8.176  -3.730  0.00  0.00           C  
ATOM    722  C  LILE X  46      -5.861   8.202  -4.786  0.00  0.00           C  
ATOM    723  O  LILE X  46      -6.042   7.661  -5.879  0.00  0.00           O  
ATOM    724  CB LILE X  46      -7.062   6.806  -3.009  0.00  0.00           C  
ATOM    725  CG1LILE X  46      -8.074   6.826  -1.840  0.00  0.00           C  
ATOM    726  CG2LILE X  46      -5.682   6.352  -2.487  0.00  0.00           C  
ATOM    727  CD1LILE X  46      -8.514   5.427  -1.391  0.00  0.00           C  
ATOM    728  H  LILE X  46      -8.756   7.783  -4.822  0.00  0.00           H  
ATOM    729  HA LILE X  46      -6.746   8.930  -2.986  0.00  0.00           H  
ATOM    730  HB LILE X  46      -7.414   6.076  -3.736  0.00  0.00           H  
ATOM    731 HG12LILE X  46      -7.636   7.343  -0.988  0.00  0.00           H  
ATOM    732 HG13LILE X  46      -8.972   7.366  -2.139  0.00  0.00           H  
ATOM    733 HG21LILE X  46      -5.762   5.406  -1.956  0.00  0.00           H  
ATOM    734 HG22LILE X  46      -4.988   6.198  -3.312  0.00  0.00           H  
ATOM    735 HG23LILE X  46      -5.274   7.097  -1.804  0.00  0.00           H  
ATOM    736 HD11LILE X  46      -9.291   5.512  -0.634  0.00  0.00           H  
ATOM    737 HD12LILE X  46      -8.909   4.869  -2.238  0.00  0.00           H  
ATOM    738 HD13LILE X  46      -7.677   4.881  -0.964  0.00  0.00           H  
ATOM    739  N  LHIE X  47      -4.698   8.775  -4.452  0.00  0.00           N  
ATOM    740  CA LHIE X  47      -3.568   8.946  -5.380  0.00  0.00           C  
ATOM    741  C  LHIE X  47      -2.216   8.692  -4.704  0.00  0.00           C  
ATOM    742  O  LHIE X  47      -1.684   9.502  -3.949  0.00  0.00           O  
ATOM    743  CB LHIE X  47      -3.662  10.314  -6.070  0.00  0.00           C  
ATOM    744  CG LHIE X  47      -4.853  10.362  -6.992  0.00  0.00           C  
ATOM    745  CD2LHIE X  47      -4.929   9.690  -8.175  0.00  0.00           C  
ATOM    746  ND1LHIE X  47      -6.123  10.848  -6.670  0.00  0.00           N  
ATOM    747  CE1LHIE X  47      -6.933  10.433  -7.655  0.00  0.00           C  
ATOM    748  NE2LHIE X  47      -6.235   9.769  -8.587  0.00  0.00           N  
ATOM    749  H  LHIE X  47      -4.624   9.176  -3.522  0.00  0.00           H  
ATOM    750  HA LHIE X  47      -3.658   8.201  -6.171  0.00  0.00           H  
ATOM    751  HB2LHIE X  47      -3.754  11.099  -5.320  0.00  0.00           H  
ATOM    752  HB3LHIE X  47      -2.759  10.490  -6.655  0.00  0.00           H  
ATOM    753  HD2LHIE X  47      -4.131   9.130  -8.635  0.00  0.00           H  
ATOM    754  HE1LHIE X  47      -7.991  10.658  -7.725  0.00  0.00           H  
ATOM    755  HE2LHIE X  47      -6.610   9.444  -9.467  0.00  0.00           H  
ATOM    756  N  LVAL X  48      -1.654   7.516  -4.967  0.00  0.00           N  
ATOM    757  CA LVAL X  48      -0.449   7.003  -4.314  0.00  0.00           C  
ATOM    758  C  LVAL X  48       0.838   7.477  -5.005  0.00  0.00           C  
ATOM    759  O  LVAL X  48       1.413   6.832  -5.883  0.00  0.00           O  
ATOM    760  CB LVAL X  48      -0.584   5.494  -4.063  0.00  0.00           C  
ATOM    761  CG1LVAL X  48      -0.800   4.626  -5.312  0.00  0.00           C  
ATOM    762  CG2LVAL X  48       0.629   4.996  -3.288  0.00  0.00           C  
ATOM    763  H  LVAL X  48      -2.049   6.977  -5.726  0.00  0.00           H  
ATOM    764  HA LVAL X  48      -0.422   7.452  -3.325  0.00  0.00           H  
ATOM    765  HB LVAL X  48      -1.457   5.353  -3.424  0.00  0.00           H  
ATOM    766 HG11LVAL X  48      -1.046   3.611  -5.004  0.00  0.00           H  
ATOM    767 HG12LVAL X  48      -1.634   5.007  -5.900  0.00  0.00           H  
ATOM    768 HG13LVAL X  48       0.098   4.606  -5.927  0.00  0.00           H  
ATOM    769 HG21LVAL X  48       0.447   3.981  -2.954  0.00  0.00           H  
ATOM    770 HG22LVAL X  48       1.512   5.020  -3.925  0.00  0.00           H  
ATOM    771 HG23LVAL X  48       0.800   5.618  -2.410  0.00  0.00           H  
ATOM    772  N  LTHR X  49       1.275   8.662  -4.598  0.00  0.00           N  
ATOM    773  CA LTHR X  49       2.449   9.398  -5.084  0.00  0.00           C  
ATOM    774  C  LTHR X  49       3.758   8.946  -4.417  0.00  0.00           C  
ATOM    775  O  LTHR X  49       4.064   9.318  -3.286  0.00  0.00           O  
ATOM    776  CB LTHR X  49       2.214  10.897  -4.842  0.00  0.00           C  
ATOM    777  CG2LTHR X  49       1.253  11.488  -5.873  0.00  0.00           C  
ATOM    778  OG1LTHR X  49       1.632  11.111  -3.574  0.00  0.00           O  
ATOM    779  H  LTHR X  49       0.710   9.150  -3.911  0.00  0.00           H  
ATOM    780  HA LTHR X  49       2.547   9.243  -6.158  0.00  0.00           H  
ATOM    781  HB LTHR X  49       3.165  11.425  -4.904  0.00  0.00           H  
ATOM    782  HG1LTHR X  49       2.073  10.524  -2.937  0.00  0.00           H  
ATOM    783 HG21LTHR X  49       1.110  12.549  -5.669  0.00  0.00           H  
ATOM    784 HG22LTHR X  49       1.664  11.374  -6.875  0.00  0.00           H  
ATOM    785 HG23LTHR X  49       0.288  10.982  -5.822  0.00  0.00           H  
ATOM    786  N  LLEU X  50       4.561   8.156  -5.137  0.00  0.00           N  
ATOM    787  CA LLEU X  50       5.865   7.647  -4.688  0.00  0.00           C  
ATOM    788  C  LLEU X  50       6.955   8.737  -4.635  0.00  0.00           C  
ATOM    789  O  LLEU X  50       7.369   9.236  -5.681  0.00  0.00           O  
ATOM    790  CB LLEU X  50       6.265   6.504  -5.637  0.00  0.00           C  
ATOM    791  CG LLEU X  50       7.623   5.854  -5.319  0.00  0.00           C  
ATOM    792  CD1LLEU X  50       7.530   4.975  -4.077  0.00  0.00           C  
ATOM    793  CD2LLEU X  50       8.090   5.027  -6.514  0.00  0.00           C  
ATOM    794  H  LLEU X  50       4.232   7.861  -6.043  0.00  0.00           H  
ATOM    795  HA LLEU X  50       5.755   7.238  -3.685  0.00  0.00           H  
ATOM    796  HB2LLEU X  50       5.491   5.736  -5.612  0.00  0.00           H  
ATOM    797  HB3LLEU X  50       6.304   6.909  -6.648  0.00  0.00           H  
ATOM    798  HG LLEU X  50       8.373   6.616  -5.138  0.00  0.00           H  
ATOM    799 HD11LLEU X  50       8.448   4.400  -3.959  0.00  0.00           H  
ATOM    800 HD12LLEU X  50       7.408   5.596  -3.193  0.00  0.00           H  
ATOM    801 HD13LLEU X  50       6.682   4.300  -4.157  0.00  0.00           H  
ATOM    802 HD21LLEU X  50       9.055   4.576  -6.293  0.00  0.00           H  
ATOM    803 HD22LLEU X  50       7.372   4.242  -6.731  0.00  0.00           H  
ATOM    804 HD23LLEU X  50       8.198   5.671  -7.387  0.00  0.00           H  
ATOM    805  N  LILE X  51       7.480   9.023  -3.440  0.00  0.00           N  
ATOM    806  CA LILE X  51       8.493  10.053  -3.129  0.00  0.00           C  
ATOM    807  C  LILE X  51       9.834   9.508  -2.600  0.00  0.00           C  
ATOM    808  O  LILE X  51      10.694  10.285  -2.187  0.00  0.00           O  
ATOM    809  CB LILE X  51       7.915  11.111  -2.166  0.00  0.00           C  
ATOM    810  CG1LILE X  51       7.526  10.520  -0.794  0.00  0.00           C  
ATOM    811  CG2LILE X  51       6.721  11.844  -2.789  0.00  0.00           C  
ATOM    812  CD1LILE X  51       7.538  11.570   0.319  0.00  0.00           C  
ATOM    813  H  LILE X  51       7.082   8.536  -2.642  0.00  0.00           H  
ATOM    814  HA LILE X  51       8.750  10.571  -4.050  0.00  0.00           H  
ATOM    815  HB LILE X  51       8.694  11.857  -2.004  0.00  0.00           H  
ATOM    816 HG12LILE X  51       6.536  10.068  -0.855  0.00  0.00           H  
ATOM    817 HG13LILE X  51       8.231   9.743  -0.510  0.00  0.00           H  
ATOM    818 HG21LILE X  51       6.405  12.627  -2.110  0.00  0.00           H  
ATOM    819 HG22LILE X  51       7.013  12.303  -3.730  0.00  0.00           H  
ATOM    820 HG23LILE X  51       5.890  11.162  -2.958  0.00  0.00           H  
ATOM    821 HD11LILE X  51       7.235  11.098   1.251  0.00  0.00           H  
ATOM    822 HD12LILE X  51       8.544  11.974   0.437  0.00  0.00           H  
ATOM    823 HD13LILE X  51       6.847  12.383   0.096  0.00  0.00           H  
ATOM    824  N  LGLY X  52      10.043   8.189  -2.614  0.00  0.00           N  
ATOM    825  CA LGLY X  52      11.347   7.580  -2.335  0.00  0.00           C  
ATOM    826  C  LGLY X  52      11.363   6.070  -2.571  0.00  0.00           C  
ATOM    827  O  LGLY X  52      10.351   5.400  -2.367  0.00  0.00           O  
ATOM    828  H  LGLY X  52       9.278   7.579  -2.861  0.00  0.00           H  
ATOM    829  HA2LGLY X  52      12.102   8.044  -2.969  0.00  0.00           H  
ATOM    830  HA3LGLY X  52      11.628   7.768  -1.300  0.00  0.00           H  
ATOM    831  N  LVAL X  53      12.514   5.535  -2.986  0.00  0.00           N  
ATOM    832  CA LVAL X  53      12.795   4.090  -3.031  0.00  0.00           C  
ATOM    833  C  LVAL X  53      14.104   3.800  -2.297  0.00  0.00           C  
ATOM    834  O  LVAL X  53      15.095   4.499  -2.507  0.00  0.00           O  
ATOM    835  CB LVAL X  53      12.816   3.527  -4.467  0.00  0.00           C  
ATOM    836  CG1LVAL X  53      13.051   2.011  -4.475  0.00  0.00           C  
ATOM    837  CG2LVAL X  53      11.488   3.778  -5.191  0.00  0.00           C  
ATOM    838  H  LVAL X  53      13.291   6.157  -3.178  0.00  0.00           H  
ATOM    839  HA LVAL X  53      11.999   3.577  -2.505  0.00  0.00           H  
ATOM    840  HB LVAL X  53      13.617   4.007  -5.031  0.00  0.00           H  
ATOM    841 HG11LVAL X  53      13.069   1.642  -5.500  0.00  0.00           H  
ATOM    842 HG12LVAL X  53      14.008   1.768  -4.017  0.00  0.00           H  
ATOM    843 HG13LVAL X  53      12.260   1.508  -3.916  0.00  0.00           H  
ATOM    844 HG21LVAL X  53      11.501   3.305  -6.173  0.00  0.00           H  
ATOM    845 HG22LVAL X  53      10.666   3.367  -4.606  0.00  0.00           H  
ATOM    846 HG23LVAL X  53      11.335   4.847  -5.323  0.00  0.00           H  
ATOM    847  N  LGLU X  54      14.123   2.796  -1.423  0.00  0.00           N  
ATOM    848  CA LGLU X  54      15.285   2.454  -0.584  0.00  0.00           C  
ATOM    849  C  LGLU X  54      15.689   0.990  -0.762  0.00  0.00           C  
ATOM    850  O  LGLU X  54      14.845   0.155  -1.069  0.00  0.00           O  
ATOM    851  CB LGLU X  54      15.016   2.778   0.894  0.00  0.00           C  
ATOM    852  CG LGLU X  54      14.422   4.184   1.063  0.00  0.00           C  
ATOM    853  CD LGLU X  54      14.545   4.759   2.473  0.00  0.00           C  
ATOM    854  OE1LGLU X  54      14.749   4.030   3.469  0.00  0.00           O  
ATOM    855  OE2LGLU X  54      14.490   6.004   2.571  0.00  0.00           O1-
ATOM    856  H  LGLU X  54      13.270   2.260  -1.289  0.00  0.00           H  
ATOM    857  HA LGLU X  54      16.137   3.058  -0.895  0.00  0.00           H  
ATOM    858  HB2LGLU X  54      14.335   2.037   1.310  0.00  0.00           H  
ATOM    859  HB3LGLU X  54      15.965   2.717   1.429  0.00  0.00           H  
ATOM    860  HG2LGLU X  54      14.949   4.861   0.386  0.00  0.00           H  
ATOM    861  HG3LGLU X  54      13.370   4.176   0.772  0.00  0.00           H  
ATOM    862  N  LPHE X  55      16.975   0.674  -0.582  0.00  0.00           N  
ATOM    863  CA LPHE X  55      17.559  -0.599  -1.015  0.00  0.00           C  
ATOM    864  C  LPHE X  55      18.385  -1.276   0.081  0.00  0.00           C  
ATOM    865  O  LPHE X  55      19.544  -0.933   0.322  0.00  0.00           O  
ATOM    866  CB LPHE X  55      18.405  -0.349  -2.272  0.00  0.00           C  
ATOM    867  CG LPHE X  55      17.596  -0.256  -3.547  0.00  0.00           C  
ATOM    868  CD1LPHE X  55      17.285  -1.431  -4.256  0.00  0.00           C  
ATOM    869  CD2LPHE X  55      17.147   0.989  -4.023  0.00  0.00           C  
ATOM    870  CE1LPHE X  55      16.519  -1.364  -5.430  0.00  0.00           C  
ATOM    871  CE2LPHE X  55      16.378   1.053  -5.197  0.00  0.00           C  
ATOM    872  CZ LPHE X  55      16.050  -0.122  -5.894  0.00  0.00           C  
ATOM    873  H  LPHE X  55      17.611   1.388  -0.263  0.00  0.00           H  
ATOM    874  HA LPHE X  55      16.765  -1.297  -1.286  0.00  0.00           H  
ATOM    875  HB2LPHE X  55      18.999   0.557  -2.144  0.00  0.00           H  
ATOM    876  HB3LPHE X  55      19.108  -1.169  -2.383  0.00  0.00           H  
ATOM    877  HD1LPHE X  55      17.628  -2.390  -3.893  0.00  0.00           H  
ATOM    878  HD2LPHE X  55      17.378   1.896  -3.483  0.00  0.00           H  
ATOM    879  HE1LPHE X  55      16.288  -2.273  -5.963  0.00  0.00           H  
ATOM    880  HE2LPHE X  55      16.024   2.010  -5.556  0.00  0.00           H  
ATOM    881  HZ LPHE X  55      15.444  -0.061  -6.788  0.00  0.00           H  
ATOM    882  N  LTRP X  56      17.817  -2.309   0.701  0.00  0.00           N  
ATOM    883  CA LTRP X  56      18.490  -3.155   1.692  0.00  0.00           C  
ATOM    884  C  LTRP X  56      19.357  -4.256   1.040  0.00  0.00           C  
ATOM    885  O  LTRP X  56      19.380  -5.396   1.500  0.00  0.00           O  
ATOM    886  CB LTRP X  56      17.429  -3.682   2.672  0.00  0.00           C  
ATOM    887  CG LTRP X  56      16.679  -2.658   3.491  0.00  0.00           C  
ATOM    888  CD1LTRP X  56      16.964  -1.335   3.580  0.00  0.00           C  
ATOM    889  CD2LTRP X  56      15.539  -2.864   4.388  0.00  0.00           C  
ATOM    890  CE2LTRP X  56      15.208  -1.619   5.003  0.00  0.00           C  
ATOM    891  CE3LTRP X  56      14.766  -3.980   4.774  0.00  0.00           C  
ATOM    892  NE1LTRP X  56      16.075  -0.717   4.434  0.00  0.00           N  
ATOM    893  CZ2LTRP X  56      14.192  -1.497   5.963  0.00  0.00           C  
ATOM    894  CZ3LTRP X  56      13.736  -3.869   5.728  0.00  0.00           C  
ATOM    895  CH2LTRP X  56      13.452  -2.632   6.330  0.00  0.00           C  
ATOM    896  H  LTRP X  56      16.843  -2.528   0.495  0.00  0.00           H  
ATOM    897  HA LTRP X  56      19.182  -2.541   2.271  0.00  0.00           H  
ATOM    898  HB2LTRP X  56      16.701  -4.265   2.111  0.00  0.00           H  
ATOM    899  HB3LTRP X  56      17.919  -4.362   3.364  0.00  0.00           H  
ATOM    900  HD1LTRP X  56      17.771  -0.834   3.057  0.00  0.00           H  
ATOM    901  HE1LTRP X  56      16.090   0.276   4.626  0.00  0.00           H  
ATOM    902  HE3LTRP X  56      14.974  -4.943   4.333  0.00  0.00           H  
ATOM    903  HZ2LTRP X  56      13.965  -0.535   6.399  0.00  0.00           H  
ATOM    904  HZ3LTRP X  56      13.155  -4.744   5.988  0.00  0.00           H  
ATOM    905  HH2LTRP X  56      12.655  -2.550   7.057  0.00  0.00           H  
ATOM    906  N  LCYX X  57      20.075  -3.942  -0.050  0.00  0.00           N  
ATOM    907  CA LCYX X  57      20.835  -4.909  -0.863  0.00  0.00           C  
ATOM    908  C  LCYX X  57      21.916  -5.684  -0.091  0.00  0.00           C  
ATOM    909  O  LCYX X  57      22.374  -6.725  -0.557  0.00  0.00           O  
ATOM    910  CB LCYX X  57      21.537  -4.193  -2.026  0.00  0.00           C  
ATOM    911  SG LCYX X  57      20.511  -3.326  -3.233  0.00  0.00           S  
ATOM    912  H  LCYX X  57      20.086  -2.975  -0.342  0.00  0.00           H  
ATOM    913  HA LCYX X  57      20.143  -5.643  -1.276  0.00  0.00           H  
ATOM    914  HB2LCYX X  57      22.261  -3.486  -1.622  0.00  0.00           H  
ATOM    915  HB3LCYX X  57      22.097  -4.948  -2.580  0.00  0.00           H  
ATOM    916  N  LASP X  58      22.363  -5.181   1.057  0.00  0.00           N  
ATOM    917  CA LASP X  58      23.367  -5.791   1.930  0.00  0.00           C  
ATOM    918  C  LASP X  58      22.735  -6.537   3.117  0.00  0.00           C  
ATOM    919  O  LASP X  58      22.989  -7.732   3.291  0.00  0.00           O  
ATOM    920  CB LASP X  58      24.354  -4.716   2.400  0.00  0.00           C  
ATOM    921  CG LASP X  58      23.757  -3.490   3.108  0.00  0.00           C  
ATOM    922  OD1LASP X  58      22.578  -3.125   2.877  0.00  0.00           O  
ATOM    923  OD2LASP X  58      24.506  -2.872   3.900  0.00  0.00           O1-
ATOM    924  H  LASP X  58      21.982  -4.293   1.366  0.00  0.00           H  
ATOM    925  HA LASP X  58      23.942  -6.526   1.365  0.00  0.00           H  
ATOM    926  HB2LASP X  58      25.079  -5.190   3.056  0.00  0.00           H  
ATOM    927  HB3LASP X  58      24.888  -4.362   1.521  0.00  0.00           H  
ATOM    928  N  LARG X  59      21.865  -5.868   3.885  0.00  0.00           N  
ATOM    929  CA LARG X  59      20.987  -6.466   4.906  0.00  0.00           C  
ATOM    930  C  LARG X  59      19.848  -5.507   5.237  0.00  0.00           C  
ATOM    931  O  LARG X  59      19.987  -4.292   5.121  0.00  0.00           O  
ATOM    932  CB LARG X  59      21.788  -6.829   6.180  0.00  0.00           C  
ATOM    933  CG LARG X  59      21.254  -8.058   6.948  0.00  0.00           C  
ATOM    934  CD LARG X  59      20.164  -7.795   8.006  0.00  0.00           C  
ATOM    935  NE LARG X  59      18.926  -8.560   7.742  0.00  0.00           N  
ATOM    936  CZ LARG X  59      18.314  -9.454   8.493  0.00  0.00           C  
ATOM    937  NH1LARG X  59      18.713  -9.793   9.677  0.00  0.00           N1+
ATOM    938  NH2LARG X  59      17.249 -10.031   8.024  0.00  0.00           N  
ATOM    939  H  LARG X  59      21.727  -4.881   3.680  0.00  0.00           H  
ATOM    940  HA LARG X  59      20.556  -7.374   4.482  0.00  0.00           H  
ATOM    941  HB2LARG X  59      22.810  -7.071   5.886  0.00  0.00           H  
ATOM    942  HB3LARG X  59      21.852  -5.966   6.845  0.00  0.00           H  
ATOM    943  HG2LARG X  59      20.911  -8.808   6.235  0.00  0.00           H  
ATOM    944  HG3LARG X  59      22.103  -8.495   7.473  0.00  0.00           H  
ATOM    945  HD2LARG X  59      20.568  -8.064   8.981  0.00  0.00           H  
ATOM    946  HD3LARG X  59      19.934  -6.731   8.041  0.00  0.00           H  
ATOM    947  HE LARG X  59      18.458  -8.419   6.856  0.00  0.00           H  
ATOM    948 HH11LARG X  59      19.400  -9.212  10.146  0.00  0.00           H  
ATOM    949 HH12LARG X  59      18.198 -10.466  10.226  0.00  0.00           H  
ATOM    950 HH21LARG X  59      16.928  -9.738   7.106  0.00  0.00           H  
ATOM    951 HH22LARG X  59      16.842 -10.824   8.505  0.00  0.00           H  
ATOM    952  N  LASP X  60      18.735  -6.061   5.681  0.00  0.00           N  
ATOM    953  CA LASP X  60      17.560  -5.339   6.172  0.00  0.00           C  
ATOM    954  C  LASP X  60      17.830  -4.384   7.358  0.00  0.00           C  
ATOM    955  O  LASP X  60      18.830  -4.509   8.072  0.00  0.00           O  
ATOM    956  CB LASP X  60      16.506  -6.376   6.571  0.00  0.00           C  
ATOM    957  CG LASP X  60      16.338  -7.509   5.560  0.00  0.00           C  
ATOM    958  OD1LASP X  60      17.067  -8.525   5.688  0.00  0.00           O  
ATOM    959  OD2LASP X  60      15.529  -7.366   4.622  0.00  0.00           O1-
ATOM    960  H  LASP X  60      18.685  -7.067   5.671  0.00  0.00           H  
ATOM    961  HA LASP X  60      17.165  -4.748   5.354  0.00  0.00           H  
ATOM    962  HB2LASP X  60      16.844  -6.819   7.504  0.00  0.00           H  
ATOM    963  HB3LASP X  60      15.549  -5.883   6.743  0.00  0.00           H  
ATOM    964  N  LLEU X  61      16.906  -3.446   7.615  0.00  0.00           N  
ATOM    965  CA LLEU X  61      16.897  -2.643   8.855  0.00  0.00           C  
ATOM    966  C  LLEU X  61      16.014  -3.238   9.974  0.00  0.00           C  
ATOM    967  O  LLEU X  61      16.031  -2.748  11.106  0.00  0.00           O  
ATOM    968  CB LLEU X  61      16.608  -1.161   8.557  0.00  0.00           C  
ATOM    969  CG LLEU X  61      17.634  -0.499   7.610  0.00  0.00           C  
ATOM    970  CD1LLEU X  61      17.180   0.903   7.212  0.00  0.00           C  
ATOM    971  CD2LLEU X  61      19.014  -0.356   8.252  0.00  0.00           C  
ATOM    972  H  LLEU X  61      16.130  -3.341   6.973  0.00  0.00           H  
ATOM    973  HA LLEU X  61      17.892  -2.660   9.273  0.00  0.00           H  
ATOM    974  HB2LLEU X  61      15.610  -1.077   8.136  0.00  0.00           H  
ATOM    975  HB3LLEU X  61      16.616  -0.615   9.501  0.00  0.00           H  
ATOM    976  HG LLEU X  61      17.733  -1.090   6.702  0.00  0.00           H  
ATOM    977 HD11LLEU X  61      17.893   1.334   6.510  0.00  0.00           H  
ATOM    978 HD12LLEU X  61      16.209   0.836   6.733  0.00  0.00           H  
ATOM    979 HD13LLEU X  61      17.115   1.547   8.090  0.00  0.00           H  
ATOM    980 HD21LLEU X  61      19.687   0.154   7.564  0.00  0.00           H  
ATOM    981 HD22LLEU X  61      18.944   0.212   9.180  0.00  0.00           H  
ATOM    982 HD23LLEU X  61      19.426  -1.340   8.459  0.00  0.00           H  
ATOM    983  N  LILE X  62      15.309  -4.333   9.683  0.00  0.00           N  
ATOM    984  CA LILE X  62      14.510  -5.162  10.603  0.00  0.00           C  
ATOM    985  C  LILE X  62      14.767  -6.637  10.289  0.00  0.00           C  
ATOM    986  O  LILE X  62      15.110  -6.961   9.154  0.00  0.00           O  
ATOM    987  CB LILE X  62      13.001  -4.830  10.496  0.00  0.00           C  
ATOM    988  CG1LILE X  62      12.429  -5.250   9.120  0.00  0.00           C  
ATOM    989  CG2LILE X  62      12.746  -3.349  10.828  0.00  0.00           C  
ATOM    990  CD1LILE X  62      10.964  -4.890   8.886  0.00  0.00           C  
ATOM    991  H  LILE X  62      15.413  -4.703   8.749  0.00  0.00           H  
ATOM    992  HA LILE X  62      14.831  -4.988  11.626  0.00  0.00           H  
ATOM    993  HB LILE X  62      12.489  -5.423  11.254  0.00  0.00           H  
ATOM    994 HG12LILE X  62      13.020  -4.790   8.331  0.00  0.00           H  
ATOM    995 HG13LILE X  62      12.505  -6.331   9.018  0.00  0.00           H  
ATOM    996 HG21LILE X  62      11.681  -3.168  10.955  0.00  0.00           H  
ATOM    997 HG22LILE X  62      13.241  -3.090  11.764  0.00  0.00           H  
ATOM    998 HG23LILE X  62      13.123  -2.703  10.035  0.00  0.00           H  
ATOM    999 HD11LILE X  62      10.648  -5.267   7.914  0.00  0.00           H  
ATOM   1000 HD12LILE X  62      10.345  -5.338   9.661  0.00  0.00           H  
ATOM   1001 HD13LILE X  62      10.844  -3.811   8.892  0.00  0.00           H  
ATOM   1002  N  LASN X  63      14.555  -7.561  11.227  0.00  0.00           N  
ATOM   1003  CA LASN X  63      14.606  -8.983  10.881  0.00  0.00           C  
ATOM   1004  C  LASN X  63      13.309  -9.389  10.163  0.00  0.00           C  
ATOM   1005  O  LASN X  63      12.315  -9.757  10.785  0.00  0.00           O  
ATOM   1006  CB LASN X  63      15.001  -9.822  12.108  0.00  0.00           C  
ATOM   1007  CG LASN X  63      16.513  -9.932  12.163  0.00  0.00           C  
ATOM   1008  ND2LASN X  63      17.209  -8.904  12.588  0.00  0.00           N  
ATOM   1009  OD1LASN X  63      17.094 -10.910  11.709  0.00  0.00           O  
ATOM   1010  H  LASN X  63      14.156  -7.297  12.121  0.00  0.00           H  
ATOM   1011  HA LASN X  63      15.400  -9.135  10.146  0.00  0.00           H  
ATOM   1012  HB2LASN X  63      14.622  -9.384  13.031  0.00  0.00           H  
ATOM   1013  HB3LASN X  63      14.596 -10.830  12.012  0.00  0.00           H  
ATOM   1014 HD21LASN X  63      18.213  -8.892  12.458  0.00  0.00           H  
ATOM   1015 HD22LASN X  63      16.762  -8.096  12.984  0.00  0.00           H  
ATOM   1016  N  LVAL X  64      13.323  -9.261   8.833  0.00  0.00           N  
ATOM   1017  CA LVAL X  64      12.239  -9.693   7.941  0.00  0.00           C  
ATOM   1018  C  LVAL X  64      12.095 -11.212   8.030  0.00  0.00           C  
ATOM   1019  O  LVAL X  64      13.023 -11.947   7.694  0.00  0.00           O  
ATOM   1020  CB LVAL X  64      12.505  -9.250   6.486  0.00  0.00           C  
ATOM   1021  CG1LVAL X  64      11.405  -9.723   5.527  0.00  0.00           C  
ATOM   1022  CG2LVAL X  64      12.604  -7.724   6.367  0.00  0.00           C  
ATOM   1023  H  LVAL X  64      14.142  -8.843   8.413  0.00  0.00           H  
ATOM   1024  HA LVAL X  64      11.307  -9.238   8.275  0.00  0.00           H  
ATOM   1025  HB LVAL X  64      13.454  -9.676   6.161  0.00  0.00           H  
ATOM   1026 HG11LVAL X  64      11.602  -9.348   4.522  0.00  0.00           H  
ATOM   1027 HG12LVAL X  64      11.391 -10.809   5.480  0.00  0.00           H  
ATOM   1028 HG13LVAL X  64      10.433  -9.367   5.859  0.00  0.00           H  
ATOM   1029 HG21LVAL X  64      12.798  -7.454   5.330  0.00  0.00           H  
ATOM   1030 HG22LVAL X  64      11.677  -7.256   6.691  0.00  0.00           H  
ATOM   1031 HG23LVAL X  64      13.433  -7.351   6.967  0.00  0.00           H  
ATOM   1032  N  LTHR X  65      10.927 -11.681   8.458  0.00  0.00           N  
ATOM   1033  CA LTHR X  65      10.627 -13.094   8.726  0.00  0.00           C  
ATOM   1034  C  LTHR X  65       9.302 -13.479   8.070  0.00  0.00           C  
ATOM   1035  O  LTHR X  65       8.379 -12.670   7.993  0.00  0.00           O  
ATOM   1036  CB LTHR X  65      10.541 -13.375  10.240  0.00  0.00           C  
ATOM   1037  CG2LTHR X  65      10.545 -14.868  10.574  0.00  0.00           C  
ATOM   1038  OG1LTHR X  65      11.633 -12.852  10.949  0.00  0.00           O  
ATOM   1039  H  LTHR X  65      10.206 -11.004   8.680  0.00  0.00           H  
ATOM   1040  HA LTHR X  65      11.417 -13.717   8.308  0.00  0.00           H  
ATOM   1041  HB LTHR X  65       9.631 -12.919  10.631  0.00  0.00           H  
ATOM   1042  HG1LTHR X  65      11.319 -12.760  11.872  0.00  0.00           H  
ATOM   1043 HG21LTHR X  65      10.533 -14.996  11.656  0.00  0.00           H  
ATOM   1044 HG22LTHR X  65       9.665 -15.358  10.167  0.00  0.00           H  
ATOM   1045 HG23LTHR X  65      11.444 -15.336  10.171  0.00  0.00           H  
ATOM   1046  N  LSER X  66       9.167 -14.742   7.663  0.00  0.00           N  
ATOM   1047  CA LSER X  66       7.946 -15.315   7.074  0.00  0.00           C  
ATOM   1048  C  LSER X  66       6.673 -15.206   7.938  0.00  0.00           C  
ATOM   1049  O  LSER X  66       5.570 -15.399   7.428  0.00  0.00           O  
ATOM   1050  CB LSER X  66       8.214 -16.784   6.751  0.00  0.00           C  
ATOM   1051  OG LSER X  66       9.269 -16.867   5.814  0.00  0.00           O  
ATOM   1052  H  LSER X  66       9.980 -15.340   7.688  0.00  0.00           H  
ATOM   1053  HA LSER X  66       7.749 -14.788   6.141  0.00  0.00           H  
ATOM   1054  HB2LSER X  66       8.498 -17.310   7.663  0.00  0.00           H  
ATOM   1055  HB3LSER X  66       7.317 -17.244   6.331  0.00  0.00           H  
ATOM   1056  HG LSER X  66       8.863 -16.631   4.949  0.00  0.00           H  
ATOM   1057  N  LSER X  67       6.801 -14.864   9.222  0.00  0.00           N  
ATOM   1058  CA LSER X  67       5.721 -14.361  10.078  0.00  0.00           C  
ATOM   1059  C  LSER X  67       5.340 -12.932   9.660  0.00  0.00           C  
ATOM   1060  O  LSER X  67       6.001 -11.952  10.003  0.00  0.00           O  
ATOM   1061  CB LSER X  67       6.135 -14.434  11.563  0.00  0.00           C  
ATOM   1062  OG LSER X  67       7.546 -14.343  11.718  0.00  0.00           O  
ATOM   1063  H  LSER X  67       7.731 -14.710   9.579  0.00  0.00           H  
ATOM   1064  HA LSER X  67       4.845 -14.998   9.951  0.00  0.00           H  
ATOM   1065  HB2LSER X  67       5.642 -13.637  12.120  0.00  0.00           H  
ATOM   1066  HB3LSER X  67       5.802 -15.386  11.976  0.00  0.00           H  
ATOM   1067  HG LSER X  67       7.771 -14.039  12.631  0.00  0.00           H  
ATOM   1068  N  LALA X  68       4.240 -12.803   8.918  0.00  0.00           N  
ATOM   1069  CA LALA X  68       3.811 -11.541   8.312  0.00  0.00           C  
ATOM   1070  C  LALA X  68       3.609 -10.397   9.337  0.00  0.00           C  
ATOM   1071  O  LALA X  68       4.190  -9.322   9.180  0.00  0.00           O  
ATOM   1072  CB LALA X  68       2.554 -11.850   7.493  0.00  0.00           C  
ATOM   1073  H  LALA X  68       3.782 -13.646   8.604  0.00  0.00           H  
ATOM   1074  HA LALA X  68       4.589 -11.213   7.619  0.00  0.00           H  
ATOM   1075  HB1LALA X  68       2.246 -10.975   6.926  0.00  0.00           H  
ATOM   1076  HB2LALA X  68       2.769 -12.646   6.781  0.00  0.00           H  
ATOM   1077  HB3LALA X  68       1.742 -12.173   8.144  0.00  0.00           H  
ATOM   1078  N  LASP X  69       2.872 -10.635  10.433  0.00  0.00           N  
ATOM   1079  CA LASP X  69       2.717  -9.657  11.528  0.00  0.00           C  
ATOM   1080  C  LASP X  69       4.034  -9.323  12.255  0.00  0.00           C  
ATOM   1081  O  LASP X  69       4.157  -8.250  12.848  0.00  0.00           O  
ATOM   1082  CB LASP X  69       1.713 -10.160  12.575  0.00  0.00           C  
ATOM   1083  CG LASP X  69       0.256 -10.114  12.124  0.00  0.00           C  
ATOM   1084  OD1LASP X  69      -0.365  -9.022  12.136  0.00  0.00           O  
ATOM   1085  OD2LASP X  69      -0.333 -11.194  11.906  0.00  0.00           O1-
ATOM   1086  H  LASP X  69       2.397 -11.522  10.510  0.00  0.00           H  
ATOM   1087  HA LASP X  69       2.326  -8.728  11.117  0.00  0.00           H  
ATOM   1088  HB2LASP X  69       1.980 -11.178  12.868  0.00  0.00           H  
ATOM   1089  HB3LASP X  69       1.795  -9.534  13.464  0.00  0.00           H  
ATOM   1090  N  LGLU X  70       5.026 -10.218  12.250  0.00  0.00           N  
ATOM   1091  CA LGLU X  70       6.319  -9.972  12.899  0.00  0.00           C  
ATOM   1092  C  LGLU X  70       7.135  -8.940  12.131  0.00  0.00           C  
ATOM   1093  O  LGLU X  70       7.620  -7.964  12.717  0.00  0.00           O  
ATOM   1094  CB LGLU X  70       7.098 -11.282  13.033  0.00  0.00           C  
ATOM   1095  CG LGLU X  70       8.475 -11.141  13.696  0.00  0.00           C  
ATOM   1096  CD LGLU X  70       9.205 -12.482  13.676  0.00  0.00           C  
ATOM   1097  OE1LGLU X  70       8.562 -13.514  13.992  0.00  0.00           O  
ATOM   1098  OE2LGLU X  70      10.402 -12.530  13.314  0.00  0.00           O1-
ATOM   1099  H  LGLU X  70       4.928 -11.048  11.682  0.00  0.00           H  
ATOM   1100  HA LGLU X  70       6.137  -9.574  13.890  0.00  0.00           H  
ATOM   1101  HB2LGLU X  70       6.486 -11.986  13.594  0.00  0.00           H  
ATOM   1102  HB3LGLU X  70       7.271 -11.689  12.043  0.00  0.00           H  
ATOM   1103  HG2LGLU X  70       9.069 -10.397  13.163  0.00  0.00           H  
ATOM   1104  HG3LGLU X  70       8.350 -10.817  14.729  0.00  0.00           H  
ATOM   1105  N  LTHR X  71       7.231  -9.133  10.814  0.00  0.00           N  
ATOM   1106  CA LTHR X  71       7.856  -8.163   9.916  0.00  0.00           C  
ATOM   1107  C  LTHR X  71       7.102  -6.838   9.972  0.00  0.00           C  
ATOM   1108  O  LTHR X  71       7.729  -5.801  10.149  0.00  0.00           O  
ATOM   1109  CB LTHR X  71       7.915  -8.691   8.478  0.00  0.00           C  
ATOM   1110  CG2LTHR X  71       8.640  -7.723   7.545  0.00  0.00           C  
ATOM   1111  OG1LTHR X  71       8.667  -9.879   8.448  0.00  0.00           O  
ATOM   1112  H  LTHR X  71       6.809  -9.968  10.421  0.00  0.00           H  
ATOM   1113  HA LTHR X  71       8.877  -7.980  10.250  0.00  0.00           H  
ATOM   1114  HB LTHR X  71       6.909  -8.881   8.101  0.00  0.00           H  
ATOM   1115  HG1LTHR X  71       8.074 -10.641   8.543  0.00  0.00           H  
ATOM   1116 HG21LTHR X  71       8.638  -8.129   6.535  0.00  0.00           H  
ATOM   1117 HG22LTHR X  71       8.145  -6.754   7.528  0.00  0.00           H  
ATOM   1118 HG23LTHR X  71       9.666  -7.586   7.883  0.00  0.00           H  
ATOM   1119  N  LLEU X  72       5.767  -6.866   9.906  0.00  0.00           N  
ATOM   1120  CA LLEU X  72       4.916  -5.673   9.934  0.00  0.00           C  
ATOM   1121  C  LLEU X  72       5.109  -4.817  11.192  0.00  0.00           C  
ATOM   1122  O  LLEU X  72       5.305  -3.608  11.084  0.00  0.00           O  
ATOM   1123  CB LLEU X  72       3.461  -6.143   9.797  0.00  0.00           C  
ATOM   1124  CG LLEU X  72       2.404  -5.043   9.973  0.00  0.00           C  
ATOM   1125  CD1LLEU X  72       2.504  -3.979   8.879  0.00  0.00           C  
ATOM   1126  CD2LLEU X  72       1.020  -5.684   9.963  0.00  0.00           C  
ATOM   1127  H  LLEU X  72       5.310  -7.764   9.772  0.00  0.00           H  
ATOM   1128  HA LLEU X  72       5.164  -5.044   9.079  0.00  0.00           H  
ATOM   1129  HB2LLEU X  72       3.333  -6.618   8.825  0.00  0.00           H  
ATOM   1130  HB3LLEU X  72       3.285  -6.893  10.564  0.00  0.00           H  
ATOM   1131  HG LLEU X  72       2.532  -4.568  10.942  0.00  0.00           H  
ATOM   1132 HD11LLEU X  72       1.686  -3.267   8.985  0.00  0.00           H  
ATOM   1133 HD12LLEU X  72       3.441  -3.433   8.984  0.00  0.00           H  
ATOM   1134 HD13LLEU X  72       2.470  -4.443   7.894  0.00  0.00           H  
ATOM   1135 HD21LLEU X  72       0.277  -4.928  10.202  0.00  0.00           H  
ATOM   1136 HD22LLEU X  72       0.817  -6.128   8.991  0.00  0.00           H  
ATOM   1137 HD23LLEU X  72       0.971  -6.457  10.730  0.00  0.00           H  
ATOM   1138  N  LASP X  73       5.061  -5.420  12.380  0.00  0.00           N  
ATOM   1139  CA LASP X  73       5.199  -4.667  13.630  0.00  0.00           C  
ATOM   1140  C  LASP X  73       6.626  -4.138  13.838  0.00  0.00           C  
ATOM   1141  O  LASP X  73       6.795  -3.001  14.289  0.00  0.00           O  
ATOM   1142  CB LASP X  73       4.729  -5.538  14.797  0.00  0.00           C  
ATOM   1143  CG LASP X  73       4.606  -4.741  16.096  0.00  0.00           C  
ATOM   1144  OD1LASP X  73       3.917  -3.699  16.104  0.00  0.00           O  
ATOM   1145  OD2LASP X  73       5.134  -5.204  17.134  0.00  0.00           O1-
ATOM   1146  H  LASP X  73       4.862  -6.415  12.426  0.00  0.00           H  
ATOM   1147  HA LASP X  73       4.553  -3.792  13.573  0.00  0.00           H  
ATOM   1148  HB2LASP X  73       3.744  -5.944  14.558  0.00  0.00           H  
ATOM   1149  HB3LASP X  73       5.416  -6.375  14.927  0.00  0.00           H  
ATOM   1150  N  LSER X  74       7.639  -4.906  13.412  0.00  0.00           N  
ATOM   1151  CA LSER X  74       9.034  -4.444  13.376  0.00  0.00           C  
ATOM   1152  C  LSER X  74       9.184  -3.251  12.429  0.00  0.00           C  
ATOM   1153  O  LSER X  74       9.828  -2.259  12.763  0.00  0.00           O  
ATOM   1154  CB LSER X  74       9.988  -5.542  12.884  0.00  0.00           C  
ATOM   1155  OG LSER X  74       9.850  -6.766  13.578  0.00  0.00           O  
ATOM   1156  H  LSER X  74       7.419  -5.819  13.038  0.00  0.00           H  
ATOM   1157  HA LSER X  74       9.338  -4.134  14.377  0.00  0.00           H  
ATOM   1158  HB2LSER X  74       9.813  -5.730  11.826  0.00  0.00           H  
ATOM   1159  HB3LSER X  74      11.011  -5.183  13.007  0.00  0.00           H  
ATOM   1160  HG LSER X  74       9.045  -7.205  13.243  0.00  0.00           H  
ATOM   1161  N  LPHE X  75       8.569  -3.338  11.245  0.00  0.00           N  
ATOM   1162  CA LPHE X  75       8.608  -2.317  10.203  0.00  0.00           C  
ATOM   1163  C  LPHE X  75       7.914  -1.028  10.645  0.00  0.00           C  
ATOM   1164  O  LPHE X  75       8.468   0.046  10.440  0.00  0.00           O  
ATOM   1165  CB LPHE X  75       7.975  -2.895   8.927  0.00  0.00           C  
ATOM   1166  CG LPHE X  75       8.134  -2.071   7.668  0.00  0.00           C  
ATOM   1167  CD1LPHE X  75       9.413  -1.673   7.234  0.00  0.00           C  
ATOM   1168  CD2LPHE X  75       7.012  -1.796   6.866  0.00  0.00           C  
ATOM   1169  CE1LPHE X  75       9.569  -1.007   6.009  0.00  0.00           C  
ATOM   1170  CE2LPHE X  75       7.171  -1.123   5.645  0.00  0.00           C  
ATOM   1171  CZ LPHE X  75       8.446  -0.723   5.214  0.00  0.00           C  
ATOM   1172  H  LPHE X  75       8.061  -4.190  11.034  0.00  0.00           H  
ATOM   1173  HA LPHE X  75       9.650  -2.070  10.003  0.00  0.00           H  
ATOM   1174  HB2LPHE X  75       8.425  -3.861   8.715  0.00  0.00           H  
ATOM   1175  HB3LPHE X  75       6.915  -3.069   9.108  0.00  0.00           H  
ATOM   1176  HD1LPHE X  75      10.286  -1.892   7.829  0.00  0.00           H  
ATOM   1177  HD2LPHE X  75       6.028  -2.122   7.171  0.00  0.00           H  
ATOM   1178  HE1LPHE X  75      10.559  -0.731   5.682  0.00  0.00           H  
ATOM   1179  HE2LPHE X  75       6.312  -0.946   5.022  0.00  0.00           H  
ATOM   1180  HZ LPHE X  75       8.560  -0.222   4.264  0.00  0.00           H  
ATOM   1181  N  LGLY X  76       6.765  -1.118  11.320  0.00  0.00           N  
ATOM   1182  CA LGLY X  76       6.090   0.044  11.903  0.00  0.00           C  
ATOM   1183  C  LGLY X  76       6.902   0.711  13.019  0.00  0.00           C  
ATOM   1184  O  LGLY X  76       7.054   1.934  13.033  0.00  0.00           O  
ATOM   1185  H  LGLY X  76       6.338  -2.033  11.428  0.00  0.00           H  
ATOM   1186  HA2LGLY X  76       5.909   0.780  11.120  0.00  0.00           H  
ATOM   1187  HA3LGLY X  76       5.133  -0.269  12.318  0.00  0.00           H  
ATOM   1188  N  LGLU X  77       7.498  -0.078  13.918  0.00  0.00           N  
ATOM   1189  CA LGLU X  77       8.332   0.446  15.007  0.00  0.00           C  
ATOM   1190  C  LGLU X  77       9.597   1.139  14.468  0.00  0.00           C  
ATOM   1191  O  LGLU X  77       9.934   2.254  14.878  0.00  0.00           O  
ATOM   1192  CB LGLU X  77       8.662  -0.683  15.998  0.00  0.00           C  
ATOM   1193  CG LGLU X  77       9.226  -0.137  17.321  0.00  0.00           C  
ATOM   1194  CD LGLU X  77      10.577  -0.750  17.693  0.00  0.00           C  
ATOM   1195  OE1LGLU X  77      11.549   0.016  17.893  0.00  0.00           O  
ATOM   1196  OE2LGLU X  77      10.664  -1.986  17.890  0.00  0.00           O1-
ATOM   1197  H  LGLU X  77       7.365  -1.083  13.855  0.00  0.00           H  
ATOM   1198  HA LGLU X  77       7.754   1.192  15.548  0.00  0.00           H  
ATOM   1199  HB2LGLU X  77       7.750  -1.237  16.225  0.00  0.00           H  
ATOM   1200  HB3LGLU X  77       9.369  -1.372  15.535  0.00  0.00           H  
ATOM   1201  HG2LGLU X  77       9.322   0.950  17.272  0.00  0.00           H  
ATOM   1202  HG3LGLU X  77       8.514  -0.355  18.119  0.00  0.00           H  
ATOM   1203  N  LTRP X  78      10.249   0.524  13.477  0.00  0.00           N  
ATOM   1204  CA LTRP X  78      11.348   1.114  12.712  0.00  0.00           C  
ATOM   1205  C  LTRP X  78      10.920   2.380  11.952  0.00  0.00           C  
ATOM   1206  O  LTRP X  78      11.619   3.389  12.005  0.00  0.00           O  
ATOM   1207  CB LTRP X  78      11.919   0.042  11.772  0.00  0.00           C  
ATOM   1208  CG LTRP X  78      12.866   0.542  10.727  0.00  0.00           C  
ATOM   1209  CD1LTRP X  78      14.188   0.763  10.902  0.00  0.00           C  
ATOM   1210  CD2LTRP X  78      12.560   0.984   9.368  0.00  0.00           C  
ATOM   1211  CE2LTRP X  78      13.758   1.484   8.780  0.00  0.00           C  
ATOM   1212  CE3LTRP X  78      11.389   1.038   8.578  0.00  0.00           C  
ATOM   1213  NE1LTRP X  78      14.716   1.325   9.757  0.00  0.00           N  
ATOM   1214  CZ2LTRP X  78      13.792   2.015   7.485  0.00  0.00           C  
ATOM   1215  CZ3LTRP X  78      11.416   1.559   7.270  0.00  0.00           C  
ATOM   1216  CH2LTRP X  78      12.617   2.038   6.719  0.00  0.00           C  
ATOM   1217  H  LTRP X  78       9.937  -0.405  13.208  0.00  0.00           H  
ATOM   1218  HA LTRP X  78      12.141   1.411  13.399  0.00  0.00           H  
ATOM   1219  HB2LTRP X  78      12.421  -0.719  12.372  0.00  0.00           H  
ATOM   1220  HB3LTRP X  78      11.094  -0.442  11.250  0.00  0.00           H  
ATOM   1221  HD1LTRP X  78      14.734   0.576  11.821  0.00  0.00           H  
ATOM   1222  HE1LTRP X  78      15.664   1.682   9.697  0.00  0.00           H  
ATOM   1223  HE3LTRP X  78      10.459   0.676   8.989  0.00  0.00           H  
ATOM   1224  HZ2LTRP X  78      14.712   2.411   7.091  0.00  0.00           H  
ATOM   1225  HZ3LTRP X  78      10.503   1.597   6.691  0.00  0.00           H  
ATOM   1226  HH2LTRP X  78      12.635   2.449   5.720  0.00  0.00           H  
ATOM   1227  N  LARG X  79       9.750   2.394  11.303  0.00  0.00           N  
ATOM   1228  CA LARG X  79       9.287   3.507  10.455  0.00  0.00           C  
ATOM   1229  C  LARG X  79       9.184   4.839  11.205  0.00  0.00           C  
ATOM   1230  O  LARG X  79       9.532   5.875  10.638  0.00  0.00           O  
ATOM   1231  CB LARG X  79       7.969   3.086   9.780  0.00  0.00           C  
ATOM   1232  CG LARG X  79       7.376   4.144   8.844  0.00  0.00           C  
ATOM   1233  CD LARG X  79       6.230   4.937   9.482  0.00  0.00           C  
ATOM   1234  NE LARG X  79       5.774   5.950   8.526  0.00  0.00           N  
ATOM   1235  CZ LARG X  79       4.894   6.908   8.702  0.00  0.00           C  
ATOM   1236  NH1LARG X  79       4.173   7.046   9.772  0.00  0.00           N1+
ATOM   1237  NH2LARG X  79       4.763   7.799   7.775  0.00  0.00           N  
ATOM   1238  H  LARG X  79       9.209   1.532  11.290  0.00  0.00           H  
ATOM   1239  HA LARG X  79      10.032   3.655   9.673  0.00  0.00           H  
ATOM   1240  HB2LARG X  79       8.176   2.206   9.171  0.00  0.00           H  
ATOM   1241  HB3LARG X  79       7.230   2.806  10.532  0.00  0.00           H  
ATOM   1242  HG2LARG X  79       8.158   4.826   8.511  0.00  0.00           H  
ATOM   1243  HG3LARG X  79       6.989   3.641   7.959  0.00  0.00           H  
ATOM   1244  HD2LARG X  79       5.409   4.262   9.733  0.00  0.00           H  
ATOM   1245  HD3LARG X  79       6.582   5.423  10.394  0.00  0.00           H  
ATOM   1246  HE LARG X  79       6.245   5.968   7.630  0.00  0.00           H  
ATOM   1247 HH11LARG X  79       4.319   6.416  10.554  0.00  0.00           H  
ATOM   1248 HH12LARG X  79       3.590   7.854   9.873  0.00  0.00           H  
ATOM   1249 HH21LARG X  79       5.415   7.803   7.006  0.00  0.00           H  
ATOM   1250 HH22LARG X  79       4.201   8.619   7.965  0.00  0.00           H  
ATOM   1251  N  LALA X  80       8.774   4.823  12.474  0.00  0.00           N  
ATOM   1252  CA LALA X  80       8.809   6.008  13.339  0.00  0.00           C  
ATOM   1253  C  LALA X  80      10.188   6.278  13.979  0.00  0.00           C  
ATOM   1254  O  LALA X  80      10.508   7.420  14.304  0.00  0.00           O  
ATOM   1255  CB LALA X  80       7.738   5.846  14.417  0.00  0.00           C  
ATOM   1256  H  LALA X  80       8.460   3.941  12.858  0.00  0.00           H  
ATOM   1257  HA LALA X  80       8.563   6.886  12.744  0.00  0.00           H  
ATOM   1258  HB1LALA X  80       7.653   6.769  14.992  0.00  0.00           H  
ATOM   1259  HB2LALA X  80       6.773   5.619  13.963  0.00  0.00           H  
ATOM   1260  HB3LALA X  80       8.029   5.040  15.087  0.00  0.00           H  
ATOM   1261  N  LSER X  81      11.017   5.246  14.161  0.00  0.00           N  
ATOM   1262  CA LSER X  81      12.346   5.347  14.796  0.00  0.00           C  
ATOM   1263  C  LSER X  81      13.480   5.717  13.827  0.00  0.00           C  
ATOM   1264  O  LSER X  81      14.579   6.064  14.265  0.00  0.00           O  
ATOM   1265  CB LSER X  81      12.685   4.028  15.495  0.00  0.00           C  
ATOM   1266  OG LSER X  81      11.617   3.662  16.353  0.00  0.00           O  
ATOM   1267  H  LSER X  81      10.714   4.332  13.851  0.00  0.00           H  
ATOM   1268  HA LSER X  81      12.312   6.123  15.561  0.00  0.00           H  
ATOM   1269  HB2LSER X  81      12.846   3.244  14.754  0.00  0.00           H  
ATOM   1270  HB3LSER X  81      13.597   4.154  16.082  0.00  0.00           H  
ATOM   1271  HG LSER X  81      10.975   3.150  15.808  0.00  0.00           H  
ATOM   1272  N  LASP X  82      13.229   5.650  12.522  0.00  0.00           N  
ATOM   1273  CA LASP X  82      14.226   5.774  11.456  0.00  0.00           C  
ATOM   1274  C  LASP X  82      13.646   6.534  10.252  0.00  0.00           C  
ATOM   1275  O  LASP X  82      14.014   7.685  10.011  0.00  0.00           O  
ATOM   1276  CB LASP X  82      14.714   4.351  11.123  0.00  0.00           C  
ATOM   1277  CG LASP X  82      15.701   4.247   9.963  0.00  0.00           C  
ATOM   1278  OD1LASP X  82      15.326   4.564   8.817  0.00  0.00           O  
ATOM   1279  OD2LASP X  82      16.833   3.758  10.183  0.00  0.00           O1-
ATOM   1280  H  LASP X  82      12.339   5.244  12.262  0.00  0.00           H  
ATOM   1281  HA LASP X  82      15.082   6.351  11.811  0.00  0.00           H  
ATOM   1282  HB2LASP X  82      15.164   3.914  12.016  0.00  0.00           H  
ATOM   1283  HB3LASP X  82      13.850   3.741  10.864  0.00  0.00           H  
ATOM   1284  N  LLEU X  83      12.692   5.942   9.525  0.00  0.00           N  
ATOM   1285  CA LLEU X  83      12.296   6.461   8.213  0.00  0.00           C  
ATOM   1286  C  LLEU X  83      11.626   7.842   8.266  0.00  0.00           C  
ATOM   1287  O  LLEU X  83      11.948   8.686   7.436  0.00  0.00           O  
ATOM   1288  CB LLEU X  83      11.428   5.421   7.496  0.00  0.00           C  
ATOM   1289  CG LLEU X  83      11.007   5.820   6.069  0.00  0.00           C  
ATOM   1290  CD1LLEU X  83      12.170   5.953   5.091  0.00  0.00           C  
ATOM   1291  CD2LLEU X  83      10.041   4.771   5.532  0.00  0.00           C  
ATOM   1292  H  LLEU X  83      12.437   4.995   9.765  0.00  0.00           H  
ATOM   1293  HA LLEU X  83      13.214   6.584   7.636  0.00  0.00           H  
ATOM   1294  HB2LLEU X  83      11.978   4.484   7.454  0.00  0.00           H  
ATOM   1295  HB3LLEU X  83      10.528   5.262   8.090  0.00  0.00           H  
ATOM   1296  HG LLEU X  83      10.491   6.774   6.098  0.00  0.00           H  
ATOM   1297 HD11LLEU X  83      11.801   6.288   4.124  0.00  0.00           H  
ATOM   1298 HD12LLEU X  83      12.884   6.694   5.445  0.00  0.00           H  
ATOM   1299 HD13LLEU X  83      12.666   4.992   4.966  0.00  0.00           H  
ATOM   1300 HD21LLEU X  83       9.669   5.080   4.558  0.00  0.00           H  
ATOM   1301 HD22LLEU X  83      10.538   3.807   5.446  0.00  0.00           H  
ATOM   1302 HD23LLEU X  83       9.200   4.681   6.217  0.00  0.00           H  
ATOM   1303  N  LMET X  84      10.741   8.118   9.233  0.00  0.00           N  
ATOM   1304  CA LMET X  84      10.190   9.474   9.412  0.00  0.00           C  
ATOM   1305  C  LMET X  84      11.264  10.486   9.824  0.00  0.00           C  
ATOM   1306  O  LMET X  84      11.253  11.620   9.349  0.00  0.00           O  
ATOM   1307  CB LMET X  84       9.041   9.496  10.431  0.00  0.00           C  
ATOM   1308  CG LMET X  84       7.730   8.990   9.820  0.00  0.00           C  
ATOM   1309  SD LMET X  84       6.240   9.497  10.715  0.00  0.00           S  
ATOM   1310  CE LMET X  84       6.443   8.531  12.229  0.00  0.00           C  
ATOM   1311  H  LMET X  84      10.480   7.379   9.880  0.00  0.00           H  
ATOM   1312  HA LMET X  84       9.802   9.824   8.456  0.00  0.00           H  
ATOM   1313  HB2LMET X  84       9.303   8.907  11.312  0.00  0.00           H  
ATOM   1314  HB3LMET X  84       8.879  10.529  10.745  0.00  0.00           H  
ATOM   1315  HG2LMET X  84       7.641   9.402   8.815  0.00  0.00           H  
ATOM   1316  HG3LMET X  84       7.759   7.903   9.750  0.00  0.00           H  
ATOM   1317  HE1LMET X  84       5.623   8.746  12.911  0.00  0.00           H  
ATOM   1318  HE2LMET X  84       6.456   7.472  11.983  0.00  0.00           H  
ATOM   1319  HE3LMET X  84       7.382   8.791  12.712  0.00  0.00           H  
ATOM   1320  N  LTHR X  85      12.224  10.081  10.658  0.00  0.00           N  
ATOM   1321  CA LTHR X  85      13.353  10.928  11.083  0.00  0.00           C  
ATOM   1322  C  LTHR X  85      14.251  11.288   9.895  0.00  0.00           C  
ATOM   1323  O  LTHR X  85      14.820  12.382   9.842  0.00  0.00           O  
ATOM   1324  CB LTHR X  85      14.163  10.215  12.181  0.00  0.00           C  
ATOM   1325  CG2LTHR X  85      15.119  11.148  12.919  0.00  0.00           C  
ATOM   1326  OG1LTHR X  85      13.262   9.701  13.137  0.00  0.00           O  
ATOM   1327  H  LTHR X  85      12.206   9.130  11.001  0.00  0.00           H  
ATOM   1328  HA LTHR X  85      12.960  11.857  11.496  0.00  0.00           H  
ATOM   1329  HB LTHR X  85      14.731   9.391  11.750  0.00  0.00           H  
ATOM   1330  HG1LTHR X  85      13.784   9.317  13.869  0.00  0.00           H  
ATOM   1331 HG21LTHR X  85      15.632  10.602  13.710  0.00  0.00           H  
ATOM   1332 HG22LTHR X  85      15.866  11.539  12.230  0.00  0.00           H  
ATOM   1333 HG23LTHR X  85      14.566  11.980  13.357  0.00  0.00           H  
ATOM   1334  N  LARG X  86      14.341  10.402   8.896  0.00  0.00           N  
ATOM   1335  CA LARG X  86      15.018  10.649   7.615  0.00  0.00           C  
ATOM   1336  C  LARG X  86      14.185  11.444   6.612  0.00  0.00           C  
ATOM   1337  O  LARG X  86      14.741  12.325   5.960  0.00  0.00           O  
ATOM   1338  CB LARG X  86      15.477   9.309   7.022  0.00  0.00           C  
ATOM   1339  CG LARG X  86      16.599   8.724   7.889  0.00  0.00           C  
ATOM   1340  CD LARG X  86      17.301   7.529   7.253  0.00  0.00           C  
ATOM   1341  NE LARG X  86      16.409   6.378   7.095  0.00  0.00           N  
ATOM   1342  CZ LARG X  86      15.845   5.918   6.003  0.00  0.00           C  
ATOM   1343  NH1LARG X  86      15.969   6.463   4.835  0.00  0.00           N1+
ATOM   1344  NH2LARG X  86      15.118   4.855   6.081  0.00  0.00           N  
ATOM   1345  H  LARG X  86      13.925   9.487   9.051  0.00  0.00           H  
ATOM   1346  HA LARG X  86      15.903  11.260   7.781  0.00  0.00           H  
ATOM   1347  HB2LARG X  86      14.640   8.611   6.965  0.00  0.00           H  
ATOM   1348  HB3LARG X  86      15.861   9.479   6.016  0.00  0.00           H  
ATOM   1349  HG2LARG X  86      17.345   9.499   8.038  0.00  0.00           H  
ATOM   1350  HG3LARG X  86      16.212   8.431   8.865  0.00  0.00           H  
ATOM   1351  HD2LARG X  86      17.727   7.822   6.298  0.00  0.00           H  
ATOM   1352  HD3LARG X  86      18.120   7.238   7.906  0.00  0.00           H  
ATOM   1353  HE LARG X  86      16.192   5.836   7.930  0.00  0.00           H  
ATOM   1354 HH11LARG X  86      16.637   7.197   4.672  0.00  0.00           H  
ATOM   1355 HH12LARG X  86      15.425   6.080   4.060  0.00  0.00           H  
ATOM   1356 HH21LARG X  86      14.989   4.456   7.011  0.00  0.00           H  
ATOM   1357 HH22LARG X  86      14.793   4.430   5.210  0.00  0.00           H  
ATOM   1358  N  LLYS X  87      12.890  11.153   6.458  0.00  0.00           N  
ATOM   1359  CA LLYS X  87      12.063  11.647   5.342  0.00  0.00           C  
ATOM   1360  C  LLYS X  87      10.631  11.968   5.767  0.00  0.00           C  
ATOM   1361  O  LLYS X  87       9.935  11.102   6.302  0.00  0.00           O  
ATOM   1362  CB LLYS X  87      12.060  10.614   4.193  0.00  0.00           C  
ATOM   1363  CG LLYS X  87      13.473  10.364   3.643  0.00  0.00           C  
ATOM   1364  CD LLYS X  87      13.512   9.405   2.453  0.00  0.00           C  
ATOM   1365  CE LLYS X  87      14.980   9.218   2.053  0.00  0.00           C  
ATOM   1366  NZ LLYS X  87      15.131   8.147   1.048  0.00  0.00           N1+
ATOM   1367  H  LLYS X  87      12.507  10.407   7.030  0.00  0.00           H  
ATOM   1368  HA LLYS X  87      12.499  12.568   4.959  0.00  0.00           H  
ATOM   1369  HB2LLYS X  87      11.641   9.671   4.550  0.00  0.00           H  
ATOM   1370  HB3LLYS X  87      11.430  10.989   3.384  0.00  0.00           H  
ATOM   1371  HG2LLYS X  87      13.907  11.319   3.350  0.00  0.00           H  
ATOM   1372  HG3LLYS X  87      14.090   9.926   4.426  0.00  0.00           H  
ATOM   1373  HD2LLYS X  87      13.084   8.446   2.751  0.00  0.00           H  
ATOM   1374  HD3LLYS X  87      12.945   9.820   1.618  0.00  0.00           H  
ATOM   1375  HE2LLYS X  87      15.372  10.161   1.664  0.00  0.00           H  
ATOM   1376  HE3LLYS X  87      15.554   8.953   2.945  0.00  0.00           H  
ATOM   1377  HZ1LLYS X  87      16.106   7.990   0.819  0.00  0.00           H  
ATOM   1378  HZ2LLYS X  87      14.763   7.272   1.425  0.00  0.00           H  
ATOM   1379  HZ3LLYS X  87      14.679   8.382   0.171  0.00  0.00           H  
ATOM   1380  N  LSER X  88      10.154  13.168   5.430  0.00  0.00           N  
ATOM   1381  CA LSER X  88       8.719  13.485   5.435  0.00  0.00           C  
ATOM   1382  C  LSER X  88       7.995  12.574   4.446  0.00  0.00           C  
ATOM   1383  O  LSER X  88       8.264  12.626   3.247  0.00  0.00           O  
ATOM   1384  CB LSER X  88       8.465  14.939   5.032  0.00  0.00           C  
ATOM   1385  OG LSER X  88       8.980  15.827   6.003  0.00  0.00           O  
ATOM   1386  H  LSER X  88      10.787  13.831   4.996  0.00  0.00           H  
ATOM   1387  HA LSER X  88       8.313  13.326   6.435  0.00  0.00           H  
ATOM   1388  HB2LSER X  88       8.940  15.136   4.069  0.00  0.00           H  
ATOM   1389  HB3LSER X  88       7.390  15.105   4.932  0.00  0.00           H  
ATOM   1390  HG LSER X  88       9.087  16.685   5.551  0.00  0.00           H  
ATOM   1391  N  LHID X  89       7.120  11.714   4.961  0.00  0.00           N  
ATOM   1392  CA LHID X  89       6.320  10.765   4.193  0.00  0.00           C  
ATOM   1393  C  LHID X  89       5.153  10.252   5.056  0.00  0.00           C  
ATOM   1394  O  LHID X  89       5.183  10.359   6.285  0.00  0.00           O  
ATOM   1395  CB LHID X  89       7.203   9.595   3.724  0.00  0.00           C  
ATOM   1396  CG LHID X  89       7.505   8.597   4.810  0.00  0.00           C  
ATOM   1397  CD2LHID X  89       6.857   7.409   4.993  0.00  0.00           C  
ATOM   1398  ND1LHID X  89       8.321   8.786   5.900  0.00  0.00           N  
ATOM   1399  CE1LHID X  89       8.173   7.730   6.712  0.00  0.00           C  
ATOM   1400  NE2LHID X  89       7.275   6.866   6.211  0.00  0.00           N  
ATOM   1401  H  LHID X  89       6.927  11.756   5.951  0.00  0.00           H  
ATOM   1402  HA LHID X  89       5.912  11.278   3.322  0.00  0.00           H  
ATOM   1403  HB2LHID X  89       6.685   9.077   2.919  0.00  0.00           H  
ATOM   1404  HB3LHID X  89       8.141   9.970   3.314  0.00  0.00           H  
ATOM   1405  HD1LHID X  89       8.930   9.591   6.062  0.00  0.00           H  
ATOM   1406  HD2LHID X  89       6.101   7.007   4.340  0.00  0.00           H  
ATOM   1407  HE1LHID X  89       8.708   7.586   7.640  0.00  0.00           H  
ATOM   1408  N  LASP X  90       4.153   9.626   4.432  0.00  0.00           N  
ATOM   1409  CA LASP X  90       2.912   9.173   5.075  0.00  0.00           C  
ATOM   1410  C  LASP X  90       2.532   7.711   4.846  0.00  0.00           C  
ATOM   1411  O  LASP X  90       1.700   7.203   5.592  0.00  0.00           O  
ATOM   1412  CB LASP X  90       1.767  10.128   4.729  0.00  0.00           C  
ATOM   1413  CG LASP X  90       1.935  11.427   5.506  0.00  0.00           C  
ATOM   1414  OD1LASP X  90       1.914  11.380   6.759  0.00  0.00           O  
ATOM   1415  OD2LASP X  90       2.088  12.497   4.884  0.00  0.00           O1-
ATOM   1416  H  LASP X  90       4.220   9.534   3.423  0.00  0.00           H  
ATOM   1417  HA LASP X  90       3.044   9.226   6.152  0.00  0.00           H  
ATOM   1418  HB2LASP X  90       1.743  10.315   3.654  0.00  0.00           H  
ATOM   1419  HB3LASP X  90       0.816   9.680   5.019  0.00  0.00           H  
ATOM   1420  N  LASN X  91       3.171   6.983   3.930  0.00  0.00           N  
ATOM   1421  CA LASN X  91       3.163   5.519   4.001  0.00  0.00           C  
ATOM   1422  C  LASN X  91       4.513   4.928   3.590  0.00  0.00           C  
ATOM   1423  O  LASN X  91       5.184   5.473   2.715  0.00  0.00           O  
ATOM   1424  CB LASN X  91       1.977   4.938   3.213  0.00  0.00           C  
ATOM   1425  CG LASN X  91       1.669   3.521   3.662  0.00  0.00           C  
ATOM   1426  ND2LASN X  91       0.652   3.325   4.465  0.00  0.00           N  
ATOM   1427  OD1LASN X  91       2.362   2.582   3.314  0.00  0.00           O  
ATOM   1428  H  LASN X  91       3.824   7.433   3.297  0.00  0.00           H  
ATOM   1429  HA LASN X  91       3.019   5.247   5.043  0.00  0.00           H  
ATOM   1430  HB2LASN X  91       1.092   5.548   3.379  0.00  0.00           H  
ATOM   1431  HB3LASN X  91       2.206   4.931   2.148  0.00  0.00           H  
ATOM   1432 HD21LASN X  91       0.494   2.391   4.814  0.00  0.00           H  
ATOM   1433 HD22LASN X  91       0.078   4.087   4.793  0.00  0.00           H  
ATOM   1434  N  LALA X  92       4.909   3.824   4.218  0.00  0.00           N  
ATOM   1435  CA LALA X  92       6.050   3.021   3.798  0.00  0.00           C  
ATOM   1436  C  LALA X  92       5.584   1.608   3.433  0.00  0.00           C  
ATOM   1437  O  LALA X  92       5.016   0.919   4.279  0.00  0.00           O  
ATOM   1438  CB LALA X  92       7.101   3.024   4.909  0.00  0.00           C  
ATOM   1439  H  LALA X  92       4.293   3.423   4.912  0.00  0.00           H  
ATOM   1440  HA LALA X  92       6.506   3.471   2.920  0.00  0.00           H  
ATOM   1441  HB1LALA X  92       8.020   2.561   4.547  0.00  0.00           H  
ATOM   1442  HB2LALA X  92       7.304   4.052   5.202  0.00  0.00           H  
ATOM   1443  HB3LALA X  92       6.740   2.465   5.771  0.00  0.00           H  
ATOM   1444  N  LLEU X  93       5.844   1.162   2.201  0.00  0.00           N  
ATOM   1445  CA LLEU X  93       5.553  -0.207   1.766  0.00  0.00           C  
ATOM   1446  C  LLEU X  93       6.833  -1.027   1.606  0.00  0.00           C  
ATOM   1447  O  LLEU X  93       7.710  -0.661   0.824  0.00  0.00           O  
ATOM   1448  CB LLEU X  93       4.737  -0.215   0.465  0.00  0.00           C  
ATOM   1449  CG LLEU X  93       3.304   0.330   0.586  0.00  0.00           C  
ATOM   1450  CD1LLEU X  93       2.646   0.240  -0.787  0.00  0.00           C  
ATOM   1451  CD2LLEU X  93       2.443  -0.470   1.561  0.00  0.00           C  
ATOM   1452  H  LLEU X  93       6.320   1.786   1.556  0.00  0.00           H  
ATOM   1453  HA LLEU X  93       4.954  -0.700   2.525  0.00  0.00           H  
ATOM   1454  HB2LLEU X  93       5.276   0.365  -0.284  0.00  0.00           H  
ATOM   1455  HB3LLEU X  93       4.679  -1.246   0.112  0.00  0.00           H  
ATOM   1456  HG LLEU X  93       3.324   1.371   0.902  0.00  0.00           H  
ATOM   1457 HD11LLEU X  93       1.643   0.650  -0.727  0.00  0.00           H  
ATOM   1458 HD12LLEU X  93       3.223   0.812  -1.513  0.00  0.00           H  
ATOM   1459 HD13LLEU X  93       2.581  -0.802  -1.096  0.00  0.00           H  
ATOM   1460 HD21LLEU X  93       1.405  -0.142   1.503  0.00  0.00           H  
ATOM   1461 HD22LLEU X  93       2.504  -1.536   1.349  0.00  0.00           H  
ATOM   1462 HD23LLEU X  93       2.789  -0.266   2.571  0.00  0.00           H  
ATOM   1463  N  LLEU X  94       6.914  -2.162   2.301  0.00  0.00           N  
ATOM   1464  CA LLEU X  94       7.966  -3.158   2.110  0.00  0.00           C  
ATOM   1465  C  LLEU X  94       7.659  -3.995   0.856  0.00  0.00           C  
ATOM   1466  O  LLEU X  94       6.789  -4.865   0.893  0.00  0.00           O  
ATOM   1467  CB LLEU X  94       8.069  -4.018   3.385  0.00  0.00           C  
ATOM   1468  CG LLEU X  94       9.341  -4.879   3.458  0.00  0.00           C  
ATOM   1469  CD1LLEU X  94      10.574  -4.017   3.738  0.00  0.00           C  
ATOM   1470  CD2LLEU X  94       9.212  -5.901   4.587  0.00  0.00           C  
ATOM   1471  H  LLEU X  94       6.162  -2.382   2.947  0.00  0.00           H  
ATOM   1472  HA LLEU X  94       8.910  -2.637   1.964  0.00  0.00           H  
ATOM   1473  HB2LLEU X  94       8.037  -3.376   4.265  0.00  0.00           H  
ATOM   1474  HB3LLEU X  94       7.201  -4.671   3.425  0.00  0.00           H  
ATOM   1475  HG LLEU X  94       9.476  -5.417   2.520  0.00  0.00           H  
ATOM   1476 HD11LLEU X  94      11.436  -4.647   3.946  0.00  0.00           H  
ATOM   1477 HD12LLEU X  94      10.800  -3.407   2.867  0.00  0.00           H  
ATOM   1478 HD13LLEU X  94      10.399  -3.375   4.601  0.00  0.00           H  
ATOM   1479 HD21LLEU X  94      10.106  -6.524   4.622  0.00  0.00           H  
ATOM   1480 HD22LLEU X  94       9.088  -5.387   5.541  0.00  0.00           H  
ATOM   1481 HD23LLEU X  94       8.350  -6.542   4.405  0.00  0.00           H  
ATOM   1482  N  LPHE X  95       8.333  -3.717  -0.260  0.00  0.00           N  
ATOM   1483  CA LPHE X  95       8.260  -4.534  -1.478  0.00  0.00           C  
ATOM   1484  C  LPHE X  95       9.305  -5.646  -1.388  0.00  0.00           C  
ATOM   1485  O  LPHE X  95      10.497  -5.366  -1.242  0.00  0.00           O  
ATOM   1486  CB LPHE X  95       8.494  -3.681  -2.735  0.00  0.00           C  
ATOM   1487  CG LPHE X  95       7.288  -2.948  -3.302  0.00  0.00           C  
ATOM   1488  CD1LPHE X  95       6.280  -2.413  -2.474  0.00  0.00           C  
ATOM   1489  CD2LPHE X  95       7.184  -2.795  -4.699  0.00  0.00           C  
ATOM   1490  CE1LPHE X  95       5.174  -1.757  -3.041  0.00  0.00           C  
ATOM   1491  CE2LPHE X  95       6.088  -2.121  -5.262  0.00  0.00           C  
ATOM   1492  CZ LPHE X  95       5.076  -1.613  -4.434  0.00  0.00           C  
ATOM   1493  H  LPHE X  95       9.077  -3.027  -0.196  0.00  0.00           H  
ATOM   1494  HA LPHE X  95       7.275  -4.997  -1.557  0.00  0.00           H  
ATOM   1495  HB2LPHE X  95       9.296  -2.966  -2.543  0.00  0.00           H  
ATOM   1496  HB3LPHE X  95       8.849  -4.354  -3.515  0.00  0.00           H  
ATOM   1497  HD1LPHE X  95       6.346  -2.501  -1.401  0.00  0.00           H  
ATOM   1498  HD2LPHE X  95       7.958  -3.187  -5.343  0.00  0.00           H  
ATOM   1499  HE1LPHE X  95       4.405  -1.351  -2.404  0.00  0.00           H  
ATOM   1500  HE2LPHE X  95       6.027  -1.980  -6.330  0.00  0.00           H  
ATOM   1501  HZ LPHE X  95       4.237  -1.092  -4.866  0.00  0.00           H  
ATOM   1502  N  LTHR X  96       8.868  -6.904  -1.473  0.00  0.00           N  
ATOM   1503  CA LTHR X  96       9.704  -8.030  -1.041  0.00  0.00           C  
ATOM   1504  C  LTHR X  96       9.454  -9.351  -1.774  0.00  0.00           C  
ATOM   1505  O  LTHR X  96       8.320  -9.718  -2.063  0.00  0.00           O  
ATOM   1506  CB LTHR X  96       9.548  -8.203   0.477  0.00  0.00           C  
ATOM   1507  CG2LTHR X  96       8.128  -8.492   0.951  0.00  0.00           C  
ATOM   1508  OG1LTHR X  96      10.344  -9.272   0.902  0.00  0.00           O  
ATOM   1509  H  LTHR X  96       7.869  -7.070  -1.572  0.00  0.00           H  
ATOM   1510  HA LTHR X  96      10.744  -7.767  -1.225  0.00  0.00           H  
ATOM   1511  HB LTHR X  96       9.894  -7.295   0.971  0.00  0.00           H  
ATOM   1512  HG1LTHR X  96      11.265  -8.946   0.839  0.00  0.00           H  
ATOM   1513 HG21LTHR X  96       8.135  -8.568   2.036  0.00  0.00           H  
ATOM   1514 HG22LTHR X  96       7.460  -7.680   0.669  0.00  0.00           H  
ATOM   1515 HG23LTHR X  96       7.770  -9.428   0.522  0.00  0.00           H  
ATOM   1516  N  LASP X  97      10.529 -10.103  -2.025  0.00  0.00           N  
ATOM   1517  CA LASP X  97      10.482 -11.512  -2.449  0.00  0.00           C  
ATOM   1518  C  LASP X  97      10.305 -12.494  -1.264  0.00  0.00           C  
ATOM   1519  O  LASP X  97      10.385 -13.712  -1.464  0.00  0.00           O  
ATOM   1520  CB LASP X  97      11.759 -11.877  -3.232  0.00  0.00           C  
ATOM   1521  CG LASP X  97      11.932 -11.240  -4.611  0.00  0.00           C  
ATOM   1522  OD1LASP X  97      10.978 -10.670  -5.183  0.00  0.00           O  
ATOM   1523  OD2LASP X  97      13.041 -11.401  -5.174  0.00  0.00           O1-
ATOM   1524  H  LASP X  97      11.425  -9.720  -1.765  0.00  0.00           H  
ATOM   1525  HA LASP X  97       9.626 -11.652  -3.112  0.00  0.00           H  
ATOM   1526  HB2LASP X  97      12.618 -11.627  -2.618  0.00  0.00           H  
ATOM   1527  HB3LASP X  97      11.787 -12.953  -3.391  0.00  0.00           H  
ATOM   1528  N  LMET X  98      10.131 -12.013  -0.026  0.00  0.00           N  
ATOM   1529  CA LMET X  98       9.968 -12.850   1.168  0.00  0.00           C  
ATOM   1530  C  LMET X  98       8.713 -13.717   1.059  0.00  0.00           C  
ATOM   1531  O  LMET X  98       7.599 -13.205   0.983  0.00  0.00           O  
ATOM   1532  CB LMET X  98       9.928 -11.992   2.448  0.00  0.00           C  
ATOM   1533  CG LMET X  98       9.634 -12.809   3.718  0.00  0.00           C  
ATOM   1534  SD LMET X  98      10.706 -14.248   4.014  0.00  0.00           S  
ATOM   1535  CE LMET X  98      12.278 -13.446   4.435  0.00  0.00           C  
ATOM   1536  H  LMET X  98      10.065 -11.009   0.105  0.00  0.00           H  
ATOM   1537  HA LMET X  98      10.835 -13.501   1.249  0.00  0.00           H  
ATOM   1538  HB2LMET X  98      10.880 -11.479   2.569  0.00  0.00           H  
ATOM   1539  HB3LMET X  98       9.148 -11.237   2.346  0.00  0.00           H  
ATOM   1540  HG2LMET X  98       9.698 -12.145   4.580  0.00  0.00           H  
ATOM   1541  HG3LMET X  98       8.603 -13.162   3.669  0.00  0.00           H  
ATOM   1542  HE1LMET X  98      13.058 -14.201   4.525  0.00  0.00           H  
ATOM   1543  HE2LMET X  98      12.558 -12.734   3.659  0.00  0.00           H  
ATOM   1544  HE3LMET X  98      12.179 -12.925   5.386  0.00  0.00           H  
ATOM   1545  N  LARG X  99       8.891 -15.041   1.117  0.00  0.00           N  
ATOM   1546  CA LARG X  99       7.792 -15.985   1.330  0.00  0.00           C  
ATOM   1547  C  LARG X  99       7.247 -15.795   2.743  0.00  0.00           C  
ATOM   1548  O  LARG X  99       7.842 -16.291   3.699  0.00  0.00           O  
ATOM   1549  CB LARG X  99       8.293 -17.420   1.064  0.00  0.00           C  
ATOM   1550  CG LARG X  99       7.387 -18.555   1.571  0.00  0.00           C  
ATOM   1551  CD LARG X  99       5.942 -18.477   1.071  0.00  0.00           C  
ATOM   1552  NE LARG X  99       5.073 -19.349   1.876  0.00  0.00           N  
ATOM   1553  CZ LARG X  99       3.803 -19.610   1.644  0.00  0.00           C  
ATOM   1554  NH1LARG X  99       3.100 -20.345   2.451  0.00  0.00           N1+
ATOM   1555  NH2LARG X  99       3.178 -19.173   0.591  0.00  0.00           N  
ATOM   1556  H  LARG X  99       9.840 -15.388   1.167  0.00  0.00           H  
ATOM   1557  HA LARG X  99       6.987 -15.751   0.632  0.00  0.00           H  
ATOM   1558  HB2LARG X  99       8.430 -17.543  -0.009  0.00  0.00           H  
ATOM   1559  HB3LARG X  99       9.266 -17.542   1.543  0.00  0.00           H  
ATOM   1560  HG2LARG X  99       7.813 -19.509   1.257  0.00  0.00           H  
ATOM   1561  HG3LARG X  99       7.387 -18.548   2.661  0.00  0.00           H  
ATOM   1562  HD2LARG X  99       5.571 -17.454   1.153  0.00  0.00           H  
ATOM   1563  HD3LARG X  99       5.915 -18.777   0.022  0.00  0.00           H  
ATOM   1564  HE LARG X  99       5.484 -19.762   2.707  0.00  0.00           H  
ATOM   1565 HH11LARG X  99       3.509 -20.706   3.308  0.00  0.00           H  
ATOM   1566 HH12LARG X  99       2.173 -20.619   2.152  0.00  0.00           H  
ATOM   1567 HH21LARG X  99       3.665 -18.594  -0.072  0.00  0.00           H  
ATOM   1568 HH22LARG X  99       2.243 -19.512   0.416  0.00  0.00           H  
ATOM   1569  N  LPHE X 100       6.117 -15.111   2.883  0.00  0.00           N  
ATOM   1570  CA LPHE X 100       5.333 -15.139   4.117  0.00  0.00           C  
ATOM   1571  C  LPHE X 100       4.396 -16.350   4.138  0.00  0.00           C  
ATOM   1572  O  LPHE X 100       3.857 -16.755   3.104  0.00  0.00           O  
ATOM   1573  CB LPHE X 100       4.569 -13.833   4.316  0.00  0.00           C  
ATOM   1574  CG LPHE X 100       5.431 -12.590   4.292  0.00  0.00           C  
ATOM   1575  CD1LPHE X 100       6.215 -12.244   5.408  0.00  0.00           C  
ATOM   1576  CD2LPHE X 100       5.461 -11.788   3.139  0.00  0.00           C  
ATOM   1577  CE1LPHE X 100       7.041 -11.107   5.363  0.00  0.00           C  
ATOM   1578  CE2LPHE X 100       6.279 -10.649   3.099  0.00  0.00           C  
ATOM   1579  CZ LPHE X 100       7.077 -10.311   4.207  0.00  0.00           C  
ATOM   1580  H  LPHE X 100       5.723 -14.652   2.071  0.00  0.00           H  
ATOM   1581  HA LPHE X 100       6.013 -15.239   4.958  0.00  0.00           H  
ATOM   1582  HB2LPHE X 100       3.813 -13.754   3.539  0.00  0.00           H  
ATOM   1583  HB3LPHE X 100       4.063 -13.879   5.279  0.00  0.00           H  
ATOM   1584  HD1LPHE X 100       6.191 -12.854   6.298  0.00  0.00           H  
ATOM   1585  HD2LPHE X 100       4.863 -12.055   2.278  0.00  0.00           H  
ATOM   1586  HE1LPHE X 100       7.661 -10.856   6.210  0.00  0.00           H  
ATOM   1587  HE2LPHE X 100       6.293 -10.045   2.207  0.00  0.00           H  
ATOM   1588  HZ LPHE X 100       7.720  -9.443   4.172  0.00  0.00           H  
ATOM   1589  N  LASP X 101       4.207 -16.955   5.312  0.00  0.00           N  
ATOM   1590  CA LASP X 101       3.259 -18.061   5.455  0.00  0.00           C  
ATOM   1591  C  LASP X 101       1.804 -17.567   5.606  0.00  0.00           C  
ATOM   1592  O  LASP X 101       1.506 -16.411   5.304  0.00  0.00           O  
ATOM   1593  CB LASP X 101       3.729 -19.058   6.524  0.00  0.00           C  
ATOM   1594  CG LASP X 101       3.274 -20.461   6.119  0.00  0.00           C  
ATOM   1595  OD1LASP X 101       2.270 -20.953   6.686  0.00  0.00           O  
ATOM   1596  OD2LASP X 101       3.808 -21.007   5.123  0.00  0.00           O1-
ATOM   1597  H  LASP X 101       4.614 -16.539   6.144  0.00  0.00           H  
ATOM   1598  HA LASP X 101       3.277 -18.605   4.512  0.00  0.00           H  
ATOM   1599  HB2LASP X 101       4.819 -19.055   6.577  0.00  0.00           H  
ATOM   1600  HB3LASP X 101       3.329 -18.782   7.501  0.00  0.00           H  
ATOM   1601  N  LLEU X 102       0.858 -18.463   5.924  0.00  0.00           N  
ATOM   1602  CA LLEU X 102      -0.587 -18.258   5.687  0.00  0.00           C  
ATOM   1603  C  LLEU X 102      -0.902 -17.917   4.212  0.00  0.00           C  
ATOM   1604  O  LLEU X 102      -1.948 -17.350   3.897  0.00  0.00           O  
ATOM   1605  CB LLEU X 102      -1.176 -17.236   6.685  0.00  0.00           C  
ATOM   1606  CG LLEU X 102      -1.048 -17.646   8.158  0.00  0.00           C  
ATOM   1607  CD1LLEU X 102      -1.272 -16.440   9.062  0.00  0.00           C  
ATOM   1608  CD2LLEU X 102      -2.079 -18.711   8.524  0.00  0.00           C  
ATOM   1609  H  LLEU X 102       1.155 -19.383   6.226  0.00  0.00           H  
ATOM   1610  HA LLEU X 102      -1.080 -19.211   5.872  0.00  0.00           H  
ATOM   1611  HB2LLEU X 102      -0.673 -16.281   6.546  0.00  0.00           H  
ATOM   1612  HB3LLEU X 102      -2.231 -17.081   6.464  0.00  0.00           H  
ATOM   1613  HG LLEU X 102      -0.048 -18.032   8.354  0.00  0.00           H  
ATOM   1614 HD11LLEU X 102      -1.153 -16.750  10.098  0.00  0.00           H  
ATOM   1615 HD12LLEU X 102      -0.535 -15.668   8.842  0.00  0.00           H  
ATOM   1616 HD13LLEU X 102      -2.275 -16.036   8.918  0.00  0.00           H  
ATOM   1617 HD21LLEU X 102      -1.911 -19.029   9.551  0.00  0.00           H  
ATOM   1618 HD22LLEU X 102      -3.088 -18.306   8.435  0.00  0.00           H  
ATOM   1619 HD23LLEU X 102      -1.988 -19.573   7.869  0.00  0.00           H  
ATOM   1620  N  LASN X 103       0.037 -18.230   3.307  0.00  0.00           N  
ATOM   1621  CA LASN X 103       0.053 -17.785   1.915  0.00  0.00           C  
ATOM   1622  C  LASN X 103      -0.187 -16.275   1.772  0.00  0.00           C  
ATOM   1623  O  LASN X 103      -0.912 -15.860   0.870  0.00  0.00           O  
ATOM   1624  CB LASN X 103      -0.899 -18.659   1.077  0.00  0.00           C  
ATOM   1625  CG LASN X 103      -0.503 -20.115   1.064  0.00  0.00           C  
ATOM   1626  ND2LASN X 103      -1.454 -21.013   1.125  0.00  0.00           N  
ATOM   1627  OD1LASN X 103       0.669 -20.461   1.032  0.00  0.00           O  
ATOM   1628  H  LASN X 103       0.861 -18.687   3.655  0.00  0.00           H  
ATOM   1629  HA LASN X 103       1.065 -17.932   1.541  0.00  0.00           H  
ATOM   1630  HB2LASN X 103      -1.903 -18.571   1.487  0.00  0.00           H  
ATOM   1631  HB3LASN X 103      -0.914 -18.310   0.044  0.00  0.00           H  
ATOM   1632 HD21LASN X 103      -1.202 -21.970   0.898  0.00  0.00           H  
ATOM   1633 HD22LASN X 103      -2.430 -20.724   1.108  0.00  0.00           H  
ATOM   1634  N  LTHR X 104       0.382 -15.466   2.672  0.00  0.00           N  
ATOM   1635  CA LTHR X 104       0.179 -14.015   2.651  0.00  0.00           C  
ATOM   1636  C  LTHR X 104       0.997 -13.342   1.547  0.00  0.00           C  
ATOM   1637  O  LTHR X 104       2.212 -13.185   1.628  0.00  0.00           O  
ATOM   1638  CB LTHR X 104       0.353 -13.339   4.020  0.00  0.00           C  
ATOM   1639  CG2LTHR X 104      -0.864 -13.586   4.905  0.00  0.00           C  
ATOM   1640  OG1LTHR X 104       1.478 -13.773   4.741  0.00  0.00           O  
ATOM   1641  H  LTHR X 104       0.985 -15.856   3.386  0.00  0.00           H  
ATOM   1642  HA LTHR X 104      -0.865 -13.867   2.403  0.00  0.00           H  
ATOM   1643  HB LTHR X 104       0.439 -12.263   3.867  0.00  0.00           H  
ATOM   1644  HG1LTHR X 104       1.382 -14.719   4.945  0.00  0.00           H  
ATOM   1645 HG21LTHR X 104      -0.686 -13.165   5.895  0.00  0.00           H  
ATOM   1646 HG22LTHR X 104      -1.726 -13.092   4.458  0.00  0.00           H  
ATOM   1647 HG23LTHR X 104      -1.063 -14.652   4.984  0.00  0.00           H  
ATOM   1648  N  LLEU X 105       0.302 -12.900   0.499  0.00  0.00           N  
ATOM   1649  CA LLEU X 105       0.834 -12.080  -0.595  0.00  0.00           C  
ATOM   1650  C  LLEU X 105       1.046 -10.610  -0.159  0.00  0.00           C  
ATOM   1651  O  LLEU X 105       1.499  -9.775  -0.940  0.00  0.00           O  
ATOM   1652  CB LLEU X 105      -0.104 -12.205  -1.817  0.00  0.00           C  
ATOM   1653  CG LLEU X 105       0.076 -13.483  -2.661  0.00  0.00           C  
ATOM   1654  CD1LLEU X 105      -0.267 -14.784  -1.944  0.00  0.00           C  
ATOM   1655  CD2LLEU X 105      -0.824 -13.413  -3.896  0.00  0.00           C  
ATOM   1656  H  LLEU X 105      -0.706 -13.048   0.532  0.00  0.00           H  
ATOM   1657  HA LLEU X 105       1.815 -12.467  -0.867  0.00  0.00           H  
ATOM   1658  HB2LLEU X 105      -1.141 -12.138  -1.488  0.00  0.00           H  
ATOM   1659  HB3LLEU X 105       0.092 -11.359  -2.473  0.00  0.00           H  
ATOM   1660  HG LLEU X 105       1.108 -13.541  -2.992  0.00  0.00           H  
ATOM   1661 HD11LLEU X 105      -0.242 -15.623  -2.638  0.00  0.00           H  
ATOM   1662 HD12LLEU X 105       0.477 -14.972  -1.171  0.00  0.00           H  
ATOM   1663 HD13LLEU X 105      -1.250 -14.705  -1.484  0.00  0.00           H  
ATOM   1664 HD21LLEU X 105      -0.682 -14.306  -4.503  0.00  0.00           H  
ATOM   1665 HD22LLEU X 105      -1.866 -13.349  -3.583  0.00  0.00           H  
ATOM   1666 HD23LLEU X 105      -0.559 -12.542  -4.485  0.00  0.00           H  
ATOM   1667  N  LGLY X 106       0.716 -10.276   1.087  0.00  0.00           N  
ATOM   1668  CA LGLY X 106       0.902  -8.969   1.709  0.00  0.00           C  
ATOM   1669  C  LGLY X 106       0.191  -8.895   3.061  0.00  0.00           C  
ATOM   1670  O  LGLY X 106      -0.641  -9.746   3.381  0.00  0.00           O  
ATOM   1671  H  LGLY X 106       0.295 -10.993   1.662  0.00  0.00           H  
ATOM   1672  HA2LGLY X 106       1.967  -8.791   1.859  0.00  0.00           H  
ATOM   1673  HA3LGLY X 106       0.505  -8.186   1.063  0.00  0.00           H  
ATOM   1674  N  LILE X 107       0.513  -7.873   3.853  0.00  0.00           N  
ATOM   1675  CA LILE X 107      -0.126  -7.601   5.148  0.00  0.00           C  
ATOM   1676  C  LILE X 107       0.017  -6.113   5.502  0.00  0.00           C  
ATOM   1677  O  LILE X 107       1.013  -5.477   5.149  0.00  0.00           O  
ATOM   1678  CB LILE X 107       0.454  -8.529   6.255  0.00  0.00           C  
ATOM   1679  CG1LILE X 107      -0.488  -8.585   7.480  0.00  0.00           C  
ATOM   1680  CG2LILE X 107       1.892  -8.131   6.634  0.00  0.00           C  
ATOM   1681  CD1LILE X 107      -0.022  -9.438   8.661  0.00  0.00           C  
ATOM   1682  H  LILE X 107       1.178  -7.190   3.509  0.00  0.00           H  
ATOM   1683  HA LILE X 107      -1.190  -7.817   5.049  0.00  0.00           H  
ATOM   1684  HB LILE X 107       0.495  -9.544   5.857  0.00  0.00           H  
ATOM   1685 HG12LILE X 107      -0.687  -7.584   7.856  0.00  0.00           H  
ATOM   1686 HG13LILE X 107      -1.423  -9.022   7.143  0.00  0.00           H  
ATOM   1687 HG21LILE X 107       2.289  -8.789   7.399  0.00  0.00           H  
ATOM   1688 HG22LILE X 107       2.532  -8.230   5.760  0.00  0.00           H  
ATOM   1689 HG23LILE X 107       1.935  -7.110   7.007  0.00  0.00           H  
ATOM   1690 HD11LILE X 107      -0.824  -9.489   9.396  0.00  0.00           H  
ATOM   1691 HD12LILE X 107       0.202 -10.447   8.323  0.00  0.00           H  
ATOM   1692 HD13LILE X 107       0.852  -8.991   9.133  0.00  0.00           H  
ATOM   1693  N  LTHR X 108      -0.933  -5.566   6.257  0.00  0.00           N  
ATOM   1694  CA LTHR X 108      -0.718  -4.358   7.060  0.00  0.00           C  
ATOM   1695  C  LTHR X 108      -1.679  -4.297   8.247  0.00  0.00           C  
ATOM   1696  O  LTHR X 108      -2.519  -5.181   8.431  0.00  0.00           O  
ATOM   1697  CB LTHR X 108      -0.737  -3.071   6.216  0.00  0.00           C  
ATOM   1698  CG2LTHR X 108      -2.117  -2.634   5.762  0.00  0.00           C  
ATOM   1699  OG1LTHR X 108      -0.196  -2.028   6.998  0.00  0.00           O  
ATOM   1700  H  LTHR X 108      -1.774  -6.102   6.439  0.00  0.00           H  
ATOM   1701  HA LTHR X 108       0.281  -4.424   7.477  0.00  0.00           H  
ATOM   1702  HB LTHR X 108      -0.114  -3.207   5.335  0.00  0.00           H  
ATOM   1703  HG1LTHR X 108       0.023  -1.273   6.415  0.00  0.00           H  
ATOM   1704 HG21LTHR X 108      -2.010  -1.707   5.208  0.00  0.00           H  
ATOM   1705 HG22LTHR X 108      -2.528  -3.394   5.098  0.00  0.00           H  
ATOM   1706 HG23LTHR X 108      -2.788  -2.475   6.603  0.00  0.00           H  
ATOM   1707  N  LPHE X 109      -1.526  -3.264   9.072  0.00  0.00           N  
ATOM   1708  CA LPHE X 109      -2.437  -2.890  10.139  0.00  0.00           C  
ATOM   1709  C  LPHE X 109      -3.745  -2.329   9.584  0.00  0.00           C  
ATOM   1710  O  LPHE X 109      -3.747  -1.305   8.889  0.00  0.00           O  
ATOM   1711  CB LPHE X 109      -1.764  -1.824  11.008  0.00  0.00           C  
ATOM   1712  CG LPHE X 109      -0.556  -2.319  11.770  0.00  0.00           C  
ATOM   1713  CD1LPHE X 109      -0.728  -3.283  12.778  0.00  0.00           C  
ATOM   1714  CD2LPHE X 109       0.726  -1.807  11.493  0.00  0.00           C  
ATOM   1715  CE1LPHE X 109       0.377  -3.725  13.521  0.00  0.00           C  
ATOM   1716  CE2LPHE X 109       1.828  -2.229  12.257  0.00  0.00           C  
ATOM   1717  CZ LPHE X 109       1.648  -3.181  13.276  0.00  0.00           C  
ATOM   1718  H  LPHE X 109      -0.832  -2.580   8.793  0.00  0.00           H  
ATOM   1719  HA LPHE X 109      -2.658  -3.764  10.750  0.00  0.00           H  
ATOM   1720  HB2LPHE X 109      -1.476  -0.979  10.380  0.00  0.00           H  
ATOM   1721  HB3LPHE X 109      -2.494  -1.457  11.727  0.00  0.00           H  
ATOM   1722  HD1LPHE X 109      -1.710  -3.675  12.995  0.00  0.00           H  
ATOM   1723  HD2LPHE X 109       0.865  -1.080  10.705  0.00  0.00           H  
ATOM   1724  HE1LPHE X 109       0.248  -4.464  14.299  0.00  0.00           H  
ATOM   1725  HE2LPHE X 109       2.815  -1.830  12.061  0.00  0.00           H  
ATOM   1726  HZ LPHE X 109       2.483  -3.498  13.879  0.00  0.00           H  
ATOM   1727  N  LLEU X 110      -4.861  -2.946   9.972  0.00  0.00           N  
ATOM   1728  CA LLEU X 110      -6.190  -2.400   9.729  0.00  0.00           C  
ATOM   1729  C  LLEU X 110      -6.335  -1.030  10.412  0.00  0.00           C  
ATOM   1730  O  LLEU X 110      -6.132  -0.894  11.623  0.00  0.00           O  
ATOM   1731  CB LLEU X 110      -7.251  -3.409  10.196  0.00  0.00           C  
ATOM   1732  CG LLEU X 110      -8.707  -2.952   9.995  0.00  0.00           C  
ATOM   1733  CD1LLEU X 110      -9.063  -2.638   8.541  0.00  0.00           C  
ATOM   1734  CD2LLEU X 110      -9.646  -4.060  10.470  0.00  0.00           C  
ATOM   1735  H  LLEU X 110      -4.786  -3.835  10.451  0.00  0.00           H  
ATOM   1736  HA LLEU X 110      -6.291  -2.272   8.653  0.00  0.00           H  
ATOM   1737  HB2LLEU X 110      -7.103  -4.344   9.662  0.00  0.00           H  
ATOM   1738  HB3LLEU X 110      -7.096  -3.609  11.257  0.00  0.00           H  
ATOM   1739  HG LLEU X 110      -8.885  -2.060  10.592  0.00  0.00           H  
ATOM   1740 HD11LLEU X 110     -10.088  -2.276   8.496  0.00  0.00           H  
ATOM   1741 HD12LLEU X 110      -8.419  -1.857   8.148  0.00  0.00           H  
ATOM   1742 HD13LLEU X 110      -8.967  -3.525   7.920  0.00  0.00           H  
ATOM   1743 HD21LLEU X 110     -10.675  -3.709  10.436  0.00  0.00           H  
ATOM   1744 HD22LLEU X 110      -9.537  -4.940   9.837  0.00  0.00           H  
ATOM   1745 HD23LLEU X 110      -9.405  -4.325  11.499  0.00  0.00           H  
ATOM   1746  N  LALA X 111      -6.712  -0.014   9.639  0.00  0.00           N  
ATOM   1747  CA LALA X 111      -6.857   1.370  10.086  0.00  0.00           C  
ATOM   1748  C  LALA X 111      -5.566   1.911  10.754  0.00  0.00           C  
ATOM   1749  O  LALA X 111      -5.584   2.412  11.881  0.00  0.00           O  
ATOM   1750  CB LALA X 111      -8.148   1.495  10.907  0.00  0.00           C  
ATOM   1751  H  LALA X 111      -6.800  -0.201   8.646  0.00  0.00           H  
ATOM   1752  HA LALA X 111      -7.007   1.974   9.193  0.00  0.00           H  
ATOM   1753  HB1LALA X 111      -8.408   2.546  11.002  0.00  0.00           H  
ATOM   1754  HB2LALA X 111      -8.970   0.987  10.403  0.00  0.00           H  
ATOM   1755  HB3LALA X 111      -8.015   1.057  11.896  0.00  0.00           H  
ATOM   1756  N  LGLY X 112      -4.425   1.740  10.078  0.00  0.00           N  
ATOM   1757  CA LGLY X 112      -3.115   2.269  10.481  0.00  0.00           C  
ATOM   1758  C  LGLY X 112      -2.692   3.572   9.784  0.00  0.00           C  
ATOM   1759  O  LGLY X 112      -1.740   4.210  10.227  0.00  0.00           O  
ATOM   1760  H  LGLY X 112      -4.474   1.236   9.203  0.00  0.00           H  
ATOM   1761  HA2LGLY X 112      -3.100   2.446  11.555  0.00  0.00           H  
ATOM   1762  HA3LGLY X 112      -2.360   1.517  10.260  0.00  0.00           H  
ATOM   1763  N  LMET X 113      -3.379   3.996   8.718  0.00  0.00           N  
ATOM   1764  CA LMET X 113      -2.969   5.154   7.916  0.00  0.00           C  
ATOM   1765  C  LMET X 113      -3.107   6.476   8.695  0.00  0.00           C  
ATOM   1766  O  LMET X 113      -4.089   6.690   9.411  0.00  0.00           O  
ATOM   1767  CB LMET X 113      -3.723   5.161   6.575  0.00  0.00           C  
ATOM   1768  CG LMET X 113      -3.228   6.230   5.595  0.00  0.00           C  
ATOM   1769  SD LMET X 113      -1.614   5.864   4.860  0.00  0.00           S  
ATOM   1770  CE LMET X 113      -1.232   7.500   4.195  0.00  0.00           C  
ATOM   1771  H  LMET X 113      -4.179   3.461   8.404  0.00  0.00           H  
ATOM   1772  HA LMET X 113      -1.915   5.016   7.681  0.00  0.00           H  
ATOM   1773  HB2LMET X 113      -3.597   4.194   6.092  0.00  0.00           H  
ATOM   1774  HB3LMET X 113      -4.784   5.308   6.761  0.00  0.00           H  
ATOM   1775  HG2LMET X 113      -3.941   6.308   4.779  0.00  0.00           H  
ATOM   1776  HG3LMET X 113      -3.195   7.198   6.093  0.00  0.00           H  
ATOM   1777  HE1LMET X 113      -0.225   7.502   3.784  0.00  0.00           H  
ATOM   1778  HE2LMET X 113      -1.949   7.757   3.417  0.00  0.00           H  
ATOM   1779  HE3LMET X 113      -1.279   8.233   4.996  0.00  0.00           H  
ATOM   1780  N  LCYX X 114      -2.125   7.367   8.536  0.00  0.00           N  
ATOM   1781  CA LCYX X 114      -1.894   8.575   9.341  0.00  0.00           C  
ATOM   1782  C  LCYX X 114      -1.601   8.309  10.840  0.00  0.00           C  
ATOM   1783  O  LCYX X 114      -1.829   9.195  11.667  0.00  0.00           O  
ATOM   1784  CB LCYX X 114      -2.983   9.652   9.137  0.00  0.00           C  
ATOM   1785  SG LCYX X 114      -3.477  10.121   7.451  0.00  0.00           S  
ATOM   1786  H  LCYX X 114      -1.367   7.086   7.919  0.00  0.00           H  
ATOM   1787  HA LCYX X 114      -0.970   9.005   8.951  0.00  0.00           H  
ATOM   1788  HB2LCYX X 114      -3.882   9.320   9.658  0.00  0.00           H  
ATOM   1789  HB3LCYX X 114      -2.644  10.559   9.639  0.00  0.00           H  
ATOM   1790  N  LGLN X 115      -1.102   7.121  11.213  0.00  0.00           N  
ATOM   1791  CA LGLN X 115      -0.558   6.825  12.552  0.00  0.00           C  
ATOM   1792  C  LGLN X 115       0.976   6.669  12.522  0.00  0.00           C  
ATOM   1793  O  LGLN X 115       1.523   6.099  11.578  0.00  0.00           O  
ATOM   1794  CB LGLN X 115      -1.208   5.562  13.139  0.00  0.00           C  
ATOM   1795  CG LGLN X 115      -2.743   5.552  13.104  0.00  0.00           C  
ATOM   1796  CD LGLN X 115      -3.310   4.481  14.033  0.00  0.00           C  
ATOM   1797  NE2LGLN X 115      -4.153   4.860  14.964  0.00  0.00           N  
ATOM   1798  OE1LGLN X 115      -3.018   3.296  13.937  0.00  0.00           O  
ATOM   1799  H  LGLN X 115      -1.012   6.392  10.515  0.00  0.00           H  
ATOM   1800  HA LGLN X 115      -0.790   7.653  13.223  0.00  0.00           H  
ATOM   1801  HB2LGLN X 115      -0.829   4.681  12.623  0.00  0.00           H  
ATOM   1802  HB3LGLN X 115      -0.908   5.501  14.183  0.00  0.00           H  
ATOM   1803  HG2LGLN X 115      -3.100   6.530  13.422  0.00  0.00           H  
ATOM   1804  HG3LGLN X 115      -3.105   5.376  12.093  0.00  0.00           H  
ATOM   1805 HE21LGLN X 115      -4.441   5.831  15.011  0.00  0.00           H  
ATOM   1806 HE22LGLN X 115      -4.396   4.198  15.686  0.00  0.00           H  
ATOM   1807  N  LALA X 116       1.683   7.140  13.555  0.00  0.00           N  
ATOM   1808  CA LALA X 116       3.151   7.224  13.567  0.00  0.00           C  
ATOM   1809  C  LALA X 116       3.864   5.902  13.209  0.00  0.00           C  
ATOM   1810  O  LALA X 116       4.639   5.861  12.252  0.00  0.00           O  
ATOM   1811  CB LALA X 116       3.607   7.743  14.936  0.00  0.00           C  
ATOM   1812  H  LALA X 116       1.185   7.619  14.293  0.00  0.00           H  
ATOM   1813  HA LALA X 116       3.448   7.960  12.819  0.00  0.00           H  
ATOM   1814  HB1LALA X 116       4.693   7.845  14.949  0.00  0.00           H  
ATOM   1815  HB2LALA X 116       3.167   8.721  15.127  0.00  0.00           H  
ATOM   1816  HB3LALA X 116       3.312   7.050  15.724  0.00  0.00           H  
ATOM   1817  N  LTYR X 117       3.574   4.811  13.919  0.00  0.00           N  
ATOM   1818  CA LTYR X 117       4.111   3.485  13.608  0.00  0.00           C  
ATOM   1819  C  LTYR X 117       3.349   2.823  12.456  0.00  0.00           C  
ATOM   1820  O  LTYR X 117       3.951   2.268  11.541  0.00  0.00           O  
ATOM   1821  CB LTYR X 117       4.044   2.590  14.857  0.00  0.00           C  
ATOM   1822  CG LTYR X 117       4.706   3.176  16.089  0.00  0.00           C  
ATOM   1823  CD1LTYR X 117       3.938   3.575  17.200  0.00  0.00           C  
ATOM   1824  CD2LTYR X 117       6.101   3.332  16.112  0.00  0.00           C  
ATOM   1825  CE1LTYR X 117       4.568   4.141  18.326  0.00  0.00           C  
ATOM   1826  CE2LTYR X 117       6.735   3.890  17.236  0.00  0.00           C  
ATOM   1827  CZ LTYR X 117       5.968   4.309  18.342  0.00  0.00           C  
ATOM   1828  OH LTYR X 117       6.570   4.886  19.413  0.00  0.00           O  
ATOM   1829  H  LTYR X 117       2.879   4.877  14.654  0.00  0.00           H  
ATOM   1830  HA LTYR X 117       5.154   3.582  13.306  0.00  0.00           H  
ATOM   1831  HB2LTYR X 117       3.002   2.373  15.089  0.00  0.00           H  
ATOM   1832  HB3LTYR X 117       4.526   1.638  14.629  0.00  0.00           H  
ATOM   1833  HD1LTYR X 117       2.864   3.450  17.189  0.00  0.00           H  
ATOM   1834  HD2LTYR X 117       6.685   3.050  15.248  0.00  0.00           H  
ATOM   1835  HE1LTYR X 117       3.985   4.445  19.181  0.00  0.00           H  
ATOM   1836  HE2LTYR X 117       7.805   4.026  17.236  0.00  0.00           H  
ATOM   1837  HH LTYR X 117       7.519   4.668  19.438  0.00  0.00           H  
ATOM   1838  N  LARG X 118       2.012   2.851  12.507  0.00  0.00           N  
ATOM   1839  CA LARG X 118       1.174   1.917  11.730  0.00  0.00           C  
ATOM   1840  C  LARG X 118       0.832   2.360  10.304  0.00  0.00           C  
ATOM   1841  O  LARG X 118       0.204   1.583   9.582  0.00  0.00           O  
ATOM   1842  CB LARG X 118      -0.074   1.518  12.532  0.00  0.00           C  
ATOM   1843  CG LARG X 118       0.272   1.068  13.965  0.00  0.00           C  
ATOM   1844  CD LARG X 118      -0.789   0.173  14.609  0.00  0.00           C  
ATOM   1845  NE LARG X 118      -2.167   0.628  14.343  0.00  0.00           N  
ATOM   1846  CZ LARG X 118      -3.195  -0.164  14.115  0.00  0.00           C  
ATOM   1847  NH1LARG X 118      -4.274   0.309  13.563  0.00  0.00           N1+
ATOM   1848  NH2LARG X 118      -3.149  -1.434  14.391  0.00  0.00           N  
ATOM   1849  H  LARG X 118       1.589   3.369  13.271  0.00  0.00           H  
ATOM   1850  HA LARG X 118       1.758   1.006  11.590  0.00  0.00           H  
ATOM   1851  HB2LARG X 118      -0.765   2.359  12.577  0.00  0.00           H  
ATOM   1852  HB3LARG X 118      -0.569   0.700  12.011  0.00  0.00           H  
ATOM   1853  HG2LARG X 118       1.210   0.511  13.959  0.00  0.00           H  
ATOM   1854  HG3LARG X 118       0.407   1.952  14.582  0.00  0.00           H  
ATOM   1855  HD2LARG X 118      -0.647  -0.830  14.205  0.00  0.00           H  
ATOM   1856  HD3LARG X 118      -0.615   0.129  15.685  0.00  0.00           H  
ATOM   1857  HE LARG X 118      -2.324   1.624  14.222  0.00  0.00           H  
ATOM   1858 HH11LARG X 118      -4.317   1.289  13.319  0.00  0.00           H  
ATOM   1859 HH12LARG X 118      -4.978  -0.329  13.217  0.00  0.00           H  
ATOM   1860 HH21LARG X 118      -2.349  -1.777  14.916  0.00  0.00           H  
ATOM   1861 HH22LARG X 118      -3.966  -2.020  14.260  0.00  0.00           H  
ATOM   1862  N  LSER X 119       1.249   3.556   9.884  0.00  0.00           N  
ATOM   1863  CA LSER X 119       1.032   4.077   8.525  0.00  0.00           C  
ATOM   1864  C  LSER X 119       2.033   3.469   7.527  0.00  0.00           C  
ATOM   1865  O  LSER X 119       2.976   4.124   7.079  0.00  0.00           O  
ATOM   1866  CB LSER X 119       1.027   5.608   8.553  0.00  0.00           C  
ATOM   1867  OG LSER X 119       0.288   6.155   7.486  0.00  0.00           O  
ATOM   1868  H  LSER X 119       1.709   4.155  10.555  0.00  0.00           H  
ATOM   1869  HA LSER X 119       0.036   3.775   8.216  0.00  0.00           H  
ATOM   1870  HB2LSER X 119       0.518   5.926   9.457  0.00  0.00           H  
ATOM   1871  HB3LSER X 119       2.043   6.001   8.559  0.00  0.00           H  
ATOM   1872  HG LSER X 119       0.900   6.428   6.765  0.00  0.00           H  
ATOM   1873  N  LVAL X 120       1.880   2.167   7.262  0.00  0.00           N  
ATOM   1874  CA LVAL X 120       2.825   1.292   6.538  0.00  0.00           C  
ATOM   1875  C  LVAL X 120       2.093   0.164   5.788  0.00  0.00           C  
ATOM   1876  O  LVAL X 120       0.863   0.091   5.803  0.00  0.00           O  
ATOM   1877  CB LVAL X 120       3.882   0.688   7.503  0.00  0.00           C  
ATOM   1878  CG1LVAL X 120       4.748   1.752   8.178  0.00  0.00           C  
ATOM   1879  CG2LVAL X 120       3.284  -0.212   8.594  0.00  0.00           C  
ATOM   1880  H  LVAL X 120       1.055   1.724   7.646  0.00  0.00           H  
ATOM   1881  HA LVAL X 120       3.346   1.885   5.790  0.00  0.00           H  
ATOM   1882  HB LVAL X 120       4.565   0.076   6.915  0.00  0.00           H  
ATOM   1883 HG11LVAL X 120       5.592   1.276   8.676  0.00  0.00           H  
ATOM   1884 HG12LVAL X 120       5.116   2.443   7.424  0.00  0.00           H  
ATOM   1885 HG13LVAL X 120       4.167   2.305   8.915  0.00  0.00           H  
ATOM   1886 HG21LVAL X 120       4.089  -0.659   9.180  0.00  0.00           H  
ATOM   1887 HG22LVAL X 120       2.652   0.372   9.259  0.00  0.00           H  
ATOM   1888 HG23LVAL X 120       2.694  -1.012   8.149  0.00  0.00           H  
ATOM   1889  N  LGLY X 121       2.839  -0.762   5.179  0.00  0.00           N  
ATOM   1890  CA LGLY X 121       2.351  -2.072   4.737  0.00  0.00           C  
ATOM   1891  C  LGLY X 121       3.428  -2.944   4.087  0.00  0.00           C  
ATOM   1892  O  LGLY X 121       4.584  -2.543   3.968  0.00  0.00           O  
ATOM   1893  H  LGLY X 121       3.827  -0.564   5.059  0.00  0.00           H  
ATOM   1894  HA2LGLY X 121       1.979  -2.615   5.604  0.00  0.00           H  
ATOM   1895  HA3LGLY X 121       1.531  -1.939   4.031  0.00  0.00           H  
ATOM   1896  N  LILE X 122       3.053  -4.152   3.666  0.00  0.00           N  
ATOM   1897  CA LILE X 122       3.947  -5.145   3.053  0.00  0.00           C  
ATOM   1898  C  LILE X 122       3.303  -5.708   1.783  0.00  0.00           C  
ATOM   1899  O  LILE X 122       2.128  -6.076   1.789  0.00  0.00           O  
ATOM   1900  CB LILE X 122       4.293  -6.268   4.059  0.00  0.00           C  
ATOM   1901  CG1LILE X 122       4.925  -5.684   5.347  0.00  0.00           C  
ATOM   1902  CG2LILE X 122       5.199  -7.327   3.401  0.00  0.00           C  
ATOM   1903  CD1LILE X 122       5.459  -6.712   6.349  0.00  0.00           C  
ATOM   1904  H  LILE X 122       2.108  -4.460   3.878  0.00  0.00           H  
ATOM   1905  HA LILE X 122       4.879  -4.659   2.762  0.00  0.00           H  
ATOM   1906  HB LILE X 122       3.363  -6.762   4.334  0.00  0.00           H  
ATOM   1907 HG12LILE X 122       5.744  -5.019   5.080  0.00  0.00           H  
ATOM   1908 HG13LILE X 122       4.174  -5.091   5.869  0.00  0.00           H  
ATOM   1909 HG21LILE X 122       5.366  -8.150   4.093  0.00  0.00           H  
ATOM   1910 HG22LILE X 122       4.724  -7.763   2.523  0.00  0.00           H  
ATOM   1911 HG23LILE X 122       6.155  -6.888   3.115  0.00  0.00           H  
ATOM   1912 HD11LILE X 122       5.823  -6.182   7.225  0.00  0.00           H  
ATOM   1913 HD12LILE X 122       4.670  -7.401   6.646  0.00  0.00           H  
ATOM   1914 HD13LILE X 122       6.291  -7.268   5.920  0.00  0.00           H  
ATOM   1915  N  LVAL X 123       4.085  -5.802   0.706  0.00  0.00           N  
ATOM   1916  CA LVAL X 123       3.667  -6.269  -0.623  0.00  0.00           C  
ATOM   1917  C  LVAL X 123       4.631  -7.359  -1.092  0.00  0.00           C  
ATOM   1918  O  LVAL X 123       5.785  -7.071  -1.425  0.00  0.00           O  
ATOM   1919  CB LVAL X 123       3.628  -5.083  -1.613  0.00  0.00           C  
ATOM   1920  CG1LVAL X 123       3.306  -5.514  -3.050  0.00  0.00           C  
ATOM   1921  CG2LVAL X 123       2.589  -4.033  -1.192  0.00  0.00           C  
ATOM   1922  H  LVAL X 123       5.057  -5.517   0.803  0.00  0.00           H  
ATOM   1923  HA LVAL X 123       2.668  -6.701  -0.568  0.00  0.00           H  
ATOM   1924  HB LVAL X 123       4.606  -4.600  -1.621  0.00  0.00           H  
ATOM   1925 HG11LVAL X 123       3.257  -4.637  -3.695  0.00  0.00           H  
ATOM   1926 HG12LVAL X 123       4.093  -6.167  -3.429  0.00  0.00           H  
ATOM   1927 HG13LVAL X 123       2.357  -6.044  -3.086  0.00  0.00           H  
ATOM   1928 HG21LVAL X 123       2.559  -3.229  -1.926  0.00  0.00           H  
ATOM   1929 HG22LVAL X 123       1.605  -4.491  -1.108  0.00  0.00           H  
ATOM   1930 HG23LVAL X 123       2.863  -3.603  -0.229  0.00  0.00           H  
ATOM   1931  N  LGLN X 124       4.165  -8.611  -1.133  0.00  0.00           N  
ATOM   1932  CA LGLN X 124       4.932  -9.696  -1.739  0.00  0.00           C  
ATOM   1933  C  LGLN X 124       4.967  -9.499  -3.265  0.00  0.00           C  
ATOM   1934  O  LGLN X 124       3.961  -9.196  -3.915  0.00  0.00           O  
ATOM   1935  CB LGLN X 124       4.379 -11.071  -1.323  0.00  0.00           C  
ATOM   1936  CG LGLN X 124       5.379 -12.217  -1.576  0.00  0.00           C  
ATOM   1937  CD LGLN X 124       4.758 -13.610  -1.452  0.00  0.00           C  
ATOM   1938  NE2LGLN X 124       3.725 -13.893  -2.209  0.00  0.00           N  
ATOM   1939  OE1LGLN X 124       5.205 -14.488  -0.727  0.00  0.00           O  
ATOM   1940  H  LGLN X 124       3.195  -8.799  -0.903  0.00  0.00           H  
ATOM   1941  HA LGLN X 124       5.950  -9.630  -1.357  0.00  0.00           H  
ATOM   1942  HB2LGLN X 124       4.136 -11.061  -0.259  0.00  0.00           H  
ATOM   1943  HB3LGLN X 124       3.465 -11.250  -1.886  0.00  0.00           H  
ATOM   1944  HG2LGLN X 124       5.773 -12.130  -2.588  0.00  0.00           H  
ATOM   1945  HG3LGLN X 124       6.211 -12.124  -0.879  0.00  0.00           H  
ATOM   1946 HE21LGLN X 124       3.411 -13.195  -2.875  0.00  0.00           H  
ATOM   1947 HE22LGLN X 124       3.322 -14.815  -2.184  0.00  0.00           H  
ATOM   1948  N  LVAL X 125       6.156  -9.621  -3.842  0.00  0.00           N  
ATOM   1949  CA LVAL X 125       6.407  -9.432  -5.269  0.00  0.00           C  
ATOM   1950  C  LVAL X 125       5.980 -10.695  -6.013  0.00  0.00           C  
ATOM   1951  O  LVAL X 125       6.674 -11.710  -5.998  0.00  0.00           O  
ATOM   1952  CB LVAL X 125       7.887  -9.069  -5.490  0.00  0.00           C  
ATOM   1953  CG1LVAL X 125       8.278  -9.007  -6.971  0.00  0.00           C  
ATOM   1954  CG2LVAL X 125       8.183  -7.687  -4.892  0.00  0.00           C  
ATOM   1955  H  LVAL X 125       6.951  -9.833  -3.245  0.00  0.00           H  
ATOM   1956  HA LVAL X 125       5.801  -8.601  -5.629  0.00  0.00           H  
ATOM   1957  HB LVAL X 125       8.511  -9.809  -4.991  0.00  0.00           H  
ATOM   1958 HG11LVAL X 125       9.316  -8.685  -7.055  0.00  0.00           H  
ATOM   1959 HG12LVAL X 125       8.205 -10.001  -7.409  0.00  0.00           H  
ATOM   1960 HG13LVAL X 125       7.624  -8.322  -7.507  0.00  0.00           H  
ATOM   1961 HG21LVAL X 125       9.258  -7.525  -4.899  0.00  0.00           H  
ATOM   1962 HG22LVAL X 125       7.679  -6.906  -5.460  0.00  0.00           H  
ATOM   1963 HG23LVAL X 125       7.845  -7.643  -3.859  0.00  0.00           H  
ATOM   1964  N  LGLN X 126       4.831 -10.637  -6.692  0.00  0.00           N  
ATOM   1965  CA LGLN X 126       4.299 -11.751  -7.488  0.00  0.00           C  
ATOM   1966  C  LGLN X 126       5.057 -11.923  -8.818  0.00  0.00           C  
ATOM   1967  O  LGLN X 126       4.482 -11.810  -9.906  0.00  0.00           O  
ATOM   1968  CB LGLN X 126       2.773 -11.610  -7.666  0.00  0.00           C  
ATOM   1969  CG LGLN X 126       2.000 -11.538  -6.338  0.00  0.00           C  
ATOM   1970  CD LGLN X 126       2.450 -12.573  -5.311  0.00  0.00           C  
ATOM   1971  NE2LGLN X 126       2.175 -13.847  -5.495  0.00  0.00           N  
ATOM   1972  OE1LGLN X 126       3.090 -12.251  -4.332  0.00  0.00           O  
ATOM   1973  H  LGLN X 126       4.256  -9.816  -6.568  0.00  0.00           H  
ATOM   1974  HA LGLN X 126       4.484 -12.668  -6.926  0.00  0.00           H  
ATOM   1975  HB2LGLN X 126       2.554 -10.713  -8.247  0.00  0.00           H  
ATOM   1976  HB3LGLN X 126       2.409 -12.470  -8.228  0.00  0.00           H  
ATOM   1977  HG2LGLN X 126       2.136 -10.547  -5.905  0.00  0.00           H  
ATOM   1978  HG3LGLN X 126       0.939 -11.678  -6.538  0.00  0.00           H  
ATOM   1979 HE21LGLN X 126       1.580 -14.140  -6.260  0.00  0.00           H  
ATOM   1980 HE22LGLN X 126       2.425 -14.488  -4.744  0.00  0.00           H  
ATOM   1981  N  LGLY X 127       6.367 -12.162  -8.736  0.00  0.00           N  
ATOM   1982  CA LGLY X 127       7.286 -12.156  -9.870  0.00  0.00           C  
ATOM   1983  C  LGLY X 127       7.254 -10.801 -10.577  0.00  0.00           C  
ATOM   1984  O  LGLY X 127       7.583  -9.771  -9.987  0.00  0.00           O  
ATOM   1985  H  LGLY X 127       6.772 -12.217  -7.804  0.00  0.00           H  
ATOM   1986  HA2LGLY X 127       8.298 -12.334  -9.507  0.00  0.00           H  
ATOM   1987  HA3LGLY X 127       7.019 -12.950 -10.568  0.00  0.00           H  
ATOM   1988  N  LASN X 128       6.797 -10.779 -11.830  0.00  0.00           N  
ATOM   1989  CA LASN X 128       6.487  -9.538 -12.545  0.00  0.00           C  
ATOM   1990  C  LASN X 128       5.020  -9.446 -13.013  0.00  0.00           C  
ATOM   1991  O  LASN X 128       4.708  -8.723 -13.965  0.00  0.00           O  
ATOM   1992  CB LASN X 128       7.549  -9.264 -13.624  0.00  0.00           C  
ATOM   1993  CG LASN X 128       7.767  -7.770 -13.764  0.00  0.00           C  
ATOM   1994  ND2LASN X 128       7.085  -7.137 -14.683  0.00  0.00           N  
ATOM   1995  OD1LASN X 128       8.505  -7.160 -12.992  0.00  0.00           O  
ATOM   1996  H  LASN X 128       6.564 -11.664 -12.271  0.00  0.00           H  
ATOM   1997  HA LASN X 128       6.565  -8.723 -11.822  0.00  0.00           H  
ATOM   1998  HB2LASN X 128       8.502  -9.706 -13.336  0.00  0.00           H  
ATOM   1999  HB3LASN X 128       7.247  -9.697 -14.578  0.00  0.00           H  
ATOM   2000 HD21LASN X 128       7.125  -6.121 -14.751  0.00  0.00           H  
ATOM   2001 HD22LASN X 128       6.444  -7.652 -15.263  0.00  0.00           H  
ATOM   2002  N  LARG X 129       4.088 -10.117 -12.316  0.00  0.00           N  
ATOM   2003  CA LARG X 129       2.629  -9.929 -12.465  0.00  0.00           C  
ATOM   2004  C  LARG X 129       2.185  -8.584 -11.870  0.00  0.00           C  
ATOM   2005  O  LARG X 129       1.332  -8.519 -10.990  0.00  0.00           O  
ATOM   2006  CB LARG X 129       1.877 -11.131 -11.859  0.00  0.00           C  
ATOM   2007  CG LARG X 129       0.397 -11.209 -12.293  0.00  0.00           C  
ATOM   2008  CD LARG X 129       0.190 -11.576 -13.768  0.00  0.00           C  
ATOM   2009  NE LARG X 129       0.783 -12.884 -14.074  0.00  0.00           N  
ATOM   2010  CZ LARG X 129       0.318 -14.058 -13.708  0.00  0.00           C  
ATOM   2011  NH1LARG X 129      -0.866 -14.205 -13.200  0.00  0.00           N1+
ATOM   2012  NH2LARG X 129       1.070 -15.108 -13.806  0.00  0.00           N  
ATOM   2013  H  LARG X 129       4.406 -10.701 -11.547  0.00  0.00           H  
ATOM   2014  HA LARG X 129       2.407  -9.895 -13.530  0.00  0.00           H  
ATOM   2015  HB2LARG X 129       2.382 -12.054 -12.147  0.00  0.00           H  
ATOM   2016  HB3LARG X 129       1.922 -11.069 -10.770  0.00  0.00           H  
ATOM   2017  HG2LARG X 129      -0.102 -11.955 -11.673  0.00  0.00           H  
ATOM   2018  HG3LARG X 129      -0.098 -10.256 -12.120  0.00  0.00           H  
ATOM   2019  HD2LARG X 129      -0.881 -11.597 -13.982  0.00  0.00           H  
ATOM   2020  HD3LARG X 129       0.640 -10.817 -14.409  0.00  0.00           H  
ATOM   2021  HE LARG X 129       1.702 -12.895 -14.503  0.00  0.00           H  
ATOM   2022 HH11LARG X 129      -1.498 -13.427 -13.090  0.00  0.00           H  
ATOM   2023 HH12LARG X 129      -1.185 -15.106 -12.869  0.00  0.00           H  
ATOM   2024 HH21LARG X 129       2.007 -14.992 -14.174  0.00  0.00           H  
ATOM   2025 HH22LARG X 129       0.745 -15.994 -13.444  0.00  0.00           H  
ATOM   2026  N  LASN X 130       2.786  -7.488 -12.322  0.00  0.00           N  
ATOM   2027  CA LASN X 130       2.760  -6.209 -11.613  0.00  0.00           C  
ATOM   2028  C  LASN X 130       1.375  -5.555 -11.509  0.00  0.00           C  
ATOM   2029  O  LASN X 130       1.168  -4.760 -10.600  0.00  0.00           O  
ATOM   2030  CB LASN X 130       3.851  -5.300 -12.204  0.00  0.00           C  
ATOM   2031  CG LASN X 130       5.243  -5.751 -11.779  0.00  0.00           C  
ATOM   2032  ND2LASN X 130       6.276  -5.264 -12.409  0.00  0.00           N  
ATOM   2033  OD1LASN X 130       5.427  -6.574 -10.894  0.00  0.00           O  
ATOM   2034  H  LASN X 130       3.485  -7.617 -13.044  0.00  0.00           H  
ATOM   2035  HA LASN X 130       3.032  -6.409 -10.577  0.00  0.00           H  
ATOM   2036  HB2LASN X 130       3.790  -5.294 -13.292  0.00  0.00           H  
ATOM   2037  HB3LASN X 130       3.705  -4.278 -11.859  0.00  0.00           H  
ATOM   2038 HD21LASN X 130       7.167  -5.670 -12.192  0.00  0.00           H  
ATOM   2039 HD22LASN X 130       6.175  -4.703 -13.253  0.00  0.00           H  
ATOM   2040  N  LPHE X 131       0.396  -5.954 -12.327  0.00  0.00           N  
ATOM   2041  CA LPHE X 131      -1.016  -5.618 -12.106  0.00  0.00           C  
ATOM   2042  C  LPHE X 131      -1.608  -6.310 -10.857  0.00  0.00           C  
ATOM   2043  O  LPHE X 131      -2.236  -5.649 -10.033  0.00  0.00           O  
ATOM   2044  CB LPHE X 131      -1.800  -5.945 -13.385  0.00  0.00           C  
ATOM   2045  CG LPHE X 131      -3.295  -5.697 -13.302  0.00  0.00           C  
ATOM   2046  CD1LPHE X 131      -4.196  -6.706 -13.693  0.00  0.00           C  
ATOM   2047  CD2LPHE X 131      -3.792  -4.459 -12.846  0.00  0.00           C  
ATOM   2048  CE1LPHE X 131      -5.581  -6.486 -13.608  0.00  0.00           C  
ATOM   2049  CE2LPHE X 131      -5.178  -4.247 -12.745  0.00  0.00           C  
ATOM   2050  CZ LPHE X 131      -6.073  -5.264 -13.117  0.00  0.00           C  
ATOM   2051  H  LPHE X 131       0.629  -6.581 -13.081  0.00  0.00           H  
ATOM   2052  HA LPHE X 131      -1.088  -4.543 -11.934  0.00  0.00           H  
ATOM   2053  HB2LPHE X 131      -1.404  -5.340 -14.202  0.00  0.00           H  
ATOM   2054  HB3LPHE X 131      -1.631  -6.993 -13.638  0.00  0.00           H  
ATOM   2055  HD1LPHE X 131      -3.831  -7.656 -14.057  0.00  0.00           H  
ATOM   2056  HD2LPHE X 131      -3.117  -3.664 -12.565  0.00  0.00           H  
ATOM   2057  HE1LPHE X 131      -6.269  -7.271 -13.888  0.00  0.00           H  
ATOM   2058  HE2LPHE X 131      -5.552  -3.299 -12.385  0.00  0.00           H  
ATOM   2059  HZ LPHE X 131      -7.138  -5.109 -13.021  0.00  0.00           H  
ATOM   2060  N  LLYS X 132      -1.329  -7.605 -10.634  0.00  0.00           N  
ATOM   2061  CA LLYS X 132      -1.672  -8.318  -9.385  0.00  0.00           C  
ATOM   2062  C  LLYS X 132      -0.944  -7.701  -8.188  0.00  0.00           C  
ATOM   2063  O  LLYS X 132      -1.580  -7.423  -7.174  0.00  0.00           O  
ATOM   2064  CB LLYS X 132      -1.377  -9.824  -9.543  0.00  0.00           C  
ATOM   2065  CG LLYS X 132      -1.634 -10.660  -8.279  0.00  0.00           C  
ATOM   2066  CD LLYS X 132      -1.691 -12.161  -8.602  0.00  0.00           C  
ATOM   2067  CE LLYS X 132      -1.908 -12.978  -7.322  0.00  0.00           C  
ATOM   2068  NZ LLYS X 132      -2.476 -14.312  -7.611  0.00  0.00           N1+
ATOM   2069  H  LLYS X 132      -0.702  -8.066 -11.279  0.00  0.00           H  
ATOM   2070  HA LLYS X 132      -2.738  -8.189  -9.191  0.00  0.00           H  
ATOM   2071  HB2LLYS X 132      -1.996 -10.208 -10.356  0.00  0.00           H  
ATOM   2072  HB3LLYS X 132      -0.332  -9.965  -9.811  0.00  0.00           H  
ATOM   2073  HG2LLYS X 132      -0.838 -10.471  -7.558  0.00  0.00           H  
ATOM   2074  HG3LLYS X 132      -2.578 -10.361  -7.833  0.00  0.00           H  
ATOM   2075  HD2LLYS X 132      -2.520 -12.336  -9.290  0.00  0.00           H  
ATOM   2076  HD3LLYS X 132      -0.764 -12.480  -9.081  0.00  0.00           H  
ATOM   2077  HE2LLYS X 132      -0.962 -13.077  -6.784  0.00  0.00           H  
ATOM   2078  HE3LLYS X 132      -2.612 -12.441  -6.683  0.00  0.00           H  
ATOM   2079  HZ1LLYS X 132      -2.661 -14.829  -6.753  0.00  0.00           H  
ATOM   2080  HZ2LLYS X 132      -3.384 -14.206  -8.051  0.00  0.00           H  
ATOM   2081  HZ3LLYS X 132      -1.891 -14.879  -8.218  0.00  0.00           H  
ATOM   2082  N  LTHR X 133       0.350  -7.405  -8.329  0.00  0.00           N  
ATOM   2083  CA LTHR X 133       1.146  -6.710  -7.300  0.00  0.00           C  
ATOM   2084  C  LTHR X 133       0.597  -5.305  -6.998  0.00  0.00           C  
ATOM   2085  O  LTHR X 133       0.596  -4.882  -5.846  0.00  0.00           O  
ATOM   2086  CB LTHR X 133       2.627  -6.628  -7.709  0.00  0.00           C  
ATOM   2087  CG2LTHR X 133       3.542  -6.369  -6.517  0.00  0.00           C  
ATOM   2088  OG1LTHR X 133       3.070  -7.831  -8.300  0.00  0.00           O  
ATOM   2089  H  LTHR X 133       0.832  -7.736  -9.158  0.00  0.00           H  
ATOM   2090  HA LTHR X 133       1.097  -7.280  -6.375  0.00  0.00           H  
ATOM   2091  HB LTHR X 133       2.746  -5.829  -8.436  0.00  0.00           H  
ATOM   2092  HG1LTHR X 133       3.969  -7.683  -8.616  0.00  0.00           H  
ATOM   2093 HG21LTHR X 133       4.585  -6.404  -6.829  0.00  0.00           H  
ATOM   2094 HG22LTHR X 133       3.332  -5.386  -6.095  0.00  0.00           H  
ATOM   2095 HG23LTHR X 133       3.378  -7.128  -5.750  0.00  0.00           H  
ATOM   2096  N  LALA X 134       0.055  -4.597  -7.995  0.00  0.00           N  
ATOM   2097  CA LALA X 134      -0.610  -3.305  -7.818  0.00  0.00           C  
ATOM   2098  C  LALA X 134      -1.975  -3.412  -7.120  0.00  0.00           C  
ATOM   2099  O  LALA X 134      -2.288  -2.569  -6.282  0.00  0.00           O  
ATOM   2100  CB LALA X 134      -0.743  -2.627  -9.179  0.00  0.00           C  
ATOM   2101  H  LALA X 134       0.145  -4.941  -8.943  0.00  0.00           H  
ATOM   2102  HA LALA X 134       0.021  -2.670  -7.196  0.00  0.00           H  
ATOM   2103  HB1LALA X 134      -1.186  -1.643  -9.041  0.00  0.00           H  
ATOM   2104  HB2LALA X 134       0.243  -2.509  -9.624  0.00  0.00           H  
ATOM   2105  HB3LALA X 134      -1.378  -3.212  -9.842  0.00  0.00           H  
ATOM   2106  N  LVAL X 135      -2.769  -4.453  -7.398  0.00  0.00           N  
ATOM   2107  CA LVAL X 135      -4.007  -4.725  -6.645  0.00  0.00           C  
ATOM   2108  C  LVAL X 135      -3.691  -5.083  -5.187  0.00  0.00           C  
ATOM   2109  O  LVAL X 135      -4.335  -4.543  -4.285  0.00  0.00           O  
ATOM   2110  CB LVAL X 135      -4.882  -5.786  -7.346  0.00  0.00           C  
ATOM   2111  CG1LVAL X 135      -6.071  -6.203  -6.472  0.00  0.00           C  
ATOM   2112  CG2LVAL X 135      -5.447  -5.219  -8.657  0.00  0.00           C  
ATOM   2113  H  LVAL X 135      -2.509  -5.074  -8.159  0.00  0.00           H  
ATOM   2114  HA LVAL X 135      -4.590  -3.805  -6.610  0.00  0.00           H  
ATOM   2115  HB LVAL X 135      -4.283  -6.671  -7.568  0.00  0.00           H  
ATOM   2116 HG11LVAL X 135      -6.771  -6.811  -7.042  0.00  0.00           H  
ATOM   2117 HG12LVAL X 135      -5.733  -6.779  -5.612  0.00  0.00           H  
ATOM   2118 HG13LVAL X 135      -6.594  -5.313  -6.129  0.00  0.00           H  
ATOM   2119 HG21LVAL X 135      -6.048  -5.964  -9.174  0.00  0.00           H  
ATOM   2120 HG22LVAL X 135      -6.084  -4.359  -8.452  0.00  0.00           H  
ATOM   2121 HG23LVAL X 135      -4.640  -4.921  -9.324  0.00  0.00           H  
ATOM   2122  N  LILE X 136      -2.649  -5.885  -4.929  0.00  0.00           N  
ATOM   2123  CA LILE X 136      -2.118  -6.144  -3.575  0.00  0.00           C  
ATOM   2124  C  LILE X 136      -1.732  -4.821  -2.897  0.00  0.00           C  
ATOM   2125  O  LILE X 136      -2.292  -4.487  -1.853  0.00  0.00           O  
ATOM   2126  CB LILE X 136      -0.931  -7.138  -3.633  0.00  0.00           C  
ATOM   2127  CG1LILE X 136      -1.420  -8.552  -4.017  0.00  0.00           C  
ATOM   2128  CG2LILE X 136      -0.160  -7.211  -2.303  0.00  0.00           C  
ATOM   2129  CD1LILE X 136      -0.334  -9.422  -4.653  0.00  0.00           C  
ATOM   2130  H  LILE X 136      -2.175  -6.315  -5.718  0.00  0.00           H  
ATOM   2131  HA LILE X 136      -2.903  -6.598  -2.970  0.00  0.00           H  
ATOM   2132  HB LILE X 136      -0.238  -6.793  -4.398  0.00  0.00           H  
ATOM   2133 HG12LILE X 136      -1.797  -9.061  -3.131  0.00  0.00           H  
ATOM   2134 HG13LILE X 136      -2.238  -8.478  -4.733  0.00  0.00           H  
ATOM   2135 HG21LILE X 136       0.683  -7.893  -2.406  0.00  0.00           H  
ATOM   2136 HG22LILE X 136       0.246  -6.241  -2.025  0.00  0.00           H  
ATOM   2137 HG23LILE X 136      -0.805  -7.566  -1.500  0.00  0.00           H  
ATOM   2138 HD11LILE X 136      -0.765 -10.386  -4.911  0.00  0.00           H  
ATOM   2139 HD12LILE X 136       0.033  -8.959  -5.565  0.00  0.00           H  
ATOM   2140 HD13LILE X 136       0.497  -9.570  -3.964  0.00  0.00           H  
ATOM   2141  N  LMET X 137      -0.877  -4.012  -3.529  0.00  0.00           N  
ATOM   2142  CA LMET X 137      -0.483  -2.685  -3.041  0.00  0.00           C  
ATOM   2143  C  LMET X 137      -1.696  -1.801  -2.715  0.00  0.00           C  
ATOM   2144  O  LMET X 137      -1.776  -1.251  -1.621  0.00  0.00           O  
ATOM   2145  CB LMET X 137       0.442  -2.035  -4.084  0.00  0.00           C  
ATOM   2146  CG LMET X 137       0.685  -0.552  -3.810  0.00  0.00           C  
ATOM   2147  SD LMET X 137       1.816   0.254  -4.964  0.00  0.00           S  
ATOM   2148  CE LMET X 137       1.600   1.927  -4.335  0.00  0.00           C  
ATOM   2149  H  LMET X 137      -0.440  -4.350  -4.382  0.00  0.00           H  
ATOM   2150  HA LMET X 137       0.078  -2.805  -2.113  0.00  0.00           H  
ATOM   2151  HB2LMET X 137       1.397  -2.561  -4.095  0.00  0.00           H  
ATOM   2152  HB3LMET X 137      -0.008  -2.118  -5.069  0.00  0.00           H  
ATOM   2153  HG2LMET X 137      -0.266  -0.022  -3.867  0.00  0.00           H  
ATOM   2154  HG3LMET X 137       1.073  -0.441  -2.801  0.00  0.00           H  
ATOM   2155  HE1LMET X 137       2.177   2.636  -4.925  0.00  0.00           H  
ATOM   2156  HE2LMET X 137       0.546   2.190  -4.389  0.00  0.00           H  
ATOM   2157  HE3LMET X 137       1.925   1.962  -3.296  0.00  0.00           H  
ATOM   2158  N  LALA X 138      -2.680  -1.712  -3.615  0.00  0.00           N  
ATOM   2159  CA LALA X 138      -3.907  -0.957  -3.377  0.00  0.00           C  
ATOM   2160  C  LALA X 138      -4.721  -1.552  -2.216  0.00  0.00           C  
ATOM   2161  O  LALA X 138      -5.217  -0.813  -1.367  0.00  0.00           O  
ATOM   2162  CB LALA X 138      -4.715  -0.896  -4.680  0.00  0.00           C  
ATOM   2163  H  LALA X 138      -2.547  -2.139  -4.527  0.00  0.00           H  
ATOM   2164  HA LALA X 138      -3.634   0.059  -3.095  0.00  0.00           H  
ATOM   2165  HB1LALA X 138      -5.605  -0.284  -4.529  0.00  0.00           H  
ATOM   2166  HB2LALA X 138      -4.113  -0.439  -5.467  0.00  0.00           H  
ATOM   2167  HB3LALA X 138      -5.015  -1.896  -4.995  0.00  0.00           H  
ATOM   2168  N  LHD1 X 139      -4.813  -2.880  -2.124  0.00  0.00           N  
ATOM   2169  CA HHD1 X 139      -5.520  -3.581  -1.048  0.00  0.00           C  
ATOM   2170  C  HHD1 X 139      -4.908  -3.354   0.343  0.00  0.00           C  
ATOM   2171  O  HHD1 X 139      -5.654  -3.151   1.305  0.00  0.00           O  
ATOM   2172  CB HHD1 X 139      -5.605  -5.070  -1.466  0.00  0.00           C  
ATOM   2173  CG HHD1 X 139      -6.171  -6.039  -0.472  0.00  0.00           C  
ATOM   2174  CD2HHD1 X 139      -5.735  -6.468   0.757  0.00  0.00           C  
ATOM   2175  ND1HHD1 X 139      -7.197  -6.909  -0.797  0.00  0.00           N  
ATOM   2176  CE1HHD1 X 139      -7.349  -7.813   0.191  0.00  0.00           C  
ATOM   2177  NE2HHD1 X 139      -6.467  -7.568   1.156  0.00  0.00           N  
ATOM   2178  H  LHD1 X 139      -4.378  -3.442  -2.852  0.00  0.00           H  
ATOM   2179  HA HHD1 X 139      -6.529  -3.170  -0.970  0.00  0.00           H  
ATOM   2180  HB2HHD1 X 139      -6.193  -5.133  -2.386  0.00  0.00           H  
ATOM   2181  HB3HHD1 X 139      -4.606  -5.434  -1.724  0.00  0.00           H  
ATOM   2182  HD1HHD1 X 139      -7.737  -6.857  -1.663  0.00  0.00           H  
ATOM   2183  HD2HHD1 X 139      -4.939  -6.075   1.369  0.00  0.00           H  
ATOM   2184  HE1HHD1 X 139      -8.062  -8.625   0.171  0.00  0.00           H  
ATOM   2185  N  HGLU X 140      -3.551  -3.368   0.460  0.00  0.00           N  
ATOM   2186  CA HGLU X 140      -2.916  -3.144   1.760  0.00  0.00           C  
ATOM   2187  C  LGLU X 140      -3.028  -1.674   2.188  0.00  0.00           C  
ATOM   2188  O  LGLU X 140      -3.506  -1.403   3.285  0.00  0.00           O  
ATOM   2189  CB HGLU X 140      -1.463  -3.629   1.766  0.00  0.00           C  
ATOM   2190  CG HGLU X 140      -1.332  -5.131   1.492  0.00  0.00           C  
ATOM   2191  CD HGLU X 140      -2.049  -6.009   2.499  0.00  0.00           C  
ATOM   2192  OE1HGLU X 140      -2.357  -5.688   3.636  0.00  0.00           O  
ATOM   2193  OE2HGLU X 140      -2.312  -7.218   1.997  0.00  0.00           O1-
ATOM   2194  H  HGLU X 140      -2.946  -3.527  -0.338  0.00  0.00           H  
ATOM   2195  HA HGLU X 140      -3.477  -3.702   2.514  0.00  0.00           H  
ATOM   2196  HB2HGLU X 140      -0.875  -3.084   1.016  0.00  0.00           H  
ATOM   2197  HB3HGLU X 140      -1.023  -3.407   2.746  0.00  0.00           H  
ATOM   2198  HG2HGLU X 140      -1.703  -5.393   0.497  0.00  0.00           H  
ATOM   2199  HG3HGLU X 140      -0.274  -5.422   1.505  0.00  0.00           H  
ATOM   2200  N  LLEU X 141      -2.749  -0.726   1.293  0.00  0.00           N  
ATOM   2201  CA LLEU X 141      -3.012   0.688   1.568  0.00  0.00           C  
ATOM   2202  C  LLEU X 141      -4.493   0.948   1.908  0.00  0.00           C  
ATOM   2203  O  LLEU X 141      -4.796   1.869   2.661  0.00  0.00           O  
ATOM   2204  CB LLEU X 141      -2.558   1.523   0.360  0.00  0.00           C  
ATOM   2205  CG LLEU X 141      -1.035   1.561   0.149  0.00  0.00           C  
ATOM   2206  CD1LLEU X 141      -0.734   2.234  -1.191  0.00  0.00           C  
ATOM   2207  CD2LLEU X 141      -0.315   2.345   1.244  0.00  0.00           C  
ATOM   2208  H  LLEU X 141      -2.396  -0.993   0.378  0.00  0.00           H  
ATOM   2209  HA LLEU X 141      -2.440   0.981   2.448  0.00  0.00           H  
ATOM   2210  HB2LLEU X 141      -3.018   1.099  -0.532  0.00  0.00           H  
ATOM   2211  HB3LLEU X 141      -2.922   2.546   0.479  0.00  0.00           H  
ATOM   2212  HG LLEU X 141      -0.636   0.549   0.121  0.00  0.00           H  
ATOM   2213 HD11LLEU X 141       0.340   2.366  -1.303  0.00  0.00           H  
ATOM   2214 HD12LLEU X 141      -1.098   1.601  -1.999  0.00  0.00           H  
ATOM   2215 HD13LLEU X 141      -1.219   3.208  -1.233  0.00  0.00           H  
ATOM   2216 HD21LLEU X 141       0.750   2.409   1.018  0.00  0.00           H  
ATOM   2217 HD22LLEU X 141      -0.729   3.347   1.335  0.00  0.00           H  
ATOM   2218 HD23LLEU X 141      -0.419   1.827   2.197  0.00  0.00           H  
ATOM   2219  N  LSER X 142      -5.417   0.122   1.410  0.00  0.00           N  
ATOM   2220  CA LSER X 142      -6.846   0.180   1.752  0.00  0.00           C  
ATOM   2221  C  LSER X 142      -7.165  -0.420   3.118  0.00  0.00           C  
ATOM   2222  O  LSER X 142      -7.965   0.152   3.850  0.00  0.00           O  
ATOM   2223  CB LSER X 142      -7.685  -0.529   0.704  0.00  0.00           C  
ATOM   2224  OG LSER X 142      -7.536   0.144  -0.517  0.00  0.00           O  
ATOM   2225  H  LSER X 142      -5.077  -0.648   0.848  0.00  0.00           H  
ATOM   2226  HA LSER X 142      -7.163   1.221   1.769  0.00  0.00           H  
ATOM   2227  HB2LSER X 142      -7.357  -1.559   0.598  0.00  0.00           H  
ATOM   2228  HB3LSER X 142      -8.732  -0.518   1.002  0.00  0.00           H  
ATOM   2229  HG LSER X 142      -6.628  -0.036  -0.826  0.00  0.00           H  
ATOM   2230  N  LHD2 X 143      -6.514  -1.517   3.522  0.00  0.00           N  
ATOM   2231  CA LHD2 X 143      -6.542  -1.932   4.928  0.00  0.00           C  
ATOM   2232  C  LHD2 X 143      -5.970  -0.849   5.840  0.00  0.00           C  
ATOM   2233  O  LHD2 X 143      -6.542  -0.577   6.893  0.00  0.00           O  
ATOM   2234  CB HHD2 X 143      -5.763  -3.230   5.161  0.00  0.00           C  
ATOM   2235  CG HHD2 X 143      -6.341  -4.469   4.580  0.00  0.00           C  
ATOM   2236  CD2HHD2 X 143      -5.722  -5.618   4.165  0.00  0.00           C  
ATOM   2237  ND1HHD2 X 143      -7.691  -4.748   4.563  0.00  0.00           N  
ATOM   2238  CE1HHD2 X 143      -7.856  -6.019   4.156  0.00  0.00           C  
ATOM   2239  NE2HHD2 X 143      -6.676  -6.589   3.926  0.00  0.00           N  
ATOM   2240  H  LHD2 X 143      -5.886  -1.987   2.874  0.00  0.00           H  
ATOM   2241  HA LHD2 X 143      -7.576  -2.082   5.235  0.00  0.00           H  
ATOM   2242  HB2HHD2 X 143      -4.752  -3.111   4.766  0.00  0.00           H  
ATOM   2243  HB3HHD2 X 143      -5.655  -3.365   6.249  0.00  0.00           H  
ATOM   2244  HD1HHD2 X 143      -8.442  -4.068   4.708  0.00  0.00           H  
ATOM   2245  HD2HHD2 X 143      -4.661  -5.820   4.100  0.00  0.00           H  
ATOM   2246  HE1HHD2 X 143      -8.820  -6.486   4.046  0.00  0.00           H  
ATOM   2247  N  LASN X 144      -4.889  -0.186   5.430  0.00  0.00           N  
ATOM   2248  CA LASN X 144      -4.337   0.928   6.187  0.00  0.00           C  
ATOM   2249  C  LASN X 144      -5.337   2.101   6.275  0.00  0.00           C  
ATOM   2250  O  LASN X 144      -5.536   2.631   7.367  0.00  0.00           O  
ATOM   2251  CB LASN X 144      -2.966   1.303   5.593  0.00  0.00           C  
ATOM   2252  CG LASN X 144      -1.930   1.615   6.655  0.00  0.00           C  
ATOM   2253  ND2LASN X 144      -1.779   0.795   7.672  0.00  0.00           N  
ATOM   2254  OD1LASN X 144      -1.267   2.632   6.602  0.00  0.00           O  
ATOM   2255  H  LASN X 144      -4.412  -0.500   4.586  0.00  0.00           H  
ATOM   2256  HA LASN X 144      -4.201   0.570   7.206  0.00  0.00           H  
ATOM   2257  HB2LASN X 144      -2.569   0.474   5.011  0.00  0.00           H  
ATOM   2258  HB3LASN X 144      -3.065   2.155   4.920  0.00  0.00           H  
ATOM   2259 HD21LASN X 144      -1.039   1.018   8.329  0.00  0.00           H  
ATOM   2260 HD22LASN X 144      -2.276  -0.083   7.718  0.00  0.00           H  
ATOM   2261  N  LLEU X 145      -6.058   2.413   5.190  0.00  0.00           N  
ATOM   2262  CA LLEU X 145      -7.256   3.277   5.143  0.00  0.00           C  
ATOM   2263  C  LLEU X 145      -8.542   2.603   5.696  0.00  0.00           C  
ATOM   2264  O  LLEU X 145      -9.657   2.976   5.340  0.00  0.00           O  
ATOM   2265  CB LLEU X 145      -7.459   3.794   3.702  0.00  0.00           C  
ATOM   2266  CG LLEU X 145      -6.343   4.703   3.150  0.00  0.00           C  
ATOM   2267  CD1LLEU X 145      -6.492   4.842   1.636  0.00  0.00           C  
ATOM   2268  CD2LLEU X 145      -6.408   6.106   3.750  0.00  0.00           C  
ATOM   2269  H  LLEU X 145      -5.779   1.980   4.315  0.00  0.00           H  
ATOM   2270  HA LLEU X 145      -7.077   4.137   5.789  0.00  0.00           H  
ATOM   2271  HB2LLEU X 145      -7.564   2.928   3.053  0.00  0.00           H  
ATOM   2272  HB3LLEU X 145      -8.396   4.348   3.646  0.00  0.00           H  
ATOM   2273  HG LLEU X 145      -5.363   4.281   3.366  0.00  0.00           H  
ATOM   2274 HD11LLEU X 145      -5.708   5.487   1.242  0.00  0.00           H  
ATOM   2275 HD12LLEU X 145      -6.402   3.860   1.171  0.00  0.00           H  
ATOM   2276 HD13LLEU X 145      -7.467   5.267   1.399  0.00  0.00           H  
ATOM   2277 HD21LLEU X 145      -5.649   6.738   3.290  0.00  0.00           H  
ATOM   2278 HD22LLEU X 145      -7.388   6.546   3.579  0.00  0.00           H  
ATOM   2279 HD23LLEU X 145      -6.219   6.050   4.819  0.00  0.00           H  
ATOM   2280  N  LGLY X 146      -8.409   1.604   6.574  0.00  0.00           N  
ATOM   2281  CA LGLY X 146      -9.490   1.020   7.379  0.00  0.00           C  
ATOM   2282  C  LGLY X 146     -10.493   0.106   6.666  0.00  0.00           C  
ATOM   2283  O  LGLY X 146     -11.411  -0.387   7.317  0.00  0.00           O  
ATOM   2284  H  LGLY X 146      -7.472   1.265   6.741  0.00  0.00           H  
ATOM   2285  HA2LGLY X 146      -9.038   0.430   8.172  0.00  0.00           H  
ATOM   2286  HA3LGLY X 146     -10.055   1.825   7.845  0.00  0.00           H  
ATOM   2287  N  LMET X 147     -10.345  -0.159   5.368  0.00  0.00           N  
ATOM   2288  CA LMET X 147     -11.254  -1.027   4.612  0.00  0.00           C  
ATOM   2289  C  LMET X 147     -10.937  -2.516   4.841  0.00  0.00           C  
ATOM   2290  O  LMET X 147      -9.799  -2.964   4.680  0.00  0.00           O  
ATOM   2291  CB LMET X 147     -11.220  -0.660   3.119  0.00  0.00           C  
ATOM   2292  CG LMET X 147     -11.588   0.814   2.869  0.00  0.00           C  
ATOM   2293  SD LMET X 147     -10.336   1.777   1.976  0.00  0.00           S  
ATOM   2294  CE LMET X 147     -10.705   1.298   0.271  0.00  0.00           C  
ATOM   2295  H  LMET X 147      -9.561   0.262   4.876  0.00  0.00           H  
ATOM   2296  HA LMET X 147     -12.269  -0.843   4.969  0.00  0.00           H  
ATOM   2297  HB2LMET X 147     -10.224  -0.859   2.728  0.00  0.00           H  
ATOM   2298  HB3LMET X 147     -11.925  -1.294   2.580  0.00  0.00           H  
ATOM   2299  HG2LMET X 147     -12.525   0.856   2.314  0.00  0.00           H  
ATOM   2300  HG3LMET X 147     -11.765   1.315   3.822  0.00  0.00           H  
ATOM   2301  HE1LMET X 147      -9.965   1.742  -0.396  0.00  0.00           H  
ATOM   2302  HE2LMET X 147     -10.673   0.214   0.173  0.00  0.00           H  
ATOM   2303  HE3LMET X 147     -11.696   1.662   0.007  0.00  0.00           H  
ATOM   2304  N  LTYR X 148     -11.948  -3.306   5.206  0.00  0.00           N  
ATOM   2305  CA LTYR X 148     -11.833  -4.755   5.440  0.00  0.00           C  
ATOM   2306  C  LTYR X 148     -11.788  -5.562   4.124  0.00  0.00           C  
ATOM   2307  O  LTYR X 148     -11.628  -5.001   3.042  0.00  0.00           O  
ATOM   2308  CB LTYR X 148     -12.988  -5.233   6.343  0.00  0.00           C  
ATOM   2309  CG LTYR X 148     -13.575  -4.199   7.278  0.00  0.00           C  
ATOM   2310  CD1LTYR X 148     -12.774  -3.568   8.248  0.00  0.00           C  
ATOM   2311  CD2LTYR X 148     -14.922  -3.830   7.127  0.00  0.00           C  
ATOM   2312  CE1LTYR X 148     -13.298  -2.512   9.020  0.00  0.00           C  
ATOM   2313  CE2LTYR X 148     -15.452  -2.807   7.924  0.00  0.00           C  
ATOM   2314  CZ LTYR X 148     -14.637  -2.110   8.835  0.00  0.00           C  
ATOM   2315  OH LTYR X 148     -15.151  -1.042   9.495  0.00  0.00           O  
ATOM   2316  H  LTYR X 148     -12.842  -2.874   5.390  0.00  0.00           H  
ATOM   2317  HA LTYR X 148     -10.901  -4.941   5.975  0.00  0.00           H  
ATOM   2318  HB2LTYR X 148     -13.796  -5.598   5.707  0.00  0.00           H  
ATOM   2319  HB3LTYR X 148     -12.633  -6.070   6.945  0.00  0.00           H  
ATOM   2320  HD1LTYR X 148     -11.737  -3.850   8.350  0.00  0.00           H  
ATOM   2321  HD2LTYR X 148     -15.551  -4.316   6.391  0.00  0.00           H  
ATOM   2322  HE1LTYR X 148     -12.668  -1.961   9.704  0.00  0.00           H  
ATOM   2323  HE2LTYR X 148     -16.483  -2.526   7.813  0.00  0.00           H  
ATOM   2324  HH LTYR X 148     -15.741  -0.554   8.880  0.00  0.00           H  
ATOM   2325  N  LHD3 X 149     -11.947  -6.887   4.191  0.00  0.00           N  
ATOM   2326  CA LHD3 X 149     -12.333  -7.679   3.015  0.00  0.00           C  
ATOM   2327  C  LHD3 X 149     -13.829  -7.604   2.731  0.00  0.00           C  
ATOM   2328  O  LHD3 X 149     -14.643  -7.439   3.641  0.00  0.00           O  
ATOM   2329  CB HHD3 X 149     -11.955  -9.157   3.179  0.00  0.00           C  
ATOM   2330  CG HHD3 X 149     -10.487  -9.346   3.284  0.00  0.00           C  
ATOM   2331  CD2HHD3 X 149      -9.455  -8.590   2.799  0.00  0.00           C  
ATOM   2332  ND1HHD3 X 149      -9.882 -10.457   3.845  0.00  0.00           N  
ATOM   2333  CE1HHD3 X 149      -8.545 -10.334   3.704  0.00  0.00           C  
ATOM   2334  NE2HHD3 X 149      -8.256  -9.201   3.082  0.00  0.00           N  
ATOM   2335  H  LHD3 X 149     -12.160  -7.301   5.095  0.00  0.00           H  
ATOM   2336  HA LHD3 X 149     -11.820  -7.283   2.142  0.00  0.00           H  
ATOM   2337  HB2HHD3 X 149     -12.467  -9.564   4.056  0.00  0.00           H  
ATOM   2338  HB3HHD3 X 149     -12.334  -9.703   2.302  0.00  0.00           H  
ATOM   2339  HD1HHD3 X 149     -10.346 -11.271   4.256  0.00  0.00           H  
ATOM   2340  HD2HHD3 X 149      -9.509  -7.658   2.257  0.00  0.00           H  
ATOM   2341  HE1HHD3 X 149      -7.815 -11.053   4.047  0.00  0.00           H  
ATOM   2342  N  LASP X 150     -14.186  -7.844   1.476  0.00  0.00           N  
ATOM   2343  CA LASP X 150     -15.558  -8.081   1.047  0.00  0.00           C  
ATOM   2344  C  LASP X 150     -16.176  -9.308   1.731  0.00  0.00           C  
ATOM   2345  O  LASP X 150     -15.678 -10.432   1.612  0.00  0.00           O  
ATOM   2346  CB LASP X 150     -15.557  -8.232  -0.478  0.00  0.00           C  
ATOM   2347  CG LASP X 150     -15.271  -6.890  -1.142  0.00  0.00           C  
ATOM   2348  OD1LASP X 150     -16.012  -5.923  -0.855  0.00  0.00           O  
ATOM   2349  OD2LASP X 150     -14.309  -6.812  -1.938  0.00  0.00           O1-
ATOM   2350  H  LASP X 150     -13.454  -7.940   0.778  0.00  0.00           H  
ATOM   2351  HA LASP X 150     -16.161  -7.209   1.306  0.00  0.00           H  
ATOM   2352  HB2LASP X 150     -14.803  -8.963  -0.775  0.00  0.00           H  
ATOM   2353  HB3LASP X 150     -16.522  -8.603  -0.816  0.00  0.00           H  
ATOM   2354  N  LGLY X 151     -17.291  -9.101   2.434  0.00  0.00           N  
ATOM   2355  CA LGLY X 151     -18.208 -10.176   2.814  0.00  0.00           C  
ATOM   2356  C  LGLY X 151     -19.097 -10.596   1.636  0.00  0.00           C  
ATOM   2357  O  LGLY X 151     -19.138  -9.934   0.598  0.00  0.00           O  
ATOM   2358  H  LGLY X 151     -17.616  -8.152   2.536  0.00  0.00           H  
ATOM   2359  HA2LGLY X 151     -17.643 -11.045   3.151  0.00  0.00           H  
ATOM   2360  HA3LGLY X 151     -18.834  -9.850   3.642  0.00  0.00           H  
ATOM   2361  N  LLYS X 152     -19.830 -11.703   1.791  0.00  0.00           N  
ATOM   2362  CA LLYS X 152     -20.505 -12.420   0.687  0.00  0.00           C  
ATOM   2363  C  LLYS X 152     -21.608 -11.633  -0.044  0.00  0.00           C  
ATOM   2364  O  LLYS X 152     -22.113 -12.110  -1.063  0.00  0.00           O  
ATOM   2365  CB LLYS X 152     -21.062 -13.782   1.157  0.00  0.00           C  
ATOM   2366  CG LLYS X 152     -20.214 -14.556   2.181  0.00  0.00           C  
ATOM   2367  CD LLYS X 152     -20.670 -14.242   3.611  0.00  0.00           C  
ATOM   2368  CE LLYS X 152     -19.770 -14.919   4.641  0.00  0.00           C  
ATOM   2369  NZ LLYS X 152     -20.197 -14.538   6.003  0.00  0.00           N1+
ATOM   2370  H  LLYS X 152     -19.740 -12.176   2.677  0.00  0.00           H  
ATOM   2371  HA LLYS X 152     -19.742 -12.621  -0.068  0.00  0.00           H  
ATOM   2372  HB2LLYS X 152     -22.069 -13.645   1.557  0.00  0.00           H  
ATOM   2373  HB3LLYS X 152     -21.157 -14.412   0.274  0.00  0.00           H  
ATOM   2374  HG2LLYS X 152     -20.350 -15.625   2.010  0.00  0.00           H  
ATOM   2375  HG3LLYS X 152     -19.155 -14.324   2.051  0.00  0.00           H  
ATOM   2376  HD2LLYS X 152     -20.662 -13.168   3.790  0.00  0.00           H  
ATOM   2377  HD3LLYS X 152     -21.694 -14.598   3.736  0.00  0.00           H  
ATOM   2378  HE2LLYS X 152     -19.831 -16.002   4.515  0.00  0.00           H  
ATOM   2379  HE3LLYS X 152     -18.735 -14.605   4.477  0.00  0.00           H  
ATOM   2380  HZ1LLYS X 152     -19.621 -14.983   6.709  0.00  0.00           H  
ATOM   2381  HZ2LLYS X 152     -20.134 -13.527   6.121  0.00  0.00           H  
ATOM   2382  HZ3LLYS X 152     -21.169 -14.801   6.162  0.00  0.00           H  
ATOM   2383  N  LASN X 153     -22.011 -10.466   0.462  0.00  0.00           N  
ATOM   2384  CA LASN X 153     -22.991  -9.569  -0.165  0.00  0.00           C  
ATOM   2385  C  LASN X 153     -22.349  -8.380  -0.913  0.00  0.00           C  
ATOM   2386  O  LASN X 153     -23.035  -7.689  -1.666  0.00  0.00           O  
ATOM   2387  CB LASN X 153     -23.994  -9.114   0.906  0.00  0.00           C  
ATOM   2388  CG LASN X 153     -24.748 -10.277   1.524  0.00  0.00           C  
ATOM   2389  ND2LASN X 153     -25.917 -10.578   1.021  0.00  0.00           N  
ATOM   2390  OD1LASN X 153     -24.281 -10.957   2.432  0.00  0.00           O  
ATOM   2391  H  LASN X 153     -21.561 -10.149   1.312  0.00  0.00           H  
ATOM   2392  HA LASN X 153     -23.557 -10.119  -0.915  0.00  0.00           H  
ATOM   2393  HB2LASN X 153     -23.479  -8.572   1.695  0.00  0.00           H  
ATOM   2394  HB3LASN X 153     -24.711  -8.431   0.450  0.00  0.00           H  
ATOM   2395 HD21LASN X 153     -26.449 -11.322   1.449  0.00  0.00           H  
ATOM   2396 HD22LASN X 153     -26.301 -10.046   0.249  0.00  0.00           H  
ATOM   2397  N  LCYX X 154     -21.047  -8.148  -0.733  0.00  0.00           N  
ATOM   2398  CA LCYX X 154     -20.286  -7.089  -1.395  0.00  0.00           C  
ATOM   2399  C  LCYX X 154     -19.964  -7.436  -2.859  0.00  0.00           C  
ATOM   2400  O  LCYX X 154     -19.829  -8.610  -3.202  0.00  0.00           O  
ATOM   2401  CB LCYX X 154     -19.008  -6.864  -0.589  0.00  0.00           C  
ATOM   2402  SG LCYX X 154     -19.293  -6.401   1.137  0.00  0.00           S  
ATOM   2403  H  LCYX X 154     -20.519  -8.788  -0.150  0.00  0.00           H  
ATOM   2404  HA LCYX X 154     -20.876  -6.172  -1.380  0.00  0.00           H  
ATOM   2405  HB2LCYX X 154     -18.436  -7.788  -0.602  0.00  0.00           H  
ATOM   2406  HB3LCYX X 154     -18.412  -6.088  -1.067  0.00  0.00           H  
ATOM   2407  N  LILE X 155     -19.833  -6.424  -3.729  0.00  0.00           N  
ATOM   2408  CA LILE X 155     -19.874  -6.606  -5.192  0.00  0.00           C  
ATOM   2409  C  LILE X 155     -18.706  -5.951  -5.939  0.00  0.00           C  
ATOM   2410  O  LILE X 155     -18.442  -4.753  -5.779  0.00  0.00           O  
ATOM   2411  CB LILE X 155     -21.213  -6.079  -5.766  0.00  0.00           C  
ATOM   2412  CG1LILE X 155     -22.458  -6.715  -5.115  0.00  0.00           C  
ATOM   2413  CG2LILE X 155     -21.272  -6.237  -7.298  0.00  0.00           C  
ATOM   2414  CD1LILE X 155     -22.631  -8.221  -5.356  0.00  0.00           C  
ATOM   2415  H  LILE X 155     -19.911  -5.485  -3.379  0.00  0.00           H  
ATOM   2416  HA LILE X 155     -19.827  -7.673  -5.412  0.00  0.00           H  
ATOM   2417  HB LILE X 155     -21.266  -5.009  -5.555  0.00  0.00           H  
ATOM   2418 HG12LILE X 155     -22.439  -6.532  -4.042  0.00  0.00           H  
ATOM   2419 HG13LILE X 155     -23.338  -6.202  -5.500  0.00  0.00           H  
ATOM   2420 HG21LILE X 155     -22.265  -5.981  -7.656  0.00  0.00           H  
ATOM   2421 HG22LILE X 155     -20.573  -5.558  -7.785  0.00  0.00           H  
ATOM   2422 HG23LILE X 155     -21.048  -7.265  -7.590  0.00  0.00           H  
ATOM   2423 HD11LILE X 155     -23.485  -8.580  -4.786  0.00  0.00           H  
ATOM   2424 HD12LILE X 155     -22.815  -8.410  -6.412  0.00  0.00           H  
ATOM   2425 HD13LILE X 155     -21.749  -8.771  -5.036  0.00  0.00           H  
ATOM   2426  N  LCYX X 156     -18.144  -6.719  -6.877  0.00  0.00           N  
ATOM   2427  CA LCYX X 156     -17.498  -6.241  -8.101  0.00  0.00           C  
ATOM   2428  C  LCYX X 156     -17.899  -7.148  -9.265  0.00  0.00           C  
ATOM   2429  O  LCYX X 156     -18.076  -8.349  -9.074  0.00  0.00           O  
ATOM   2430  CB LCYX X 156     -15.970  -6.230  -7.992  0.00  0.00           C  
ATOM   2431  SG LCYX X 156     -15.336  -5.444  -6.510  0.00  0.00           S  
ATOM   2432  H  LCYX X 156     -18.404  -7.696  -6.885  0.00  0.00           H  
ATOM   2433  HA LCYX X 156     -17.840  -5.229  -8.308  0.00  0.00           H  
ATOM   2434  HB2LCYX X 156     -15.597  -7.255  -8.017  0.00  0.00           H  
ATOM   2435  HB3LCYX X 156     -15.571  -5.703  -8.856  0.00  0.00           H  
ATOM   2436  N  LASN X 157     -17.947  -6.607 -10.480  0.00  0.00           N  
ATOM   2437  CA LASN X 157     -18.344  -7.342 -11.690  0.00  0.00           C  
ATOM   2438  C  LASN X 157     -17.321  -8.426 -12.133  0.00  0.00           C  
ATOM   2439  O  LASN X 157     -17.569  -9.159 -13.087  0.00  0.00           O  
ATOM   2440  CB LASN X 157     -18.681  -6.315 -12.793  0.00  0.00           C  
ATOM   2441  CG LASN X 157     -19.898  -5.443 -12.475  0.00  0.00           C  
ATOM   2442  ND2LASN X 157     -20.740  -5.167 -13.437  0.00  0.00           N  
ATOM   2443  OD1LASN X 157     -20.113  -4.979 -11.361  0.00  0.00           O  
ATOM   2444  H  LASN X 157     -17.824  -5.605 -10.561  0.00  0.00           H  
ATOM   2445  HA LASN X 157     -19.261  -7.890 -11.462  0.00  0.00           H  
ATOM   2446  HB2LASN X 157     -17.826  -5.664 -12.971  0.00  0.00           H  
ATOM   2447  HB3LASN X 157     -18.875  -6.851 -13.721  0.00  0.00           H  
ATOM   2448 HD21LASN X 157     -21.515  -4.556 -13.221  0.00  0.00           H  
ATOM   2449 HD22LASN X 157     -20.586  -5.514 -14.374  0.00  0.00           H  
ATOM   2450  N  LASP X 158     -16.191  -8.550 -11.427  0.00  0.00           N  
ATOM   2451  CA LASP X 158     -15.208  -9.645 -11.514  0.00  0.00           C  
ATOM   2452  C  LASP X 158     -15.345 -10.734 -10.431  0.00  0.00           C  
ATOM   2453  O  LASP X 158     -14.662 -11.751 -10.520  0.00  0.00           O  
ATOM   2454  CB LASP X 158     -13.806  -9.032 -11.366  0.00  0.00           C  
ATOM   2455  CG LASP X 158     -13.189  -8.645 -12.701  0.00  0.00           C  
ATOM   2456  OD1LASP X 158     -12.790  -9.558 -13.460  0.00  0.00           O  
ATOM   2457  OD2LASP X 158     -13.072  -7.433 -12.993  0.00  0.00           O1-
ATOM   2458  H  LASP X 158     -16.045  -7.867 -10.704  0.00  0.00           H  
ATOM   2459  HA LASP X 158     -15.284 -10.144 -12.480  0.00  0.00           H  
ATOM   2460  HB2LASP X 158     -13.862  -8.166 -10.704  0.00  0.00           H  
ATOM   2461  HB3LASP X 158     -13.127  -9.746 -10.897  0.00  0.00           H  
ATOM   2462  N  LSER X 159     -16.114 -10.500  -9.360  0.00  0.00           N  
ATOM   2463  CA LSER X 159     -16.055 -11.201  -8.054  0.00  0.00           C  
ATOM   2464  C  LSER X 159     -14.694 -11.132  -7.329  0.00  0.00           C  
ATOM   2465  O  LSER X 159     -14.656 -10.933  -6.114  0.00  0.00           O  
ATOM   2466  CB LSER X 159     -16.532 -12.656  -8.152  0.00  0.00           C  
ATOM   2467  OG LSER X 159     -17.765 -12.734  -8.842  0.00  0.00           O  
ATOM   2468  H  LSER X 159     -16.760  -9.721  -9.417  0.00  0.00           H  
ATOM   2469  HA LSER X 159     -16.766 -10.696  -7.399  0.00  0.00           H  
ATOM   2470  HB2LSER X 159     -15.786 -13.259  -8.673  0.00  0.00           H  
ATOM   2471  HB3LSER X 159     -16.659 -13.057  -7.145  0.00  0.00           H  
ATOM   2472  HG LSER X 159     -17.540 -12.892  -9.788  0.00  0.00           H  
ATOM   2473  N  LSER X 160     -13.565 -11.227  -8.038  0.00  0.00           N  
ATOM   2474  CA LSER X 160     -12.202 -10.969  -7.544  0.00  0.00           C  
ATOM   2475  C  LSER X 160     -11.926  -9.463  -7.359  0.00  0.00           C  
ATOM   2476  O  LSER X 160     -11.010  -8.909  -7.973  0.00  0.00           O  
ATOM   2477  CB LSER X 160     -11.177 -11.628  -8.480  0.00  0.00           C  
ATOM   2478  OG LSER X 160      -9.861 -11.330  -8.045  0.00  0.00           O  
ATOM   2479  H  LSER X 160     -13.669 -11.476  -9.018  0.00  0.00           H  
ATOM   2480  HA LSER X 160     -12.093 -11.441  -6.565  0.00  0.00           H  
ATOM   2481  HB2LSER X 160     -11.327 -12.708  -8.481  0.00  0.00           H  
ATOM   2482  HB3LSER X 160     -11.315 -11.251  -9.496  0.00  0.00           H  
ATOM   2483  HG LSER X 160      -9.858 -10.373  -7.874  0.00  0.00           H  
ATOM   2484  N  LCYX X 161     -12.724  -8.796  -6.524  0.00  0.00           N  
ATOM   2485  CA LCYX X 161     -12.562  -7.394  -6.128  0.00  0.00           C  
ATOM   2486  C  LCYX X 161     -11.143  -7.022  -5.665  0.00  0.00           C  
ATOM   2487  O  LCYX X 161     -10.414  -7.877  -5.155  0.00  0.00           O  
ATOM   2488  CB LCYX X 161     -13.487  -7.134  -4.937  0.00  0.00           C  
ATOM   2489  SG LCYX X 161     -15.255  -7.026  -5.249  0.00  0.00           S  
ATOM   2490  H  LCYX X 161     -13.469  -9.320  -6.080  0.00  0.00           H  
ATOM   2491  HA LCYX X 161     -12.834  -6.741  -6.958  0.00  0.00           H  
ATOM   2492  HB2LCYX X 161     -13.324  -7.894  -4.172  0.00  0.00           H  
ATOM   2493  HB3LCYX X 161     -13.192  -6.186  -4.500  0.00  0.00           H  
ATOM   2494  N  LVAL X 162     -10.802  -5.725  -5.683  0.00  0.00           N  
ATOM   2495  CA LVAL X 162      -9.575  -5.226  -5.026  0.00  0.00           C  
ATOM   2496  C  LVAL X 162      -9.544  -5.612  -3.542  0.00  0.00           C  
ATOM   2497  O  LVAL X 162      -8.506  -6.059  -3.058  0.00  0.00           O  
ATOM   2498  CB LVAL X 162      -9.404  -3.701  -5.195  0.00  0.00           C  
ATOM   2499  CG1LVAL X 162      -8.199  -3.156  -4.414  0.00  0.00           C  
ATOM   2500  CG2LVAL X 162      -9.197  -3.317  -6.663  0.00  0.00           C  
ATOM   2501  H  LVAL X 162     -11.424  -5.054  -6.130  0.00  0.00           H  
ATOM   2502  HA LVAL X 162      -8.723  -5.714  -5.497  0.00  0.00           H  
ATOM   2503  HB LVAL X 162     -10.304  -3.205  -4.830  0.00  0.00           H  
ATOM   2504 HG11LVAL X 162      -8.010  -2.124  -4.706  0.00  0.00           H  
ATOM   2505 HG12LVAL X 162      -8.404  -3.174  -3.344  0.00  0.00           H  
ATOM   2506 HG13LVAL X 162      -7.309  -3.746  -4.624  0.00  0.00           H  
ATOM   2507 HG21LVAL X 162      -9.240  -2.232  -6.765  0.00  0.00           H  
ATOM   2508 HG22LVAL X 162      -8.233  -3.680  -7.018  0.00  0.00           H  
ATOM   2509 HG23LVAL X 162      -9.976  -3.750  -7.284  0.00  0.00           H  
ATOM   2510  N  LMET X 163     -10.677  -5.525  -2.833  0.00  0.00           N  
ATOM   2511  CA LMET X 163     -10.807  -5.952  -1.428  0.00  0.00           C  
ATOM   2512  C  LMET X 163     -11.353  -7.379  -1.248  0.00  0.00           C  
ATOM   2513  O  LMET X 163     -11.807  -7.727  -0.157  0.00  0.00           O  
ATOM   2514  CB LMET X 163     -11.589  -4.913  -0.603  0.00  0.00           C  
ATOM   2515  CG LMET X 163     -10.982  -3.507  -0.685  0.00  0.00           C  
ATOM   2516  SD LMET X 163      -9.198  -3.394  -0.377  0.00  0.00           S  
ATOM   2517  CE LMET X 163      -9.101  -3.932   1.352  0.00  0.00           C  
ATOM   2518  H  LMET X 163     -11.505  -5.160  -3.283  0.00  0.00           H  
ATOM   2519  HA LMET X 163      -9.810  -5.991  -0.996  0.00  0.00           H  
ATOM   2520  HB2LMET X 163     -12.624  -4.876  -0.938  0.00  0.00           H  
ATOM   2521  HB3LMET X 163     -11.592  -5.222   0.440  0.00  0.00           H  
ATOM   2522  HG2LMET X 163     -11.177  -3.105  -1.680  0.00  0.00           H  
ATOM   2523  HG3LMET X 163     -11.493  -2.869   0.036  0.00  0.00           H  
ATOM   2524  HE1LMET X 163      -8.069  -3.867   1.698  0.00  0.00           H  
ATOM   2525  HE2LMET X 163      -9.728  -3.294   1.974  0.00  0.00           H  
ATOM   2526  HE3LMET X 163      -9.437  -4.965   1.440  0.00  0.00           H  
ATOM   2527  N  LSER X 164     -11.282  -8.230  -2.279  0.00  0.00           N  
ATOM   2528  CA LSER X 164     -11.711  -9.631  -2.157  0.00  0.00           C  
ATOM   2529  C  LSER X 164     -10.922 -10.369  -1.056  0.00  0.00           C  
ATOM   2530  O  LSER X 164      -9.726 -10.118  -0.886  0.00  0.00           O  
ATOM   2531  CB LSER X 164     -11.638 -10.387  -3.492  0.00  0.00           C  
ATOM   2532  OG LSER X 164     -10.364 -10.330  -4.101  0.00  0.00           O  
ATOM   2533  H  LSER X 164     -10.839  -7.930  -3.135  0.00  0.00           H  
ATOM   2534  HA LSER X 164     -12.761  -9.599  -1.870  0.00  0.00           H  
ATOM   2535  HB2LSER X 164     -11.895 -11.432  -3.318  0.00  0.00           H  
ATOM   2536  HB3LSER X 164     -12.378  -9.973  -4.173  0.00  0.00           H  
ATOM   2537  HG LSER X 164     -10.232  -9.435  -4.463  0.00  0.00           H  
ATOM   2538  N  LPRO X 165     -11.577 -11.254  -0.276  0.00  0.00           N  
ATOM   2539  CA LPRO X 165     -10.933 -11.981   0.820  0.00  0.00           C  
ATOM   2540  C  LPRO X 165      -9.914 -13.023   0.351  0.00  0.00           C  
ATOM   2541  O  LPRO X 165      -8.976 -13.324   1.087  0.00  0.00           O  
ATOM   2542  CB LPRO X 165     -12.076 -12.630   1.612  0.00  0.00           C  
ATOM   2543  CG LPRO X 165     -13.197 -12.761   0.587  0.00  0.00           C  
ATOM   2544  CD LPRO X 165     -13.002 -11.548  -0.311  0.00  0.00           C  
ATOM   2545  HA LPRO X 165     -10.402 -11.277   1.454  0.00  0.00           H  
ATOM   2546  HB2LPRO X 165     -11.801 -13.601   2.019  0.00  0.00           H  
ATOM   2547  HB3LPRO X 165     -12.397 -11.970   2.416  0.00  0.00           H  
ATOM   2548  HG2LPRO X 165     -13.051 -13.668   0.005  0.00  0.00           H  
ATOM   2549  HG3LPRO X 165     -14.176 -12.759   1.060  0.00  0.00           H  
ATOM   2550  HD2LPRO X 165     -13.347 -11.772  -1.321  0.00  0.00           H  
ATOM   2551  HD3LPRO X 165     -13.550 -10.700   0.099  0.00  0.00           H  
ATOM   2552  N  LVAL X 166     -10.086 -13.568  -0.856  0.00  0.00           N  
ATOM   2553  CA LVAL X 166      -9.137 -14.484  -1.499  0.00  0.00           C  
ATOM   2554  C  LVAL X 166      -8.935 -14.061  -2.953  0.00  0.00           C  
ATOM   2555  O  LVAL X 166      -9.880 -14.034  -3.746  0.00  0.00           O  
ATOM   2556  CB LVAL X 166      -9.568 -15.958  -1.385  0.00  0.00           C  
ATOM   2557  CG1LVAL X 166      -8.476 -16.885  -1.923  0.00  0.00           C  
ATOM   2558  CG2LVAL X 166      -9.848 -16.358   0.067  0.00  0.00           C  
ATOM   2559  H  LVAL X 166     -10.910 -13.309  -1.383  0.00  0.00           H  
ATOM   2560  HA LVAL X 166      -8.181 -14.394  -0.986  0.00  0.00           H  
ATOM   2561  HB LVAL X 166     -10.476 -16.117  -1.967  0.00  0.00           H  
ATOM   2562 HG11LVAL X 166      -8.800 -17.921  -1.830  0.00  0.00           H  
ATOM   2563 HG12LVAL X 166      -8.281 -16.677  -2.973  0.00  0.00           H  
ATOM   2564 HG13LVAL X 166      -7.554 -16.750  -1.357  0.00  0.00           H  
ATOM   2565 HG21LVAL X 166     -10.060 -17.421   0.124  0.00  0.00           H  
ATOM   2566 HG22LVAL X 166      -8.986 -16.138   0.694  0.00  0.00           H  
ATOM   2567 HG23LVAL X 166     -10.715 -15.816   0.440  0.00  0.00           H  
ATOM   2568  N  LLEU X 167      -7.701 -13.690  -3.271  0.00  0.00           N  
ATOM   2569  CA LLEU X 167      -7.258 -13.080  -4.518  0.00  0.00           C  
ATOM   2570  C  LLEU X 167      -7.203 -14.086  -5.685  0.00  0.00           C  
ATOM   2571  O  LLEU X 167      -7.147 -15.300  -5.485  0.00  0.00           O  
ATOM   2572  CB LLEU X 167      -5.891 -12.433  -4.209  0.00  0.00           C  
ATOM   2573  CG LLEU X 167      -5.363 -11.442  -5.253  0.00  0.00           C  
ATOM   2574  CD1LLEU X 167      -6.255 -10.199  -5.331  0.00  0.00           C  
ATOM   2575  CD2LLEU X 167      -3.941 -11.022  -4.897  0.00  0.00           C  
ATOM   2576  H  LLEU X 167      -7.001 -13.793  -2.543  0.00  0.00           H  
ATOM   2577  HA LLEU X 167      -7.979 -12.301  -4.773  0.00  0.00           H  
ATOM   2578  HB2LLEU X 167      -5.958 -11.908  -3.254  0.00  0.00           H  
ATOM   2579  HB3LLEU X 167      -5.158 -13.228  -4.085  0.00  0.00           H  
ATOM   2580  HG LLEU X 167      -5.320 -11.920  -6.226  0.00  0.00           H  
ATOM   2581 HD11LLEU X 167      -5.761  -9.409  -5.892  0.00  0.00           H  
ATOM   2582 HD12LLEU X 167      -7.201 -10.447  -5.811  0.00  0.00           H  
ATOM   2583 HD13LLEU X 167      -6.471  -9.827  -4.331  0.00  0.00           H  
ATOM   2584 HD21LLEU X 167      -3.552 -10.338  -5.650  0.00  0.00           H  
ATOM   2585 HD22LLEU X 167      -3.934 -10.536  -3.928  0.00  0.00           H  
ATOM   2586 HD23LLEU X 167      -3.306 -11.903  -4.839  0.00  0.00           H  
ATOM   2587  N  LSER X 168      -7.209 -13.585  -6.921  0.00  0.00           N  
ATOM   2588  CA LSER X 168      -7.119 -14.383  -8.153  0.00  0.00           C  
ATOM   2589  C  LSER X 168      -5.790 -14.207  -8.899  0.00  0.00           C  
ATOM   2590  O  LSER X 168      -4.922 -13.423  -8.516  0.00  0.00           O  
ATOM   2591  CB LSER X 168      -8.289 -14.024  -9.063  0.00  0.00           C  
ATOM   2592  OG LSER X 168      -8.131 -12.716  -9.553  0.00  0.00           O  
ATOM   2593  H  LSER X 168      -7.267 -12.585  -7.029  0.00  0.00           H  
ATOM   2594  HA LSER X 168      -7.213 -15.440  -7.906  0.00  0.00           H  
ATOM   2595  HB2LSER X 168      -8.345 -14.720  -9.899  0.00  0.00           H  
ATOM   2596  HB3LSER X 168      -9.210 -14.081  -8.487  0.00  0.00           H  
ATOM   2597  HG LSER X 168      -8.776 -12.172  -9.061  0.00  0.00           H  
ATOM   2598  N  LASP X 169      -5.609 -14.953  -9.987  0.00  0.00           N  
ATOM   2599  CA LASP X 169      -4.426 -14.919 -10.856  0.00  0.00           C  
ATOM   2600  C  LASP X 169      -4.289 -13.598 -11.649  0.00  0.00           C  
ATOM   2601  O  LASP X 169      -3.182 -13.168 -11.980  0.00  0.00           O  
ATOM   2602  CB LASP X 169      -4.542 -16.123 -11.806  0.00  0.00           C  
ATOM   2603  CG LASP X 169      -3.212 -16.656 -12.331  0.00  0.00           C  
ATOM   2604  OD1LASP X 169      -2.124 -16.210 -11.909  0.00  0.00           O  
ATOM   2605  OD2LASP X 169      -3.238 -17.592 -13.163  0.00  0.00           O1-
ATOM   2606  H  LASP X 169      -6.335 -15.621 -10.214  0.00  0.00           H  
ATOM   2607  HA LASP X 169      -3.541 -15.039 -10.233  0.00  0.00           H  
ATOM   2608  HB2LASP X 169      -5.019 -16.949 -11.278  0.00  0.00           H  
ATOM   2609  HB3LASP X 169      -5.184 -15.856 -12.646  0.00  0.00           H  
ATOM   2610  N  LGLN X 170      -5.416 -12.932 -11.914  0.00  0.00           N  
ATOM   2611  CA LGLN X 170      -5.537 -11.692 -12.690  0.00  0.00           C  
ATOM   2612  C  LGLN X 170      -6.560 -10.727 -12.046  0.00  0.00           C  
ATOM   2613  O  LGLN X 170      -7.605 -10.456 -12.638  0.00  0.00           O  
ATOM   2614  CB LGLN X 170      -5.847 -12.031 -14.168  0.00  0.00           C  
ATOM   2615  CG LGLN X 170      -6.830 -13.189 -14.449  0.00  0.00           C  
ATOM   2616  CD LGLN X 170      -8.073 -13.245 -13.563  0.00  0.00           C  
ATOM   2617  NE2LGLN X 170      -9.152 -12.580 -13.910  0.00  0.00           N  
ATOM   2618  OE1LGLN X 170      -8.091 -13.928 -12.549  0.00  0.00           O  
ATOM   2619  H  LGLN X 170      -6.285 -13.340 -11.583  0.00  0.00           H  
ATOM   2620  HA LGLN X 170      -4.580 -11.171 -12.678  0.00  0.00           H  
ATOM   2621  HB2LGLN X 170      -6.205 -11.132 -14.672  0.00  0.00           H  
ATOM   2622  HB3LGLN X 170      -4.903 -12.297 -14.643  0.00  0.00           H  
ATOM   2623  HG2LGLN X 170      -7.137 -13.143 -15.492  0.00  0.00           H  
ATOM   2624  HG3LGLN X 170      -6.292 -14.126 -14.313  0.00  0.00           H  
ATOM   2625 HE21LGLN X 170      -9.033 -11.827 -14.586  0.00  0.00           H  
ATOM   2626 HE22LGLN X 170      -9.866 -12.469 -13.196  0.00  0.00           H  
ATOM   2627  N  LPRO X 171      -6.299 -10.209 -10.828  0.00  0.00           N  
ATOM   2628  CA LPRO X 171      -7.311  -9.534 -10.012  0.00  0.00           C  
ATOM   2629  C  LPRO X 171      -7.986  -8.336 -10.670  0.00  0.00           C  
ATOM   2630  O  LPRO X 171      -7.474  -7.750 -11.621  0.00  0.00           O  
ATOM   2631  CB LPRO X 171      -6.604  -9.119  -8.728  0.00  0.00           C  
ATOM   2632  CG LPRO X 171      -5.500 -10.154  -8.610  0.00  0.00           C  
ATOM   2633  CD LPRO X 171      -5.071 -10.337 -10.059  0.00  0.00           C  
ATOM   2634  HA LPRO X 171      -8.085 -10.257  -9.768  0.00  0.00           H  
ATOM   2635  HB2LPRO X 171      -6.149  -8.139  -8.856  0.00  0.00           H  
ATOM   2636  HB3LPRO X 171      -7.280  -9.130  -7.874  0.00  0.00           H  
ATOM   2637  HG2LPRO X 171      -4.687  -9.798  -7.982  0.00  0.00           H  
ATOM   2638  HG3LPRO X 171      -5.923 -11.083  -8.233  0.00  0.00           H  
ATOM   2639  HD2LPRO X 171      -4.386  -9.538 -10.347  0.00  0.00           H  
ATOM   2640  HD3LPRO X 171      -4.589 -11.303 -10.175  0.00  0.00           H  
ATOM   2641  N  LSER X 172      -9.156  -7.962 -10.161  0.00  0.00           N  
ATOM   2642  CA LSER X 172      -9.893  -6.822 -10.689  0.00  0.00           C  
ATOM   2643  C  LSER X 172      -9.276  -5.487 -10.274  0.00  0.00           C  
ATOM   2644  O  LSER X 172      -8.845  -5.342  -9.130  0.00  0.00           O  
ATOM   2645  CB LSER X 172     -11.328  -6.875 -10.200  0.00  0.00           C  
ATOM   2646  OG LSER X 172     -12.100  -6.001 -10.984  0.00  0.00           O  
ATOM   2647  H  LSER X 172      -9.531  -8.434  -9.349  0.00  0.00           H  
ATOM   2648  HA LSER X 172      -9.903  -6.892 -11.773  0.00  0.00           H  
ATOM   2649  HB2LSER X 172     -11.701  -7.891 -10.296  0.00  0.00           H  
ATOM   2650  HB3LSER X 172     -11.375  -6.572  -9.153  0.00  0.00           H  
ATOM   2651  HG LSER X 172     -12.429  -6.490 -11.772  0.00  0.00           H  
ATOM   2652  N  LLYS X 173      -9.335  -4.477 -11.151  0.00  0.00           N  
ATOM   2653  CA LLYS X 173      -9.142  -3.072 -10.752  0.00  0.00           C  
ATOM   2654  C  LLYS X 173     -10.341  -2.468 -10.003  0.00  0.00           C  
ATOM   2655  O  LLYS X 173     -10.276  -1.319  -9.573  0.00  0.00           O  
ATOM   2656  CB LLYS X 173      -8.741  -2.209 -11.960  0.00  0.00           C  
ATOM   2657  CG LLYS X 173      -9.879  -1.913 -12.961  0.00  0.00           C  
ATOM   2658  CD LLYS X 173      -9.587  -0.640 -13.768  0.00  0.00           C  
ATOM   2659  CE LLYS X 173      -9.726   0.617 -12.893  0.00  0.00           C  
ATOM   2660  NZ LLYS X 173      -9.042   1.776 -13.503  0.00  0.00           N1+
ATOM   2661  H  LLYS X 173      -9.646  -4.686 -12.097  0.00  0.00           H  
ATOM   2662  HA LLYS X 173      -8.315  -3.044 -10.040  0.00  0.00           H  
ATOM   2663  HB2LLYS X 173      -8.354  -1.273 -11.562  0.00  0.00           H  
ATOM   2664  HB3LLYS X 173      -7.919  -2.687 -12.494  0.00  0.00           H  
ATOM   2665  HG2LLYS X 173      -9.977  -2.757 -13.644  0.00  0.00           H  
ATOM   2666  HG3LLYS X 173     -10.833  -1.779 -12.450  0.00  0.00           H  
ATOM   2667  HD2LLYS X 173      -8.575  -0.708 -14.170  0.00  0.00           H  
ATOM   2668  HD3LLYS X 173     -10.289  -0.576 -14.600  0.00  0.00           H  
ATOM   2669  HE2LLYS X 173     -10.786   0.833 -12.731  0.00  0.00           H  
ATOM   2670  HE3LLYS X 173      -9.276   0.423 -11.917  0.00  0.00           H  
ATOM   2671  HZ1LLYS X 173      -8.848   2.502 -12.818  0.00  0.00           H  
ATOM   2672  HZ2LLYS X 173      -8.115   1.510 -13.836  0.00  0.00           H  
ATOM   2673  HZ3LLYS X 173      -9.540   2.167 -14.299  0.00  0.00           H  
ATOM   2674  N  LLEU X 174     -11.454  -3.197  -9.900  0.00  0.00           N  
ATOM   2675  CA LLEU X 174     -12.697  -2.728  -9.290  0.00  0.00           C  
ATOM   2676  C  LLEU X 174     -12.583  -2.663  -7.761  0.00  0.00           C  
ATOM   2677  O  LLEU X 174     -12.548  -3.692  -7.078  0.00  0.00           O  
ATOM   2678  CB LLEU X 174     -13.852  -3.647  -9.732  0.00  0.00           C  
ATOM   2679  CG LLEU X 174     -14.150  -3.614 -11.245  0.00  0.00           C  
ATOM   2680  CD1LLEU X 174     -15.156  -4.711 -11.598  0.00  0.00           C  
ATOM   2681  CD2LLEU X 174     -14.730  -2.271 -11.685  0.00  0.00           C  
ATOM   2682  H  LLEU X 174     -11.452  -4.127 -10.298  0.00  0.00           H  
ATOM   2683  HA LLEU X 174     -12.905  -1.719  -9.646  0.00  0.00           H  
ATOM   2684  HB2LLEU X 174     -13.604  -4.664  -9.435  0.00  0.00           H  
ATOM   2685  HB3LLEU X 174     -14.756  -3.378  -9.191  0.00  0.00           H  
ATOM   2686  HG LLEU X 174     -13.236  -3.788 -11.808  0.00  0.00           H  
ATOM   2687 HD11LLEU X 174     -15.302  -4.731 -12.677  0.00  0.00           H  
ATOM   2688 HD12LLEU X 174     -14.768  -5.681 -11.291  0.00  0.00           H  
ATOM   2689 HD13LLEU X 174     -16.103  -4.513 -11.105  0.00  0.00           H  
ATOM   2690 HD21LLEU X 174     -14.988  -2.312 -12.741  0.00  0.00           H  
ATOM   2691 HD22LLEU X 174     -15.623  -2.048 -11.106  0.00  0.00           H  
ATOM   2692 HD23LLEU X 174     -13.996  -1.478 -11.547  0.00  0.00           H  
ATOM   2693  N  LPHE X 175     -12.568  -1.443  -7.221  0.00  0.00           N  
ATOM   2694  CA LPHE X 175     -12.783  -1.205  -5.794  0.00  0.00           C  
ATOM   2695  C  LPHE X 175     -14.230  -1.492  -5.403  0.00  0.00           C  
ATOM   2696  O  LPHE X 175     -15.172  -1.043  -6.060  0.00  0.00           O  
ATOM   2697  CB LPHE X 175     -12.395   0.222  -5.401  0.00  0.00           C  
ATOM   2698  CG LPHE X 175     -11.040   0.267  -4.743  0.00  0.00           C  
ATOM   2699  CD1LPHE X 175     -10.901  -0.250  -3.441  0.00  0.00           C  
ATOM   2700  CD2LPHE X 175      -9.919   0.759  -5.433  0.00  0.00           C  
ATOM   2701  CE1LPHE X 175      -9.639  -0.282  -2.833  0.00  0.00           C  
ATOM   2702  CE2LPHE X 175      -8.659   0.740  -4.812  0.00  0.00           C  
ATOM   2703  CZ LPHE X 175      -8.520   0.218  -3.518  0.00  0.00           C  
ATOM   2704  H  LPHE X 175     -12.508  -0.647  -7.837  0.00  0.00           H  
ATOM   2705  HA LPHE X 175     -12.154  -1.899  -5.236  0.00  0.00           H  
ATOM   2706  HB2LPHE X 175     -12.424   0.884  -6.269  0.00  0.00           H  
ATOM   2707  HB3LPHE X 175     -13.121   0.595  -4.679  0.00  0.00           H  
ATOM   2708  HD1LPHE X 175     -11.760  -0.639  -2.913  0.00  0.00           H  
ATOM   2709  HD2LPHE X 175     -10.021   1.142  -6.439  0.00  0.00           H  
ATOM   2710  HE1LPHE X 175      -9.528  -0.692  -1.840  0.00  0.00           H  
ATOM   2711  HE2LPHE X 175      -7.791   1.120  -5.326  0.00  0.00           H  
ATOM   2712  HZ LPHE X 175      -7.547   0.196  -3.053  0.00  0.00           H  
ATOM   2713  N  LSER X 176     -14.409  -2.253  -4.336  0.00  0.00           N  
ATOM   2714  CA LSER X 176     -15.658  -2.940  -4.040  0.00  0.00           C  
ATOM   2715  C  LSER X 176     -16.778  -2.019  -3.580  0.00  0.00           C  
ATOM   2716  O  LSER X 176     -16.532  -0.976  -2.975  0.00  0.00           O  
ATOM   2717  CB LSER X 176     -15.406  -3.999  -2.969  0.00  0.00           C  
ATOM   2718  OG LSER X 176     -14.108  -4.551  -3.076  0.00  0.00           O  
ATOM   2719  H  LSER X 176     -13.610  -2.578  -3.810  0.00  0.00           H  
ATOM   2720  HA LSER X 176     -15.997  -3.441  -4.942  0.00  0.00           H  
ATOM   2721  HB2LSER X 176     -15.518  -3.561  -1.977  0.00  0.00           H  
ATOM   2722  HB3LSER X 176     -16.149  -4.789  -3.086  0.00  0.00           H  
ATOM   2723  HG LSER X 176     -14.165  -5.424  -2.597  0.00  0.00           H  
ATOM   2724  N  LASN X 177     -18.024  -2.459  -3.781  0.00  0.00           N  
ATOM   2725  CA LASN X 177     -19.218  -1.783  -3.262  0.00  0.00           C  
ATOM   2726  C  LASN X 177     -19.058  -1.417  -1.776  0.00  0.00           C  
ATOM   2727  O  LASN X 177     -19.291  -0.273  -1.409  0.00  0.00           O  
ATOM   2728  CB LASN X 177     -20.412  -2.728  -3.500  0.00  0.00           C  
ATOM   2729  CG LASN X 177     -21.785  -2.274  -3.015  0.00  0.00           C  
ATOM   2730  ND2LASN X 177     -21.947  -1.171  -2.324  0.00  0.00           N  
ATOM   2731  OD1LASN X 177     -22.759  -2.980  -3.232  0.00  0.00           O  
ATOM   2732  H  LASN X 177     -18.151  -3.289  -4.349  0.00  0.00           H  
ATOM   2733  HA LASN X 177     -19.376  -0.855  -3.818  0.00  0.00           H  
ATOM   2734  HB2LASN X 177     -20.494  -2.909  -4.571  0.00  0.00           H  
ATOM   2735  HB3LASN X 177     -20.209  -3.675  -3.008  0.00  0.00           H  
ATOM   2736 HD21LASN X 177     -22.893  -0.922  -2.053  0.00  0.00           H  
ATOM   2737 HD22LASN X 177     -21.174  -0.560  -2.088  0.00  0.00           H  
ATOM   2738  N  LCYX X 178     -18.631  -2.365  -0.939  0.00  0.00           N  
ATOM   2739  CA LCYX X 178     -18.468  -2.157   0.501  0.00  0.00           C  
ATOM   2740  C  LCYX X 178     -17.235  -1.317   0.870  0.00  0.00           C  
ATOM   2741  O  LCYX X 178     -17.197  -0.732   1.952  0.00  0.00           O  
ATOM   2742  CB LCYX X 178     -18.397  -3.535   1.156  0.00  0.00           C  
ATOM   2743  SG LCYX X 178     -19.920  -4.487   0.943  0.00  0.00           S  
ATOM   2744  H  LCYX X 178     -18.434  -3.283  -1.304  0.00  0.00           H  
ATOM   2745  HA LCYX X 178     -19.345  -1.633   0.888  0.00  0.00           H  
ATOM   2746  HB2LCYX X 178     -17.562  -4.094   0.724  0.00  0.00           H  
ATOM   2747  HB3LCYX X 178     -18.207  -3.413   2.224  0.00  0.00           H  
ATOM   2748  N  LSER X 179     -16.234  -1.225  -0.015  0.00  0.00           N  
ATOM   2749  CA LSER X 179     -15.045  -0.404   0.226  0.00  0.00           C  
ATOM   2750  C  LSER X 179     -15.409   1.069   0.368  0.00  0.00           C  
ATOM   2751  O  LSER X 179     -14.832   1.737   1.212  0.00  0.00           O  
ATOM   2752  CB LSER X 179     -14.016  -0.536  -0.901  0.00  0.00           C  
ATOM   2753  OG LSER X 179     -13.722  -1.888  -1.177  0.00  0.00           O  
ATOM   2754  H  LSER X 179     -16.325  -1.663  -0.922  0.00  0.00           H  
ATOM   2755  HA LSER X 179     -14.580  -0.720   1.160  0.00  0.00           H  
ATOM   2756  HB2LSER X 179     -14.401  -0.067  -1.808  0.00  0.00           H  
ATOM   2757  HB3LSER X 179     -13.101  -0.022  -0.610  0.00  0.00           H  
ATOM   2758  HG LSER X 179     -13.540  -2.353  -0.354  0.00  0.00           H  
ATOM   2759  N  LILE X 180     -16.378   1.569  -0.405  0.00  0.00           N  
ATOM   2760  CA LILE X 180     -16.792   2.981  -0.375  0.00  0.00           C  
ATOM   2761  C  LILE X 180     -17.414   3.344   0.985  0.00  0.00           C  
ATOM   2762  O  LILE X 180     -17.032   4.335   1.613  0.00  0.00           O  
ATOM   2763  CB LILE X 180     -17.766   3.281  -1.542  0.00  0.00           C  
ATOM   2764  CG1LILE X 180     -17.326   2.702  -2.908  0.00  0.00           C  
ATOM   2765  CG2LILE X 180     -17.999   4.795  -1.663  0.00  0.00           C  
ATOM   2766  CD1LILE X 180     -15.927   3.115  -3.379  0.00  0.00           C  
ATOM   2767  H  LILE X 180     -16.836   0.950  -1.063  0.00  0.00           H  
ATOM   2768  HA LILE X 180     -15.903   3.601  -0.498  0.00  0.00           H  
ATOM   2769  HB LILE X 180     -18.727   2.818  -1.307  0.00  0.00           H  
ATOM   2770 HG12LILE X 180     -17.367   1.613  -2.863  0.00  0.00           H  
ATOM   2771 HG13LILE X 180     -18.047   3.007  -3.666  0.00  0.00           H  
ATOM   2772 HG21LILE X 180     -18.674   5.002  -2.494  0.00  0.00           H  
ATOM   2773 HG22LILE X 180     -18.455   5.182  -0.752  0.00  0.00           H  
ATOM   2774 HG23LILE X 180     -17.058   5.312  -1.839  0.00  0.00           H  
ATOM   2775 HD11LILE X 180     -15.719   2.633  -4.335  0.00  0.00           H  
ATOM   2776 HD12LILE X 180     -15.873   4.195  -3.513  0.00  0.00           H  
ATOM   2777 HD13LILE X 180     -15.174   2.798  -2.659  0.00  0.00           H  
ATOM   2778  N  LHIE X 181     -18.334   2.501   1.462  0.00  0.00           N  
ATOM   2779  CA LHIE X 181     -19.083   2.682   2.709  0.00  0.00           C  
ATOM   2780  C  LHIE X 181     -18.195   2.658   3.960  0.00  0.00           C  
ATOM   2781  O  LHIE X 181     -18.414   3.458   4.871  0.00  0.00           O  
ATOM   2782  CB LHIE X 181     -20.161   1.588   2.793  0.00  0.00           C  
ATOM   2783  CG LHIE X 181     -21.210   1.655   1.709  0.00  0.00           C  
ATOM   2784  CD2LHIE X 181     -22.552   1.798   1.898  0.00  0.00           C  
ATOM   2785  ND1LHIE X 181     -20.968   1.524   0.341  0.00  0.00           N  
ATOM   2786  CE1LHIE X 181     -22.168   1.549  -0.259  0.00  0.00           C  
ATOM   2787  NE2LHIE X 181     -23.135   1.730   0.652  0.00  0.00           N  
ATOM   2788  H  LHIE X 181     -18.617   1.731   0.869  0.00  0.00           H  
ATOM   2789  HA LHIE X 181     -19.576   3.656   2.688  0.00  0.00           H  
ATOM   2790  HB2LHIE X 181     -19.682   0.610   2.744  0.00  0.00           H  
ATOM   2791  HB3LHIE X 181     -20.665   1.659   3.755  0.00  0.00           H  
ATOM   2792  HD2LHIE X 181     -23.057   1.904   2.849  0.00  0.00           H  
ATOM   2793  HE1LHIE X 181     -22.329   1.469  -1.328  0.00  0.00           H  
ATOM   2794  HE2LHIE X 181     -24.129   1.763   0.442  0.00  0.00           H  
ATOM   2795  N  LASP X 182     -17.199   1.769   4.028  0.00  0.00           N  
ATOM   2796  CA LASP X 182     -16.261   1.699   5.160  0.00  0.00           C  
ATOM   2797  C  LASP X 182     -15.014   2.589   5.011  0.00  0.00           C  
ATOM   2798  O  LASP X 182     -14.499   3.062   6.024  0.00  0.00           O  
ATOM   2799  CB LASP X 182     -15.927   0.237   5.488  0.00  0.00           C  
ATOM   2800  CG LASP X 182     -16.941  -0.319   6.491  0.00  0.00           C  
ATOM   2801  OD1LASP X 182     -16.819   0.002   7.695  0.00  0.00           O  
ATOM   2802  OD2LASP X 182     -17.859  -1.083   6.113  0.00  0.00           O1-
ATOM   2803  H  LASP X 182     -17.103   1.093   3.276  0.00  0.00           H  
ATOM   2804  HA LASP X 182     -16.768   2.095   6.041  0.00  0.00           H  
ATOM   2805  HB2LASP X 182     -15.911  -0.365   4.578  0.00  0.00           H  
ATOM   2806  HB3LASP X 182     -14.936   0.185   5.943  0.00  0.00           H  
ATOM   2807  N  LTYR X 183     -14.589   2.948   3.795  0.00  0.00           N  
ATOM   2808  CA LTYR X 183     -13.579   3.998   3.589  0.00  0.00           C  
ATOM   2809  C  LTYR X 183     -14.040   5.332   4.193  0.00  0.00           C  
ATOM   2810  O  LTYR X 183     -13.289   5.975   4.924  0.00  0.00           O  
ATOM   2811  CB LTYR X 183     -13.285   4.145   2.089  0.00  0.00           C  
ATOM   2812  CG LTYR X 183     -12.363   5.280   1.690  0.00  0.00           C  
ATOM   2813  CD1LTYR X 183     -11.150   5.501   2.374  0.00  0.00           C  
ATOM   2814  CD2LTYR X 183     -12.713   6.095   0.597  0.00  0.00           C  
ATOM   2815  CE1LTYR X 183     -10.311   6.562   1.984  0.00  0.00           C  
ATOM   2816  CE2LTYR X 183     -11.865   7.141   0.192  0.00  0.00           C  
ATOM   2817  CZ LTYR X 183     -10.670   7.383   0.896  0.00  0.00           C  
ATOM   2818  OH LTYR X 183      -9.867   8.407   0.522  0.00  0.00           O  
ATOM   2819  H  LTYR X 183     -15.008   2.527   2.972  0.00  0.00           H  
ATOM   2820  HA LTYR X 183     -12.658   3.705   4.097  0.00  0.00           H  
ATOM   2821  HB2LTYR X 183     -12.838   3.222   1.729  0.00  0.00           H  
ATOM   2822  HB3LTYR X 183     -14.235   4.279   1.570  0.00  0.00           H  
ATOM   2823  HD1LTYR X 183     -10.859   4.858   3.196  0.00  0.00           H  
ATOM   2824  HD2LTYR X 183     -13.636   5.916   0.067  0.00  0.00           H  
ATOM   2825  HE1LTYR X 183      -9.386   6.751   2.503  0.00  0.00           H  
ATOM   2826  HE2LTYR X 183     -12.126   7.766  -0.647  0.00  0.00           H  
ATOM   2827  HH LTYR X 183     -10.173   8.827  -0.286  0.00  0.00           H  
ATOM   2828  N  LGLN X 184     -15.314   5.703   4.015  0.00  0.00           N  
ATOM   2829  CA LGLN X 184     -15.892   6.871   4.689  0.00  0.00           C  
ATOM   2830  C  LGLN X 184     -15.878   6.743   6.228  0.00  0.00           C  
ATOM   2831  O  LGLN X 184     -15.684   7.726   6.949  0.00  0.00           O  
ATOM   2832  CB LGLN X 184     -17.314   7.087   4.149  0.00  0.00           C  
ATOM   2833  CG LGLN X 184     -18.033   8.333   4.693  0.00  0.00           C  
ATOM   2834  CD LGLN X 184     -17.387   9.657   4.280  0.00  0.00           C  
ATOM   2835  NE2LGLN X 184     -18.074  10.496   3.541  0.00  0.00           N  
ATOM   2836  OE1LGLN X 184     -16.261   9.980   4.626  0.00  0.00           O  
ATOM   2837  H  LGLN X 184     -15.892   5.165   3.378  0.00  0.00           H  
ATOM   2838  HA LGLN X 184     -15.284   7.735   4.427  0.00  0.00           H  
ATOM   2839  HB2LGLN X 184     -17.273   7.155   3.062  0.00  0.00           H  
ATOM   2840  HB3LGLN X 184     -17.917   6.213   4.400  0.00  0.00           H  
ATOM   2841  HG2LGLN X 184     -19.053   8.305   4.317  0.00  0.00           H  
ATOM   2842  HG3LGLN X 184     -18.092   8.294   5.780  0.00  0.00           H  
ATOM   2843 HE21LGLN X 184     -19.005  10.245   3.221  0.00  0.00           H  
ATOM   2844 HE22LGLN X 184     -17.633  11.357   3.269  0.00  0.00           H  
ATOM   2845  N  LARG X 185     -16.034   5.528   6.769  0.00  0.00           N  
ATOM   2846  CA LARG X 185     -15.916   5.281   8.217  0.00  0.00           C  
ATOM   2847  C  LARG X 185     -14.475   5.404   8.715  0.00  0.00           C  
ATOM   2848  O  LARG X 185     -14.285   5.850   9.846  0.00  0.00           O  
ATOM   2849  CB LARG X 185     -16.539   3.930   8.591  0.00  0.00           C  
ATOM   2850  CG LARG X 185     -18.060   3.948   8.373  0.00  0.00           C  
ATOM   2851  CD LARG X 185     -18.695   2.609   8.749  0.00  0.00           C  
ATOM   2852  NE LARG X 185     -18.528   2.324  10.185  0.00  0.00           N  
ATOM   2853  CZ LARG X 185     -18.328   1.148  10.745  0.00  0.00           C  
ATOM   2854  NH1LARG X 185     -18.149   0.054  10.073  0.00  0.00           N1+
ATOM   2855  NH2LARG X 185     -18.290   1.033  12.036  0.00  0.00           N  
ATOM   2856  H  LARG X 185     -16.129   4.736   6.146  0.00  0.00           H  
ATOM   2857  HA LARG X 185     -16.471   6.052   8.752  0.00  0.00           H  
ATOM   2858  HB2LARG X 185     -16.087   3.126   8.011  0.00  0.00           H  
ATOM   2859  HB3LARG X 185     -16.338   3.739   9.645  0.00  0.00           H  
ATOM   2860  HG2LARG X 185     -18.508   4.739   8.976  0.00  0.00           H  
ATOM   2861  HG3LARG X 185     -18.280   4.152   7.327  0.00  0.00           H  
ATOM   2862  HD2LARG X 185     -19.758   2.646   8.513  0.00  0.00           H  
ATOM   2863  HD3LARG X 185     -18.250   1.831   8.135  0.00  0.00           H  
ATOM   2864  HE LARG X 185     -18.614   3.117  10.811  0.00  0.00           H  
ATOM   2865 HH11LARG X 185     -17.930   0.113   9.077  0.00  0.00           H  
ATOM   2866 HH12LARG X 185     -17.937  -0.797  10.569  0.00  0.00           H  
ATOM   2867 HH21LARG X 185     -18.346   1.846  12.635  0.00  0.00           H  
ATOM   2868 HH22LARG X 185     -18.258   0.112  12.445  0.00  0.00           H  
ATOM   2869  N  LTYR X 186     -13.465   5.105   7.896  0.00  0.00           N  
ATOM   2870  CA LTYR X 186     -12.086   5.523   8.173  0.00  0.00           C  
ATOM   2871  C  LTYR X 186     -11.940   7.050   8.109  0.00  0.00           C  
ATOM   2872  O  LTYR X 186     -11.544   7.645   9.110  0.00  0.00           O  
ATOM   2873  CB LTYR X 186     -11.089   4.814   7.248  0.00  0.00           C  
ATOM   2874  CG LTYR X 186      -9.692   5.413   7.296  0.00  0.00           C  
ATOM   2875  CD1LTYR X 186      -9.338   6.417   6.374  0.00  0.00           C  
ATOM   2876  CD2LTYR X 186      -8.771   5.016   8.288  0.00  0.00           C  
ATOM   2877  CE1LTYR X 186      -8.105   7.081   6.495  0.00  0.00           C  
ATOM   2878  CE2LTYR X 186      -7.519   5.657   8.387  0.00  0.00           C  
ATOM   2879  CZ LTYR X 186      -7.203   6.721   7.515  0.00  0.00           C  
ATOM   2880  OH LTYR X 186      -6.047   7.420   7.653  0.00  0.00           O  
ATOM   2881  H  LTYR X 186     -13.675   4.665   7.005  0.00  0.00           H  
ATOM   2882  HA LTYR X 186     -11.834   5.229   9.193  0.00  0.00           H  
ATOM   2883  HB2LTYR X 186     -11.046   3.764   7.529  0.00  0.00           H  
ATOM   2884  HB3LTYR X 186     -11.446   4.857   6.220  0.00  0.00           H  
ATOM   2885  HD1LTYR X 186     -10.026   6.693   5.586  0.00  0.00           H  
ATOM   2886  HD2LTYR X 186      -9.032   4.235   8.987  0.00  0.00           H  
ATOM   2887  HE1LTYR X 186      -7.831   7.861   5.804  0.00  0.00           H  
ATOM   2888  HE2LTYR X 186      -6.816   5.364   9.153  0.00  0.00           H  
ATOM   2889  HH LTYR X 186      -5.496   7.097   8.386  0.00  0.00           H  
ATOM   2890  N  LLEU X 187     -12.317   7.697   6.995  0.00  0.00           N  
ATOM   2891  CA LLEU X 187     -12.145   9.144   6.781  0.00  0.00           C  
ATOM   2892  C  LLEU X 187     -12.727   9.970   7.936  0.00  0.00           C  
ATOM   2893  O  LLEU X 187     -12.040  10.798   8.528  0.00  0.00           O  
ATOM   2894  CB LLEU X 187     -12.816   9.580   5.461  0.00  0.00           C  
ATOM   2895  CG LLEU X 187     -12.164   9.112   4.147  0.00  0.00           C  
ATOM   2896  CD1LLEU X 187     -12.990   9.626   2.967  0.00  0.00           C  
ATOM   2897  CD2LLEU X 187     -10.738   9.639   4.006  0.00  0.00           C  
ATOM   2898  H  LLEU X 187     -12.653   7.135   6.217  0.00  0.00           H  
ATOM   2899  HA LLEU X 187     -11.080   9.369   6.736  0.00  0.00           H  
ATOM   2900  HB2LLEU X 187     -13.848   9.233   5.473  0.00  0.00           H  
ATOM   2901  HB3LLEU X 187     -12.846  10.671   5.443  0.00  0.00           H  
ATOM   2902  HG LLEU X 187     -12.135   8.028   4.108  0.00  0.00           H  
ATOM   2903 HD11LLEU X 187     -12.549   9.285   2.032  0.00  0.00           H  
ATOM   2904 HD12LLEU X 187     -14.004   9.234   3.029  0.00  0.00           H  
ATOM   2905 HD13LLEU X 187     -13.023  10.715   2.973  0.00  0.00           H  
ATOM   2906 HD21LLEU X 187     -10.367   9.428   3.004  0.00  0.00           H  
ATOM   2907 HD22LLEU X 187     -10.711  10.715   4.176  0.00  0.00           H  
ATOM   2908 HD23LLEU X 187     -10.094   9.126   4.715  0.00  0.00           H  
ATOM   2909  N  LTHR X 188     -13.975   9.702   8.311  0.00  0.00           N  
ATOM   2910  CA LTHR X 188     -14.671  10.420   9.392  0.00  0.00           C  
ATOM   2911  C  LTHR X 188     -14.087  10.154  10.788  0.00  0.00           C  
ATOM   2912  O  LTHR X 188     -14.212  11.007  11.667  0.00  0.00           O  
ATOM   2913  CB LTHR X 188     -16.165  10.074   9.387  0.00  0.00           C  
ATOM   2914  CG2LTHR X 188     -16.890  10.474   8.104  0.00  0.00           C  
ATOM   2915  OG1LTHR X 188     -16.345   8.682   9.525  0.00  0.00           O  
ATOM   2916  H  LTHR X 188     -14.490   9.019   7.766  0.00  0.00           H  
ATOM   2917  HA LTHR X 188     -14.578  11.491   9.214  0.00  0.00           H  
ATOM   2918  HB LTHR X 188     -16.647  10.575  10.227  0.00  0.00           H  
ATOM   2919  HG1LTHR X 188     -16.170   8.304   8.645  0.00  0.00           H  
ATOM   2920 HG21LTHR X 188     -17.905  10.082   8.125  0.00  0.00           H  
ATOM   2921 HG22LTHR X 188     -16.929  11.555   8.017  0.00  0.00           H  
ATOM   2922 HG23LTHR X 188     -16.378  10.093   7.226  0.00  0.00           H  
ATOM   2923  N  LARG X 189     -13.429   9.008  11.030  0.00  0.00           N  
ATOM   2924  CA LARG X 189     -12.863   8.638  12.345  0.00  0.00           C  
ATOM   2925  C  LARG X 189     -11.389   9.015  12.516  0.00  0.00           C  
ATOM   2926  O  LARG X 189     -10.991   9.516  13.568  0.00  0.00           O  
ATOM   2927  CB LARG X 189     -13.111   7.140  12.582  0.00  0.00           C  
ATOM   2928  CG LARG X 189     -12.677   6.709  13.987  0.00  0.00           C  
ATOM   2929  CD LARG X 189     -13.073   5.258  14.267  0.00  0.00           C  
ATOM   2930  NE LARG X 189     -12.628   4.859  15.612  0.00  0.00           N  
ATOM   2931  CZ LARG X 189     -11.622   4.062  15.914  0.00  0.00           C  
ATOM   2932  NH1LARG X 189     -11.090   3.244  15.054  0.00  0.00           N1+
ATOM   2933  NH2LARG X 189     -11.119   4.075  17.109  0.00  0.00           N  
ATOM   2934  H  LARG X 189     -13.342   8.349  10.264  0.00  0.00           H  
ATOM   2935  HA LARG X 189     -13.393   9.183  13.122  0.00  0.00           H  
ATOM   2936  HB2LARG X 189     -14.180   6.944  12.471  0.00  0.00           H  
ATOM   2937  HB3LARG X 189     -12.570   6.553  11.839  0.00  0.00           H  
ATOM   2938  HG2LARG X 189     -11.593   6.799  14.079  0.00  0.00           H  
ATOM   2939  HG3LARG X 189     -13.149   7.360  14.722  0.00  0.00           H  
ATOM   2940  HD2LARG X 189     -14.159   5.161  14.204  0.00  0.00           H  
ATOM   2941  HD3LARG X 189     -12.620   4.631  13.502  0.00  0.00           H  
ATOM   2942  HE LARG X 189     -13.044   5.375  16.377  0.00  0.00           H  
ATOM   2943 HH11LARG X 189     -11.590   3.065  14.190  0.00  0.00           H  
ATOM   2944 HH12LARG X 189     -10.329   2.637  15.328  0.00  0.00           H  
ATOM   2945 HH21LARG X 189     -11.450   4.752  17.786  0.00  0.00           H  
ATOM   2946 HH22LARG X 189     -10.210   3.653  17.244  0.00  0.00           H  
ATOM   2947  N  LTYR X 190     -10.583   8.805  11.481  0.00  0.00           N  
ATOM   2948  CA LTYR X 190      -9.157   9.144  11.453  0.00  0.00           C  
ATOM   2949  C  LTYR X 190      -8.901  10.594  11.026  0.00  0.00           C  
ATOM   2950  O  LTYR X 190      -7.817  11.126  11.290  0.00  0.00           O  
ATOM   2951  CB LTYR X 190      -8.412   8.126  10.583  0.00  0.00           C  
ATOM   2952  CG LTYR X 190      -8.195   6.816  11.319  0.00  0.00           C  
ATOM   2953  CD1LTYR X 190      -9.279   5.962  11.612  0.00  0.00           C  
ATOM   2954  CD2LTYR X 190      -6.901   6.478  11.756  0.00  0.00           C  
ATOM   2955  CE1LTYR X 190      -9.080   4.802  12.385  0.00  0.00           C  
ATOM   2956  CE2LTYR X 190      -6.694   5.298  12.489  0.00  0.00           C  
ATOM   2957  CZ LTYR X 190      -7.783   4.471  12.829  0.00  0.00           C  
ATOM   2958  OH LTYR X 190      -7.555   3.311  13.498  0.00  0.00           O  
ATOM   2959  H  LTYR X 190     -10.981   8.381  10.651  0.00  0.00           H  
ATOM   2960  HA LTYR X 190      -8.759   9.047  12.461  0.00  0.00           H  
ATOM   2961  HB2LTYR X 190      -8.961   7.948   9.658  0.00  0.00           H  
ATOM   2962  HB3LTYR X 190      -7.440   8.539  10.309  0.00  0.00           H  
ATOM   2963  HD1LTYR X 190     -10.264   6.194  11.239  0.00  0.00           H  
ATOM   2964  HD2LTYR X 190      -6.058   7.115  11.520  0.00  0.00           H  
ATOM   2965  HE1LTYR X 190      -9.902   4.141  12.610  0.00  0.00           H  
ATOM   2966  HE2LTYR X 190      -5.699   5.020  12.791  0.00  0.00           H  
ATOM   2967  HH LTYR X 190      -6.716   2.949  13.159  0.00  0.00           H  
ATOM   2968  N  LLYS X 191      -9.918  11.243  10.441  0.00  0.00           N  
ATOM   2969  CA LLYS X 191      -9.997  12.682  10.144  0.00  0.00           C  
ATOM   2970  C  LLYS X 191      -8.788  13.165   9.323  0.00  0.00           C  
ATOM   2971  O  LLYS X 191      -8.188  14.183   9.678  0.00  0.00           O  
ATOM   2972  CB LLYS X 191     -10.236  13.453  11.461  0.00  0.00           C  
ATOM   2973  CG LLYS X 191     -11.422  12.884  12.265  0.00  0.00           C  
ATOM   2974  CD LLYS X 191     -11.559  13.503  13.659  0.00  0.00           C  
ATOM   2975  CE LLYS X 191     -12.345  12.578  14.601  0.00  0.00           C  
ATOM   2976  NZ LLYS X 191     -13.696  12.265  14.085  0.00  0.00           N1+
ATOM   2977  H  LLYS X 191     -10.728  10.695  10.175  0.00  0.00           H  
ATOM   2978  HA LLYS X 191     -10.865  12.843   9.506  0.00  0.00           H  
ATOM   2979  HB2LLYS X 191      -9.333  13.399  12.072  0.00  0.00           H  
ATOM   2980  HB3LLYS X 191     -10.436  14.497  11.231  0.00  0.00           H  
ATOM   2981  HG2LLYS X 191     -12.343  13.039  11.702  0.00  0.00           H  
ATOM   2982  HG3LLYS X 191     -11.287  11.817  12.409  0.00  0.00           H  
ATOM   2983  HD2LLYS X 191     -10.568  13.653  14.091  0.00  0.00           H  
ATOM   2984  HD3LLYS X 191     -12.053  14.471  13.579  0.00  0.00           H  
ATOM   2985  HE2LLYS X 191     -11.779  11.652  14.743  0.00  0.00           H  
ATOM   2986  HE3LLYS X 191     -12.434  13.072  15.572  0.00  0.00           H  
ATOM   2987  HZ1LLYS X 191     -14.217  13.118  13.904  0.00  0.00           H  
ATOM   2988  HZ2LLYS X 191     -13.663  11.773  13.197  0.00  0.00           H  
ATOM   2989  HZ3LLYS X 191     -14.234  11.698  14.732  0.00  0.00           H  
ATOM   2990  N  LPRO X 192      -8.347  12.371   8.322  0.00  0.00           N  
ATOM   2991  CA LPRO X 192      -6.937  12.190   7.999  0.00  0.00           C  
ATOM   2992  C  LPRO X 192      -6.300  13.445   7.403  0.00  0.00           C  
ATOM   2993  O  LPRO X 192      -6.424  13.721   6.205  0.00  0.00           O  
ATOM   2994  CB LPRO X 192      -6.881  10.976   7.067  0.00  0.00           C  
ATOM   2995  CG LPRO X 192      -8.249  10.980   6.397  0.00  0.00           C  
ATOM   2996  CD LPRO X 192      -9.155  11.457   7.521  0.00  0.00           C  
ATOM   2997  HA LPRO X 192      -6.395  11.922   8.902  0.00  0.00           H  
ATOM   2998  HB2LPRO X 192      -6.069  11.038   6.344  0.00  0.00           H  
ATOM   2999  HB3LPRO X 192      -6.778  10.071   7.665  0.00  0.00           H  
ATOM   3000  HG2LPRO X 192      -8.266  11.692   5.574  0.00  0.00           H  
ATOM   3001  HG3LPRO X 192      -8.529   9.987   6.058  0.00  0.00           H  
ATOM   3002  HD2LPRO X 192     -10.036  11.954   7.114  0.00  0.00           H  
ATOM   3003  HD3LPRO X 192      -9.446  10.587   8.105  0.00  0.00           H  
ATOM   3004  N  LLYS X 193      -5.540  14.159   8.238  0.00  0.00           N  
ATOM   3005  CA LLYS X 193      -4.709  15.308   7.843  0.00  0.00           C  
ATOM   3006  C  LLYS X 193      -3.752  14.949   6.711  0.00  0.00           C  
ATOM   3007  O  LLYS X 193      -3.494  15.754   5.820  0.00  0.00           O  
ATOM   3008  CB LLYS X 193      -3.831  15.722   9.032  0.00  0.00           C  
ATOM   3009  CG LLYS X 193      -4.563  16.170  10.306  0.00  0.00           C  
ATOM   3010  CD LLYS X 193      -3.634  16.021  11.521  0.00  0.00           C  
ATOM   3011  CE LLYS X 193      -2.283  16.727  11.322  0.00  0.00           C  
ATOM   3012  NZ LLYS X 193      -1.335  16.447  12.418  0.00  0.00           N1+
ATOM   3013  H  LLYS X 193      -5.551  13.889   9.221  0.00  0.00           H  
ATOM   3014  HA LLYS X 193      -5.331  16.147   7.524  0.00  0.00           H  
ATOM   3015  HB2LLYS X 193      -3.191  14.875   9.286  0.00  0.00           H  
ATOM   3016  HB3LLYS X 193      -3.186  16.541   8.709  0.00  0.00           H  
ATOM   3017  HG2LLYS X 193      -4.879  17.207  10.200  0.00  0.00           H  
ATOM   3018  HG3LLYS X 193      -5.449  15.560  10.477  0.00  0.00           H  
ATOM   3019  HD2LLYS X 193      -4.142  16.435  12.389  0.00  0.00           H  
ATOM   3020  HD3LLYS X 193      -3.460  14.958  11.701  0.00  0.00           H  
ATOM   3021  HE2LLYS X 193      -1.835  16.395  10.384  0.00  0.00           H  
ATOM   3022  HE3LLYS X 193      -2.447  17.802  11.234  0.00  0.00           H  
ATOM   3023  HZ1LLYS X 193      -0.546  17.090  12.379  0.00  0.00           H  
ATOM   3024  HZ2LLYS X 193      -1.776  16.576  13.327  0.00  0.00           H  
ATOM   3025  HZ3LLYS X 193      -0.973  15.506  12.338  0.00  0.00           H  
ATOM   3026  N  LCYX X 194      -3.183  13.746   6.792  0.00  0.00           N  
ATOM   3027  CA LCYX X 194      -1.989  13.393   6.042  0.00  0.00           C  
ATOM   3028  C  LCYX X 194      -2.247  13.118   4.553  0.00  0.00           C  
ATOM   3029  O  LCYX X 194      -1.394  13.422   3.724  0.00  0.00           O  
ATOM   3030  CB LCYX X 194      -1.279  12.239   6.757  0.00  0.00           C  
ATOM   3031  SG LCYX X 194      -1.767  10.524   6.420  0.00  0.00           S  
ATOM   3032  H  LCYX X 194      -3.457  13.152   7.557  0.00  0.00           H  
ATOM   3033  HA LCYX X 194      -1.314  14.250   6.085  0.00  0.00           H  
ATOM   3034  HB2LCYX X 194      -0.247  12.323   6.441  0.00  0.00           H  
ATOM   3035  HB3LCYX X 194      -1.288  12.408   7.835  0.00  0.00           H  
ATOM   3036  N  LILE X 195      -3.433  12.607   4.207  0.00  0.00           N  
ATOM   3037  CA LILE X 195      -3.806  12.311   2.814  0.00  0.00           C  
ATOM   3038  C  LILE X 195      -4.426  13.507   2.076  0.00  0.00           C  
ATOM   3039  O  LILE X 195      -4.553  13.490   0.857  0.00  0.00           O  
ATOM   3040  CB LILE X 195      -4.703  11.050   2.737  0.00  0.00           C  
ATOM   3041  CG1LILE X 195      -6.142  11.319   3.231  0.00  0.00           C  
ATOM   3042  CG2LILE X 195      -4.028   9.871   3.461  0.00  0.00           C  
ATOM   3043  CD1LILE X 195      -7.004  10.058   3.367  0.00  0.00           C  
ATOM   3044  H  LILE X 195      -4.082  12.362   4.938  0.00  0.00           H  
ATOM   3045  HA LILE X 195      -2.886  12.086   2.278  0.00  0.00           H  
ATOM   3046  HB LILE X 195      -4.781  10.769   1.687  0.00  0.00           H  
ATOM   3047 HG12LILE X 195      -6.108  11.822   4.195  0.00  0.00           H  
ATOM   3048 HG13LILE X 195      -6.636  11.989   2.526  0.00  0.00           H  
ATOM   3049 HG21LILE X 195      -4.492   8.933   3.156  0.00  0.00           H  
ATOM   3050 HG22LILE X 195      -2.975   9.832   3.179  0.00  0.00           H  
ATOM   3051 HG23LILE X 195      -4.113   9.978   4.540  0.00  0.00           H  
ATOM   3052 HD11LILE X 195      -8.043  10.349   3.508  0.00  0.00           H  
ATOM   3053 HD12LILE X 195      -6.930   9.447   2.470  0.00  0.00           H  
ATOM   3054 HD13LILE X 195      -6.679   9.470   4.225  0.00  0.00           H  
ATOM   3055  N  LLEU X 196      -4.821  14.561   2.796  0.00  0.00           N  
ATOM   3056  CA LLEU X 196      -5.580  15.689   2.241  0.00  0.00           C  
ATOM   3057  C  LLEU X 196      -4.751  16.615   1.317  0.00  0.00           C  
ATOM   3058  O  LLEU X 196      -5.313  17.517   0.688  0.00  0.00           O  
ATOM   3059  CB LLEU X 196      -6.233  16.409   3.440  0.00  0.00           C  
ATOM   3060  CG LLEU X 196      -7.205  17.561   3.126  0.00  0.00           C  
ATOM   3061  CD1LLEU X 196      -8.361  17.135   2.215  0.00  0.00           C  
ATOM   3062  CD2LLEU X 196      -7.807  18.076   4.434  0.00  0.00           C  
ATOM   3063  H  LLEU X 196      -4.639  14.555   3.788  0.00  0.00           H  
ATOM   3064  HA LLEU X 196      -6.372  15.270   1.618  0.00  0.00           H  
ATOM   3065  HB2LLEU X 196      -6.774  15.664   4.022  0.00  0.00           H  
ATOM   3066  HB3LLEU X 196      -5.440  16.797   4.077  0.00  0.00           H  
ATOM   3067  HG LLEU X 196      -6.663  18.380   2.660  0.00  0.00           H  
ATOM   3068 HD11LLEU X 196      -9.036  17.978   2.063  0.00  0.00           H  
ATOM   3069 HD12LLEU X 196      -7.979  16.826   1.242  0.00  0.00           H  
ATOM   3070 HD13LLEU X 196      -8.911  16.311   2.667  0.00  0.00           H  
ATOM   3071 HD21LLEU X 196      -8.471  18.915   4.231  0.00  0.00           H  
ATOM   3072 HD22LLEU X 196      -8.374  17.284   4.924  0.00  0.00           H  
ATOM   3073 HD23LLEU X 196      -7.012  18.409   5.099  0.00  0.00           H  
ATOM   3074  N  LTYR X 197      -3.435  16.394   1.211  0.00  0.00           N  
ATOM   3075  CA LTYR X 197      -2.481  17.226   0.467  0.00  0.00           C  
ATOM   3076  C  LTYR X 197      -1.466  16.353  -0.294  0.00  0.00           C  
ATOM   3077  O  LTYR X 197      -0.998  15.359   0.260  0.00  0.00           O  
ATOM   3078  CB LTYR X 197      -1.729  18.175   1.419  0.00  0.00           C  
ATOM   3079  CG LTYR X 197      -2.606  18.912   2.412  0.00  0.00           C  
ATOM   3080  CD1LTYR X 197      -3.121  20.187   2.116  0.00  0.00           C  
ATOM   3081  CD2LTYR X 197      -2.927  18.293   3.634  0.00  0.00           C  
ATOM   3082  CE1LTYR X 197      -3.966  20.836   3.038  0.00  0.00           C  
ATOM   3083  CE2LTYR X 197      -3.791  18.924   4.543  0.00  0.00           C  
ATOM   3084  CZ LTYR X 197      -4.318  20.195   4.246  0.00  0.00           C  
ATOM   3085  OH LTYR X 197      -5.198  20.774   5.105  0.00  0.00           O  
ATOM   3086  H  LTYR X 197      -3.052  15.586   1.682  0.00  0.00           H  
ATOM   3087  HA LTYR X 197      -3.039  17.833  -0.241  0.00  0.00           H  
ATOM   3088  HB2LTYR X 197      -0.995  17.595   1.981  0.00  0.00           H  
ATOM   3089  HB3LTYR X 197      -1.174  18.900   0.823  0.00  0.00           H  
ATOM   3090  HD1LTYR X 197      -2.871  20.665   1.178  0.00  0.00           H  
ATOM   3091  HD2LTYR X 197      -2.523  17.314   3.858  0.00  0.00           H  
ATOM   3092  HE1LTYR X 197      -4.372  21.808   2.801  0.00  0.00           H  
ATOM   3093  HE2LTYR X 197      -4.054  18.434   5.468  0.00  0.00           H  
ATOM   3094  HH LTYR X 197      -5.134  21.750   5.067  0.00  0.00           H  
ATOM   3095  N  LPRO X 198      -1.099  16.702  -1.540  0.00  0.00           N  
ATOM   3096  CA LPRO X 198      -0.097  15.972  -2.310  0.00  0.00           C  
ATOM   3097  C  LPRO X 198       1.330  16.282  -1.838  0.00  0.00           C  
ATOM   3098  O  LPRO X 198       1.583  17.390  -1.351  0.00  0.00           O  
ATOM   3099  CB LPRO X 198      -0.281  16.453  -3.749  0.00  0.00           C  
ATOM   3100  CG LPRO X 198      -0.728  17.901  -3.568  0.00  0.00           C  
ATOM   3101  CD LPRO X 198      -1.593  17.832  -2.310  0.00  0.00           C  
ATOM   3102  HA LPRO X 198      -0.283  14.903  -2.248  0.00  0.00           H  
ATOM   3103  HB2LPRO X 198       0.629  16.376  -4.338  0.00  0.00           H  
ATOM   3104  HB3LPRO X 198      -1.071  15.886  -4.229  0.00  0.00           H  
ATOM   3105  HG2LPRO X 198       0.138  18.541  -3.391  0.00  0.00           H  
ATOM   3106  HG3LPRO X 198      -1.295  18.254  -4.426  0.00  0.00           H  
ATOM   3107  HD2LPRO X 198      -1.513  18.764  -1.750  0.00  0.00           H  
ATOM   3108  HD3LPRO X 198      -2.628  17.638  -2.587  0.00  0.00           H  
ATOM   3109  N  LPRO X 199       2.300  15.382  -2.068  0.00  0.00           N  
ATOM   3110  CA LPRO X 199       3.700  15.773  -2.143  0.00  0.00           C  
ATOM   3111  C  LPRO X 199       3.961  16.578  -3.421  0.00  0.00           C  
ATOM   3112  O  LPRO X 199       3.158  16.583  -4.362  0.00  0.00           O  
ATOM   3113  CB LPRO X 199       4.481  14.467  -2.168  0.00  0.00           C  
ATOM   3114  CG LPRO X 199       3.539  13.520  -2.906  0.00  0.00           C  
ATOM   3115  CD LPRO X 199       2.134  14.019  -2.551  0.00  0.00           C  
ATOM   3116  HA LPRO X 199       3.993  16.364  -1.275  0.00  0.00           H  
ATOM   3117  HB2LPRO X 199       5.431  14.575  -2.689  0.00  0.00           H  
ATOM   3118  HB3LPRO X 199       4.647  14.115  -1.151  0.00  0.00           H  
ATOM   3119  HG2LPRO X 199       3.697  13.617  -3.981  0.00  0.00           H  
ATOM   3120  HG3LPRO X 199       3.694  12.490  -2.587  0.00  0.00           H  
ATOM   3121  HD2LPRO X 199       1.501  13.989  -3.439  0.00  0.00           H  
ATOM   3122  HD3LPRO X 199       1.698  13.400  -1.768  0.00  0.00           H  
ATOM   3123  N  LLEU X 200       5.117  17.229  -3.493  0.00  0.00           N  
ATOM   3124  CA LLEU X 200       5.527  17.938  -4.700  0.00  0.00           C  
ATOM   3125  C  LLEU X 200       5.865  16.923  -5.794  0.00  0.00           C  
ATOM   3126  O  LLEU X 200       6.477  15.888  -5.525  0.00  0.00           O  
ATOM   3127  CB LLEU X 200       6.733  18.837  -4.402  0.00  0.00           C  
ATOM   3128  CG LLEU X 200       6.472  20.085  -3.536  0.00  0.00           C  
ATOM   3129  CD1LLEU X 200       5.645  19.878  -2.268  0.00  0.00           C  
ATOM   3130  CD2LLEU X 200       7.833  20.612  -3.098  0.00  0.00           C  
ATOM   3131  H  LLEU X 200       5.782  17.160  -2.728  0.00  0.00           H  
ATOM   3132  HA LLEU X 200       4.706  18.561  -5.049  0.00  0.00           H  
ATOM   3133  HB2LLEU X 200       7.507  18.226  -3.938  0.00  0.00           H  
ATOM   3134  HB3LLEU X 200       7.129  19.193  -5.352  0.00  0.00           H  
ATOM   3135  HG LLEU X 200       5.978  20.840  -4.148  0.00  0.00           H  
ATOM   3136 HD11LLEU X 200       5.663  20.781  -1.664  0.00  0.00           H  
ATOM   3137 HD12LLEU X 200       4.609  19.665  -2.530  0.00  0.00           H  
ATOM   3138 HD13LLEU X 200       6.053  19.056  -1.686  0.00  0.00           H  
ATOM   3139 HD21LLEU X 200       7.700  21.544  -2.551  0.00  0.00           H  
ATOM   3140 HD22LLEU X 200       8.326  19.883  -2.452  0.00  0.00           H  
ATOM   3141 HD23LLEU X 200       8.449  20.788  -3.978  0.00  0.00           H  
ATOM   3142  N  LARG X 201       5.596  17.258  -7.059  0.00  0.00           N  
ATOM   3143  CA LARG X 201       6.121  16.480  -8.198  0.00  0.00           C  
ATOM   3144  C  LARG X 201       7.659  16.495  -8.244  0.00  0.00           C  
ATOM   3145  O  LARG X 201       8.260  15.635  -8.881  0.00  0.00           O  
ATOM   3146  CB LARG X 201       5.452  16.951  -9.501  0.00  0.00           C  
ATOM   3147  CG LARG X 201       3.937  16.627  -9.504  0.00  0.00           C  
ATOM   3148  CD LARG X 201       3.032  17.809  -9.879  0.00  0.00           C  
ATOM   3149  NE LARG X 201       3.137  18.924  -8.915  0.00  0.00           N  
ATOM   3150  CZ LARG X 201       3.681  20.114  -9.119  0.00  0.00           C  
ATOM   3151  NH1LARG X 201       4.187  20.473 -10.261  0.00  0.00           N1+
ATOM   3152  NH2LARG X 201       3.741  20.980  -8.158  0.00  0.00           N  
ATOM   3153  H  LARG X 201       5.127  18.136  -7.238  0.00  0.00           H  
ATOM   3154  HA LARG X 201       5.862  15.433  -8.048  0.00  0.00           H  
ATOM   3155  HB2LARG X 201       5.624  18.020  -9.629  0.00  0.00           H  
ATOM   3156  HB3LARG X 201       5.916  16.440 -10.346  0.00  0.00           H  
ATOM   3157  HG2LARG X 201       3.760  15.821 -10.217  0.00  0.00           H  
ATOM   3158  HG3LARG X 201       3.620  16.259  -8.527  0.00  0.00           H  
ATOM   3159  HD2LARG X 201       3.270  18.131 -10.890  0.00  0.00           H  
ATOM   3160  HD3LARG X 201       1.998  17.457  -9.884  0.00  0.00           H  
ATOM   3161  HE LARG X 201       2.719  18.764  -8.002  0.00  0.00           H  
ATOM   3162 HH11LARG X 201       4.148  19.847 -11.056  0.00  0.00           H  
ATOM   3163 HH12LARG X 201       4.623  21.372 -10.370  0.00  0.00           H  
ATOM   3164 HH21LARG X 201       3.366  20.738  -7.245  0.00  0.00           H  
ATOM   3165 HH22LARG X 201       4.126  21.905  -8.285  0.00  0.00           H  
ATOM   3166  N  LLYS X 202       8.285  17.423  -7.511  0.00  0.00           N  
ATOM   3167  CA LLYS X 202       9.711  17.483  -7.160  0.00  0.00           C  
ATOM   3168  C  LLYS X 202      10.149  16.408  -6.155  0.00  0.00           C  
ATOM   3169  O  LLYS X 202      11.213  15.826  -6.343  0.00  0.00           O  
ATOM   3170  CB LLYS X 202       9.985  18.887  -6.600  0.00  0.00           C  
ATOM   3171  CG LLYS X 202      11.476  19.149  -6.391  0.00  0.00           C  
ATOM   3172  CD LLYS X 202      11.681  20.542  -5.797  0.00  0.00           C  
ATOM   3173  CE LLYS X 202      13.174  20.812  -5.634  0.00  0.00           C  
ATOM   3174  NZ LLYS X 202      13.418  22.111  -4.980  0.00  0.00           N1+
ATOM   3175  H  LLYS X 202       7.696  18.180  -7.188  0.00  0.00           H  
ATOM   3176  HA LLYS X 202      10.304  17.339  -8.065  0.00  0.00           H  
ATOM   3177  HB2LLYS X 202       9.602  19.635  -7.296  0.00  0.00           H  
ATOM   3178  HB3LLYS X 202       9.469  19.005  -5.646  0.00  0.00           H  
ATOM   3179  HG2LLYS X 202      11.888  18.410  -5.707  0.00  0.00           H  
ATOM   3180  HG3LLYS X 202      11.990  19.077  -7.349  0.00  0.00           H  
ATOM   3181  HD2LLYS X 202      11.247  21.285  -6.468  0.00  0.00           H  
ATOM   3182  HD3LLYS X 202      11.187  20.597  -4.825  0.00  0.00           H  
ATOM   3183  HE2LLYS X 202      13.625  20.010  -5.043  0.00  0.00           H  
ATOM   3184  HE3LLYS X 202      13.638  20.801  -6.623  0.00  0.00           H  
ATOM   3185  HZ1LLYS X 202      14.378  22.408  -5.129  0.00  0.00           H  
ATOM   3186  HZ2LLYS X 202      12.807  22.830  -5.359  0.00  0.00           H  
ATOM   3187  HZ3LLYS X 202      13.275  22.058  -3.976  0.00  0.00           H  
ATOM   3188  N  LASP X 203       9.350  16.135  -5.118  0.00  0.00           N  
ATOM   3189  CA LASP X 203       9.603  15.038  -4.168  0.00  0.00           C  
ATOM   3190  C  LASP X 203       9.444  13.665  -4.835  0.00  0.00           C  
ATOM   3191  O  LASP X 203      10.170  12.729  -4.499  0.00  0.00           O  
ATOM   3192  CB LASP X 203       8.632  15.103  -2.975  0.00  0.00           C  
ATOM   3193  CG LASP X 203       8.832  16.299  -2.050  0.00  0.00           C  
ATOM   3194  OD1LASP X 203       9.973  16.502  -1.564  0.00  0.00           O  
ATOM   3195  OD2LASP X 203       7.836  16.991  -1.748  0.00  0.00           O1-
ATOM   3196  H  LASP X 203       8.460  16.605  -5.061  0.00  0.00           H  
ATOM   3197  HA LASP X 203      10.625  15.112  -3.792  0.00  0.00           H  
ATOM   3198  HB2LASP X 203       7.608  15.094  -3.344  0.00  0.00           H  
ATOM   3199  HB3LASP X 203       8.768  14.205  -2.373  0.00  0.00           H  
ATOM   3200  N  LILE X 204       8.500  13.546  -5.775  0.00  0.00           N  
ATOM   3201  CA LILE X 204       8.181  12.294  -6.469  0.00  0.00           C  
ATOM   3202  C  LILE X 204       9.416  11.710  -7.180  0.00  0.00           C  
ATOM   3203  O  LILE X 204      10.171  12.406  -7.859  0.00  0.00           O  
ATOM   3204  CB LILE X 204       6.940  12.481  -7.379  0.00  0.00           C  
ATOM   3205  CG1LILE X 204       5.677  12.621  -6.493  0.00  0.00           C  
ATOM   3206  CG2LILE X 204       6.749  11.332  -8.384  0.00  0.00           C  
ATOM   3207  CD1LILE X 204       4.376  12.907  -7.256  0.00  0.00           C  
ATOM   3208  H  LILE X 204       7.932  14.361  -5.969  0.00  0.00           H  
ATOM   3209  HA LILE X 204       7.900  11.579  -5.704  0.00  0.00           H  
ATOM   3210  HB LILE X 204       7.072  13.398  -7.954  0.00  0.00           H  
ATOM   3211 HG12LILE X 204       5.540  11.708  -5.911  0.00  0.00           H  
ATOM   3212 HG13LILE X 204       5.825  13.436  -5.787  0.00  0.00           H  
ATOM   3213 HG21LILE X 204       5.904  11.536  -9.040  0.00  0.00           H  
ATOM   3214 HG22LILE X 204       7.627  11.260  -9.021  0.00  0.00           H  
ATOM   3215 HG23LILE X 204       6.584  10.391  -7.862  0.00  0.00           H  
ATOM   3216 HD11LILE X 204       3.606  13.219  -6.551  0.00  0.00           H  
ATOM   3217 HD12LILE X 204       4.527  13.703  -7.983  0.00  0.00           H  
ATOM   3218 HD13LILE X 204       4.035  12.008  -7.771  0.00  0.00           H  
ATOM   3219  N  LVAL X 205       9.616  10.398  -7.013  0.00  0.00           N  
ATOM   3220  CA LVAL X 205      10.721   9.617  -7.610  0.00  0.00           C  
ATOM   3221  C  LVAL X 205      10.249   8.635  -8.683  0.00  0.00           C  
ATOM   3222  O  LVAL X 205      11.068   8.062  -9.405  0.00  0.00           O  
ATOM   3223  CB LVAL X 205      11.572   8.908  -6.539  0.00  0.00           C  
ATOM   3224  CG1LVAL X 205      12.067   9.890  -5.471  0.00  0.00           C  
ATOM   3225  CG2LVAL X 205      10.820   7.765  -5.860  0.00  0.00           C  
ATOM   3226  H  LVAL X 205       8.962   9.915  -6.407  0.00  0.00           H  
ATOM   3227  HA LVAL X 205      11.386  10.304  -8.125  0.00  0.00           H  
ATOM   3228  HB LVAL X 205      12.444   8.473  -7.025  0.00  0.00           H  
ATOM   3229 HG11LVAL X 205      12.743   9.384  -4.784  0.00  0.00           H  
ATOM   3230 HG12LVAL X 205      12.601  10.711  -5.945  0.00  0.00           H  
ATOM   3231 HG13LVAL X 205      11.234  10.300  -4.904  0.00  0.00           H  
ATOM   3232 HG21LVAL X 205      11.488   7.276  -5.155  0.00  0.00           H  
ATOM   3233 HG22LVAL X 205       9.955   8.162  -5.336  0.00  0.00           H  
ATOM   3234 HG23LVAL X 205      10.503   7.023  -6.592  0.00  0.00           H  
ATOM   3235  N  LSER X 206       8.935   8.461  -8.834  0.00  0.00           N  
ATOM   3236  CA LSER X 206       8.340   7.893 -10.048  0.00  0.00           C  
ATOM   3237  C  LSER X 206       8.515   8.854 -11.233  0.00  0.00           C  
ATOM   3238  O  LSER X 206       8.430  10.065 -11.029  0.00  0.00           O  
ATOM   3239  CB LSER X 206       6.850   7.616  -9.811  0.00  0.00           C  
ATOM   3240  OG LSER X 206       6.249   6.952 -10.904  0.00  0.00           O  
ATOM   3241  H  LSER X 206       8.335   9.002  -8.228  0.00  0.00           H  
ATOM   3242  HA LSER X 206       8.827   6.954 -10.278  0.00  0.00           H  
ATOM   3243  HB2LSER X 206       6.747   6.983  -8.930  0.00  0.00           H  
ATOM   3244  HB3LSER X 206       6.326   8.556  -9.628  0.00  0.00           H  
ATOM   3245  HG LSER X 206       6.074   7.598 -11.618  0.00  0.00           H  
ATOM   3246  N  LPRO X 207       8.636   8.367 -12.479  0.00  0.00           N  
ATOM   3247  CA LPRO X 207       8.202   9.147 -13.632  0.00  0.00           C  
ATOM   3248  C  LPRO X 207       6.757   9.614 -13.378  0.00  0.00           C  
ATOM   3249  O  LPRO X 207       5.957   8.791 -12.911  0.00  0.00           O  
ATOM   3250  CB LPRO X 207       8.267   8.194 -14.832  0.00  0.00           C  
ATOM   3251  CG LPRO X 207       9.190   7.063 -14.376  0.00  0.00           C  
ATOM   3252  CD LPRO X 207       8.966   7.011 -12.869  0.00  0.00           C  
ATOM   3253  HA LPRO X 207       8.884   9.983 -13.781  0.00  0.00           H  
ATOM   3254  HB2LPRO X 207       7.279   7.780 -15.034  0.00  0.00           H  
ATOM   3255  HB3LPRO X 207       8.653   8.692 -15.720  0.00  0.00           H  
ATOM   3256  HG2LPRO X 207       8.940   6.115 -14.853  0.00  0.00           H  
ATOM   3257  HG3LPRO X 207      10.224   7.330 -14.582  0.00  0.00           H  
ATOM   3258  HD2LPRO X 207       8.135   6.342 -12.641  0.00  0.00           H  
ATOM   3259  HD3LPRO X 207       9.874   6.682 -12.369  0.00  0.00           H  
ATOM   3260  N  LPRO X 208       6.384  10.878 -13.649  0.00  0.00           N  
ATOM   3261  CA LPRO X 208       5.009  11.334 -13.471  0.00  0.00           C  
ATOM   3262  C  LPRO X 208       4.025  10.449 -14.241  0.00  0.00           C  
ATOM   3263  O  LPRO X 208       4.272  10.079 -15.395  0.00  0.00           O  
ATOM   3264  CB LPRO X 208       4.992  12.792 -13.940  0.00  0.00           C  
ATOM   3265  CG LPRO X 208       6.422  13.244 -13.645  0.00  0.00           C  
ATOM   3266  CD LPRO X 208       7.244  12.000 -13.985  0.00  0.00           C  
ATOM   3267  HA LPRO X 208       4.772  11.300 -12.407  0.00  0.00           H  
ATOM   3268  HB2LPRO X 208       4.809  12.843 -15.015  0.00  0.00           H  
ATOM   3269  HB3LPRO X 208       4.257  13.385 -13.395  0.00  0.00           H  
ATOM   3270  HG2LPRO X 208       6.709  14.104 -14.249  0.00  0.00           H  
ATOM   3271  HG3LPRO X 208       6.526  13.472 -12.583  0.00  0.00           H  
ATOM   3272  HD2LPRO X 208       7.467  11.979 -15.053  0.00  0.00           H  
ATOM   3273  HD3LPRO X 208       8.165  11.995 -13.400  0.00  0.00           H  
ATOM   3274  N  LVAL X 209       2.916  10.076 -13.601  0.00  0.00           N  
ATOM   3275  CA LVAL X 209       1.894   9.211 -14.193  0.00  0.00           C  
ATOM   3276  C  LVAL X 209       0.653  10.038 -14.500  0.00  0.00           C  
ATOM   3277  O  LVAL X 209      -0.088  10.460 -13.611  0.00  0.00           O  
ATOM   3278  CB LVAL X 209       1.609   7.977 -13.313  0.00  0.00           C  
ATOM   3279  CG1LVAL X 209       0.427   7.157 -13.842  0.00  0.00           C  
ATOM   3280  CG2LVAL X 209       2.834   7.055 -13.263  0.00  0.00           C  
ATOM   3281  H  LVAL X 209       2.750  10.401 -12.653  0.00  0.00           H  
ATOM   3282  HA LVAL X 209       2.256   8.814 -15.139  0.00  0.00           H  
ATOM   3283  HB LVAL X 209       1.382   8.286 -12.299  0.00  0.00           H  
ATOM   3284 HG11LVAL X 209       0.308   6.248 -13.255  0.00  0.00           H  
ATOM   3285 HG12LVAL X 209      -0.495   7.727 -13.758  0.00  0.00           H  
ATOM   3286 HG13LVAL X 209       0.600   6.896 -14.886  0.00  0.00           H  
ATOM   3287 HG21LVAL X 209       2.638   6.210 -12.608  0.00  0.00           H  
ATOM   3288 HG22LVAL X 209       3.082   6.696 -14.262  0.00  0.00           H  
ATOM   3289 HG23LVAL X 209       3.686   7.596 -12.855  0.00  0.00           H  
ATOM   3290  N  LCYS X 210       0.380  10.223 -15.786  0.00  0.00           N  
ATOM   3291  CA LCYS X 210      -0.933  10.611 -16.264  0.00  0.00           C  
ATOM   3292  C  LCYS X 210      -1.938   9.536 -15.805  0.00  0.00           C  
ATOM   3293  O  LCYS X 210      -1.768   8.349 -16.106  0.00  0.00           O  
ATOM   3294  CB LCYS X 210      -0.825  10.781 -17.780  0.00  0.00           C  
ATOM   3295  SG LCYS X 210      -2.393  11.392 -18.426  0.00  0.00           S  
ATOM   3296  H  LCYS X 210       1.071   9.951 -16.476  0.00  0.00           H  
ATOM   3297  HA LCYS X 210      -1.210  11.567 -15.820  0.00  0.00           H  
ATOM   3298  HB2LCYS X 210      -0.040  11.504 -18.011  0.00  0.00           H  
ATOM   3299  HB3LCYS X 210      -0.572   9.830 -18.251  0.00  0.00           H  
ATOM   3300  HG LCYS X 210      -1.934  11.757 -19.635  0.00  0.00           H  
ATOM   3301  N  LGLY X 211      -2.918   9.928 -14.989  0.00  0.00           N  
ATOM   3302  CA LGLY X 211      -3.774   9.016 -14.219  0.00  0.00           C  
ATOM   3303  C  LGLY X 211      -3.437   8.866 -12.721  0.00  0.00           C  
ATOM   3304  O  LGLY X 211      -4.301   8.392 -11.986  0.00  0.00           O  
ATOM   3305  H  LGLY X 211      -3.090  10.927 -14.911  0.00  0.00           H  
ATOM   3306  HA2LGLY X 211      -4.798   9.382 -14.293  0.00  0.00           H  
ATOM   3307  HA3LGLY X 211      -3.750   8.021 -14.665  0.00  0.00           H  
ATOM   3308  N  LASN X 212      -2.272   9.330 -12.231  0.00  0.00           N  
ATOM   3309  CA LASN X 212      -2.079   9.666 -10.802  0.00  0.00           C  
ATOM   3310  C  LASN X 212      -2.668  11.041 -10.432  0.00  0.00           C  
ATOM   3311  O  LASN X 212      -2.553  11.462  -9.284  0.00  0.00           O  
ATOM   3312  CB LASN X 212      -0.611   9.480 -10.326  0.00  0.00           C  
ATOM   3313  CG LASN X 212       0.377  10.637 -10.506  0.00  0.00           C  
ATOM   3314  ND2LASN X 212       0.125  11.796  -9.948  0.00  0.00           N  
ATOM   3315  OD1LASN X 212       1.428  10.507 -11.112  0.00  0.00           O  
ATOM   3316  H  LASN X 212      -1.578   9.682 -12.882  0.00  0.00           H  
ATOM   3317  HA LASN X 212      -2.667   8.951 -10.229  0.00  0.00           H  
ATOM   3318  HB2LASN X 212      -0.649   9.313  -9.251  0.00  0.00           H  
ATOM   3319  HB3LASN X 212      -0.197   8.579 -10.770  0.00  0.00           H  
ATOM   3320 HD21LASN X 212       0.780  12.542 -10.091  0.00  0.00           H  
ATOM   3321 HD22LASN X 212      -0.744  11.936  -9.437  0.00  0.00           H  
ATOM   3322  N  LGLU X 213      -3.255  11.732 -11.415  0.00  0.00           N  
ATOM   3323  CA LGLU X 213      -3.819  13.085 -11.323  0.00  0.00           C  
ATOM   3324  C  LGLU X 213      -2.790  14.142 -10.925  0.00  0.00           C  
ATOM   3325  O  LGLU X 213      -2.880  14.761  -9.845  0.00  0.00           O  
ATOM   3326  CB LGLU X 213      -5.098  13.071 -10.474  0.00  0.00           C  
ATOM   3327  CG LGLU X 213      -6.150  12.119 -11.070  0.00  0.00           C  
ATOM   3328  CD LGLU X 213      -7.479  12.190 -10.316  0.00  0.00           C  
ATOM   3329  OE1LGLU X 213      -8.194  11.162 -10.255  0.00  0.00           O  
ATOM   3330  OE2LGLU X 213      -7.843  13.289  -9.826  0.00  0.00           O1-
ATOM   3331  OXTLGLU X 213      -1.914  14.399 -11.781  0.00  0.00           O1-
ATOM   3332  H  LGLU X 213      -3.281  11.294 -12.318  0.00  0.00           H  
ATOM   3333  HA LGLU X 213      -4.125  13.377 -12.326  0.00  0.00           H  
ATOM   3334  HB2LGLU X 213      -4.875  12.771  -9.450  0.00  0.00           H  
ATOM   3335  HB3LGLU X 213      -5.501  14.082 -10.455  0.00  0.00           H  
ATOM   3336  HG2LGLU X 213      -6.324  12.391 -12.114  0.00  0.00           H  
ATOM   3337  HG3LGLU X 213      -5.779  11.091 -11.048  0.00  0.00           H  
TER   
ATOM   3338 ZN  HZN1 X 214      -6.405  -8.386   3.012  0.00  0.00          ZN  
ATOM   3339  O  HWT1 X 215      -3.651  -8.594   3.900  0.00  0.00           O  
ATOM   3340  H1 HWT1 X 215      -2.733  -7.781   2.717  0.00  0.00           H  
ATOM   3341  H2 HWT1 X 215      -3.430  -8.278   4.807  0.00  0.00           H  
ATOM   3342  N  LASN X 216      -4.431  -6.579  15.066  0.00  0.00           N  
ATOM   3343  CA LASN X 216      -4.400  -6.768  13.608  0.00  0.00           C  
ATOM   3344  C  LASN X 216      -5.092  -8.063  13.219  0.00  0.00           C  
ATOM   3345  O  LASN X 216      -5.130  -9.001  14.012  0.00  0.00           O  
ATOM   3346  CB LASN X 216      -2.968  -6.746  13.044  0.00  0.00           C  
ATOM   3347  CG LASN X 216      -2.986  -6.505  11.544  0.00  0.00           C  
ATOM   3348  ND2LASN X 216      -1.967  -6.892  10.814  0.00  0.00           N  
ATOM   3349  OD1LASN X 216      -3.961  -5.991  11.016  0.00  0.00           O  
ATOM   3350  HA LASN X 216      -4.952  -5.942  13.158  0.00  0.00           H  
ATOM   3351  HB2LASN X 216      -2.387  -5.945  13.493  0.00  0.00           H  
ATOM   3352  HB3LASN X 216      -2.476  -7.693  13.251  0.00  0.00           H  
ATOM   3353 HD21LASN X 216      -1.990  -6.650   9.831  0.00  0.00           H  
ATOM   3354 HD22LASN X 216      -1.208  -7.439  11.220  0.00  0.00           H  
ATOM   3355  H1 LASN X 216      -5.383  -6.486  15.398  0.00  0.00           H  
ATOM   3356  H2 LASN X 216      -3.926  -5.735  15.310  0.00  0.00           H  
ATOM   3357  H3 LASN X 216      -3.991  -7.361  15.535  0.00  0.00           H  
ATOM   3358  N  LLEU X 217      -5.597  -8.123  11.986  0.00  0.00           N  
ATOM   3359  CA LLEU X 217      -6.057  -9.356  11.331  0.00  0.00           C  
ATOM   3360  C  LLEU X 217      -5.882  -9.356   9.798  0.00  0.00           C  
ATOM   3361  O  LLEU X 217      -6.309 -10.301   9.132  0.00  0.00           O  
ATOM   3362  CB LLEU X 217      -7.514  -9.663  11.742  0.00  0.00           C  
ATOM   3363  CG LLEU X 217      -8.621  -8.790  11.114  0.00  0.00           C  
ATOM   3364  CD1LLEU X 217      -9.974  -9.436  11.400  0.00  0.00           C  
ATOM   3365  CD2LLEU X 217      -8.657  -7.365  11.670  0.00  0.00           C  
ATOM   3366  H  LLEU X 217      -5.524  -7.280  11.429  0.00  0.00           H  
ATOM   3367  HA LLEU X 217      -5.444 -10.181  11.699  0.00  0.00           H  
ATOM   3368  HB2LLEU X 217      -7.704 -10.696  11.451  0.00  0.00           H  
ATOM   3369  HB3LLEU X 217      -7.602  -9.623  12.828  0.00  0.00           H  
ATOM   3370  HG LLEU X 217      -8.494  -8.743  10.033  0.00  0.00           H  
ATOM   3371 HD11LLEU X 217     -10.775  -8.845  10.955  0.00  0.00           H  
ATOM   3372 HD12LLEU X 217     -10.000 -10.435  10.969  0.00  0.00           H  
ATOM   3373 HD13LLEU X 217     -10.133  -9.507  12.476  0.00  0.00           H  
ATOM   3374 HD21LLEU X 217      -9.558  -6.863  11.324  0.00  0.00           H  
ATOM   3375 HD22LLEU X 217      -8.666  -7.389  12.760  0.00  0.00           H  
ATOM   3376 HD23LLEU X 217      -7.797  -6.798  11.319  0.00  0.00           H  
ATOM   3377  N  LTHR X 218      -5.360  -8.280   9.195  0.00  0.00           N  
ATOM   3378  CA HTHR X 218      -5.601  -8.022   7.765  0.00  0.00           C  
ATOM   3379  C  HTHR X 218      -4.487  -8.547   6.871  0.00  0.00           C  
ATOM   3380  O  HTHR X 218      -3.481  -7.891   6.574  0.00  0.00           O  
ATOM   3381  CB LTHR X 218      -5.900  -6.534   7.526  0.00  0.00           C  
ATOM   3382  CG2LTHR X 218      -7.398  -6.270   7.656  0.00  0.00           C  
ATOM   3383  OG1LTHR X 218      -5.258  -5.668   8.427  0.00  0.00           O  
ATOM   3384  H  LTHR X 218      -4.954  -7.532   9.744  0.00  0.00           H  
ATOM   3385  HA HTHR X 218      -6.517  -8.562   7.489  0.00  0.00           H  
ATOM   3386  HB LTHR X 218      -5.589  -6.272   6.523  0.00  0.00           H  
ATOM   3387  HG1LTHR X 218      -4.292  -5.701   8.304  0.00  0.00           H  
ATOM   3388 HG21LTHR X 218      -7.588  -5.221   7.445  0.00  0.00           H  
ATOM   3389 HG22LTHR X 218      -7.950  -6.879   6.942  0.00  0.00           H  
ATOM   3390 HG23LTHR X 218      -7.731  -6.506   8.667  0.00  0.00           H  
ATOM   3391  N  HARG X 219      -4.721  -9.803   6.409  0.00  0.00           N  
ATOM   3392  CA HARG X 219      -3.953 -10.545   5.409  0.00  0.00           C  
ATOM   3393  C  HARG X 219      -4.214  -9.970   3.953  0.00  0.00           C  
ATOM   3394  O  HARG X 219      -5.538  -9.914   3.711  0.00  0.00           O  
ATOM   3395  CB HARG X 219      -4.395 -12.026   5.477  0.00  0.00           C  
ATOM   3396  CG LARG X 219      -3.987 -12.783   6.764  0.00  0.00           C  
ATOM   3397  CD LARG X 219      -4.636 -14.174   6.910  0.00  0.00           C  
ATOM   3398  NE LARG X 219      -4.359 -15.080   5.775  0.00  0.00           N  
ATOM   3399  CZ LARG X 219      -4.833 -16.316   5.644  0.00  0.00           C  
ATOM   3400  NH1LARG X 219      -5.514 -16.936   6.568  0.00  0.00           N1+
ATOM   3401  NH2LARG X 219      -4.616 -17.004   4.563  0.00  0.00           N  
ATOM   3402  H  HARG X 219      -5.632 -10.194   6.605  0.00  0.00           H  
ATOM   3403  HA HARG X 219      -2.884 -10.458   5.631  0.00  0.00           H  
ATOM   3404  HB2HARG X 219      -5.486 -12.076   5.371  0.00  0.00           H  
ATOM   3405  HB3HARG X 219      -3.971 -12.523   4.596  0.00  0.00           H  
ATOM   3406  HG2LARG X 219      -2.904 -12.889   6.790  0.00  0.00           H  
ATOM   3407  HG3LARG X 219      -4.282 -12.193   7.632  0.00  0.00           H  
ATOM   3408  HD2LARG X 219      -4.268 -14.630   7.832  0.00  0.00           H  
ATOM   3409  HD3LARG X 219      -5.716 -14.045   7.007  0.00  0.00           H  
ATOM   3410  HE LARG X 219      -3.911 -14.675   4.968  0.00  0.00           H  
ATOM   3411 HH11LARG X 219      -5.554 -16.574   7.516  0.00  0.00           H  
ATOM   3412 HH12LARG X 219      -5.916 -17.840   6.384  0.00  0.00           H  
ATOM   3413 HH21LARG X 219      -3.836 -16.750   3.971  0.00  0.00           H  
ATOM   3414 HH22LARG X 219      -5.064 -17.897   4.426  0.00  0.00           H  
ATOM   3415  N  HILE X 220      -3.494 -10.788   3.004  0.00  0.00           N  
ATOM   3416  CA HILE X 220      -4.082 -11.077   1.705  0.00  0.00           C  
ATOM   3417  C  LILE X 220      -3.559 -12.444   1.257  0.00  0.00           C  
ATOM   3418  O  LILE X 220      -2.357 -12.657   1.209  0.00  0.00           O  
ATOM   3419  CB HILE X 220      -3.938  -9.966   0.626  0.00  0.00           C  
ATOM   3420  CG1LILE X 220      -4.787 -10.283  -0.629  0.00  0.00           C  
ATOM   3421  CG2LILE X 220      -2.503  -9.598   0.200  0.00  0.00           C  
ATOM   3422  CD1LILE X 220      -4.761  -9.162  -1.673  0.00  0.00           C  
ATOM   3423  H  HILE X 220      -2.496 -10.594   2.979  0.00  0.00           H  
ATOM   3424  HA HILE X 220      -5.149 -11.208   1.899  0.00  0.00           H  
ATOM   3425  HB HILE X 220      -4.361  -9.062   1.067  0.00  0.00           H  
ATOM   3426 HG12LILE X 220      -4.434 -11.202  -1.100  0.00  0.00           H  
ATOM   3427 HG13LILE X 220      -5.821 -10.435  -0.317  0.00  0.00           H  
ATOM   3428 HG21LILE X 220      -2.489  -8.626  -0.292  0.00  0.00           H  
ATOM   3429 HG22LILE X 220      -1.876  -9.531   1.083  0.00  0.00           H  
ATOM   3430 HG23LILE X 220      -2.093 -10.354  -0.464  0.00  0.00           H  
ATOM   3431 HD11LILE X 220      -5.590  -9.286  -2.365  0.00  0.00           H  
ATOM   3432 HD12LILE X 220      -4.836  -8.196  -1.190  0.00  0.00           H  
ATOM   3433 HD13LILE X 220      -3.823  -9.182  -2.219  0.00  0.00           H  
ATOM   3434  N  LVAL X 221      -4.466 -13.334   0.870  0.00  0.00           N  
ATOM   3435  CA LVAL X 221      -4.137 -14.658   0.344  0.00  0.00           C  
ATOM   3436  C  LVAL X 221      -4.699 -14.822  -1.062  0.00  0.00           C  
ATOM   3437  O  LVAL X 221      -5.781 -14.325  -1.364  0.00  0.00           O  
ATOM   3438  CB LVAL X 221      -4.606 -15.757   1.316  0.00  0.00           C  
ATOM   3439  CG1LVAL X 221      -6.102 -15.685   1.649  0.00  0.00           C  
ATOM   3440  CG2LVAL X 221      -4.319 -17.160   0.772  0.00  0.00           C  
ATOM   3441  H  LVAL X 221      -5.442 -13.073   0.876  0.00  0.00           H  
ATOM   3442  HA LVAL X 221      -3.055 -14.742   0.270  0.00  0.00           H  
ATOM   3443  HB LVAL X 221      -4.044 -15.638   2.243  0.00  0.00           H  
ATOM   3444 HG11LVAL X 221      -6.380 -16.515   2.297  0.00  0.00           H  
ATOM   3445 HG12LVAL X 221      -6.323 -14.754   2.173  0.00  0.00           H  
ATOM   3446 HG13LVAL X 221      -6.695 -15.730   0.738  0.00  0.00           H  
ATOM   3447 HG21LVAL X 221      -4.433 -17.889   1.573  0.00  0.00           H  
ATOM   3448 HG22LVAL X 221      -5.011 -17.411  -0.033  0.00  0.00           H  
ATOM   3449 HG23LVAL X 221      -3.299 -17.199   0.397  0.00  0.00           H  
ATOM   3450  N  LGLY X 222      -3.987 -15.542  -1.930  0.00  0.00           N  
ATOM   3451  CA LGLY X 222      -4.510 -15.997  -3.222  0.00  0.00           C  
ATOM   3452  C  LGLY X 222      -3.489 -15.935  -4.351  0.00  0.00           C  
ATOM   3453  O  LGLY X 222      -3.472 -14.992  -5.145  0.00  0.00           O  
ATOM   3454  H  LGLY X 222      -3.093 -15.893  -1.617  0.00  0.00           H  
ATOM   3455  HA2LGLY X 222      -4.839 -17.028  -3.115  0.00  0.00           H  
ATOM   3456  HA3LGLY X 222      -5.378 -15.411  -3.518  0.00  0.00           H  
ATOM   3457  N  LGLY X 223      -2.639 -16.960  -4.443  0.00  0.00           N  
ATOM   3458  CA LGLY X 223      -1.804 -17.247  -5.616  0.00  0.00           C  
ATOM   3459  C  LGLY X 223      -2.633 -17.852  -6.729  0.00  0.00           C  
ATOM   3460  O  LGLY X 223      -2.794 -17.197  -7.781  0.00  0.00           O  
ATOM   3461  OXTLGLY X 223      -3.171 -18.959  -6.517  0.00  0.00           O1-
ATOM   3462  H  LGLY X 223      -2.739 -17.710  -3.767  0.00  0.00           H  
ATOM   3463  HA2LGLY X 223      -1.309 -16.348  -5.974  0.00  0.00           H  
ATOM   3464  HA3LGLY X 223      -1.052 -17.981  -5.343  0.00  0.00           H  
TER   
END
