# Supplementary material for: Unraveling the Reaction Mechanism of Russell’s Viper Venom Factor X Activator: A Paradigm for the Reactivity of Zinc Metalloproteinases?
Source: J Chem Inf Model. 2023 Apr 24;63(13):4056–69. doi: 10.1021/acs.jcim.2c01156 (PMC10336966; doi:10.1021/acs.jcim.2c01156)
Supplement: Supplementary file 2 — ci2c01156_si_002.zip [file ci2c01156_si_002.zip › Data Files/Coordinates/INT2_structure.pdb]

ATOM      1  N  LGLN X   1     -17.641  10.486  -4.987  0.00  0.00           N  
ATOM      2  CA LGLN X   1     -16.383  10.096  -4.313  0.00  0.00           C  
ATOM      3  C  LGLN X   1     -16.138  11.032  -3.128  0.00  0.00           C  
ATOM      4  O  LGLN X   1     -17.071  11.245  -2.358  0.00  0.00           O  
ATOM      5  CB LGLN X   1     -15.203   9.922  -5.301  0.00  0.00           C  
ATOM      6  CG LGLN X   1     -14.896  11.151  -6.165  0.00  0.00           C  
ATOM      7  CD LGLN X   1     -13.770  10.996  -7.175  0.00  0.00           C  
ATOM      8  NE2LGLN X   1     -13.351   9.806  -7.528  0.00  0.00           N  
ATOM      9  OE1LGLN X   1     -13.236  11.981  -7.660  0.00  0.00           O  
ATOM     10  HA LGLN X   1     -16.551   9.120  -3.863  0.00  0.00           H  
ATOM     11  HB2LGLN X   1     -14.308   9.637  -4.746  0.00  0.00           H  
ATOM     12  HB3LGLN X   1     -15.442   9.100  -5.968  0.00  0.00           H  
ATOM     13  HG2LGLN X   1     -15.785  11.406  -6.739  0.00  0.00           H  
ATOM     14  HG3LGLN X   1     -14.628  11.977  -5.513  0.00  0.00           H  
ATOM     15 HE21LGLN X   1     -13.765   8.951  -7.184  0.00  0.00           H  
ATOM     16 HE22LGLN X   1     -12.688   9.783  -8.294  0.00  0.00           H  
ATOM     17  H1 LGLN X   1     -17.899   9.810  -5.697  0.00  0.00           H  
ATOM     18  H2 LGLN X   1     -18.393  10.552  -4.314  0.00  0.00           H  
ATOM     19  H3 LGLN X   1     -17.549  11.403  -5.410  0.00  0.00           H  
ATOM     20  N  LPHE X   2     -14.919  11.541  -2.929  0.00  0.00           N  
ATOM     21  CA LPHE X   2     -14.460  12.238  -1.721  0.00  0.00           C  
ATOM     22  C  LPHE X   2     -13.430  13.321  -2.089  0.00  0.00           C  
ATOM     23  O  LPHE X   2     -13.038  13.419  -3.255  0.00  0.00           O  
ATOM     24  CB LPHE X   2     -13.829  11.203  -0.765  0.00  0.00           C  
ATOM     25  CG LPHE X   2     -14.678   9.970  -0.508  0.00  0.00           C  
ATOM     26  CD1LPHE X   2     -14.527   8.828  -1.319  0.00  0.00           C  
ATOM     27  CD2LPHE X   2     -15.653   9.980   0.505  0.00  0.00           C  
ATOM     28  CE1LPHE X   2     -15.345   7.703  -1.120  0.00  0.00           C  
ATOM     29  CE2LPHE X   2     -16.471   8.854   0.704  0.00  0.00           C  
ATOM     30  CZ LPHE X   2     -16.311   7.713  -0.099  0.00  0.00           C  
ATOM     31  H  LPHE X   2     -14.209  11.407  -3.633  0.00  0.00           H  
ATOM     32  HA LPHE X   2     -15.302  12.720  -1.224  0.00  0.00           H  
ATOM     33  HB2LPHE X   2     -12.873  10.880  -1.182  0.00  0.00           H  
ATOM     34  HB3LPHE X   2     -13.616  11.684   0.190  0.00  0.00           H  
ATOM     35  HD1LPHE X   2     -13.778   8.816  -2.097  0.00  0.00           H  
ATOM     36  HD2LPHE X   2     -15.784  10.854   1.127  0.00  0.00           H  
ATOM     37  HE1LPHE X   2     -15.221   6.827  -1.740  0.00  0.00           H  
ATOM     38  HE2LPHE X   2     -17.228   8.869   1.472  0.00  0.00           H  
ATOM     39  HZ LPHE X   2     -16.931   6.845   0.077  0.00  0.00           H  
ATOM     40  N  LASN X   3     -12.946  14.084  -1.100  0.00  0.00           N  
ATOM     41  CA LASN X   3     -11.716  14.879  -1.226  0.00  0.00           C  
ATOM     42  C  LASN X   3     -10.536  14.026  -1.733  0.00  0.00           C  
ATOM     43  O  LASN X   3     -10.527  12.806  -1.548  0.00  0.00           O  
ATOM     44  CB LASN X   3     -11.358  15.486   0.146  0.00  0.00           C  
ATOM     45  CG LASN X   3     -12.156  16.727   0.486  0.00  0.00           C  
ATOM     46  ND2LASN X   3     -11.803  17.843  -0.094  0.00  0.00           N  
ATOM     47  OD1LASN X   3     -13.083  16.713   1.285  0.00  0.00           O  
ATOM     48  H  LASN X   3     -13.319  13.951  -0.174  0.00  0.00           H  
ATOM     49  HA LASN X   3     -11.878  15.680  -1.952  0.00  0.00           H  
ATOM     50  HB2LASN X   3     -11.491  14.743   0.932  0.00  0.00           H  
ATOM     51  HB3LASN X   3     -10.306  15.773   0.145  0.00  0.00           H  
ATOM     52 HD21LASN X   3     -12.263  18.708   0.150  0.00  0.00           H  
ATOM     53 HD22LASN X   3     -11.059  17.829  -0.787  0.00  0.00           H  
ATOM     54  N  LLYS X   4      -9.519  14.664  -2.329  0.00  0.00           N  
ATOM     55  CA LLYS X   4      -8.301  13.957  -2.749  0.00  0.00           C  
ATOM     56  C  LLYS X   4      -7.589  13.349  -1.543  0.00  0.00           C  
ATOM     57  O  LLYS X   4      -7.397  14.011  -0.523  0.00  0.00           O  
ATOM     58  CB LLYS X   4      -7.336  14.843  -3.551  0.00  0.00           C  
ATOM     59  CG LLYS X   4      -7.972  15.381  -4.842  0.00  0.00           C  
ATOM     60  CD LLYS X   4      -6.963  15.709  -5.952  0.00  0.00           C  
ATOM     61  CE LLYS X   4      -6.208  14.492  -6.505  0.00  0.00           C  
ATOM     62  NZ LLYS X   4      -7.096  13.508  -7.161  0.00  0.00           N1+
ATOM     63  H  LLYS X   4      -9.546  15.677  -2.386  0.00  0.00           H  
ATOM     64  HA LLYS X   4      -8.607  13.130  -3.391  0.00  0.00           H  
ATOM     65  HB2LLYS X   4      -6.999  15.678  -2.937  0.00  0.00           H  
ATOM     66  HB3LLYS X   4      -6.466  14.235  -3.798  0.00  0.00           H  
ATOM     67  HG2LLYS X   4      -8.673  14.650  -5.229  0.00  0.00           H  
ATOM     68  HG3LLYS X   4      -8.533  16.283  -4.601  0.00  0.00           H  
ATOM     69  HD2LLYS X   4      -7.500  16.178  -6.770  0.00  0.00           H  
ATOM     70  HD3LLYS X   4      -6.244  16.434  -5.574  0.00  0.00           H  
ATOM     71  HE2LLYS X   4      -5.460  14.835  -7.225  0.00  0.00           H  
ATOM     72  HE3LLYS X   4      -5.675  14.004  -5.684  0.00  0.00           H  
ATOM     73  HZ1LLYS X   4      -6.614  12.620  -7.259  0.00  0.00           H  
ATOM     74  HZ2LLYS X   4      -7.930  13.305  -6.615  0.00  0.00           H  
ATOM     75  HZ3LLYS X   4      -7.412  13.789  -8.087  0.00  0.00           H  
ATOM     76  N  LALA X   5      -7.180  12.099  -1.708  0.00  0.00           N  
ATOM     77  CA LALA X   5      -6.502  11.280  -0.717  0.00  0.00           C  
ATOM     78  C  LALA X   5      -5.143  10.829  -1.268  0.00  0.00           C  
ATOM     79  O  LALA X   5      -4.948   9.688  -1.690  0.00  0.00           O  
ATOM     80  CB LALA X   5      -7.443  10.142  -0.330  0.00  0.00           C  
ATOM     81  H  LALA X   5      -7.429  11.645  -2.580  0.00  0.00           H  
ATOM     82  HA LALA X   5      -6.311  11.871   0.177  0.00  0.00           H  
ATOM     83  HB1LALA X   5      -6.899   9.386   0.235  0.00  0.00           H  
ATOM     84  HB2LALA X   5      -8.254  10.541   0.280  0.00  0.00           H  
ATOM     85  HB3LALA X   5      -7.866   9.683  -1.223  0.00  0.00           H  
ATOM     86  N  LPHE X   6      -4.202  11.765  -1.313  0.00  0.00           N  
ATOM     87  CA LPHE X   6      -2.826  11.479  -1.687  0.00  0.00           C  
ATOM     88  C  LPHE X   6      -2.125  10.595  -0.651  0.00  0.00           C  
ATOM     89  O  LPHE X   6      -2.495  10.559   0.519  0.00  0.00           O  
ATOM     90  CB LPHE X   6      -2.065  12.786  -1.906  0.00  0.00           C  
ATOM     91  CG LPHE X   6      -2.475  13.498  -3.176  0.00  0.00           C  
ATOM     92  CD1LPHE X   6      -3.363  14.589  -3.135  0.00  0.00           C  
ATOM     93  CD2LPHE X   6      -1.950  13.062  -4.407  0.00  0.00           C  
ATOM     94  CE1LPHE X   6      -3.702  15.258  -4.325  0.00  0.00           C  
ATOM     95  CE2LPHE X   6      -2.307  13.716  -5.598  0.00  0.00           C  
ATOM     96  CZ LPHE X   6      -3.174  14.819  -5.554  0.00  0.00           C  
ATOM     97  H  LPHE X   6      -4.391  12.646  -0.848  0.00  0.00           H  
ATOM     98  HA LPHE X   6      -2.850  10.942  -2.628  0.00  0.00           H  
ATOM     99  HB2LPHE X   6      -2.217  13.437  -1.046  0.00  0.00           H  
ATOM    100  HB3LPHE X   6      -0.997  12.571  -1.971  0.00  0.00           H  
ATOM    101  HD1LPHE X   6      -3.763  14.925  -2.188  0.00  0.00           H  
ATOM    102  HD2LPHE X   6      -1.272  12.220  -4.436  0.00  0.00           H  
ATOM    103  HE1LPHE X   6      -4.349  16.122  -4.288  0.00  0.00           H  
ATOM    104  HE2LPHE X   6      -1.902  13.383  -6.545  0.00  0.00           H  
ATOM    105  HZ LPHE X   6      -3.416  15.334  -6.472  0.00  0.00           H  
ATOM    106  N  LILE X   7      -1.072   9.898  -1.067  0.00  0.00           N  
ATOM    107  CA LILE X   7      -0.190   9.165  -0.154  0.00  0.00           C  
ATOM    108  C  LILE X   7       1.249   9.538  -0.493  0.00  0.00           C  
ATOM    109  O  LILE X   7       1.736   9.192  -1.568  0.00  0.00           O  
ATOM    110  CB LILE X   7      -0.455   7.640  -0.212  0.00  0.00           C  
ATOM    111  CG1LILE X   7      -1.925   7.307   0.147  0.00  0.00           C  
ATOM    112  CG2LILE X   7       0.534   6.888   0.696  0.00  0.00           C  
ATOM    113  CD1LILE X   7      -2.286   5.818   0.077  0.00  0.00           C  
ATOM    114  H  LILE X   7      -0.843   9.928  -2.054  0.00  0.00           H  
ATOM    115  HA LILE X   7      -0.377   9.488   0.871  0.00  0.00           H  
ATOM    116  HB LILE X   7      -0.279   7.305  -1.229  0.00  0.00           H  
ATOM    117 HG12LILE X   7      -2.147   7.675   1.148  0.00  0.00           H  
ATOM    118 HG13LILE X   7      -2.587   7.820  -0.551  0.00  0.00           H  
ATOM    119 HG21LILE X   7       0.394   5.812   0.604  0.00  0.00           H  
ATOM    120 HG22LILE X   7       1.564   7.107   0.415  0.00  0.00           H  
ATOM    121 HG23LILE X   7       0.383   7.186   1.730  0.00  0.00           H  
ATOM    122 HD11LILE X   7      -3.365   5.704   0.190  0.00  0.00           H  
ATOM    123 HD12LILE X   7      -1.988   5.408  -0.888  0.00  0.00           H  
ATOM    124 HD13LILE X   7      -1.798   5.270   0.881  0.00  0.00           H  
ATOM    125  N  LGLU X   8       1.932  10.234   0.417  0.00  0.00           N  
ATOM    126  CA LGLU X   8       3.379  10.475   0.346  0.00  0.00           C  
ATOM    127  C  LGLU X   8       4.116   9.146   0.615  0.00  0.00           C  
ATOM    128  O  LGLU X   8       4.433   8.818   1.759  0.00  0.00           O  
ATOM    129  CB LGLU X   8       3.781  11.602   1.327  0.00  0.00           C  
ATOM    130  CG LGLU X   8       3.036  12.927   1.080  0.00  0.00           C  
ATOM    131  CD LGLU X   8       3.740  14.166   1.667  0.00  0.00           C  
ATOM    132  OE1LGLU X   8       3.616  15.274   1.091  0.00  0.00           O  
ATOM    133  OE2LGLU X   8       4.432  14.073   2.706  0.00  0.00           O1-
ATOM    134  H  LGLU X   8       1.448  10.550   1.245  0.00  0.00           H  
ATOM    135  HA LGLU X   8       3.639  10.801  -0.663  0.00  0.00           H  
ATOM    136  HB2LGLU X   8       3.595  11.288   2.353  0.00  0.00           H  
ATOM    137  HB3LGLU X   8       4.849  11.776   1.209  0.00  0.00           H  
ATOM    138  HG2LGLU X   8       2.940  13.061   0.005  0.00  0.00           H  
ATOM    139  HG3LGLU X   8       2.029  12.851   1.496  0.00  0.00           H  
ATOM    140  N  LLEU X   9       4.288   8.322  -0.424  0.00  0.00           N  
ATOM    141  CA LLEU X   9       4.757   6.937  -0.310  0.00  0.00           C  
ATOM    142  C  LLEU X   9       6.288   6.817  -0.401  0.00  0.00           C  
ATOM    143  O  LLEU X   9       6.891   7.298  -1.358  0.00  0.00           O  
ATOM    144  CB LLEU X   9       4.049   6.084  -1.385  0.00  0.00           C  
ATOM    145  CG LLEU X   9       4.571   4.638  -1.513  0.00  0.00           C  
ATOM    146  CD1LLEU X   9       4.228   3.787  -0.294  0.00  0.00           C  
ATOM    147  CD2LLEU X   9       3.952   3.949  -2.723  0.00  0.00           C  
ATOM    148  H  LLEU X   9       3.972   8.640  -1.336  0.00  0.00           H  
ATOM    149  HA LLEU X   9       4.450   6.555   0.663  0.00  0.00           H  
ATOM    150  HB2LLEU X   9       2.981   6.059  -1.172  0.00  0.00           H  
ATOM    151  HB3LLEU X   9       4.175   6.577  -2.347  0.00  0.00           H  
ATOM    152  HG LLEU X   9       5.649   4.641  -1.658  0.00  0.00           H  
ATOM    153 HD11LLEU X   9       4.639   2.788  -0.428  0.00  0.00           H  
ATOM    154 HD12LLEU X   9       4.680   4.209   0.599  0.00  0.00           H  
ATOM    155 HD13LLEU X   9       3.149   3.728  -0.152  0.00  0.00           H  
ATOM    156 HD21LLEU X   9       4.405   2.968  -2.857  0.00  0.00           H  
ATOM    157 HD22LLEU X   9       2.891   3.820  -2.546  0.00  0.00           H  
ATOM    158 HD23LLEU X   9       4.116   4.545  -3.621  0.00  0.00           H  
ATOM    159  N  LILE X  10       6.895   6.059   0.511  0.00  0.00           N  
ATOM    160  CA LILE X  10       8.214   5.433   0.331  0.00  0.00           C  
ATOM    161  C  LILE X  10       8.021   3.943   0.011  0.00  0.00           C  
ATOM    162  O  LILE X  10       7.239   3.269   0.682  0.00  0.00           O  
ATOM    163  CB LILE X  10       9.088   5.607   1.596  0.00  0.00           C  
ATOM    164  CG1LILE X  10       9.252   7.075   2.051  0.00  0.00           C  
ATOM    165  CG2LILE X  10      10.465   4.950   1.396  0.00  0.00           C  
ATOM    166  CD1LILE X  10      10.041   7.983   1.102  0.00  0.00           C  
ATOM    167  H  LILE X  10       6.331   5.723   1.286  0.00  0.00           H  
ATOM    168  HA LILE X  10       8.728   5.900  -0.508  0.00  0.00           H  
ATOM    169  HB LILE X  10       8.589   5.081   2.412  0.00  0.00           H  
ATOM    170 HG12LILE X  10       8.265   7.507   2.192  0.00  0.00           H  
ATOM    171 HG13LILE X  10       9.747   7.088   3.022  0.00  0.00           H  
ATOM    172 HG21LILE X  10      11.108   5.158   2.250  0.00  0.00           H  
ATOM    173 HG22LILE X  10      10.356   3.870   1.316  0.00  0.00           H  
ATOM    174 HG23LILE X  10      10.944   5.324   0.492  0.00  0.00           H  
ATOM    175 HD11LILE X  10      10.022   9.005   1.483  0.00  0.00           H  
ATOM    176 HD12LILE X  10      11.078   7.654   1.038  0.00  0.00           H  
ATOM    177 HD13LILE X  10       9.587   7.966   0.114  0.00  0.00           H  
ATOM    178  N  LILE X  11       8.755   3.395  -0.961  0.00  0.00           N  
ATOM    179  CA LILE X  11       8.904   1.937  -1.100  0.00  0.00           C  
ATOM    180  C  LILE X  11      10.266   1.504  -0.562  0.00  0.00           C  
ATOM    181  O  LILE X  11      11.313   1.956  -1.021  0.00  0.00           O  
ATOM    182  CB LILE X  11       8.616   1.449  -2.534  0.00  0.00           C  
ATOM    183  CG1LILE X  11       7.091   1.522  -2.768  0.00  0.00           C  
ATOM    184  CG2LILE X  11       9.113   0.005  -2.740  0.00  0.00           C  
ATOM    185  CD1LILE X  11       6.678   1.400  -4.236  0.00  0.00           C  
ATOM    186  H  LILE X  11       9.390   3.995  -1.480  0.00  0.00           H  
ATOM    187  HA LILE X  11       8.164   1.444  -0.470  0.00  0.00           H  
ATOM    188  HB LILE X  11       9.130   2.100  -3.242  0.00  0.00           H  
ATOM    189 HG12LILE X  11       6.600   0.733  -2.198  0.00  0.00           H  
ATOM    190 HG13LILE X  11       6.716   2.477  -2.405  0.00  0.00           H  
ATOM    191 HG21LILE X  11       8.813  -0.372  -3.714  0.00  0.00           H  
ATOM    192 HG22LILE X  11      10.202  -0.037  -2.694  0.00  0.00           H  
ATOM    193 HG23LILE X  11       8.696  -0.644  -1.968  0.00  0.00           H  
ATOM    194 HD11LILE X  11       5.594   1.479  -4.317  0.00  0.00           H  
ATOM    195 HD12LILE X  11       7.140   2.198  -4.810  0.00  0.00           H  
ATOM    196 HD13LILE X  11       6.987   0.442  -4.644  0.00  0.00           H  
ATOM    197  N  LILE X  12      10.240   0.600   0.408  0.00  0.00           N  
ATOM    198  CA LILE X  12      11.422  -0.059   0.948  0.00  0.00           C  
ATOM    199  C  LILE X  12      11.581  -1.395   0.229  0.00  0.00           C  
ATOM    200  O  LILE X  12      10.728  -2.273   0.350  0.00  0.00           O  
ATOM    201  CB LILE X  12      11.280  -0.223   2.474  0.00  0.00           C  
ATOM    202  CG1LILE X  12      11.001   1.116   3.200  0.00  0.00           C  
ATOM    203  CG2LILE X  12      12.526  -0.909   3.049  0.00  0.00           C  
ATOM    204  CD1LILE X  12      12.051   2.208   2.987  0.00  0.00           C  
ATOM    205  H  LILE X  12       9.336   0.224   0.680  0.00  0.00           H  
ATOM    206  HA LILE X  12      12.310   0.542   0.747  0.00  0.00           H  
ATOM    207  HB LILE X  12      10.428  -0.875   2.669  0.00  0.00           H  
ATOM    208 HG12LILE X  12      10.033   1.504   2.882  0.00  0.00           H  
ATOM    209 HG13LILE X  12      10.930   0.931   4.269  0.00  0.00           H  
ATOM    210 HG21LILE X  12      12.406  -1.010   4.124  0.00  0.00           H  
ATOM    211 HG22LILE X  12      12.650  -1.909   2.632  0.00  0.00           H  
ATOM    212 HG23LILE X  12      13.425  -0.331   2.835  0.00  0.00           H  
ATOM    213 HD11LILE X  12      11.756   3.105   3.528  0.00  0.00           H  
ATOM    214 HD12LILE X  12      13.021   1.880   3.360  0.00  0.00           H  
ATOM    215 HD13LILE X  12      12.126   2.454   1.930  0.00  0.00           H  
ATOM    216  N  LVAL X  13      12.658  -1.548  -0.535  0.00  0.00           N  
ATOM    217  CA LVAL X  13      13.047  -2.830  -1.123  0.00  0.00           C  
ATOM    218  C  LVAL X  13      13.835  -3.604  -0.069  0.00  0.00           C  
ATOM    219  O  LVAL X  13      14.966  -3.234   0.264  0.00  0.00           O  
ATOM    220  CB LVAL X  13      13.860  -2.640  -2.417  0.00  0.00           C  
ATOM    221  CG1LVAL X  13      14.007  -3.984  -3.127  0.00  0.00           C  
ATOM    222  CG2LVAL X  13      13.180  -1.678  -3.399  0.00  0.00           C  
ATOM    223  H  LVAL X  13      13.326  -0.787  -0.611  0.00  0.00           H  
ATOM    224  HA LVAL X  13      12.149  -3.395  -1.373  0.00  0.00           H  
ATOM    225  HB LVAL X  13      14.853  -2.259  -2.185  0.00  0.00           H  
ATOM    226 HG11LVAL X  13      14.740  -3.905  -3.928  0.00  0.00           H  
ATOM    227 HG12LVAL X  13      14.327  -4.742  -2.419  0.00  0.00           H  
ATOM    228 HG13LVAL X  13      13.047  -4.288  -3.534  0.00  0.00           H  
ATOM    229 HG21LVAL X  13      13.752  -1.630  -4.323  0.00  0.00           H  
ATOM    230 HG22LVAL X  13      12.167  -2.021  -3.602  0.00  0.00           H  
ATOM    231 HG23LVAL X  13      13.144  -0.676  -2.974  0.00  0.00           H  
ATOM    232  N  LASP X  14      13.226  -4.656   0.480  0.00  0.00           N  
ATOM    233  CA LASP X  14      13.855  -5.484   1.515  0.00  0.00           C  
ATOM    234  C  LASP X  14      15.045  -6.287   0.965  0.00  0.00           C  
ATOM    235  O  LASP X  14      15.215  -6.393  -0.249  0.00  0.00           O  
ATOM    236  CB LASP X  14      12.824  -6.413   2.172  0.00  0.00           C  
ATOM    237  CG LASP X  14      12.801  -7.810   1.558  0.00  0.00           C  
ATOM    238  OD1LASP X  14      12.600  -7.959   0.334  0.00  0.00           O  
ATOM    239  OD2LASP X  14      13.002  -8.800   2.293  0.00  0.00           O1-
ATOM    240  H  LASP X  14      12.314  -4.926   0.131  0.00  0.00           H  
ATOM    241  HA LASP X  14      14.235  -4.809   2.279  0.00  0.00           H  
ATOM    242  HB2LASP X  14      13.073  -6.498   3.229  0.00  0.00           H  
ATOM    243  HB3LASP X  14      11.828  -5.979   2.092  0.00  0.00           H  
ATOM    244  N  LHID X  15      15.839  -6.931   1.826  0.00  0.00           N  
ATOM    245  CA LHID X  15      16.966  -7.738   1.356  0.00  0.00           C  
ATOM    246  C  LHID X  15      16.542  -8.896   0.436  0.00  0.00           C  
ATOM    247  O  LHID X  15      17.292  -9.235  -0.478  0.00  0.00           O  
ATOM    248  CB LHID X  15      17.788  -8.243   2.543  0.00  0.00           C  
ATOM    249  CG LHID X  15      19.102  -8.821   2.108  0.00  0.00           C  
ATOM    250  CD2LHID X  15      19.414 -10.141   1.936  0.00  0.00           C  
ATOM    251  ND1LHID X  15      20.160  -8.091   1.640  0.00  0.00           N  
ATOM    252  CE1LHID X  15      21.106  -8.941   1.222  0.00  0.00           C  
ATOM    253  NE2LHID X  15      20.695 -10.212   1.372  0.00  0.00           N  
ATOM    254  H  LHID X  15      15.643  -6.910   2.826  0.00  0.00           H  
ATOM    255  HA LHID X  15      17.609  -7.088   0.763  0.00  0.00           H  
ATOM    256  HB2LHID X  15      17.993  -7.408   3.212  0.00  0.00           H  
ATOM    257  HB3LHID X  15      17.227  -9.000   3.085  0.00  0.00           H  
ATOM    258  HD1LHID X  15      20.180  -7.075   1.580  0.00  0.00           H  
ATOM    259  HD2LHID X  15      18.766 -10.976   2.158  0.00  0.00           H  
ATOM    260  HE1LHID X  15      22.058  -8.648   0.803  0.00  0.00           H  
ATOM    261  N  LSER X  16      15.334  -9.454   0.594  0.00  0.00           N  
ATOM    262  CA LSER X  16      14.824 -10.527  -0.269  0.00  0.00           C  
ATOM    263  C  LSER X  16      14.729 -10.101  -1.729  0.00  0.00           C  
ATOM    264  O  LSER X  16      15.078 -10.903  -2.590  0.00  0.00           O  
ATOM    265  CB LSER X  16      13.432 -11.020   0.140  0.00  0.00           C  
ATOM    266  OG LSER X  16      13.337 -11.303   1.518  0.00  0.00           O  
ATOM    267  H  LSER X  16      14.736  -9.120   1.341  0.00  0.00           H  
ATOM    268  HA LSER X  16      15.511 -11.370  -0.211  0.00  0.00           H  
ATOM    269  HB2LSER X  16      12.677 -10.285  -0.124  0.00  0.00           H  
ATOM    270  HB3LSER X  16      13.207 -11.924  -0.422  0.00  0.00           H  
ATOM    271  HG LSER X  16      13.174 -10.432   1.952  0.00  0.00           H  
ATOM    272  N  LMET X  17      14.262  -8.881  -2.030  0.00  0.00           N  
ATOM    273  CA LMET X  17      14.173  -8.382  -3.414  0.00  0.00           C  
ATOM    274  C  LMET X  17      15.372  -7.508  -3.822  0.00  0.00           C  
ATOM    275  O  LMET X  17      15.860  -7.624  -4.945  0.00  0.00           O  
ATOM    276  CB LMET X  17      12.820  -7.688  -3.638  0.00  0.00           C  
ATOM    277  CG LMET X  17      12.445  -7.614  -5.128  0.00  0.00           C  
ATOM    278  SD LMET X  17      12.475  -5.974  -5.898  0.00  0.00           S  
ATOM    279  CE LMET X  17      11.030  -5.194  -5.131  0.00  0.00           C  
ATOM    280  H  LMET X  17      13.958  -8.281  -1.262  0.00  0.00           H  
ATOM    281  HA LMET X  17      14.190  -9.245  -4.081  0.00  0.00           H  
ATOM    282  HB2LMET X  17      12.048  -8.271  -3.144  0.00  0.00           H  
ATOM    283  HB3LMET X  17      12.826  -6.696  -3.188  0.00  0.00           H  
ATOM    284  HG2LMET X  17      13.116  -8.258  -5.695  0.00  0.00           H  
ATOM    285  HG3LMET X  17      11.443  -8.025  -5.250  0.00  0.00           H  
ATOM    286  HE1LMET X  17      11.049  -4.123  -5.332  0.00  0.00           H  
ATOM    287  HE2LMET X  17      10.120  -5.618  -5.549  0.00  0.00           H  
ATOM    288  HE3LMET X  17      11.046  -5.356  -4.052  0.00  0.00           H  
ATOM    289  N  LALA X  18      15.936  -6.719  -2.899  0.00  0.00           N  
ATOM    290  CA LALA X  18      17.159  -5.927  -3.097  0.00  0.00           C  
ATOM    291  C  LALA X  18      18.400  -6.809  -3.326  0.00  0.00           C  
ATOM    292  O  LALA X  18      19.389  -6.350  -3.893  0.00  0.00           O  
ATOM    293  CB LALA X  18      17.355  -4.988  -1.900  0.00  0.00           C  
ATOM    294  H  LALA X  18      15.506  -6.676  -1.980  0.00  0.00           H  
ATOM    295  HA LALA X  18      17.027  -5.318  -3.992  0.00  0.00           H  
ATOM    296  HB1LALA X  18      18.170  -4.301  -2.107  0.00  0.00           H  
ATOM    297  HB2LALA X  18      16.457  -4.402  -1.719  0.00  0.00           H  
ATOM    298  HB3LALA X  18      17.590  -5.565  -1.007  0.00  0.00           H  
ATOM    299  N  LLYS X  19      18.301  -8.104  -2.996  0.00  0.00           N  
ATOM    300  CA LLYS X  19      19.047  -9.223  -3.589  0.00  0.00           C  
ATOM    301  C  LLYS X  19      19.381  -9.000  -5.068  0.00  0.00           C  
ATOM    302  O  LLYS X  19      20.535  -9.207  -5.452  0.00  0.00           O  
ATOM    303  CB LLYS X  19      18.148 -10.456  -3.408  0.00  0.00           C  
ATOM    304  CG LLYS X  19      18.577 -11.768  -4.082  0.00  0.00           C  
ATOM    305  CD LLYS X  19      17.469 -12.821  -3.909  0.00  0.00           C  
ATOM    306  CE LLYS X  19      16.258 -12.500  -4.798  0.00  0.00           C  
ATOM    307  NZ LLYS X  19      15.020 -13.148  -4.317  0.00  0.00           N1+
ATOM    308  H  LLYS X  19      17.544  -8.353  -2.366  0.00  0.00           H  
ATOM    309  HA LLYS X  19      19.977  -9.357  -3.042  0.00  0.00           H  
ATOM    310  HB2LLYS X  19      18.049 -10.658  -2.343  0.00  0.00           H  
ATOM    311  HB3LLYS X  19      17.167 -10.178  -3.788  0.00  0.00           H  
ATOM    312  HG2LLYS X  19      18.763 -11.614  -5.145  0.00  0.00           H  
ATOM    313  HG3LLYS X  19      19.491 -12.129  -3.609  0.00  0.00           H  
ATOM    314  HD2LLYS X  19      17.856 -13.803  -4.176  0.00  0.00           H  
ATOM    315  HD3LLYS X  19      17.167 -12.846  -2.860  0.00  0.00           H  
ATOM    316  HE2LLYS X  19      16.082 -11.423  -4.793  0.00  0.00           H  
ATOM    317  HE3LLYS X  19      16.474 -12.802  -5.823  0.00  0.00           H  
ATOM    318  HZ1LLYS X  19      14.219 -12.734  -4.795  0.00  0.00           H  
ATOM    319  HZ2LLYS X  19      15.042 -14.153  -4.460  0.00  0.00           H  
ATOM    320  HZ3LLYS X  19      14.881 -12.948  -3.329  0.00  0.00           H  
ATOM    321  N  LLYS X  20      18.418  -8.543  -5.881  0.00  0.00           N  
ATOM    322  CA LLYS X  20      18.652  -8.035  -7.239  0.00  0.00           C  
ATOM    323  C  LLYS X  20      18.895  -6.524  -7.215  0.00  0.00           C  
ATOM    324  O  LLYS X  20      18.017  -5.725  -7.539  0.00  0.00           O  
ATOM    325  CB LLYS X  20      17.518  -8.466  -8.186  0.00  0.00           C  
ATOM    326  CG LLYS X  20      17.893  -8.281  -9.671  0.00  0.00           C  
ATOM    327  CD LLYS X  20      19.153  -9.078 -10.062  0.00  0.00           C  
ATOM    328  CE LLYS X  20      19.240  -9.307 -11.570  0.00  0.00           C  
ATOM    329  NZ LLYS X  20      20.383 -10.186 -11.905  0.00  0.00           N1+
ATOM    330  H  LLYS X  20      17.502  -8.371  -5.473  0.00  0.00           H  
ATOM    331  HA LLYS X  20      19.562  -8.494  -7.601  0.00  0.00           H  
ATOM    332  HB2LLYS X  20      17.297  -9.522  -8.019  0.00  0.00           H  
ATOM    333  HB3LLYS X  20      16.611  -7.900  -7.964  0.00  0.00           H  
ATOM    334  HG2LLYS X  20      17.049  -8.615 -10.274  0.00  0.00           H  
ATOM    335  HG3LLYS X  20      18.055  -7.224  -9.887  0.00  0.00           H  
ATOM    336  HD2LLYS X  20      20.042  -8.534  -9.741  0.00  0.00           H  
ATOM    337  HD3LLYS X  20      19.137 -10.047  -9.561  0.00  0.00           H  
ATOM    338  HE2LLYS X  20      18.311  -9.770 -11.912  0.00  0.00           H  
ATOM    339  HE3LLYS X  20      19.346  -8.342 -12.066  0.00  0.00           H  
ATOM    340  HZ1LLYS X  20      20.475 -10.342 -12.903  0.00  0.00           H  
ATOM    341  HZ2LLYS X  20      21.262  -9.802 -11.579  0.00  0.00           H  
ATOM    342  HZ3LLYS X  20      20.287 -11.099 -11.461  0.00  0.00           H  
ATOM    343  N  LCYX X  21      20.111  -6.124  -6.846  0.00  0.00           N  
ATOM    344  CA LCYX X  21      20.460  -4.718  -6.615  0.00  0.00           C  
ATOM    345  C  LCYX X  21      20.628  -3.871  -7.897  0.00  0.00           C  
ATOM    346  O  LCYX X  21      21.192  -2.777  -7.853  0.00  0.00           O  
ATOM    347  CB LCYX X  21      21.676  -4.630  -5.688  0.00  0.00           C  
ATOM    348  SG LCYX X  21      21.793  -3.057  -4.788  0.00  0.00           S  
ATOM    349  H  LCYX X  21      20.779  -6.828  -6.568  0.00  0.00           H  
ATOM    350  HA LCYX X  21      19.623  -4.278  -6.070  0.00  0.00           H  
ATOM    351  HB2LCYX X  21      21.637  -5.434  -4.951  0.00  0.00           H  
ATOM    352  HB3LCYX X  21      22.579  -4.762  -6.283  0.00  0.00           H  
ATOM    353  N  LASN X  22      20.120  -4.329  -9.047  0.00  0.00           N  
ATOM    354  CA LASN X  22      19.912  -3.479 -10.219  0.00  0.00           C  
ATOM    355  C  LASN X  22      18.768  -2.499  -9.917  0.00  0.00           C  
ATOM    356  O  LASN X  22      17.617  -2.713 -10.307  0.00  0.00           O  
ATOM    357  CB LASN X  22      19.646  -4.351 -11.459  0.00  0.00           C  
ATOM    358  CG LASN X  22      19.428  -3.539 -12.728  0.00  0.00           C  
ATOM    359  ND2LASN X  22      19.245  -4.203 -13.839  0.00  0.00           N  
ATOM    360  OD1LASN X  22      19.404  -2.313 -12.750  0.00  0.00           O  
ATOM    361  H  LASN X  22      19.622  -5.204  -9.015  0.00  0.00           H  
ATOM    362  HA LASN X  22      20.815  -2.895 -10.404  0.00  0.00           H  
ATOM    363  HB2LASN X  22      20.499  -5.005 -11.620  0.00  0.00           H  
ATOM    364  HB3LASN X  22      18.764  -4.968 -11.291  0.00  0.00           H  
ATOM    365 HD21LASN X  22      19.045  -3.675 -14.681  0.00  0.00           H  
ATOM    366 HD22LASN X  22      19.268  -5.214 -13.839  0.00  0.00           H  
ATOM    367  N  LSER X  23      19.083  -1.434  -9.180  0.00  0.00           N  
ATOM    368  CA LSER X  23      18.098  -0.461  -8.720  0.00  0.00           C  
ATOM    369  C  LSER X  23      17.348   0.192  -9.879  0.00  0.00           C  
ATOM    370  O  LSER X  23      16.155   0.408  -9.736  0.00  0.00           O  
ATOM    371  CB LSER X  23      18.754   0.578  -7.808  0.00  0.00           C  
ATOM    372  OG LSER X  23      19.181  -0.039  -6.603  0.00  0.00           O  
ATOM    373  H  LSER X  23      20.022  -1.374  -8.806  0.00  0.00           H  
ATOM    374  HA LSER X  23      17.355  -0.994  -8.131  0.00  0.00           H  
ATOM    375  HB2LSER X  23      19.611   1.014  -8.320  0.00  0.00           H  
ATOM    376  HB3LSER X  23      18.039   1.366  -7.572  0.00  0.00           H  
ATOM    377  HG LSER X  23      18.394  -0.175  -6.052  0.00  0.00           H  
ATOM    378  N  LTHR X  24      17.949   0.376 -11.059  0.00  0.00           N  
ATOM    379  CA LTHR X  24      17.234   0.865 -12.254  0.00  0.00           C  
ATOM    380  C  LTHR X  24      16.093  -0.079 -12.660  0.00  0.00           C  
ATOM    381  O  LTHR X  24      14.955   0.360 -12.851  0.00  0.00           O  
ATOM    382  CB LTHR X  24      18.187   1.057 -13.447  0.00  0.00           C  
ATOM    383  CG2LTHR X  24      17.483   1.706 -14.637  0.00  0.00           C  
ATOM    384  OG1LTHR X  24      19.249   1.922 -13.126  0.00  0.00           O  
ATOM    385  H  LTHR X  24      18.947   0.199 -11.122  0.00  0.00           H  
ATOM    386  HA LTHR X  24      16.794   1.834 -12.016  0.00  0.00           H  
ATOM    387  HB LTHR X  24      18.598   0.094 -13.753  0.00  0.00           H  
ATOM    388  HG1LTHR X  24      19.834   1.463 -12.488  0.00  0.00           H  
ATOM    389 HG21LTHR X  24      18.210   1.929 -15.417  0.00  0.00           H  
ATOM    390 HG22LTHR X  24      16.732   1.031 -15.042  0.00  0.00           H  
ATOM    391 HG23LTHR X  24      17.004   2.634 -14.325  0.00  0.00           H  
ATOM    392  N  LALA X  25      16.356  -1.387 -12.754  0.00  0.00           N  
ATOM    393  CA LALA X  25      15.327  -2.379 -13.073  0.00  0.00           C  
ATOM    394  C  LALA X  25      14.297  -2.542 -11.945  0.00  0.00           C  
ATOM    395  O  LALA X  25      13.101  -2.635 -12.217  0.00  0.00           O  
ATOM    396  CB LALA X  25      15.996  -3.714 -13.391  0.00  0.00           C  
ATOM    397  H  LALA X  25      17.294  -1.714 -12.546  0.00  0.00           H  
ATOM    398  HA LALA X  25      14.790  -2.053 -13.965  0.00  0.00           H  
ATOM    399  HB1LALA X  25      15.234  -4.445 -13.662  0.00  0.00           H  
ATOM    400  HB2LALA X  25      16.673  -3.584 -14.232  0.00  0.00           H  
ATOM    401  HB3LALA X  25      16.547  -4.079 -12.523  0.00  0.00           H  
ATOM    402  N  LTHR X  26      14.729  -2.524 -10.684  0.00  0.00           N  
ATOM    403  CA LTHR X  26      13.831  -2.651  -9.526  0.00  0.00           C  
ATOM    404  C  LTHR X  26      12.949  -1.413  -9.326  0.00  0.00           C  
ATOM    405  O  LTHR X  26      11.748  -1.556  -9.102  0.00  0.00           O  
ATOM    406  CB LTHR X  26      14.638  -3.022  -8.278  0.00  0.00           C  
ATOM    407  CG2LTHR X  26      13.793  -2.998  -7.008  0.00  0.00           C  
ATOM    408  OG1LTHR X  26      15.111  -4.337  -8.470  0.00  0.00           O  
ATOM    409  H  LTHR X  26      15.732  -2.520 -10.518  0.00  0.00           H  
ATOM    410  HA LTHR X  26      13.152  -3.483  -9.714  0.00  0.00           H  
ATOM    411  HB LTHR X  26      15.482  -2.342  -8.167  0.00  0.00           H  
ATOM    412  HG1LTHR X  26      15.816  -4.532  -7.841  0.00  0.00           H  
ATOM    413 HG21LTHR X  26      14.311  -3.521  -6.206  0.00  0.00           H  
ATOM    414 HG22LTHR X  26      13.611  -1.968  -6.703  0.00  0.00           H  
ATOM    415 HG23LTHR X  26      12.837  -3.485  -7.193  0.00  0.00           H  
ATOM    416  N  LASN X  27      13.477  -0.201  -9.527  0.00  0.00           N  
ATOM    417  CA LASN X  27      12.672   1.012  -9.672  0.00  0.00           C  
ATOM    418  C  LASN X  27      11.703   0.887 -10.853  0.00  0.00           C  
ATOM    419  O  LASN X  27      10.550   1.267 -10.717  0.00  0.00           O  
ATOM    420  CB LASN X  27      13.566   2.252  -9.840  0.00  0.00           C  
ATOM    421  CG LASN X  27      14.031   2.827  -8.515  0.00  0.00           C  
ATOM    422  ND2LASN X  27      13.465   3.928  -8.084  0.00  0.00           N  
ATOM    423  OD1LASN X  27      14.914   2.315  -7.852  0.00  0.00           O  
ATOM    424  H  LASN X  27      14.477  -0.119  -9.672  0.00  0.00           H  
ATOM    425  HA LASN X  27      12.069   1.147  -8.774  0.00  0.00           H  
ATOM    426  HB2LASN X  27      14.429   2.034 -10.466  0.00  0.00           H  
ATOM    427  HB3LASN X  27      13.001   3.021 -10.356  0.00  0.00           H  
ATOM    428 HD21LASN X  27      13.850   4.328  -7.246  0.00  0.00           H  
ATOM    429 HD22LASN X  27      12.852   4.444  -8.695  0.00  0.00           H  
ATOM    430  N  LTHR X  28      12.112   0.298 -11.982  0.00  0.00           N  
ATOM    431  CA LTHR X  28      11.210   0.085 -13.129  0.00  0.00           C  
ATOM    432  C  LTHR X  28      10.057  -0.874 -12.786  0.00  0.00           C  
ATOM    433  O  LTHR X  28       8.902  -0.524 -13.023  0.00  0.00           O  
ATOM    434  CB LTHR X  28      11.977  -0.370 -14.379  0.00  0.00           C  
ATOM    435  CG2LTHR X  28      11.085  -0.403 -15.615  0.00  0.00           C  
ATOM    436  OG1LTHR X  28      13.017   0.544 -14.676  0.00  0.00           O  
ATOM    437  H  LTHR X  28      13.081   0.010 -12.048  0.00  0.00           H  
ATOM    438  HA LTHR X  28      10.748   1.042 -13.369  0.00  0.00           H  
ATOM    439  HB LTHR X  28      12.403  -1.359 -14.224  0.00  0.00           H  
ATOM    440  HG1LTHR X  28      13.666   0.508 -13.942  0.00  0.00           H  
ATOM    441 HG21LTHR X  28      11.679  -0.664 -16.489  0.00  0.00           H  
ATOM    442 HG22LTHR X  28      10.302  -1.148 -15.492  0.00  0.00           H  
ATOM    443 HG23LTHR X  28      10.627   0.574 -15.769  0.00  0.00           H  
ATOM    444  N  LLYS X  29      10.333  -2.008 -12.117  0.00  0.00           N  
ATOM    445  CA LLYS X  29       9.312  -2.905 -11.533  0.00  0.00           C  
ATOM    446  C  LLYS X  29       8.361  -2.119 -10.622  0.00  0.00           C  
ATOM    447  O  LLYS X  29       7.146  -2.234 -10.750  0.00  0.00           O  
ATOM    448  CB LLYS X  29      10.010  -4.063 -10.778  0.00  0.00           C  
ATOM    449  CG LLYS X  29       9.033  -5.032 -10.080  0.00  0.00           C  
ATOM    450  CD LLYS X  29       9.707  -6.005  -9.096  0.00  0.00           C  
ATOM    451  CE LLYS X  29      10.549  -7.123  -9.729  0.00  0.00           C  
ATOM    452  NZ LLYS X  29       9.724  -8.098 -10.485  0.00  0.00           N1+
ATOM    453  H  LLYS X  29      11.312  -2.239 -11.974  0.00  0.00           H  
ATOM    454  HA LLYS X  29       8.705  -3.316 -12.340  0.00  0.00           H  
ATOM    455  HB2LLYS X  29      10.628  -4.625 -11.480  0.00  0.00           H  
ATOM    456  HB3LLYS X  29      10.668  -3.641 -10.021  0.00  0.00           H  
ATOM    457  HG2LLYS X  29       8.316  -4.455  -9.498  0.00  0.00           H  
ATOM    458  HG3LLYS X  29       8.478  -5.593 -10.828  0.00  0.00           H  
ATOM    459  HD2LLYS X  29      10.347  -5.432  -8.423  0.00  0.00           H  
ATOM    460  HD3LLYS X  29       8.931  -6.464  -8.482  0.00  0.00           H  
ATOM    461  HE2LLYS X  29      11.312  -6.682 -10.377  0.00  0.00           H  
ATOM    462  HE3LLYS X  29      11.068  -7.649  -8.919  0.00  0.00           H  
ATOM    463  HZ1LLYS X  29       8.931  -8.435  -9.942  0.00  0.00           H  
ATOM    464  HZ2LLYS X  29       9.372  -7.715 -11.357  0.00  0.00           H  
ATOM    465  HZ3LLYS X  29      10.251  -8.950 -10.673  0.00  0.00           H  
ATOM    466  N  LILE X  30       8.906  -1.284  -9.737  0.00  0.00           N  
ATOM    467  CA LILE X  30       8.131  -0.402  -8.857  0.00  0.00           C  
ATOM    468  C  LILE X  30       7.259   0.578  -9.655  0.00  0.00           C  
ATOM    469  O  LILE X  30       6.086   0.724  -9.327  0.00  0.00           O  
ATOM    470  CB LILE X  30       9.085   0.299  -7.863  0.00  0.00           C  
ATOM    471  CG1LILE X  30       9.488  -0.703  -6.762  0.00  0.00           C  
ATOM    472  CG2LILE X  30       8.471   1.571  -7.262  0.00  0.00           C  
ATOM    473  CD1LILE X  30      10.740  -0.285  -5.986  0.00  0.00           C  
ATOM    474  H  LILE X  30       9.918  -1.256  -9.674  0.00  0.00           H  
ATOM    475  HA LILE X  30       7.439  -1.015  -8.279  0.00  0.00           H  
ATOM    476  HB LILE X  30       9.984   0.596  -8.392  0.00  0.00           H  
ATOM    477 HG12LILE X  30       8.659  -0.826  -6.067  0.00  0.00           H  
ATOM    478 HG13LILE X  30       9.698  -1.675  -7.209  0.00  0.00           H  
ATOM    479 HG21LILE X  30       9.085   1.953  -6.448  0.00  0.00           H  
ATOM    480 HG22LILE X  30       8.412   2.348  -8.025  0.00  0.00           H  
ATOM    481 HG23LILE X  30       7.470   1.354  -6.895  0.00  0.00           H  
ATOM    482 HD11LILE X  30      11.001  -1.079  -5.290  0.00  0.00           H  
ATOM    483 HD12LILE X  30      11.573  -0.128  -6.671  0.00  0.00           H  
ATOM    484 HD13LILE X  30      10.553   0.626  -5.421  0.00  0.00           H  
ATOM    485  N  LTYR X  31       7.764   1.210 -10.714  0.00  0.00           N  
ATOM    486  CA LTYR X  31       6.999   2.153 -11.536  0.00  0.00           C  
ATOM    487  C  LTYR X  31       5.845   1.468 -12.289  0.00  0.00           C  
ATOM    488  O  LTYR X  31       4.751   2.028 -12.343  0.00  0.00           O  
ATOM    489  CB LTYR X  31       7.943   2.907 -12.491  0.00  0.00           C  
ATOM    490  CG LTYR X  31       9.118   3.655 -11.863  0.00  0.00           C  
ATOM    491  CD1LTYR X  31      10.300   3.839 -12.614  0.00  0.00           C  
ATOM    492  CD2LTYR X  31       9.048   4.172 -10.550  0.00  0.00           C  
ATOM    493  CE1LTYR X  31      11.399   4.528 -12.061  0.00  0.00           C  
ATOM    494  CE2LTYR X  31      10.149   4.851  -9.991  0.00  0.00           C  
ATOM    495  CZ LTYR X  31      11.317   5.050 -10.753  0.00  0.00           C  
ATOM    496  OH LTYR X  31      12.350   5.762 -10.229  0.00  0.00           O  
ATOM    497  H  LTYR X  31       8.749   1.086 -10.926  0.00  0.00           H  
ATOM    498  HA LTYR X  31       6.535   2.887 -10.876  0.00  0.00           H  
ATOM    499  HB2LTYR X  31       8.339   2.189 -13.211  0.00  0.00           H  
ATOM    500  HB3LTYR X  31       7.351   3.634 -13.049  0.00  0.00           H  
ATOM    501  HD1LTYR X  31      10.362   3.457 -13.623  0.00  0.00           H  
ATOM    502  HD2LTYR X  31       8.150   4.054  -9.962  0.00  0.00           H  
ATOM    503  HE1LTYR X  31      12.297   4.684 -12.641  0.00  0.00           H  
ATOM    504  HE2LTYR X  31      10.094   5.244  -8.987  0.00  0.00           H  
ATOM    505  HH LTYR X  31      12.022   6.613  -9.883  0.00  0.00           H  
ATOM    506  N  LGLU X  32       6.027   0.236 -12.784  0.00  0.00           N  
ATOM    507  CA LGLU X  32       4.943  -0.583 -13.365  0.00  0.00           C  
ATOM    508  C  LGLU X  32       3.798  -0.818 -12.355  0.00  0.00           C  
ATOM    509  O  LGLU X  32       2.611  -0.709 -12.694  0.00  0.00           O  
ATOM    510  CB LGLU X  32       5.488  -1.952 -13.827  0.00  0.00           C  
ATOM    511  CG LGLU X  32       6.535  -1.910 -14.954  0.00  0.00           C  
ATOM    512  CD LGLU X  32       7.386  -3.193 -14.994  0.00  0.00           C  
ATOM    513  OE1LGLU X  32       6.835  -4.316 -14.933  0.00  0.00           O  
ATOM    514  OE2LGLU X  32       8.629  -3.129 -15.118  0.00  0.00           O1-
ATOM    515  H  LGLU X  32       6.962  -0.163 -12.734  0.00  0.00           H  
ATOM    516  HA LGLU X  32       4.521  -0.063 -14.226  0.00  0.00           H  
ATOM    517  HB2LGLU X  32       5.930  -2.448 -12.966  0.00  0.00           H  
ATOM    518  HB3LGLU X  32       4.653  -2.569 -14.162  0.00  0.00           H  
ATOM    519  HG2LGLU X  32       6.019  -1.785 -15.908  0.00  0.00           H  
ATOM    520  HG3LGLU X  32       7.188  -1.048 -14.827  0.00  0.00           H  
ATOM    521  N  LILE X  33       4.163  -1.111 -11.101  0.00  0.00           N  
ATOM    522  CA LILE X  33       3.234  -1.350  -9.989  0.00  0.00           C  
ATOM    523  C  LILE X  33       2.545  -0.043  -9.562  0.00  0.00           C  
ATOM    524  O  LILE X  33       1.320   0.014  -9.515  0.00  0.00           O  
ATOM    525  CB LILE X  33       3.971  -2.038  -8.810  0.00  0.00           C  
ATOM    526  CG1LILE X  33       4.515  -3.423  -9.226  0.00  0.00           C  
ATOM    527  CG2LILE X  33       3.040  -2.209  -7.598  0.00  0.00           C  
ATOM    528  CD1LILE X  33       5.585  -3.995  -8.288  0.00  0.00           C  
ATOM    529  H  LILE X  33       5.158  -1.182 -10.910  0.00  0.00           H  
ATOM    530  HA LILE X  33       2.451  -2.026 -10.334  0.00  0.00           H  
ATOM    531  HB LILE X  33       4.810  -1.409  -8.511  0.00  0.00           H  
ATOM    532 HG12LILE X  33       3.688  -4.125  -9.307  0.00  0.00           H  
ATOM    533 HG13LILE X  33       4.975  -3.356 -10.207  0.00  0.00           H  
ATOM    534 HG21LILE X  33       3.560  -2.691  -6.772  0.00  0.00           H  
ATOM    535 HG22LILE X  33       2.688  -1.242  -7.244  0.00  0.00           H  
ATOM    536 HG23LILE X  33       2.186  -2.820  -7.878  0.00  0.00           H  
ATOM    537 HD11LILE X  33       5.913  -4.964  -8.663  0.00  0.00           H  
ATOM    538 HD12LILE X  33       6.442  -3.323  -8.254  0.00  0.00           H  
ATOM    539 HD13LILE X  33       5.190  -4.125  -7.283  0.00  0.00           H  
ATOM    540  N  LVAL X  34       3.307   1.020  -9.290  0.00  0.00           N  
ATOM    541  CA LVAL X  34       2.816   2.310  -8.765  0.00  0.00           C  
ATOM    542  C  LVAL X  34       1.945   3.060  -9.774  0.00  0.00           C  
ATOM    543  O  LVAL X  34       0.922   3.626  -9.381  0.00  0.00           O  
ATOM    544  CB LVAL X  34       4.002   3.176  -8.289  0.00  0.00           C  
ATOM    545  CG1LVAL X  34       3.624   4.629  -7.970  0.00  0.00           C  
ATOM    546  CG2LVAL X  34       4.603   2.570  -7.014  0.00  0.00           C  
ATOM    547  H  LVAL X  34       4.312   0.902  -9.374  0.00  0.00           H  
ATOM    548  HA LVAL X  34       2.184   2.110  -7.900  0.00  0.00           H  
ATOM    549  HB LVAL X  34       4.766   3.193  -9.068  0.00  0.00           H  
ATOM    550 HG11LVAL X  34       4.502   5.163  -7.613  0.00  0.00           H  
ATOM    551 HG12LVAL X  34       3.276   5.141  -8.867  0.00  0.00           H  
ATOM    552 HG13LVAL X  34       2.844   4.660  -7.207  0.00  0.00           H  
ATOM    553 HG21LVAL X  34       5.471   3.144  -6.703  0.00  0.00           H  
ATOM    554 HG22LVAL X  34       3.872   2.582  -6.211  0.00  0.00           H  
ATOM    555 HG23LVAL X  34       4.914   1.540  -7.185  0.00  0.00           H  
ATOM    556  N  LASN X  35       2.276   3.012 -11.071  0.00  0.00           N  
ATOM    557  CA LASN X  35       1.381   3.478 -12.135  0.00  0.00           C  
ATOM    558  C  LASN X  35       0.011   2.801 -12.006  0.00  0.00           C  
ATOM    559  O  LASN X  35      -1.016   3.470 -11.925  0.00  0.00           O  
ATOM    560  CB LASN X  35       2.029   3.181 -13.505  0.00  0.00           C  
ATOM    561  CG LASN X  35       1.040   3.216 -14.661  0.00  0.00           C  
ATOM    562  ND2LASN X  35       0.471   2.086 -15.011  0.00  0.00           N  
ATOM    563  OD1LASN X  35       0.766   4.245 -15.264  0.00  0.00           O  
ATOM    564  H  LASN X  35       3.148   2.564 -11.340  0.00  0.00           H  
ATOM    565  HA LASN X  35       1.218   4.551 -12.033  0.00  0.00           H  
ATOM    566  HB2LASN X  35       2.825   3.900 -13.696  0.00  0.00           H  
ATOM    567  HB3LASN X  35       2.475   2.187 -13.488  0.00  0.00           H  
ATOM    568 HD21LASN X  35      -0.234   2.105 -15.741  0.00  0.00           H  
ATOM    569 HD22LASN X  35       0.664   1.230 -14.520  0.00  0.00           H  
ATOM    570  N  LSER X  36       0.017   1.469 -11.939  0.00  0.00           N  
ATOM    571  CA LSER X  36      -1.204   0.669 -11.917  0.00  0.00           C  
ATOM    572  C  LSER X  36      -1.975   0.842 -10.603  0.00  0.00           C  
ATOM    573  O  LSER X  36      -3.196   0.908 -10.623  0.00  0.00           O  
ATOM    574  CB LSER X  36      -0.859  -0.797 -12.187  0.00  0.00           C  
ATOM    575  OG LSER X  36      -0.119  -0.913 -13.396  0.00  0.00           O  
ATOM    576  H  LSER X  36       0.906   0.988 -11.926  0.00  0.00           H  
ATOM    577  HA LSER X  36      -1.859   1.008 -12.720  0.00  0.00           H  
ATOM    578  HB2LSER X  36      -0.255  -1.186 -11.370  0.00  0.00           H  
ATOM    579  HB3LSER X  36      -1.781  -1.376 -12.263  0.00  0.00           H  
ATOM    580  HG LSER X  36       0.829  -0.956 -13.164  0.00  0.00           H  
ATOM    581  N  LALA X  37      -1.297   1.006  -9.464  0.00  0.00           N  
ATOM    582  CA LALA X  37      -1.937   1.241  -8.169  0.00  0.00           C  
ATOM    583  C  LALA X  37      -2.730   2.560  -8.141  0.00  0.00           C  
ATOM    584  O  LALA X  37      -3.839   2.587  -7.615  0.00  0.00           O  
ATOM    585  CB LALA X  37      -0.864   1.193  -7.078  0.00  0.00           C  
ATOM    586  H  LALA X  37      -0.288   0.907  -9.485  0.00  0.00           H  
ATOM    587  HA LALA X  37      -2.646   0.434  -7.979  0.00  0.00           H  
ATOM    588  HB1LALA X  37      -1.335   1.296  -6.100  0.00  0.00           H  
ATOM    589  HB2LALA X  37      -0.343   0.235  -7.117  0.00  0.00           H  
ATOM    590  HB3LALA X  37      -0.145   2.001  -7.219  0.00  0.00           H  
ATOM    591  N  LASN X  38      -2.215   3.629  -8.762  0.00  0.00           N  
ATOM    592  CA LASN X  38      -2.964   4.874  -8.982  0.00  0.00           C  
ATOM    593  C  LASN X  38      -4.158   4.676  -9.928  0.00  0.00           C  
ATOM    594  O  LASN X  38      -5.266   5.132  -9.651  0.00  0.00           O  
ATOM    595  CB LASN X  38      -2.006   5.931  -9.551  0.00  0.00           C  
ATOM    596  CG LASN X  38      -1.167   6.549  -8.461  0.00  0.00           C  
ATOM    597  ND2LASN X  38       0.051   6.107  -8.271  0.00  0.00           N  
ATOM    598  OD1LASN X  38      -1.627   7.423  -7.751  0.00  0.00           O  
ATOM    599  H  LASN X  38      -1.299   3.537  -9.183  0.00  0.00           H  
ATOM    600  HA LASN X  38      -3.371   5.233  -8.034  0.00  0.00           H  
ATOM    601  HB2LASN X  38      -1.368   5.506 -10.324  0.00  0.00           H  
ATOM    602  HB3LASN X  38      -2.593   6.729 -10.002  0.00  0.00           H  
ATOM    603 HD21LASN X  38       0.568   6.478  -7.481  0.00  0.00           H  
ATOM    604 HD22LASN X  38       0.397   5.312  -8.794  0.00  0.00           H  
ATOM    605  N  LGLU X  39      -3.934   3.952 -11.023  0.00  0.00           N  
ATOM    606  CA LGLU X  39      -4.948   3.605 -12.023  0.00  0.00           C  
ATOM    607  C  LGLU X  39      -6.130   2.822 -11.405  0.00  0.00           C  
ATOM    608  O  LGLU X  39      -7.287   3.032 -11.779  0.00  0.00           O  
ATOM    609  CB LGLU X  39      -4.217   2.805 -13.121  0.00  0.00           C  
ATOM    610  CG LGLU X  39      -4.750   2.994 -14.537  0.00  0.00           C  
ATOM    611  CD LGLU X  39      -6.168   2.474 -14.723  0.00  0.00           C  
ATOM    612  OE1LGLU X  39      -6.460   1.293 -14.418  0.00  0.00           O  
ATOM    613  OE2LGLU X  39      -7.009   3.246 -15.241  0.00  0.00           O1-
ATOM    614  H  LGLU X  39      -2.986   3.638 -11.198  0.00  0.00           H  
ATOM    615  HA LGLU X  39      -5.342   4.529 -12.450  0.00  0.00           H  
ATOM    616  HB2LGLU X  39      -3.178   3.126 -13.164  0.00  0.00           H  
ATOM    617  HB3LGLU X  39      -4.219   1.750 -12.864  0.00  0.00           H  
ATOM    618  HG2LGLU X  39      -4.711   4.057 -14.781  0.00  0.00           H  
ATOM    619  HG3LGLU X  39      -4.092   2.468 -15.230  0.00  0.00           H  
ATOM    620  N  LILE X  40      -5.842   1.962 -10.421  0.00  0.00           N  
ATOM    621  CA LILE X  40      -6.805   1.215  -9.598  0.00  0.00           C  
ATOM    622  C  LILE X  40      -7.488   2.117  -8.550  0.00  0.00           C  
ATOM    623  O  LILE X  40      -8.706   2.058  -8.410  0.00  0.00           O  
ATOM    624  CB LILE X  40      -6.087   0.003  -8.944  0.00  0.00           C  
ATOM    625  CG1LILE X  40      -5.622  -1.038  -9.993  0.00  0.00           C  
ATOM    626  CG2LILE X  40      -6.979  -0.712  -7.916  0.00  0.00           C  
ATOM    627  CD1LILE X  40      -4.440  -1.887  -9.506  0.00  0.00           C  
ATOM    628  H  LILE X  40      -4.855   1.794 -10.247  0.00  0.00           H  
ATOM    629  HA LILE X  40      -7.594   0.829 -10.243  0.00  0.00           H  
ATOM    630  HB LILE X  40      -5.208   0.380  -8.419  0.00  0.00           H  
ATOM    631 HG12LILE X  40      -6.448  -1.700 -10.246  0.00  0.00           H  
ATOM    632 HG13LILE X  40      -5.316  -0.542 -10.913  0.00  0.00           H  
ATOM    633 HG21LILE X  40      -6.490  -1.604  -7.527  0.00  0.00           H  
ATOM    634 HG22LILE X  40      -7.181  -0.056  -7.075  0.00  0.00           H  
ATOM    635 HG23LILE X  40      -7.925  -0.994  -8.379  0.00  0.00           H  
ATOM    636 HD11LILE X  40      -4.153  -2.594 -10.285  0.00  0.00           H  
ATOM    637 HD12LILE X  40      -3.589  -1.252  -9.276  0.00  0.00           H  
ATOM    638 HD13LILE X  40      -4.710  -2.435  -8.608  0.00  0.00           H  
ATOM    639  N  LPHE X  41      -6.740   2.950  -7.813  0.00  0.00           N  
ATOM    640  CA LPHE X  41      -7.256   3.779  -6.705  0.00  0.00           C  
ATOM    641  C  LPHE X  41      -8.125   4.981  -7.116  0.00  0.00           C  
ATOM    642  O  LPHE X  41      -8.978   5.415  -6.334  0.00  0.00           O  
ATOM    643  CB LPHE X  41      -6.075   4.294  -5.864  0.00  0.00           C  
ATOM    644  CG LPHE X  41      -5.731   3.505  -4.618  0.00  0.00           C  
ATOM    645  CD1LPHE X  41      -4.392   3.187  -4.328  0.00  0.00           C  
ATOM    646  CD2LPHE X  41      -6.731   3.238  -3.664  0.00  0.00           C  
ATOM    647  CE1LPHE X  41      -4.057   2.616  -3.088  0.00  0.00           C  
ATOM    648  CE2LPHE X  41      -6.398   2.656  -2.431  0.00  0.00           C  
ATOM    649  CZ LPHE X  41      -5.061   2.350  -2.140  0.00  0.00           C  
ATOM    650  H  LPHE X  41      -5.736   2.942  -7.959  0.00  0.00           H  
ATOM    651  HA LPHE X  41      -7.897   3.162  -6.080  0.00  0.00           H  
ATOM    652  HB2LPHE X  41      -5.196   4.426  -6.493  0.00  0.00           H  
ATOM    653  HB3LPHE X  41      -6.325   5.284  -5.506  0.00  0.00           H  
ATOM    654  HD1LPHE X  41      -3.617   3.416  -5.044  0.00  0.00           H  
ATOM    655  HD2LPHE X  41      -7.757   3.513  -3.858  0.00  0.00           H  
ATOM    656  HE1LPHE X  41      -3.026   2.398  -2.856  0.00  0.00           H  
ATOM    657  HE2LPHE X  41      -7.169   2.470  -1.695  0.00  0.00           H  
ATOM    658  HZ LPHE X  41      -4.814   1.926  -1.178  0.00  0.00           H  
ATOM    659  N  LASN X  42      -7.942   5.506  -8.330  0.00  0.00           N  
ATOM    660  CA LASN X  42      -8.591   6.724  -8.829  0.00  0.00           C  
ATOM    661  C  LASN X  42     -10.114   6.871  -8.541  0.00  0.00           C  
ATOM    662  O  LASN X  42     -10.519   7.994  -8.223  0.00  0.00           O  
ATOM    663  CB LASN X  42      -8.246   6.844 -10.328  0.00  0.00           C  
ATOM    664  CG LASN X  42      -9.326   7.520 -11.150  0.00  0.00           C  
ATOM    665  ND2LASN X  42      -9.389   8.826 -11.199  0.00  0.00           N  
ATOM    666  OD1LASN X  42     -10.170   6.865 -11.748  0.00  0.00           O  
ATOM    667  H  LASN X  42      -7.172   5.133  -8.877  0.00  0.00           H  
ATOM    668  HA LASN X  42      -8.120   7.564  -8.315  0.00  0.00           H  
ATOM    669  HB2LASN X  42      -7.308   7.386 -10.438  0.00  0.00           H  
ATOM    670  HB3LASN X  42      -8.100   5.851 -10.756  0.00  0.00           H  
ATOM    671 HD21LASN X  42     -10.046   9.236 -11.841  0.00  0.00           H  
ATOM    672 HD22LASN X  42      -8.709   9.441 -10.750  0.00  0.00           H  
ATOM    673  N  LPRO X  43     -10.973   5.828  -8.602  0.00  0.00           N  
ATOM    674  CA LPRO X  43     -12.407   5.945  -8.298  0.00  0.00           C  
ATOM    675  C  LPRO X  43     -12.732   6.464  -6.888  0.00  0.00           C  
ATOM    676  O  LPRO X  43     -13.779   7.084  -6.685  0.00  0.00           O  
ATOM    677  CB LPRO X  43     -12.975   4.534  -8.496  0.00  0.00           C  
ATOM    678  CG LPRO X  43     -12.050   3.933  -9.551  0.00  0.00           C  
ATOM    679  CD LPRO X  43     -10.700   4.499  -9.127  0.00  0.00           C  
ATOM    680  HA LPRO X  43     -12.862   6.615  -9.029  0.00  0.00           H  
ATOM    681  HB2LPRO X  43     -12.886   3.957  -7.574  0.00  0.00           H  
ATOM    682  HB3LPRO X  43     -14.014   4.556  -8.824  0.00  0.00           H  
ATOM    683  HG2LPRO X  43     -12.059   2.843  -9.528  0.00  0.00           H  
ATOM    684  HG3LPRO X  43     -12.315   4.306 -10.541  0.00  0.00           H  
ATOM    685  HD2LPRO X  43     -10.298   3.883  -8.324  0.00  0.00           H  
ATOM    686  HD3LPRO X  43     -10.014   4.521  -9.974  0.00  0.00           H  
ATOM    687  N  LLEU X  44     -11.851   6.247  -5.906  0.00  0.00           N  
ATOM    688  CA LLEU X  44     -12.010   6.720  -4.520  0.00  0.00           C  
ATOM    689  C  LLEU X  44     -11.409   8.123  -4.296  0.00  0.00           C  
ATOM    690  O  LLEU X  44     -11.435   8.624  -3.174  0.00  0.00           O  
ATOM    691  CB LLEU X  44     -11.407   5.675  -3.558  0.00  0.00           C  
ATOM    692  CG LLEU X  44     -12.336   4.490  -3.237  0.00  0.00           C  
ATOM    693  CD1LLEU X  44     -12.688   3.641  -4.458  0.00  0.00           C  
ATOM    694  CD2LLEU X  44     -11.680   3.566  -2.213  0.00  0.00           C  
ATOM    695  H  LLEU X  44     -10.993   5.753  -6.134  0.00  0.00           H  
ATOM    696  HA LLEU X  44     -13.072   6.812  -4.290  0.00  0.00           H  
ATOM    697  HB2LLEU X  44     -10.465   5.306  -3.965  0.00  0.00           H  
ATOM    698  HB3LLEU X  44     -11.186   6.163  -2.609  0.00  0.00           H  
ATOM    699  HG LLEU X  44     -13.260   4.875  -2.804  0.00  0.00           H  
ATOM    700 HD11LLEU X  44     -13.224   2.754  -4.135  0.00  0.00           H  
ATOM    701 HD12LLEU X  44     -13.345   4.198  -5.123  0.00  0.00           H  
ATOM    702 HD13LLEU X  44     -11.780   3.345  -4.983  0.00  0.00           H  
ATOM    703 HD21LLEU X  44     -12.371   2.769  -1.944  0.00  0.00           H  
ATOM    704 HD22LLEU X  44     -10.769   3.130  -2.626  0.00  0.00           H  
ATOM    705 HD23LLEU X  44     -11.432   4.129  -1.311  0.00  0.00           H  
ATOM    706  N  LASN X  45     -10.877   8.752  -5.350  0.00  0.00           N  
ATOM    707  CA LASN X  45     -10.038   9.955  -5.303  0.00  0.00           C  
ATOM    708  C  LASN X  45      -8.722   9.769  -4.508  0.00  0.00           C  
ATOM    709  O  LASN X  45      -8.147  10.742  -4.021  0.00  0.00           O  
ATOM    710  CB LASN X  45     -10.878  11.189  -4.891  0.00  0.00           C  
ATOM    711  CG LASN X  45     -10.456  12.471  -5.592  0.00  0.00           C  
ATOM    712  ND2LASN X  45     -11.131  13.568  -5.347  0.00  0.00           N  
ATOM    713  OD1LASN X  45      -9.525  12.508  -6.382  0.00  0.00           O  
ATOM    714  H  LASN X  45     -10.948   8.295  -6.251  0.00  0.00           H  
ATOM    715  HA LASN X  45      -9.722  10.107  -6.335  0.00  0.00           H  
ATOM    716  HB2LASN X  45     -11.923  11.021  -5.136  0.00  0.00           H  
ATOM    717  HB3LASN X  45     -10.812  11.335  -3.813  0.00  0.00           H  
ATOM    718 HD21LASN X  45     -10.865  14.411  -5.843  0.00  0.00           H  
ATOM    719 HD22LASN X  45     -11.873  13.568  -4.654  0.00  0.00           H  
ATOM    720  N  LILE X  46      -8.259   8.519  -4.362  0.00  0.00           N  
ATOM    721  CA LILE X  46      -6.974   8.169  -3.737  0.00  0.00           C  
ATOM    722  C  LILE X  46      -5.857   8.197  -4.792  0.00  0.00           C  
ATOM    723  O  LILE X  46      -6.037   7.660  -5.887  0.00  0.00           O  
ATOM    724  CB LILE X  46      -7.057   6.798  -3.018  0.00  0.00           C  
ATOM    725  CG1LILE X  46      -8.072   6.810  -1.852  0.00  0.00           C  
ATOM    726  CG2LILE X  46      -5.676   6.348  -2.493  0.00  0.00           C  
ATOM    727  CD1LILE X  46      -8.513   5.406  -1.419  0.00  0.00           C  
ATOM    728  H  LILE X  46      -8.754   7.776  -4.829  0.00  0.00           H  
ATOM    729  HA LILE X  46      -6.745   8.922  -2.992  0.00  0.00           H  
ATOM    730  HB LILE X  46      -7.404   6.068  -3.747  0.00  0.00           H  
ATOM    731 HG12LILE X  46      -7.636   7.320  -0.994  0.00  0.00           H  
ATOM    732 HG13LILE X  46      -8.969   7.353  -2.148  0.00  0.00           H  
ATOM    733 HG21LILE X  46      -5.754   5.403  -1.959  0.00  0.00           H  
ATOM    734 HG22LILE X  46      -4.981   6.194  -3.317  0.00  0.00           H  
ATOM    735 HG23LILE X  46      -5.271   7.096  -1.811  0.00  0.00           H  
ATOM    736 HD11LILE X  46      -9.287   5.484  -0.657  0.00  0.00           H  
ATOM    737 HD12LILE X  46      -8.912   4.859  -2.271  0.00  0.00           H  
ATOM    738 HD13LILE X  46      -7.676   4.851  -1.004  0.00  0.00           H  
ATOM    739  N  LHIE X  47      -4.693   8.767  -4.455  0.00  0.00           N  
ATOM    740  CA LHIE X  47      -3.559   8.937  -5.380  0.00  0.00           C  
ATOM    741  C  LHIE X  47      -2.210   8.678  -4.700  0.00  0.00           C  
ATOM    742  O  LHIE X  47      -1.670   9.492  -3.954  0.00  0.00           O  
ATOM    743  CB LHIE X  47      -3.651  10.306  -6.070  0.00  0.00           C  
ATOM    744  CG LHIE X  47      -4.840  10.356  -6.995  0.00  0.00           C  
ATOM    745  CD2LHIE X  47      -4.916   9.681  -8.177  0.00  0.00           C  
ATOM    746  ND1LHIE X  47      -6.111  10.844  -6.676  0.00  0.00           N  
ATOM    747  CE1LHIE X  47      -6.919  10.429  -7.663  0.00  0.00           C  
ATOM    748  NE2LHIE X  47      -6.221   9.761  -8.592  0.00  0.00           N  
ATOM    749  H  LHIE X  47      -4.620   9.166  -3.524  0.00  0.00           H  
ATOM    750  HA LHIE X  47      -3.649   8.192  -6.172  0.00  0.00           H  
ATOM    751  HB2LHIE X  47      -3.744  11.091  -5.320  0.00  0.00           H  
ATOM    752  HB3LHIE X  47      -2.746  10.481  -6.653  0.00  0.00           H  
ATOM    753  HD2LHIE X  47      -4.119   9.117  -8.633  0.00  0.00           H  
ATOM    754  HE1LHIE X  47      -7.977  10.653  -7.734  0.00  0.00           H  
ATOM    755  HE2LHIE X  47      -6.595   9.433  -9.471  0.00  0.00           H  
ATOM    756  N  LVAL X  48      -1.660   7.492  -4.946  0.00  0.00           N  
ATOM    757  CA LVAL X  48      -0.463   6.971  -4.286  0.00  0.00           C  
ATOM    758  C  LVAL X  48       0.832   7.436  -4.969  0.00  0.00           C  
ATOM    759  O  LVAL X  48       1.415   6.778  -5.832  0.00  0.00           O  
ATOM    760  CB LVAL X  48      -0.616   5.461  -4.037  0.00  0.00           C  
ATOM    761  CG1LVAL X  48      -0.819   4.597  -5.290  0.00  0.00           C  
ATOM    762  CG2LVAL X  48       0.575   4.942  -3.241  0.00  0.00           C  
ATOM    763  H  LVAL X  48      -2.065   6.947  -5.695  0.00  0.00           H  
ATOM    764  HA LVAL X  48      -0.439   7.421  -3.297  0.00  0.00           H  
ATOM    765  HB LVAL X  48      -1.502   5.329  -3.415  0.00  0.00           H  
ATOM    766 HG11LVAL X  48      -1.073   3.583  -4.988  0.00  0.00           H  
ATOM    767 HG12LVAL X  48      -1.641   4.984  -5.890  0.00  0.00           H  
ATOM    768 HG13LVAL X  48       0.088   4.573  -5.893  0.00  0.00           H  
ATOM    769 HG21LVAL X  48       0.367   3.931  -2.903  0.00  0.00           H  
ATOM    770 HG22LVAL X  48       1.465   4.949  -3.867  0.00  0.00           H  
ATOM    771 HG23LVAL X  48       0.746   5.565  -2.364  0.00  0.00           H  
ATOM    772  N  LTHR X  49       1.264   8.631  -4.581  0.00  0.00           N  
ATOM    773  CA LTHR X  49       2.437   9.363  -5.080  0.00  0.00           C  
ATOM    774  C  LTHR X  49       3.752   8.924  -4.416  0.00  0.00           C  
ATOM    775  O  LTHR X  49       4.059   9.300  -3.286  0.00  0.00           O  
ATOM    776  CB LTHR X  49       2.205  10.866  -4.857  0.00  0.00           C  
ATOM    777  CG2LTHR X  49       1.247  11.446  -5.897  0.00  0.00           C  
ATOM    778  OG1LTHR X  49       1.624  11.102  -3.593  0.00  0.00           O  
ATOM    779  H  LTHR X  49       0.693   9.131  -3.908  0.00  0.00           H  
ATOM    780  HA LTHR X  49       2.530   9.195  -6.153  0.00  0.00           H  
ATOM    781  HB LTHR X  49       3.158  11.392  -4.927  0.00  0.00           H  
ATOM    782  HG1LTHR X  49       2.056  10.516  -2.948  0.00  0.00           H  
ATOM    783 HG21LTHR X  49       1.105  12.510  -5.705  0.00  0.00           H  
ATOM    784 HG22LTHR X  49       1.660  11.320  -6.897  0.00  0.00           H  
ATOM    785 HG23LTHR X  49       0.281  10.942  -5.842  0.00  0.00           H  
ATOM    786  N  LLEU X  50       4.561   8.142  -5.138  0.00  0.00           N  
ATOM    787  CA LLEU X  50       5.869   7.640  -4.690  0.00  0.00           C  
ATOM    788  C  LLEU X  50       6.957   8.733  -4.640  0.00  0.00           C  
ATOM    789  O  LLEU X  50       7.369   9.231  -5.687  0.00  0.00           O  
ATOM    790  CB LLEU X  50       6.269   6.496  -5.637  0.00  0.00           C  
ATOM    791  CG LLEU X  50       7.626   5.846  -5.318  0.00  0.00           C  
ATOM    792  CD1LLEU X  50       7.534   4.971  -4.074  0.00  0.00           C  
ATOM    793  CD2LLEU X  50       8.090   5.015  -6.512  0.00  0.00           C  
ATOM    794  H  LLEU X  50       4.233   7.844  -6.043  0.00  0.00           H  
ATOM    795  HA LLEU X  50       5.761   7.232  -3.686  0.00  0.00           H  
ATOM    796  HB2LLEU X  50       5.495   5.728  -5.611  0.00  0.00           H  
ATOM    797  HB3LLEU X  50       6.308   6.900  -6.649  0.00  0.00           H  
ATOM    798  HG LLEU X  50       8.377   6.608  -5.141  0.00  0.00           H  
ATOM    799 HD11LLEU X  50       8.450   4.394  -3.956  0.00  0.00           H  
ATOM    800 HD12LLEU X  50       7.415   5.595  -3.191  0.00  0.00           H  
ATOM    801 HD13LLEU X  50       6.684   4.297  -4.149  0.00  0.00           H  
ATOM    802 HD21LLEU X  50       9.054   4.563  -6.291  0.00  0.00           H  
ATOM    803 HD22LLEU X  50       7.370   4.231  -6.724  0.00  0.00           H  
ATOM    804 HD23LLEU X  50       8.197   5.655  -7.386  0.00  0.00           H  
ATOM    805  N  LILE X  51       7.481   9.022  -3.446  0.00  0.00           N  
ATOM    806  CA LILE X  51       8.494  10.052  -3.136  0.00  0.00           C  
ATOM    807  C  LILE X  51       9.836   9.507  -2.606  0.00  0.00           C  
ATOM    808  O  LILE X  51      10.696  10.285  -2.194  0.00  0.00           O  
ATOM    809  CB LILE X  51       7.916  11.111  -2.174  0.00  0.00           C  
ATOM    810  CG1LILE X  51       7.527  10.521  -0.801  0.00  0.00           C  
ATOM    811  CG2LILE X  51       6.723  11.843  -2.797  0.00  0.00           C  
ATOM    812  CD1LILE X  51       7.539  11.572   0.311  0.00  0.00           C  
ATOM    813  H  LILE X  51       7.084   8.535  -2.648  0.00  0.00           H  
ATOM    814  HA LILE X  51       8.751  10.569  -4.057  0.00  0.00           H  
ATOM    815  HB LILE X  51       8.695  11.857  -2.012  0.00  0.00           H  
ATOM    816 HG12LILE X  51       6.538  10.068  -0.861  0.00  0.00           H  
ATOM    817 HG13LILE X  51       8.233   9.744  -0.516  0.00  0.00           H  
ATOM    818 HG21LILE X  51       6.406  12.627  -2.118  0.00  0.00           H  
ATOM    819 HG22LILE X  51       7.014  12.301  -3.739  0.00  0.00           H  
ATOM    820 HG23LILE X  51       5.891  11.160  -2.965  0.00  0.00           H  
ATOM    821 HD11LILE X  51       7.236  11.100   1.244  0.00  0.00           H  
ATOM    822 HD12LILE X  51       8.545  11.976   0.429  0.00  0.00           H  
ATOM    823 HD13LILE X  51       6.849  12.384   0.087  0.00  0.00           H  
ATOM    824  N  LGLY X  52      10.045   8.189  -2.619  0.00  0.00           N  
ATOM    825  CA LGLY X  52      11.349   7.580  -2.340  0.00  0.00           C  
ATOM    826  C  LGLY X  52      11.366   6.070  -2.575  0.00  0.00           C  
ATOM    827  O  LGLY X  52      10.353   5.400  -2.370  0.00  0.00           O  
ATOM    828  H  LGLY X  52       9.280   7.579  -2.866  0.00  0.00           H  
ATOM    829  HA2LGLY X  52      12.104   8.044  -2.975  0.00  0.00           H  
ATOM    830  HA3LGLY X  52      11.630   7.769  -1.305  0.00  0.00           H  
ATOM    831  N  LVAL X  53      12.517   5.535  -2.990  0.00  0.00           N  
ATOM    832  CA LVAL X  53      12.798   4.090  -3.034  0.00  0.00           C  
ATOM    833  C  LVAL X  53      14.107   3.800  -2.299  0.00  0.00           C  
ATOM    834  O  LVAL X  53      15.097   4.500  -2.510  0.00  0.00           O  
ATOM    835  CB LVAL X  53      12.819   3.526  -4.469  0.00  0.00           C  
ATOM    836  CG1LVAL X  53      13.054   2.010  -4.476  0.00  0.00           C  
ATOM    837  CG2LVAL X  53      11.491   3.776  -5.194  0.00  0.00           C  
ATOM    838  H  LVAL X  53      13.294   6.157  -3.182  0.00  0.00           H  
ATOM    839  HA LVAL X  53      12.002   3.577  -2.507  0.00  0.00           H  
ATOM    840  HB LVAL X  53      13.620   4.006  -5.033  0.00  0.00           H  
ATOM    841 HG11LVAL X  53      13.072   1.641  -5.501  0.00  0.00           H  
ATOM    842 HG12LVAL X  53      14.011   1.768  -4.017  0.00  0.00           H  
ATOM    843 HG13LVAL X  53      12.264   1.507  -3.917  0.00  0.00           H  
ATOM    844 HG21LVAL X  53      11.503   3.302  -6.175  0.00  0.00           H  
ATOM    845 HG22LVAL X  53      10.669   3.366  -4.608  0.00  0.00           H  
ATOM    846 HG23LVAL X  53      11.338   4.845  -5.326  0.00  0.00           H  
ATOM    847  N  LGLU X  54      14.126   2.797  -1.425  0.00  0.00           N  
ATOM    848  CA LGLU X  54      15.288   2.456  -0.586  0.00  0.00           C  
ATOM    849  C  LGLU X  54      15.693   0.992  -0.762  0.00  0.00           C  
ATOM    850  O  LGLU X  54      14.848   0.156  -1.069  0.00  0.00           O  
ATOM    851  CB LGLU X  54      15.019   2.781   0.892  0.00  0.00           C  
ATOM    852  CG LGLU X  54      14.425   4.187   1.061  0.00  0.00           C  
ATOM    853  CD LGLU X  54      14.548   4.763   2.470  0.00  0.00           C  
ATOM    854  OE1LGLU X  54      14.752   4.035   3.467  0.00  0.00           O  
ATOM    855  OE2LGLU X  54      14.492   6.008   2.567  0.00  0.00           O1-
ATOM    856  H  LGLU X  54      13.273   2.261  -1.290  0.00  0.00           H  
ATOM    857  HA LGLU X  54      16.140   3.060  -0.897  0.00  0.00           H  
ATOM    858  HB2LGLU X  54      14.339   2.040   1.309  0.00  0.00           H  
ATOM    859  HB3LGLU X  54      15.968   2.720   1.427  0.00  0.00           H  
ATOM    860  HG2LGLU X  54      14.952   4.864   0.383  0.00  0.00           H  
ATOM    861  HG3LGLU X  54      13.373   4.178   0.769  0.00  0.00           H  
ATOM    862  N  LPHE X  55      16.978   0.676  -0.582  0.00  0.00           N  
ATOM    863  CA LPHE X  55      17.563  -0.597  -1.015  0.00  0.00           C  
ATOM    864  C  LPHE X  55      18.389  -1.273   0.083  0.00  0.00           C  
ATOM    865  O  LPHE X  55      19.548  -0.929   0.323  0.00  0.00           O  
ATOM    866  CB LPHE X  55      18.409  -0.348  -2.271  0.00  0.00           C  
ATOM    867  CG LPHE X  55      17.600  -0.256  -3.546  0.00  0.00           C  
ATOM    868  CD1LPHE X  55      17.289  -1.431  -4.255  0.00  0.00           C  
ATOM    869  CD2LPHE X  55      17.150   0.989  -4.024  0.00  0.00           C  
ATOM    870  CE1LPHE X  55      16.523  -1.365  -5.429  0.00  0.00           C  
ATOM    871  CE2LPHE X  55      16.381   1.052  -5.198  0.00  0.00           C  
ATOM    872  CZ LPHE X  55      16.053  -0.124  -5.893  0.00  0.00           C  
ATOM    873  H  LPHE X  55      17.615   1.391  -0.264  0.00  0.00           H  
ATOM    874  HA LPHE X  55      16.769  -1.295  -1.285  0.00  0.00           H  
ATOM    875  HB2LPHE X  55      19.003   0.559  -2.144  0.00  0.00           H  
ATOM    876  HB3LPHE X  55      19.112  -1.167  -2.382  0.00  0.00           H  
ATOM    877  HD1LPHE X  55      17.632  -2.390  -3.891  0.00  0.00           H  
ATOM    878  HD2LPHE X  55      17.382   1.896  -3.484  0.00  0.00           H  
ATOM    879  HE1LPHE X  55      16.292  -2.275  -5.961  0.00  0.00           H  
ATOM    880  HE2LPHE X  55      16.027   2.009  -5.557  0.00  0.00           H  
ATOM    881  HZ LPHE X  55      15.448  -0.063  -6.788  0.00  0.00           H  
ATOM    882  N  LTRP X  56      17.821  -2.305   0.703  0.00  0.00           N  
ATOM    883  CA LTRP X  56      18.495  -3.151   1.695  0.00  0.00           C  
ATOM    884  C  LTRP X  56      19.362  -4.252   1.043  0.00  0.00           C  
ATOM    885  O  LTRP X  56      19.385  -5.392   1.504  0.00  0.00           O  
ATOM    886  CB LTRP X  56      17.433  -3.677   2.675  0.00  0.00           C  
ATOM    887  CG LTRP X  56      16.683  -2.652   3.493  0.00  0.00           C  
ATOM    888  CD1LTRP X  56      16.968  -1.330   3.581  0.00  0.00           C  
ATOM    889  CD2LTRP X  56      15.543  -2.858   4.390  0.00  0.00           C  
ATOM    890  CE2LTRP X  56      15.212  -1.613   5.005  0.00  0.00           C  
ATOM    891  CE3LTRP X  56      14.770  -3.975   4.778  0.00  0.00           C  
ATOM    892  NE1LTRP X  56      16.079  -0.711   4.434  0.00  0.00           N  
ATOM    893  CZ2LTRP X  56      14.196  -1.490   5.965  0.00  0.00           C  
ATOM    894  CZ3LTRP X  56      13.741  -3.863   5.731  0.00  0.00           C  
ATOM    895  CH2LTRP X  56      13.457  -2.625   6.332  0.00  0.00           C  
ATOM    896  H  LTRP X  56      16.847  -2.525   0.497  0.00  0.00           H  
ATOM    897  HA LTRP X  56      19.186  -2.536   2.273  0.00  0.00           H  
ATOM    898  HB2LTRP X  56      16.706  -4.261   2.114  0.00  0.00           H  
ATOM    899  HB3LTRP X  56      17.923  -4.356   3.367  0.00  0.00           H  
ATOM    900  HD1LTRP X  56      17.775  -0.828   3.058  0.00  0.00           H  
ATOM    901  HE1LTRP X  56      16.093   0.282   4.626  0.00  0.00           H  
ATOM    902  HE3LTRP X  56      14.979  -4.938   4.337  0.00  0.00           H  
ATOM    903  HZ2LTRP X  56      13.969  -0.528   6.400  0.00  0.00           H  
ATOM    904  HZ3LTRP X  56      13.159  -4.737   5.992  0.00  0.00           H  
ATOM    905  HH2LTRP X  56      12.660  -2.543   7.059  0.00  0.00           H  
ATOM    906  N  LCYX X  57      20.079  -3.939  -0.047  0.00  0.00           N  
ATOM    907  CA LCYX X  57      20.840  -4.906  -0.860  0.00  0.00           C  
ATOM    908  C  LCYX X  57      21.921  -5.680  -0.087  0.00  0.00           C  
ATOM    909  O  LCYX X  57      22.379  -6.722  -0.552  0.00  0.00           O  
ATOM    910  CB LCYX X  57      21.542  -4.191  -2.023  0.00  0.00           C  
ATOM    911  SG LCYX X  57      20.515  -3.324  -3.230  0.00  0.00           S  
ATOM    912  H  LCYX X  57      20.090  -2.971  -0.340  0.00  0.00           H  
ATOM    913  HA LCYX X  57      20.148  -5.641  -1.272  0.00  0.00           H  
ATOM    914  HB2LCYX X  57      22.265  -3.483  -1.619  0.00  0.00           H  
ATOM    915  HB3LCYX X  57      22.102  -4.946  -2.576  0.00  0.00           H  
ATOM    916  N  LASP X  58      22.368  -5.177   1.061  0.00  0.00           N  
ATOM    917  CA LASP X  58      23.372  -5.786   1.934  0.00  0.00           C  
ATOM    918  C  LASP X  58      22.740  -6.531   3.122  0.00  0.00           C  
ATOM    919  O  LASP X  58      22.994  -7.725   3.297  0.00  0.00           O  
ATOM    920  CB LASP X  58      24.358  -4.710   2.404  0.00  0.00           C  
ATOM    921  CG LASP X  58      23.761  -3.483   3.111  0.00  0.00           C  
ATOM    922  OD1LASP X  58      22.582  -3.119   2.879  0.00  0.00           O  
ATOM    923  OD2LASP X  58      24.510  -2.865   3.903  0.00  0.00           O1-
ATOM    924  H  LASP X  58      21.987  -4.288   1.369  0.00  0.00           H  
ATOM    925  HA LASP X  58      23.947  -6.521   1.370  0.00  0.00           H  
ATOM    926  HB2LASP X  58      25.084  -5.184   3.060  0.00  0.00           H  
ATOM    927  HB3LASP X  58      24.892  -4.357   1.524  0.00  0.00           H  
ATOM    928  N  LARG X  59      21.870  -5.862   3.889  0.00  0.00           N  
ATOM    929  CA LARG X  59      20.992  -6.459   4.911  0.00  0.00           C  
ATOM    930  C  LARG X  59      19.853  -5.500   5.241  0.00  0.00           C  
ATOM    931  O  LARG X  59      19.992  -4.285   5.124  0.00  0.00           O  
ATOM    932  CB LARG X  59      21.793  -6.821   6.185  0.00  0.00           C  
ATOM    933  CG LARG X  59      21.259  -8.049   6.954  0.00  0.00           C  
ATOM    934  CD LARG X  59      20.169  -7.785   8.012  0.00  0.00           C  
ATOM    935  NE LARG X  59      18.931  -8.551   7.748  0.00  0.00           N  
ATOM    936  CZ LARG X  59      18.319  -9.445   8.500  0.00  0.00           C  
ATOM    937  NH1LARG X  59      18.719  -9.783   9.684  0.00  0.00           N1+
ATOM    938  NH2LARG X  59      17.255 -10.022   8.032  0.00  0.00           N  
ATOM    939  H  LARG X  59      21.732  -4.875   3.684  0.00  0.00           H  
ATOM    940  HA LARG X  59      20.561  -7.367   4.488  0.00  0.00           H  
ATOM    941  HB2LARG X  59      22.815  -7.063   5.891  0.00  0.00           H  
ATOM    942  HB3LARG X  59      21.857  -5.958   6.849  0.00  0.00           H  
ATOM    943  HG2LARG X  59      20.916  -8.800   6.241  0.00  0.00           H  
ATOM    944  HG3LARG X  59      22.108  -8.486   7.480  0.00  0.00           H  
ATOM    945  HD2LARG X  59      20.574  -8.054   8.987  0.00  0.00           H  
ATOM    946  HD3LARG X  59      19.939  -6.721   8.046  0.00  0.00           H  
ATOM    947  HE LARG X  59      18.464  -8.411   6.863  0.00  0.00           H  
ATOM    948 HH11LARG X  59      19.406  -9.201  10.153  0.00  0.00           H  
ATOM    949 HH12LARG X  59      18.204 -10.455  10.234  0.00  0.00           H  
ATOM    950 HH21LARG X  59      16.933  -9.730   7.113  0.00  0.00           H  
ATOM    951 HH22LARG X  59      16.848 -10.815   8.513  0.00  0.00           H  
ATOM    952  N  LASP X  60      18.740  -6.054   5.686  0.00  0.00           N  
ATOM    953  CA LASP X  60      17.565  -5.332   6.176  0.00  0.00           C  
ATOM    954  C  LASP X  60      17.835  -4.375   7.362  0.00  0.00           C  
ATOM    955  O  LASP X  60      18.834  -4.500   8.076  0.00  0.00           O  
ATOM    956  CB LASP X  60      16.511  -6.369   6.576  0.00  0.00           C  
ATOM    957  CG LASP X  60      16.343  -7.502   5.566  0.00  0.00           C  
ATOM    958  OD1LASP X  60      17.073  -8.518   5.694  0.00  0.00           O  
ATOM    959  OD2LASP X  60      15.534  -7.360   4.628  0.00  0.00           O1-
ATOM    960  H  LASP X  60      18.691  -7.060   5.676  0.00  0.00           H  
ATOM    961  HA LASP X  60      17.170  -4.741   5.358  0.00  0.00           H  
ATOM    962  HB2LASP X  60      16.849  -6.811   7.510  0.00  0.00           H  
ATOM    963  HB3LASP X  60      15.554  -5.876   6.747  0.00  0.00           H  
ATOM    964  N  LLEU X  61      16.911  -3.438   7.618  0.00  0.00           N  
ATOM    965  CA LLEU X  61      16.901  -2.633   8.857  0.00  0.00           C  
ATOM    966  C  LLEU X  61      16.019  -3.228   9.977  0.00  0.00           C  
ATOM    967  O  LLEU X  61      16.035  -2.737  11.108  0.00  0.00           O  
ATOM    968  CB LLEU X  61      16.612  -1.152   8.558  0.00  0.00           C  
ATOM    969  CG LLEU X  61      17.638  -0.490   7.611  0.00  0.00           C  
ATOM    970  CD1LLEU X  61      17.184   0.911   7.212  0.00  0.00           C  
ATOM    971  CD2LLEU X  61      19.018  -0.347   8.253  0.00  0.00           C  
ATOM    972  H  LLEU X  61      16.134  -3.334   6.976  0.00  0.00           H  
ATOM    973  HA LLEU X  61      17.897  -2.650   9.275  0.00  0.00           H  
ATOM    974  HB2LLEU X  61      15.614  -1.068   8.138  0.00  0.00           H  
ATOM    975  HB3LLEU X  61      16.620  -0.606   9.501  0.00  0.00           H  
ATOM    976  HG LLEU X  61      17.737  -1.082   6.703  0.00  0.00           H  
ATOM    977 HD11LLEU X  61      17.896   1.342   6.509  0.00  0.00           H  
ATOM    978 HD12LLEU X  61      16.212   0.844   6.732  0.00  0.00           H  
ATOM    979 HD13LLEU X  61      17.118   1.555   8.089  0.00  0.00           H  
ATOM    980 HD21LLEU X  61      19.691   0.163   7.564  0.00  0.00           H  
ATOM    981 HD22LLEU X  61      18.947   0.222   9.180  0.00  0.00           H  
ATOM    982 HD23LLEU X  61      19.430  -1.331   8.461  0.00  0.00           H  
ATOM    983  N  LILE X  62      15.314  -4.324   9.686  0.00  0.00           N  
ATOM    984  CA LILE X  62      14.514  -5.151  10.607  0.00  0.00           C  
ATOM    985  C  LILE X  62      14.771  -6.627  10.294  0.00  0.00           C  
ATOM    986  O  LILE X  62      15.115  -6.952   9.159  0.00  0.00           O  
ATOM    987  CB LILE X  62      13.005  -4.820  10.500  0.00  0.00           C  
ATOM    988  CG1LILE X  62      12.432  -5.240   9.124  0.00  0.00           C  
ATOM    989  CG2LILE X  62      12.750  -3.339  10.831  0.00  0.00           C  
ATOM    990  CD1LILE X  62      10.967  -4.880   8.890  0.00  0.00           C  
ATOM    991  H  LILE X  62      15.417  -4.694   8.752  0.00  0.00           H  
ATOM    992  HA LILE X  62      14.835  -4.977  11.630  0.00  0.00           H  
ATOM    993  HB LILE X  62      12.493  -5.412  11.258  0.00  0.00           H  
ATOM    994 HG12LILE X  62      13.023  -4.782   8.334  0.00  0.00           H  
ATOM    995 HG13LILE X  62      12.508  -6.322   9.023  0.00  0.00           H  
ATOM    996 HG21LILE X  62      11.685  -3.158  10.958  0.00  0.00           H  
ATOM    997 HG22LILE X  62      13.245  -3.079  11.767  0.00  0.00           H  
ATOM    998 HG23LILE X  62      13.127  -2.694  10.037  0.00  0.00           H  
ATOM    999 HD11LILE X  62      10.652  -5.258   7.918  0.00  0.00           H  
ATOM   1000 HD12LILE X  62      10.348  -5.327   9.665  0.00  0.00           H  
ATOM   1001 HD13LILE X  62      10.848  -3.801   8.894  0.00  0.00           H  
ATOM   1002  N  LASN X  63      14.561  -7.550  11.232  0.00  0.00           N  
ATOM   1003  CA LASN X  63      14.612  -8.973  10.888  0.00  0.00           C  
ATOM   1004  C  LASN X  63      13.315  -9.379  10.170  0.00  0.00           C  
ATOM   1005  O  LASN X  63      12.321  -9.747  10.792  0.00  0.00           O  
ATOM   1006  CB LASN X  63      15.007  -9.811  12.116  0.00  0.00           C  
ATOM   1007  CG LASN X  63      16.518  -9.920  12.170  0.00  0.00           C  
ATOM   1008  ND2LASN X  63      17.215  -8.892  12.594  0.00  0.00           N  
ATOM   1009  OD1LASN X  63      17.100 -10.899  11.717  0.00  0.00           O  
ATOM   1010  H  LASN X  63      14.161  -7.286  12.126  0.00  0.00           H  
ATOM   1011  HA LASN X  63      15.406  -9.126  10.153  0.00  0.00           H  
ATOM   1012  HB2LASN X  63      14.628  -9.373  13.038  0.00  0.00           H  
ATOM   1013  HB3LASN X  63      14.602 -10.819  12.020  0.00  0.00           H  
ATOM   1014 HD21LASN X  63      18.219  -8.880  12.465  0.00  0.00           H  
ATOM   1015 HD22LASN X  63      16.767  -8.084  12.991  0.00  0.00           H  
ATOM   1016  N  LVAL X  64      13.328  -9.252   8.840  0.00  0.00           N  
ATOM   1017  CA LVAL X  64      12.243  -9.685   7.949  0.00  0.00           C  
ATOM   1018  C  LVAL X  64      12.099 -11.204   8.039  0.00  0.00           C  
ATOM   1019  O  LVAL X  64      13.029 -11.939   7.704  0.00  0.00           O  
ATOM   1020  CB LVAL X  64      12.509  -9.243   6.493  0.00  0.00           C  
ATOM   1021  CG1LVAL X  64      11.409  -9.717   5.534  0.00  0.00           C  
ATOM   1022  CG2LVAL X  64      12.608  -7.717   6.373  0.00  0.00           C  
ATOM   1023  H  LVAL X  64      14.147  -8.834   8.420  0.00  0.00           H  
ATOM   1024  HA LVAL X  64      11.312  -9.229   8.283  0.00  0.00           H  
ATOM   1025  HB LVAL X  64      13.458  -9.669   6.168  0.00  0.00           H  
ATOM   1026 HG11LVAL X  64      11.606  -9.343   4.529  0.00  0.00           H  
ATOM   1027 HG12LVAL X  64      11.394 -10.803   5.489  0.00  0.00           H  
ATOM   1028 HG13LVAL X  64      10.437  -9.360   5.866  0.00  0.00           H  
ATOM   1029 HG21LVAL X  64      12.802  -7.448   5.335  0.00  0.00           H  
ATOM   1030 HG22LVAL X  64      11.680  -7.249   6.696  0.00  0.00           H  
ATOM   1031 HG23LVAL X  64      13.437  -7.343   6.972  0.00  0.00           H  
ATOM   1032  N  LTHR X  65      10.931 -11.673   8.466  0.00  0.00           N  
ATOM   1033  CA LTHR X  65      10.633 -13.086   8.735  0.00  0.00           C  
ATOM   1034  C  LTHR X  65       9.309 -13.473   8.079  0.00  0.00           C  
ATOM   1035  O  LTHR X  65       8.385 -12.665   8.000  0.00  0.00           O  
ATOM   1036  CB LTHR X  65      10.547 -13.365  10.250  0.00  0.00           C  
ATOM   1037  CG2LTHR X  65      10.550 -14.858  10.585  0.00  0.00           C  
ATOM   1038  OG1LTHR X  65      11.639 -12.841  10.958  0.00  0.00           O  
ATOM   1039  H  LTHR X  65      10.210 -10.996   8.686  0.00  0.00           H  
ATOM   1040  HA LTHR X  65      11.424 -13.708   8.319  0.00  0.00           H  
ATOM   1041  HB LTHR X  65       9.637 -12.908  10.641  0.00  0.00           H  
ATOM   1042  HG1LTHR X  65      11.325 -12.749  11.881  0.00  0.00           H  
ATOM   1043 HG21LTHR X  65      10.538 -14.984  11.668  0.00  0.00           H  
ATOM   1044 HG22LTHR X  65       9.670 -15.348  10.179  0.00  0.00           H  
ATOM   1045 HG23LTHR X  65      11.449 -15.326  10.184  0.00  0.00           H  
ATOM   1046  N  LSER X  66       9.176 -14.737   7.674  0.00  0.00           N  
ATOM   1047  CA LSER X  66       7.956 -15.311   7.084  0.00  0.00           C  
ATOM   1048  C  LSER X  66       6.682 -15.201   7.945  0.00  0.00           C  
ATOM   1049  O  LSER X  66       5.580 -15.392   7.432  0.00  0.00           O  
ATOM   1050  CB LSER X  66       8.223 -16.781   6.763  0.00  0.00           C  
ATOM   1051  OG LSER X  66       9.279 -16.866   5.827  0.00  0.00           O  
ATOM   1052  H  LSER X  66       9.989 -15.335   7.700  0.00  0.00           H  
ATOM   1053  HA LSER X  66       7.761 -14.786   6.149  0.00  0.00           H  
ATOM   1054  HB2LSER X  66       8.507 -17.305   7.677  0.00  0.00           H  
ATOM   1055  HB3LSER X  66       7.327 -17.241   6.344  0.00  0.00           H  
ATOM   1056  HG LSER X  66       8.873 -16.636   4.960  0.00  0.00           H  
ATOM   1057  N  LSER X  67       6.808 -14.859   9.229  0.00  0.00           N  
ATOM   1058  CA LSER X  67       5.728 -14.350  10.083  0.00  0.00           C  
ATOM   1059  C  LSER X  67       5.356 -12.919   9.663  0.00  0.00           C  
ATOM   1060  O  LSER X  67       6.018 -11.943  10.015  0.00  0.00           O  
ATOM   1061  CB LSER X  67       6.140 -14.424  11.568  0.00  0.00           C  
ATOM   1062  OG LSER X  67       7.551 -14.334  11.727  0.00  0.00           O  
ATOM   1063  H  LSER X  67       7.738 -14.707   9.588  0.00  0.00           H  
ATOM   1064  HA LSER X  67       4.849 -14.982   9.955  0.00  0.00           H  
ATOM   1065  HB2LSER X  67       5.646 -13.627  12.126  0.00  0.00           H  
ATOM   1066  HB3LSER X  67       5.806 -15.376  11.981  0.00  0.00           H  
ATOM   1067  HG LSER X  67       7.774 -14.028  12.639  0.00  0.00           H  
ATOM   1068  N  LALA X  68       4.265 -12.783   8.909  0.00  0.00           N  
ATOM   1069  CA LALA X  68       3.851 -11.514   8.308  0.00  0.00           C  
ATOM   1070  C  LALA X  68       3.633 -10.379   9.340  0.00  0.00           C  
ATOM   1071  O  LALA X  68       4.209  -9.301   9.194  0.00  0.00           O  
ATOM   1072  CB LALA X  68       2.613 -11.810   7.456  0.00  0.00           C  
ATOM   1073  H  LALA X  68       3.806 -13.622   8.586  0.00  0.00           H  
ATOM   1074  HA LALA X  68       4.645 -11.180   7.636  0.00  0.00           H  
ATOM   1075  HB1LALA X  68       2.310 -10.919   6.911  0.00  0.00           H  
ATOM   1076  HB2LALA X  68       2.849 -12.581   6.724  0.00  0.00           H  
ATOM   1077  HB3LALA X  68       1.792 -12.160   8.081  0.00  0.00           H  
ATOM   1078  N  LASP X  69       2.891 -10.627  10.431  0.00  0.00           N  
ATOM   1079  CA LASP X  69       2.728  -9.657  11.534  0.00  0.00           C  
ATOM   1080  C  LASP X  69       4.043  -9.318  12.263  0.00  0.00           C  
ATOM   1081  O  LASP X  69       4.163  -8.244  12.854  0.00  0.00           O  
ATOM   1082  CB LASP X  69       1.729 -10.175  12.580  0.00  0.00           C  
ATOM   1083  CG LASP X  69       0.268 -10.121  12.141  0.00  0.00           C  
ATOM   1084  OD1LASP X  69      -0.351  -9.028  12.167  0.00  0.00           O  
ATOM   1085  OD2LASP X  69      -0.324 -11.198  11.918  0.00  0.00           O1-
ATOM   1086  H  LASP X  69       2.418 -11.516  10.501  0.00  0.00           H  
ATOM   1087  HA LASP X  69       2.330  -8.728  11.130  0.00  0.00           H  
ATOM   1088  HB2LASP X  69       1.997 -11.197  12.856  0.00  0.00           H  
ATOM   1089  HB3LASP X  69       1.818  -9.562  13.477  0.00  0.00           H  
ATOM   1090  N  LGLU X  70       5.035 -10.212  12.260  0.00  0.00           N  
ATOM   1091  CA LGLU X  70       6.328  -9.962  12.908  0.00  0.00           C  
ATOM   1092  C  LGLU X  70       7.141  -8.929  12.138  0.00  0.00           C  
ATOM   1093  O  LGLU X  70       7.629  -7.954  12.724  0.00  0.00           O  
ATOM   1094  CB LGLU X  70       7.109 -11.271  13.043  0.00  0.00           C  
ATOM   1095  CG LGLU X  70       8.484 -11.130  13.707  0.00  0.00           C  
ATOM   1096  CD LGLU X  70       9.214 -12.472  13.686  0.00  0.00           C  
ATOM   1097  OE1LGLU X  70       8.569 -13.503  14.001  0.00  0.00           O  
ATOM   1098  OE2LGLU X  70      10.410 -12.520  13.325  0.00  0.00           O1-
ATOM   1099  H  LGLU X  70       4.940 -11.043  11.693  0.00  0.00           H  
ATOM   1100  HA LGLU X  70       6.145  -9.563  13.899  0.00  0.00           H  
ATOM   1101  HB2LGLU X  70       6.496 -11.975  13.603  0.00  0.00           H  
ATOM   1102  HB3LGLU X  70       7.283 -11.677  12.053  0.00  0.00           H  
ATOM   1103  HG2LGLU X  70       9.078 -10.386  13.175  0.00  0.00           H  
ATOM   1104  HG3LGLU X  70       8.358 -10.807  14.740  0.00  0.00           H  
ATOM   1105  N  LTHR X  71       7.232  -9.120  10.821  0.00  0.00           N  
ATOM   1106  CA LTHR X  71       7.855  -8.150   9.922  0.00  0.00           C  
ATOM   1107  C  LTHR X  71       7.099  -6.826   9.976  0.00  0.00           C  
ATOM   1108  O  LTHR X  71       7.725  -5.788  10.155  0.00  0.00           O  
ATOM   1109  CB LTHR X  71       7.917  -8.680   8.484  0.00  0.00           C  
ATOM   1110  CG2LTHR X  71       8.645  -7.713   7.553  0.00  0.00           C  
ATOM   1111  OG1LTHR X  71       8.668  -9.869   8.457  0.00  0.00           O  
ATOM   1112  H  LTHR X  71       6.808  -9.955  10.428  0.00  0.00           H  
ATOM   1113  HA LTHR X  71       8.876  -7.965  10.256  0.00  0.00           H  
ATOM   1114  HB LTHR X  71       6.912  -8.869   8.106  0.00  0.00           H  
ATOM   1115  HG1LTHR X  71       8.074 -10.630   8.558  0.00  0.00           H  
ATOM   1116 HG21LTHR X  71       8.642  -8.119   6.543  0.00  0.00           H  
ATOM   1117 HG22LTHR X  71       8.151  -6.743   7.536  0.00  0.00           H  
ATOM   1118 HG23LTHR X  71       9.671  -7.578   7.892  0.00  0.00           H  
ATOM   1119  N  LLEU X  72       5.764  -6.855   9.908  0.00  0.00           N  
ATOM   1120  CA LLEU X  72       4.910  -5.664   9.936  0.00  0.00           C  
ATOM   1121  C  LLEU X  72       5.104  -4.806  11.194  0.00  0.00           C  
ATOM   1122  O  LLEU X  72       5.299  -3.597  11.085  0.00  0.00           O  
ATOM   1123  CB LLEU X  72       3.455  -6.138   9.802  0.00  0.00           C  
ATOM   1124  CG LLEU X  72       2.395  -5.040   9.973  0.00  0.00           C  
ATOM   1125  CD1LLEU X  72       2.486  -3.985   8.869  0.00  0.00           C  
ATOM   1126  CD2LLEU X  72       1.012  -5.684   9.974  0.00  0.00           C  
ATOM   1127  H  LLEU X  72       5.309  -7.753   9.772  0.00  0.00           H  
ATOM   1128  HA LLEU X  72       5.155  -5.034   9.081  0.00  0.00           H  
ATOM   1129  HB2LLEU X  72       3.328  -6.618   8.832  0.00  0.00           H  
ATOM   1130  HB3LLEU X  72       3.281  -6.884  10.573  0.00  0.00           H  
ATOM   1131  HG LLEU X  72       2.526  -4.555  10.936  0.00  0.00           H  
ATOM   1132 HD11LLEU X  72       1.668  -3.273   8.973  0.00  0.00           H  
ATOM   1133 HD12LLEU X  72       3.424  -3.437   8.962  0.00  0.00           H  
ATOM   1134 HD13LLEU X  72       2.446  -4.458   7.888  0.00  0.00           H  
ATOM   1135 HD21LLEU X  72       0.267  -4.927  10.210  0.00  0.00           H  
ATOM   1136 HD22LLEU X  72       0.804  -6.136   9.006  0.00  0.00           H  
ATOM   1137 HD23LLEU X  72       0.967  -6.450  10.747  0.00  0.00           H  
ATOM   1138  N  LASP X  73       5.060  -5.409  12.383  0.00  0.00           N  
ATOM   1139  CA LASP X  73       5.201  -4.656  13.632  0.00  0.00           C  
ATOM   1140  C  LASP X  73       6.628  -4.127  13.839  0.00  0.00           C  
ATOM   1141  O  LASP X  73       6.797  -2.991  14.290  0.00  0.00           O  
ATOM   1142  CB LASP X  73       4.732  -5.526  14.801  0.00  0.00           C  
ATOM   1143  CG LASP X  73       4.611  -4.729  16.099  0.00  0.00           C  
ATOM   1144  OD1LASP X  73       3.922  -3.687  16.107  0.00  0.00           O  
ATOM   1145  OD2LASP X  73       5.139  -5.191  17.138  0.00  0.00           O1-
ATOM   1146  H  LASP X  73       4.862  -6.404  12.429  0.00  0.00           H  
ATOM   1147  HA LASP X  73       4.556  -3.781  13.576  0.00  0.00           H  
ATOM   1148  HB2LASP X  73       3.748  -5.933  14.563  0.00  0.00           H  
ATOM   1149  HB3LASP X  73       5.420  -6.363  14.930  0.00  0.00           H  
ATOM   1150  N  LSER X  74       7.641  -4.895  13.413  0.00  0.00           N  
ATOM   1151  CA LSER X  74       9.036  -4.432  13.377  0.00  0.00           C  
ATOM   1152  C  LSER X  74       9.187  -3.240  12.430  0.00  0.00           C  
ATOM   1153  O  LSER X  74       9.831  -2.249  12.763  0.00  0.00           O  
ATOM   1154  CB LSER X  74       9.991  -5.530  12.887  0.00  0.00           C  
ATOM   1155  OG LSER X  74       9.856  -6.753  13.583  0.00  0.00           O  
ATOM   1156  H  LSER X  74       7.421  -5.808  13.038  0.00  0.00           H  
ATOM   1157  HA LSER X  74       9.340  -4.123  14.379  0.00  0.00           H  
ATOM   1158  HB2LSER X  74       9.816  -5.721  11.829  0.00  0.00           H  
ATOM   1159  HB3LSER X  74      11.013  -5.170  13.008  0.00  0.00           H  
ATOM   1160  HG LSER X  74       9.050  -7.194  13.250  0.00  0.00           H  
ATOM   1161  N  LPHE X  75       8.571  -3.327  11.247  0.00  0.00           N  
ATOM   1162  CA LPHE X  75       8.609  -2.308  10.203  0.00  0.00           C  
ATOM   1163  C  LPHE X  75       7.916  -1.019  10.646  0.00  0.00           C  
ATOM   1164  O  LPHE X  75       8.471   0.054  10.442  0.00  0.00           O  
ATOM   1165  CB LPHE X  75       7.975  -2.887   8.929  0.00  0.00           C  
ATOM   1166  CG LPHE X  75       8.132  -2.067   7.668  0.00  0.00           C  
ATOM   1167  CD1LPHE X  75       9.411  -1.667   7.234  0.00  0.00           C  
ATOM   1168  CD2LPHE X  75       7.011  -1.798   6.863  0.00  0.00           C  
ATOM   1169  CE1LPHE X  75       9.567  -1.005   6.006  0.00  0.00           C  
ATOM   1170  CE2LPHE X  75       7.170  -1.130   5.639  0.00  0.00           C  
ATOM   1171  CZ LPHE X  75       8.445  -0.728   5.208  0.00  0.00           C  
ATOM   1172  H  LPHE X  75       8.062  -4.180  11.037  0.00  0.00           H  
ATOM   1173  HA LPHE X  75       9.651  -2.062  10.002  0.00  0.00           H  
ATOM   1174  HB2LPHE X  75       8.424  -3.854   8.718  0.00  0.00           H  
ATOM   1175  HB3LPHE X  75       6.915  -3.061   9.111  0.00  0.00           H  
ATOM   1176  HD1LPHE X  75      10.284  -1.881   7.830  0.00  0.00           H  
ATOM   1177  HD2LPHE X  75       6.027  -2.126   7.169  0.00  0.00           H  
ATOM   1178  HE1LPHE X  75      10.557  -0.728   5.678  0.00  0.00           H  
ATOM   1179  HE2LPHE X  75       6.310  -0.958   5.015  0.00  0.00           H  
ATOM   1180  HZ LPHE X  75       8.558  -0.231   4.256  0.00  0.00           H  
ATOM   1181  N  LGLY X  76       6.766  -1.108  11.321  0.00  0.00           N  
ATOM   1182  CA LGLY X  76       6.092   0.054  11.904  0.00  0.00           C  
ATOM   1183  C  LGLY X  76       6.905   0.722  13.019  0.00  0.00           C  
ATOM   1184  O  LGLY X  76       7.057   1.944  13.033  0.00  0.00           O  
ATOM   1185  H  LGLY X  76       6.338  -2.023  11.427  0.00  0.00           H  
ATOM   1186  HA2LGLY X  76       5.910   0.789  11.121  0.00  0.00           H  
ATOM   1187  HA3LGLY X  76       5.135  -0.259  12.320  0.00  0.00           H  
ATOM   1188  N  LGLU X  77       7.502  -0.067  13.919  0.00  0.00           N  
ATOM   1189  CA LGLU X  77       8.336   0.458  15.007  0.00  0.00           C  
ATOM   1190  C  LGLU X  77       9.601   1.151  14.468  0.00  0.00           C  
ATOM   1191  O  LGLU X  77       9.938   2.267  14.877  0.00  0.00           O  
ATOM   1192  CB LGLU X  77       8.666  -0.670  15.999  0.00  0.00           C  
ATOM   1193  CG LGLU X  77       9.230  -0.123  17.321  0.00  0.00           C  
ATOM   1194  CD LGLU X  77      10.581  -0.736  17.694  0.00  0.00           C  
ATOM   1195  OE1LGLU X  77      11.553   0.031  17.894  0.00  0.00           O  
ATOM   1196  OE2LGLU X  77      10.669  -1.972  17.891  0.00  0.00           O1-
ATOM   1197  H  LGLU X  77       7.369  -1.072  13.856  0.00  0.00           H  
ATOM   1198  HA LGLU X  77       7.758   1.204  15.547  0.00  0.00           H  
ATOM   1199  HB2LGLU X  77       7.754  -1.224  16.226  0.00  0.00           H  
ATOM   1200  HB3LGLU X  77       9.374  -1.359  15.537  0.00  0.00           H  
ATOM   1201  HG2LGLU X  77       9.326   0.964  17.272  0.00  0.00           H  
ATOM   1202  HG3LGLU X  77       8.518  -0.341  18.119  0.00  0.00           H  
ATOM   1203  N  LTRP X  78      10.253   0.536  13.477  0.00  0.00           N  
ATOM   1204  CA LTRP X  78      11.352   1.126  12.711  0.00  0.00           C  
ATOM   1205  C  LTRP X  78      10.923   2.391  11.950  0.00  0.00           C  
ATOM   1206  O  LTRP X  78      11.621   3.400  12.002  0.00  0.00           O  
ATOM   1207  CB LTRP X  78      11.923   0.053  11.772  0.00  0.00           C  
ATOM   1208  CG LTRP X  78      12.869   0.552  10.727  0.00  0.00           C  
ATOM   1209  CD1LTRP X  78      14.191   0.773  10.901  0.00  0.00           C  
ATOM   1210  CD2LTRP X  78      12.563   0.993   9.367  0.00  0.00           C  
ATOM   1211  CE2LTRP X  78      13.760   1.492   8.778  0.00  0.00           C  
ATOM   1212  CE3LTRP X  78      11.392   1.044   8.577  0.00  0.00           C  
ATOM   1213  NE1LTRP X  78      14.719   1.335   9.755  0.00  0.00           N  
ATOM   1214  CZ2LTRP X  78      13.794   2.022   7.483  0.00  0.00           C  
ATOM   1215  CZ3LTRP X  78      11.418   1.564   7.269  0.00  0.00           C  
ATOM   1216  CH2LTRP X  78      12.619   2.043   6.717  0.00  0.00           C  
ATOM   1217  H  LTRP X  78       9.940  -0.394  13.208  0.00  0.00           H  
ATOM   1218  HA LTRP X  78      12.144   1.424  13.398  0.00  0.00           H  
ATOM   1219  HB2LTRP X  78      12.425  -0.707  12.372  0.00  0.00           H  
ATOM   1220  HB3LTRP X  78      11.098  -0.432  11.251  0.00  0.00           H  
ATOM   1221  HD1LTRP X  78      14.737   0.588  11.820  0.00  0.00           H  
ATOM   1222  HE1LTRP X  78      15.667   1.692   9.695  0.00  0.00           H  
ATOM   1223  HE3LTRP X  78      10.461   0.682   8.989  0.00  0.00           H  
ATOM   1224  HZ2LTRP X  78      14.713   2.418   7.088  0.00  0.00           H  
ATOM   1225  HZ3LTRP X  78      10.505   1.600   6.690  0.00  0.00           H  
ATOM   1226  HH2LTRP X  78      12.636   2.453   5.717  0.00  0.00           H  
ATOM   1227  N  LARG X  79       9.752   2.403  11.301  0.00  0.00           N  
ATOM   1228  CA LARG X  79       9.288   3.515  10.453  0.00  0.00           C  
ATOM   1229  C  LARG X  79       9.185   4.848  11.201  0.00  0.00           C  
ATOM   1230  O  LARG X  79       9.532   5.884  10.633  0.00  0.00           O  
ATOM   1231  CB LARG X  79       7.969   3.093   9.780  0.00  0.00           C  
ATOM   1232  CG LARG X  79       7.375   4.147   8.841  0.00  0.00           C  
ATOM   1233  CD LARG X  79       6.230   4.942   9.479  0.00  0.00           C  
ATOM   1234  NE LARG X  79       5.775   5.955   8.523  0.00  0.00           N  
ATOM   1235  CZ LARG X  79       4.896   6.913   8.698  0.00  0.00           C  
ATOM   1236  NH1LARG X  79       4.174   7.052   9.767  0.00  0.00           N1+
ATOM   1237  NH2LARG X  79       4.766   7.805   7.770  0.00  0.00           N  
ATOM   1238  H  LARG X  79       9.212   1.541  11.290  0.00  0.00           H  
ATOM   1239  HA LARG X  79      10.032   3.663   9.670  0.00  0.00           H  
ATOM   1240  HB2LARG X  79       8.177   2.212   9.172  0.00  0.00           H  
ATOM   1241  HB3LARG X  79       7.231   2.813  10.533  0.00  0.00           H  
ATOM   1242  HG2LARG X  79       8.156   4.829   8.506  0.00  0.00           H  
ATOM   1243  HG3LARG X  79       6.986   3.643   7.958  0.00  0.00           H  
ATOM   1244  HD2LARG X  79       5.408   4.267   9.730  0.00  0.00           H  
ATOM   1245  HD3LARG X  79       6.582   5.428  10.391  0.00  0.00           H  
ATOM   1246  HE LARG X  79       6.247   5.973   7.627  0.00  0.00           H  
ATOM   1247 HH11LARG X  79       4.319   6.422  10.550  0.00  0.00           H  
ATOM   1248 HH12LARG X  79       3.590   7.860   9.868  0.00  0.00           H  
ATOM   1249 HH21LARG X  79       5.419   7.808   7.002  0.00  0.00           H  
ATOM   1250 HH22LARG X  79       4.204   8.625   7.960  0.00  0.00           H  
ATOM   1251  N  LALA X  80       8.777   4.833  12.471  0.00  0.00           N  
ATOM   1252  CA LALA X  80       8.812   6.019  13.335  0.00  0.00           C  
ATOM   1253  C  LALA X  80      10.191   6.289  13.975  0.00  0.00           C  
ATOM   1254  O  LALA X  80      10.510   7.432  14.299  0.00  0.00           O  
ATOM   1255  CB LALA X  80       7.741   5.857  14.413  0.00  0.00           C  
ATOM   1256  H  LALA X  80       8.464   3.951  12.856  0.00  0.00           H  
ATOM   1257  HA LALA X  80       8.566   6.896  12.739  0.00  0.00           H  
ATOM   1258  HB1LALA X  80       7.655   6.781  14.988  0.00  0.00           H  
ATOM   1259  HB2LALA X  80       6.776   5.630  13.960  0.00  0.00           H  
ATOM   1260  HB3LALA X  80       8.032   5.051  15.083  0.00  0.00           H  
ATOM   1261  N  LSER X  81      11.020   5.258  14.157  0.00  0.00           N  
ATOM   1262  CA LSER X  81      12.348   5.359  14.792  0.00  0.00           C  
ATOM   1263  C  LSER X  81      13.483   5.729  13.824  0.00  0.00           C  
ATOM   1264  O  LSER X  81      14.582   6.076  14.261  0.00  0.00           O  
ATOM   1265  CB LSER X  81      12.688   4.042  15.493  0.00  0.00           C  
ATOM   1266  OG LSER X  81      11.620   3.675  16.351  0.00  0.00           O  
ATOM   1267  H  LSER X  81      10.717   4.344  13.848  0.00  0.00           H  
ATOM   1268  HA LSER X  81      12.315   6.136  15.557  0.00  0.00           H  
ATOM   1269  HB2LSER X  81      12.850   3.257  14.752  0.00  0.00           H  
ATOM   1270  HB3LSER X  81      13.600   4.168  16.079  0.00  0.00           H  
ATOM   1271  HG LSER X  81      10.979   3.163  15.807  0.00  0.00           H  
ATOM   1272  N  LASP X  82      13.232   5.662  12.518  0.00  0.00           N  
ATOM   1273  CA LASP X  82      14.229   5.784  11.452  0.00  0.00           C  
ATOM   1274  C  LASP X  82      13.648   6.544  10.248  0.00  0.00           C  
ATOM   1275  O  LASP X  82      14.016   7.694  10.006  0.00  0.00           O  
ATOM   1276  CB LASP X  82      14.717   4.361  11.120  0.00  0.00           C  
ATOM   1277  CG LASP X  82      15.704   4.257   9.960  0.00  0.00           C  
ATOM   1278  OD1LASP X  82      15.329   4.573   8.814  0.00  0.00           O  
ATOM   1279  OD2LASP X  82      16.836   3.768  10.181  0.00  0.00           O1-
ATOM   1280  H  LASP X  82      12.342   5.254  12.259  0.00  0.00           H  
ATOM   1281  HA LASP X  82      15.084   6.361  11.807  0.00  0.00           H  
ATOM   1282  HB2LASP X  82      15.167   3.925  12.013  0.00  0.00           H  
ATOM   1283  HB3LASP X  82      13.854   3.751  10.862  0.00  0.00           H  
ATOM   1284  N  LLEU X  83      12.695   5.951   9.521  0.00  0.00           N  
ATOM   1285  CA LLEU X  83      12.299   6.469   8.209  0.00  0.00           C  
ATOM   1286  C  LLEU X  83      11.628   7.850   8.261  0.00  0.00           C  
ATOM   1287  O  LLEU X  83      11.950   8.694   7.430  0.00  0.00           O  
ATOM   1288  CB LLEU X  83      11.430   5.428   7.493  0.00  0.00           C  
ATOM   1289  CG LLEU X  83      11.010   5.826   6.065  0.00  0.00           C  
ATOM   1290  CD1LLEU X  83      12.172   5.957   5.086  0.00  0.00           C  
ATOM   1291  CD2LLEU X  83      10.044   4.777   5.529  0.00  0.00           C  
ATOM   1292  H  LLEU X  83      12.439   5.004   9.762  0.00  0.00           H  
ATOM   1293  HA LLEU X  83      13.216   6.592   7.632  0.00  0.00           H  
ATOM   1294  HB2LLEU X  83      11.981   4.490   7.451  0.00  0.00           H  
ATOM   1295  HB3LLEU X  83      10.531   5.269   8.086  0.00  0.00           H  
ATOM   1296  HG LLEU X  83      10.494   6.779   6.093  0.00  0.00           H  
ATOM   1297 HD11LLEU X  83      11.804   6.290   4.119  0.00  0.00           H  
ATOM   1298 HD12LLEU X  83      12.886   6.699   5.440  0.00  0.00           H  
ATOM   1299 HD13LLEU X  83      12.668   4.996   4.963  0.00  0.00           H  
ATOM   1300 HD21LLEU X  83       9.671   5.085   4.555  0.00  0.00           H  
ATOM   1301 HD22LLEU X  83      10.540   3.812   5.443  0.00  0.00           H  
ATOM   1302 HD23LLEU X  83       9.203   4.687   6.214  0.00  0.00           H  
ATOM   1303  N  LMET X  84      10.743   8.126   9.228  0.00  0.00           N  
ATOM   1304  CA LMET X  84      10.192   9.482   9.406  0.00  0.00           C  
ATOM   1305  C  LMET X  84      11.266  10.494   9.817  0.00  0.00           C  
ATOM   1306  O  LMET X  84      11.255  11.628   9.341  0.00  0.00           O  
ATOM   1307  CB LMET X  84       9.043   9.504  10.425  0.00  0.00           C  
ATOM   1308  CG LMET X  84       7.733   8.999   9.814  0.00  0.00           C  
ATOM   1309  SD LMET X  84       6.242   9.505  10.709  0.00  0.00           S  
ATOM   1310  CE LMET X  84       6.446   8.541  12.223  0.00  0.00           C  
ATOM   1311  H  LMET X  84      10.482   7.388   9.875  0.00  0.00           H  
ATOM   1312  HA LMET X  84       9.803   9.832   8.449  0.00  0.00           H  
ATOM   1313  HB2LMET X  84       9.305   8.917  11.306  0.00  0.00           H  
ATOM   1314  HB3LMET X  84       8.881  10.538  10.737  0.00  0.00           H  
ATOM   1315  HG2LMET X  84       7.643   9.409   8.809  0.00  0.00           H  
ATOM   1316  HG3LMET X  84       7.762   7.911   9.744  0.00  0.00           H  
ATOM   1317  HE1LMET X  84       5.626   8.756  12.905  0.00  0.00           H  
ATOM   1318  HE2LMET X  84       6.459   7.481  11.978  0.00  0.00           H  
ATOM   1319  HE3LMET X  84       7.384   8.801  12.706  0.00  0.00           H  
ATOM   1320  N  LTHR X  85      12.226  10.090  10.651  0.00  0.00           N  
ATOM   1321  CA LTHR X  85      13.355  10.938  11.076  0.00  0.00           C  
ATOM   1322  C  LTHR X  85      14.252  11.298   9.888  0.00  0.00           C  
ATOM   1323  O  LTHR X  85      14.821  12.392   9.833  0.00  0.00           O  
ATOM   1324  CB LTHR X  85      14.165  10.226  12.174  0.00  0.00           C  
ATOM   1325  CG2LTHR X  85      15.120  11.160  12.911  0.00  0.00           C  
ATOM   1326  OG1LTHR X  85      13.264   9.712  13.131  0.00  0.00           O  
ATOM   1327  H  LTHR X  85      12.208   9.140  10.995  0.00  0.00           H  
ATOM   1328  HA LTHR X  85      12.961  11.867  11.488  0.00  0.00           H  
ATOM   1329  HB LTHR X  85      14.733   9.402  11.744  0.00  0.00           H  
ATOM   1330  HG1LTHR X  85      13.786   9.329  13.863  0.00  0.00           H  
ATOM   1331 HG21LTHR X  85      15.634  10.614  13.702  0.00  0.00           H  
ATOM   1332 HG22LTHR X  85      15.868  11.551  12.222  0.00  0.00           H  
ATOM   1333 HG23LTHR X  85      14.568  11.992  13.349  0.00  0.00           H  
ATOM   1334  N  LARG X  86      14.343  10.411   8.889  0.00  0.00           N  
ATOM   1335  CA LARG X  86      15.019  10.657   7.608  0.00  0.00           C  
ATOM   1336  C  LARG X  86      14.187  11.451   6.604  0.00  0.00           C  
ATOM   1337  O  LARG X  86      14.742  12.332   5.951  0.00  0.00           O  
ATOM   1338  CB LARG X  86      15.479   9.317   7.016  0.00  0.00           C  
ATOM   1339  CG LARG X  86      16.601   8.733   7.884  0.00  0.00           C  
ATOM   1340  CD LARG X  86      17.303   7.537   7.248  0.00  0.00           C  
ATOM   1341  NE LARG X  86      16.412   6.386   7.091  0.00  0.00           N  
ATOM   1342  CZ LARG X  86      15.848   5.925   5.999  0.00  0.00           C  
ATOM   1343  NH1LARG X  86      15.971   6.469   4.831  0.00  0.00           N1+
ATOM   1344  NH2LARG X  86      15.121   4.862   6.078  0.00  0.00           N  
ATOM   1345  H  LARG X  86      13.927   9.496   9.044  0.00  0.00           H  
ATOM   1346  HA LARG X  86      15.905  11.269   7.774  0.00  0.00           H  
ATOM   1347  HB2LARG X  86      14.643   8.618   6.959  0.00  0.00           H  
ATOM   1348  HB3LARG X  86      15.863   9.486   6.009  0.00  0.00           H  
ATOM   1349  HG2LARG X  86      17.347   9.508   8.032  0.00  0.00           H  
ATOM   1350  HG3LARG X  86      16.214   8.441   8.859  0.00  0.00           H  
ATOM   1351  HD2LARG X  86      17.729   7.829   6.293  0.00  0.00           H  
ATOM   1352  HD3LARG X  86      18.123   7.247   7.901  0.00  0.00           H  
ATOM   1353  HE LARG X  86      16.195   5.844   7.926  0.00  0.00           H  
ATOM   1354 HH11LARG X  86      16.640   7.203   4.668  0.00  0.00           H  
ATOM   1355 HH12LARG X  86      15.428   6.085   4.056  0.00  0.00           H  
ATOM   1356 HH21LARG X  86      14.992   4.464   7.008  0.00  0.00           H  
ATOM   1357 HH22LARG X  86      14.796   4.437   5.207  0.00  0.00           H  
ATOM   1358  N  LLYS X  87      12.892  11.160   6.451  0.00  0.00           N  
ATOM   1359  CA LLYS X  87      12.064  11.653   5.334  0.00  0.00           C  
ATOM   1360  C  LLYS X  87      10.632  11.974   5.758  0.00  0.00           C  
ATOM   1361  O  LLYS X  87       9.936  11.108   6.294  0.00  0.00           O  
ATOM   1362  CB LLYS X  87      12.062  10.619   4.186  0.00  0.00           C  
ATOM   1363  CG LLYS X  87      13.475  10.369   3.636  0.00  0.00           C  
ATOM   1364  CD LLYS X  87      13.514   9.409   2.447  0.00  0.00           C  
ATOM   1365  CE LLYS X  87      14.982   9.222   2.047  0.00  0.00           C  
ATOM   1366  NZ LLYS X  87      15.133   8.151   1.043  0.00  0.00           N1+
ATOM   1367  H  LLYS X  87      12.508  10.414   7.023  0.00  0.00           H  
ATOM   1368  HA LLYS X  87      12.500  12.574   4.950  0.00  0.00           H  
ATOM   1369  HB2LLYS X  87      11.642   9.677   4.543  0.00  0.00           H  
ATOM   1370  HB3LLYS X  87      11.431  10.994   3.377  0.00  0.00           H  
ATOM   1371  HG2LLYS X  87      13.908  11.324   3.342  0.00  0.00           H  
ATOM   1372  HG3LLYS X  87      14.092   9.931   4.419  0.00  0.00           H  
ATOM   1373  HD2LLYS X  87      13.086   8.450   2.746  0.00  0.00           H  
ATOM   1374  HD3LLYS X  87      12.947   9.823   1.612  0.00  0.00           H  
ATOM   1375  HE2LLYS X  87      15.374  10.165   1.657  0.00  0.00           H  
ATOM   1376  HE3LLYS X  87      15.556   8.957   2.939  0.00  0.00           H  
ATOM   1377  HZ1LLYS X  87      16.108   7.993   0.813  0.00  0.00           H  
ATOM   1378  HZ2LLYS X  87      14.765   7.276   1.420  0.00  0.00           H  
ATOM   1379  HZ3LLYS X  87      14.681   8.385   0.166  0.00  0.00           H  
ATOM   1380  N  LSER X  88      10.156  13.173   5.421  0.00  0.00           N  
ATOM   1381  CA LSER X  88       8.720  13.490   5.426  0.00  0.00           C  
ATOM   1382  C  LSER X  88       7.996  12.578   4.437  0.00  0.00           C  
ATOM   1383  O  LSER X  88       8.265  12.629   3.238  0.00  0.00           O  
ATOM   1384  CB LSER X  88       8.465  14.943   5.021  0.00  0.00           C  
ATOM   1385  OG LSER X  88       8.981  15.832   5.992  0.00  0.00           O  
ATOM   1386  H  LSER X  88      10.788  13.836   4.986  0.00  0.00           H  
ATOM   1387  HA LSER X  88       8.314  13.332   6.426  0.00  0.00           H  
ATOM   1388  HB2LSER X  88       8.941  15.140   4.059  0.00  0.00           H  
ATOM   1389  HB3LSER X  88       7.391  15.110   4.921  0.00  0.00           H  
ATOM   1390  HG LSER X  88       9.087  16.691   5.539  0.00  0.00           H  
ATOM   1391  N  LHID X  89       7.123  11.718   4.953  0.00  0.00           N  
ATOM   1392  CA LHID X  89       6.324  10.767   4.187  0.00  0.00           C  
ATOM   1393  C  LHID X  89       5.157  10.255   5.050  0.00  0.00           C  
ATOM   1394  O  LHID X  89       5.187  10.364   6.280  0.00  0.00           O  
ATOM   1395  CB LHID X  89       7.208   9.597   3.720  0.00  0.00           C  
ATOM   1396  CG LHID X  89       7.509   8.600   4.807  0.00  0.00           C  
ATOM   1397  CD2LHID X  89       6.861   7.412   4.990  0.00  0.00           C  
ATOM   1398  ND1LHID X  89       8.325   8.790   5.897  0.00  0.00           N  
ATOM   1399  CE1LHID X  89       8.176   7.735   6.710  0.00  0.00           C  
ATOM   1400  NE2LHID X  89       7.278   6.870   6.208  0.00  0.00           N  
ATOM   1401  H  LHID X  89       6.930  11.761   5.943  0.00  0.00           H  
ATOM   1402  HA LHID X  89       5.916  11.279   3.315  0.00  0.00           H  
ATOM   1403  HB2LHID X  89       6.692   9.079   2.914  0.00  0.00           H  
ATOM   1404  HB3LHID X  89       8.147   9.973   3.311  0.00  0.00           H  
ATOM   1405  HD1LHID X  89       8.935   9.594   6.058  0.00  0.00           H  
ATOM   1406  HD2LHID X  89       6.105   7.011   4.337  0.00  0.00           H  
ATOM   1407  HE1LHID X  89       8.710   7.591   7.638  0.00  0.00           H  
ATOM   1408  N  LASP X  90       4.158   9.628   4.427  0.00  0.00           N  
ATOM   1409  CA LASP X  90       2.917   9.176   5.071  0.00  0.00           C  
ATOM   1410  C  LASP X  90       2.539   7.712   4.846  0.00  0.00           C  
ATOM   1411  O  LASP X  90       1.709   7.206   5.593  0.00  0.00           O  
ATOM   1412  CB LASP X  90       1.772  10.130   4.723  0.00  0.00           C  
ATOM   1413  CG LASP X  90       1.937  11.430   5.498  0.00  0.00           C  
ATOM   1414  OD1LASP X  90       1.916  11.384   6.751  0.00  0.00           O  
ATOM   1415  OD2LASP X  90       2.089  12.500   4.874  0.00  0.00           O1-
ATOM   1416  H  LASP X  90       4.226   9.535   3.418  0.00  0.00           H  
ATOM   1417  HA LASP X  90       3.048   9.231   6.148  0.00  0.00           H  
ATOM   1418  HB2LASP X  90       1.748  10.315   3.647  0.00  0.00           H  
ATOM   1419  HB3LASP X  90       0.821   9.682   5.012  0.00  0.00           H  
ATOM   1420  N  LASN X  91       3.179   6.983   3.931  0.00  0.00           N  
ATOM   1421  CA LASN X  91       3.171   5.520   4.005  0.00  0.00           C  
ATOM   1422  C  LASN X  91       4.520   4.927   3.594  0.00  0.00           C  
ATOM   1423  O  LASN X  91       5.192   5.471   2.718  0.00  0.00           O  
ATOM   1424  CB LASN X  91       1.986   4.937   3.216  0.00  0.00           C  
ATOM   1425  CG LASN X  91       1.673   3.522   3.669  0.00  0.00           C  
ATOM   1426  ND2LASN X  91       0.653   3.331   4.468  0.00  0.00           N  
ATOM   1427  OD1LASN X  91       2.366   2.581   3.328  0.00  0.00           O  
ATOM   1428  H  LASN X  91       3.832   7.432   3.297  0.00  0.00           H  
ATOM   1429  HA LASN X  91       3.027   5.249   5.047  0.00  0.00           H  
ATOM   1430  HB2LASN X  91       1.102   5.549   3.378  0.00  0.00           H  
ATOM   1431  HB3LASN X  91       2.217   4.925   2.153  0.00  0.00           H  
ATOM   1432 HD21LASN X  91       0.490   2.400   4.821  0.00  0.00           H  
ATOM   1433 HD22LASN X  91       0.079   4.096   4.789  0.00  0.00           H  
ATOM   1434  N  LALA X  92       4.916   3.823   4.222  0.00  0.00           N  
ATOM   1435  CA LALA X  92       6.055   3.019   3.802  0.00  0.00           C  
ATOM   1436  C  LALA X  92       5.587   1.606   3.437  0.00  0.00           C  
ATOM   1437  O  LALA X  92       5.017   0.918   4.283  0.00  0.00           O  
ATOM   1438  CB LALA X  92       7.107   3.020   4.912  0.00  0.00           C  
ATOM   1439  H  LALA X  92       4.299   3.423   4.916  0.00  0.00           H  
ATOM   1440  HA LALA X  92       6.511   3.467   2.924  0.00  0.00           H  
ATOM   1441  HB1LALA X  92       8.025   2.557   4.549  0.00  0.00           H  
ATOM   1442  HB2LALA X  92       7.310   4.048   5.207  0.00  0.00           H  
ATOM   1443  HB3LALA X  92       6.747   2.459   5.774  0.00  0.00           H  
ATOM   1444  N  LLEU X  93       5.847   1.161   2.206  0.00  0.00           N  
ATOM   1445  CA LLEU X  93       5.560  -0.209   1.772  0.00  0.00           C  
ATOM   1446  C  LLEU X  93       6.841  -1.029   1.620  0.00  0.00           C  
ATOM   1447  O  LLEU X  93       7.724  -0.658   0.848  0.00  0.00           O  
ATOM   1448  CB LLEU X  93       4.754  -0.221   0.466  0.00  0.00           C  
ATOM   1449  CG LLEU X  93       3.314   0.305   0.582  0.00  0.00           C  
ATOM   1450  CD1LLEU X  93       2.660   0.199  -0.792  0.00  0.00           C  
ATOM   1451  CD2LLEU X  93       2.464  -0.503   1.560  0.00  0.00           C  
ATOM   1452  H  LLEU X  93       6.324   1.784   1.561  0.00  0.00           H  
ATOM   1453  HA LLEU X  93       4.959  -0.702   2.529  0.00  0.00           H  
ATOM   1454  HB2LLEU X  93       5.290   0.368  -0.278  0.00  0.00           H  
ATOM   1455  HB3LLEU X  93       4.710  -1.251   0.108  0.00  0.00           H  
ATOM   1456  HG LLEU X  93       3.319   1.348   0.893  0.00  0.00           H  
ATOM   1457 HD11LLEU X  93       1.655   0.603  -0.738  0.00  0.00           H  
ATOM   1458 HD12LLEU X  93       3.236   0.767  -1.522  0.00  0.00           H  
ATOM   1459 HD13LLEU X  93       2.602  -0.846  -1.091  0.00  0.00           H  
ATOM   1460 HD21LLEU X  93       1.420  -0.203   1.491  0.00  0.00           H  
ATOM   1461 HD22LLEU X  93       2.552  -1.570   1.360  0.00  0.00           H  
ATOM   1462 HD23LLEU X  93       2.798  -0.280   2.569  0.00  0.00           H  
ATOM   1463  N  LLEU X  94       6.914  -2.168   2.307  0.00  0.00           N  
ATOM   1464  CA LLEU X  94       7.962  -3.166   2.110  0.00  0.00           C  
ATOM   1465  C  LLEU X  94       7.648  -3.996   0.852  0.00  0.00           C  
ATOM   1466  O  LLEU X  94       6.767  -4.855   0.883  0.00  0.00           O  
ATOM   1467  CB LLEU X  94       8.068  -4.031   3.380  0.00  0.00           C  
ATOM   1468  CG LLEU X  94       9.345  -4.885   3.450  0.00  0.00           C  
ATOM   1469  CD1LLEU X  94      10.571  -4.017   3.742  0.00  0.00           C  
ATOM   1470  CD2LLEU X  94       9.220  -5.918   4.569  0.00  0.00           C  
ATOM   1471  H  LLEU X  94       6.155  -2.393   2.945  0.00  0.00           H  
ATOM   1472  HA LLEU X  94       8.907  -2.647   1.962  0.00  0.00           H  
ATOM   1473  HB2LLEU X  94       8.031  -3.394   4.263  0.00  0.00           H  
ATOM   1474  HB3LLEU X  94       7.203  -4.690   3.416  0.00  0.00           H  
ATOM   1475  HG LLEU X  94       9.487  -5.413   2.507  0.00  0.00           H  
ATOM   1476 HD11LLEU X  94      11.437  -4.643   3.946  0.00  0.00           H  
ATOM   1477 HD12LLEU X  94      10.795  -3.397   2.877  0.00  0.00           H  
ATOM   1478 HD13LLEU X  94      10.390  -3.385   4.610  0.00  0.00           H  
ATOM   1479 HD21LLEU X  94      10.119  -6.535   4.602  0.00  0.00           H  
ATOM   1480 HD22LLEU X  94       9.089  -5.414   5.526  0.00  0.00           H  
ATOM   1481 HD23LLEU X  94       8.364  -6.564   4.378  0.00  0.00           H  
ATOM   1482  N  LPHE X  95       8.330  -3.724  -0.261  0.00  0.00           N  
ATOM   1483  CA LPHE X  95       8.257  -4.542  -1.478  0.00  0.00           C  
ATOM   1484  C  LPHE X  95       9.303  -5.653  -1.386  0.00  0.00           C  
ATOM   1485  O  LPHE X  95      10.495  -5.371  -1.243  0.00  0.00           O  
ATOM   1486  CB LPHE X  95       8.491  -3.692  -2.736  0.00  0.00           C  
ATOM   1487  CG LPHE X  95       7.285  -2.962  -3.308  0.00  0.00           C  
ATOM   1488  CD1LPHE X  95       6.262  -2.448  -2.485  0.00  0.00           C  
ATOM   1489  CD2LPHE X  95       7.196  -2.792  -4.704  0.00  0.00           C  
ATOM   1490  CE1LPHE X  95       5.157  -1.794  -3.057  0.00  0.00           C  
ATOM   1491  CE2LPHE X  95       6.100  -2.121  -5.272  0.00  0.00           C  
ATOM   1492  CZ LPHE X  95       5.076  -1.631  -4.448  0.00  0.00           C  
ATOM   1493  H  LPHE X  95       9.079  -3.040  -0.194  0.00  0.00           H  
ATOM   1494  HA LPHE X  95       7.273  -5.007  -1.557  0.00  0.00           H  
ATOM   1495  HB2LPHE X  95       9.291  -2.976  -2.546  0.00  0.00           H  
ATOM   1496  HB3LPHE X  95       8.847  -4.367  -3.515  0.00  0.00           H  
ATOM   1497  HD1LPHE X  95       6.314  -2.552  -1.412  0.00  0.00           H  
ATOM   1498  HD2LPHE X  95       7.981  -3.170  -5.343  0.00  0.00           H  
ATOM   1499  HE1LPHE X  95       4.376  -1.406  -2.424  0.00  0.00           H  
ATOM   1500  HE2LPHE X  95       6.050  -1.967  -6.338  0.00  0.00           H  
ATOM   1501  HZ LPHE X  95       4.237  -1.112  -4.884  0.00  0.00           H  
ATOM   1502  N  LTHR X  96       8.866  -6.911  -1.467  0.00  0.00           N  
ATOM   1503  CA LTHR X  96       9.705  -8.035  -1.035  0.00  0.00           C  
ATOM   1504  C  LTHR X  96       9.453  -9.357  -1.763  0.00  0.00           C  
ATOM   1505  O  LTHR X  96       8.317  -9.728  -2.043  0.00  0.00           O  
ATOM   1506  CB LTHR X  96       9.555  -8.204   0.484  0.00  0.00           C  
ATOM   1507  CG2LTHR X  96       8.135  -8.489   0.963  0.00  0.00           C  
ATOM   1508  OG1LTHR X  96      10.350  -9.273   0.909  0.00  0.00           O  
ATOM   1509  H  LTHR X  96       7.868  -7.078  -1.563  0.00  0.00           H  
ATOM   1510  HA LTHR X  96      10.744  -7.772  -1.223  0.00  0.00           H  
ATOM   1511  HB LTHR X  96       9.903  -7.295   0.974  0.00  0.00           H  
ATOM   1512  HG1LTHR X  96      11.272  -8.947   0.845  0.00  0.00           H  
ATOM   1513 HG21LTHR X  96       8.146  -8.558   2.048  0.00  0.00           H  
ATOM   1514 HG22LTHR X  96       7.466  -7.678   0.678  0.00  0.00           H  
ATOM   1515 HG23LTHR X  96       7.776  -9.427   0.540  0.00  0.00           H  
ATOM   1516  N  LASP X  97      10.529 -10.106  -2.020  0.00  0.00           N  
ATOM   1517  CA LASP X  97      10.485 -11.515  -2.443  0.00  0.00           C  
ATOM   1518  C  LASP X  97      10.311 -12.497  -1.258  0.00  0.00           C  
ATOM   1519  O  LASP X  97      10.393 -13.715  -1.457  0.00  0.00           O  
ATOM   1520  CB LASP X  97      11.763 -11.877  -3.225  0.00  0.00           C  
ATOM   1521  CG LASP X  97      11.937 -11.241  -4.604  0.00  0.00           C  
ATOM   1522  OD1LASP X  97      10.983 -10.672  -5.176  0.00  0.00           O  
ATOM   1523  OD2LASP X  97      13.046 -11.403  -5.166  0.00  0.00           O1-
ATOM   1524  H  LASP X  97      11.425  -9.719  -1.767  0.00  0.00           H  
ATOM   1525  HA LASP X  97       9.630 -11.657  -3.107  0.00  0.00           H  
ATOM   1526  HB2LASP X  97      12.621 -11.625  -2.610  0.00  0.00           H  
ATOM   1527  HB3LASP X  97      11.795 -12.954  -3.383  0.00  0.00           H  
ATOM   1528  N  LMET X  98      10.138 -12.016  -0.020  0.00  0.00           N  
ATOM   1529  CA LMET X  98       9.978 -12.852   1.174  0.00  0.00           C  
ATOM   1530  C  LMET X  98       8.728 -13.728   1.064  0.00  0.00           C  
ATOM   1531  O  LMET X  98       7.612 -13.222   0.983  0.00  0.00           O  
ATOM   1532  CB LMET X  98       9.931 -11.992   2.453  0.00  0.00           C  
ATOM   1533  CG LMET X  98       9.638 -12.807   3.725  0.00  0.00           C  
ATOM   1534  SD LMET X  98      10.713 -14.244   4.025  0.00  0.00           S  
ATOM   1535  CE LMET X  98      12.284 -13.441   4.445  0.00  0.00           C  
ATOM   1536  H  LMET X  98      10.070 -11.012   0.112  0.00  0.00           H  
ATOM   1537  HA LMET X  98      10.849 -13.499   1.258  0.00  0.00           H  
ATOM   1538  HB2LMET X  98      10.882 -11.475   2.575  0.00  0.00           H  
ATOM   1539  HB3LMET X  98       9.148 -11.241   2.348  0.00  0.00           H  
ATOM   1540  HG2LMET X  98       9.700 -12.141   4.585  0.00  0.00           H  
ATOM   1541  HG3LMET X  98       8.608 -13.162   3.674  0.00  0.00           H  
ATOM   1542  HE1LMET X  98      13.065 -14.196   4.536  0.00  0.00           H  
ATOM   1543  HE2LMET X  98      12.564 -12.729   3.669  0.00  0.00           H  
ATOM   1544  HE3LMET X  98      12.185 -12.919   5.395  0.00  0.00           H  
ATOM   1545  N  LARG X  99       8.913 -15.051   1.122  0.00  0.00           N  
ATOM   1546  CA LARG X  99       7.815 -15.998   1.332  0.00  0.00           C  
ATOM   1547  C  LARG X  99       7.270 -15.810   2.745  0.00  0.00           C  
ATOM   1548  O  LARG X  99       7.861 -16.309   3.702  0.00  0.00           O  
ATOM   1549  CB LARG X  99       8.315 -17.433   1.066  0.00  0.00           C  
ATOM   1550  CG LARG X  99       7.407 -18.567   1.573  0.00  0.00           C  
ATOM   1551  CD LARG X  99       5.959 -18.483   1.079  0.00  0.00           C  
ATOM   1552  NE LARG X  99       5.089 -19.350   1.888  0.00  0.00           N  
ATOM   1553  CZ LARG X  99       3.820 -19.615   1.653  0.00  0.00           C  
ATOM   1554  NH1LARG X  99       3.115 -20.350   2.460  0.00  0.00           N1+
ATOM   1555  NH2LARG X  99       3.197 -19.182   0.598  0.00  0.00           N  
ATOM   1556  H  LARG X  99       9.863 -15.394   1.175  0.00  0.00           H  
ATOM   1557  HA LARG X  99       7.010 -15.764   0.634  0.00  0.00           H  
ATOM   1558  HB2LARG X  99       8.450 -17.556  -0.007  0.00  0.00           H  
ATOM   1559  HB3LARG X  99       9.287 -17.557   1.545  0.00  0.00           H  
ATOM   1560  HG2LARG X  99       7.828 -19.522   1.254  0.00  0.00           H  
ATOM   1561  HG3LARG X  99       7.411 -18.564   2.663  0.00  0.00           H  
ATOM   1562  HD2LARG X  99       5.593 -17.459   1.163  0.00  0.00           H  
ATOM   1563  HD3LARG X  99       5.927 -18.782   0.030  0.00  0.00           H  
ATOM   1564  HE LARG X  99       5.499 -19.760   2.721  0.00  0.00           H  
ATOM   1565 HH11LARG X  99       3.524 -20.711   3.317  0.00  0.00           H  
ATOM   1566 HH12LARG X  99       2.191 -20.631   2.156  0.00  0.00           H  
ATOM   1567 HH21LARG X  99       3.685 -18.602  -0.064  0.00  0.00           H  
ATOM   1568 HH22LARG X  99       2.265 -19.527   0.418  0.00  0.00           H  
ATOM   1569  N  LPHE X 100       6.142 -15.123   2.880  0.00  0.00           N  
ATOM   1570  CA LPHE X 100       5.359 -15.142   4.114  0.00  0.00           C  
ATOM   1571  C  LPHE X 100       4.416 -16.350   4.140  0.00  0.00           C  
ATOM   1572  O  LPHE X 100       3.870 -16.753   3.110  0.00  0.00           O  
ATOM   1573  CB LPHE X 100       4.601 -13.831   4.298  0.00  0.00           C  
ATOM   1574  CG LPHE X 100       5.464 -12.590   4.280  0.00  0.00           C  
ATOM   1575  CD1LPHE X 100       6.244 -12.247   5.401  0.00  0.00           C  
ATOM   1576  CD2LPHE X 100       5.487 -11.777   3.135  0.00  0.00           C  
ATOM   1577  CE1LPHE X 100       7.061 -11.104   5.366  0.00  0.00           C  
ATOM   1578  CE2LPHE X 100       6.294 -10.630   3.107  0.00  0.00           C  
ATOM   1579  CZ LPHE X 100       7.090 -10.296   4.218  0.00  0.00           C  
ATOM   1580  H  LPHE X 100       5.753 -14.661   2.068  0.00  0.00           H  
ATOM   1581  HA LPHE X 100       6.036 -15.239   4.956  0.00  0.00           H  
ATOM   1582  HB2LPHE X 100       3.854 -13.752   3.510  0.00  0.00           H  
ATOM   1583  HB3LPHE X 100       4.088 -13.873   5.257  0.00  0.00           H  
ATOM   1584  HD1LPHE X 100       6.222 -12.862   6.287  0.00  0.00           H  
ATOM   1585  HD2LPHE X 100       4.890 -12.038   2.272  0.00  0.00           H  
ATOM   1586  HE1LPHE X 100       7.677 -10.854   6.216  0.00  0.00           H  
ATOM   1587  HE2LPHE X 100       6.299 -10.015   2.222  0.00  0.00           H  
ATOM   1588  HZ LPHE X 100       7.723  -9.420   4.191  0.00  0.00           H  
ATOM   1589  N  LASP X 101       4.230 -16.956   5.315  0.00  0.00           N  
ATOM   1590  CA LASP X 101       3.284 -18.064   5.460  0.00  0.00           C  
ATOM   1591  C  LASP X 101       1.828 -17.573   5.606  0.00  0.00           C  
ATOM   1592  O  LASP X 101       1.529 -16.418   5.301  0.00  0.00           O  
ATOM   1593  CB LASP X 101       3.750 -19.058   6.533  0.00  0.00           C  
ATOM   1594  CG LASP X 101       3.288 -20.461   6.133  0.00  0.00           C  
ATOM   1595  OD1LASP X 101       2.281 -20.947   6.701  0.00  0.00           O  
ATOM   1596  OD2LASP X 101       3.816 -21.010   5.136  0.00  0.00           O1-
ATOM   1597  H  LASP X 101       4.641 -16.541   6.146  0.00  0.00           H  
ATOM   1598  HA LASP X 101       3.306 -18.611   4.518  0.00  0.00           H  
ATOM   1599  HB2LASP X 101       4.840 -19.060   6.585  0.00  0.00           H  
ATOM   1600  HB3LASP X 101       3.352 -18.776   7.509  0.00  0.00           H  
ATOM   1601  N  LLEU X 102       0.881 -18.469   5.921  0.00  0.00           N  
ATOM   1602  CA LLEU X 102      -0.563 -18.262   5.682  0.00  0.00           C  
ATOM   1603  C  LLEU X 102      -0.870 -17.914   4.205  0.00  0.00           C  
ATOM   1604  O  LLEU X 102      -1.904 -17.323   3.889  0.00  0.00           O  
ATOM   1605  CB LLEU X 102      -1.153 -17.247   6.688  0.00  0.00           C  
ATOM   1606  CG LLEU X 102      -1.044 -17.673   8.158  0.00  0.00           C  
ATOM   1607  CD1LLEU X 102      -1.272 -16.474   9.071  0.00  0.00           C  
ATOM   1608  CD2LLEU X 102      -2.085 -18.734   8.504  0.00  0.00           C  
ATOM   1609  H  LLEU X 102       1.177 -19.388   6.229  0.00  0.00           H  
ATOM   1610  HA LLEU X 102      -1.057 -19.216   5.860  0.00  0.00           H  
ATOM   1611  HB2LLEU X 102      -0.636 -16.298   6.570  0.00  0.00           H  
ATOM   1612  HB3LLEU X 102      -2.203 -17.078   6.458  0.00  0.00           H  
ATOM   1613  HG LLEU X 102      -0.049 -18.066   8.360  0.00  0.00           H  
ATOM   1614 HD11LLEU X 102      -1.174 -16.793  10.107  0.00  0.00           H  
ATOM   1615 HD12LLEU X 102      -0.525 -15.706   8.872  0.00  0.00           H  
ATOM   1616 HD13LLEU X 102      -2.269 -16.060   8.915  0.00  0.00           H  
ATOM   1617 HD21LLEU X 102      -1.927 -19.064   9.529  0.00  0.00           H  
ATOM   1618 HD22LLEU X 102      -3.091 -18.321   8.411  0.00  0.00           H  
ATOM   1619 HD23LLEU X 102      -1.994 -19.591   7.841  0.00  0.00           H  
ATOM   1620  N  LASN X 103       0.062 -18.243   3.299  0.00  0.00           N  
ATOM   1621  CA LASN X 103       0.084 -17.804   1.905  0.00  0.00           C  
ATOM   1622  C  LASN X 103      -0.141 -16.292   1.756  0.00  0.00           C  
ATOM   1623  O  LASN X 103      -0.871 -15.867   0.862  0.00  0.00           O  
ATOM   1624  CB LASN X 103      -0.874 -18.671   1.067  0.00  0.00           C  
ATOM   1625  CG LASN X 103      -0.488 -20.129   1.067  0.00  0.00           C  
ATOM   1626  ND2LASN X 103      -1.444 -21.020   1.142  0.00  0.00           N  
ATOM   1627  OD1LASN X 103       0.683 -20.480   1.033  0.00  0.00           O  
ATOM   1628  H  LASN X 103       0.877 -18.718   3.648  0.00  0.00           H  
ATOM   1629  HA LASN X 103       1.095 -17.961   1.534  0.00  0.00           H  
ATOM   1630  HB2LASN X 103      -1.880 -18.574   1.471  0.00  0.00           H  
ATOM   1631  HB3LASN X 103      -0.881 -18.328   0.033  0.00  0.00           H  
ATOM   1632 HD21LASN X 103      -1.197 -21.980   0.922  0.00  0.00           H  
ATOM   1633 HD22LASN X 103      -2.418 -20.728   1.127  0.00  0.00           H  
ATOM   1634  N  LTHR X 104       0.437 -15.489   2.655  0.00  0.00           N  
ATOM   1635  CA LTHR X 104       0.201 -14.045   2.657  0.00  0.00           C  
ATOM   1636  C  LTHR X 104       0.959 -13.345   1.533  0.00  0.00           C  
ATOM   1637  O  LTHR X 104       2.181 -13.222   1.537  0.00  0.00           O  
ATOM   1638  CB LTHR X 104       0.412 -13.381   4.026  0.00  0.00           C  
ATOM   1639  CG2LTHR X 104      -0.763 -13.685   4.943  0.00  0.00           C  
ATOM   1640  OG1LTHR X 104       1.562 -13.804   4.706  0.00  0.00           O  
ATOM   1641  H  LTHR X 104       1.050 -15.879   3.361  0.00  0.00           H  
ATOM   1642  HA LTHR X 104      -0.854 -13.925   2.443  0.00  0.00           H  
ATOM   1643  HB LTHR X 104       0.466 -12.300   3.890  0.00  0.00           H  
ATOM   1644  HG1LTHR X 104       1.469 -14.747   4.930  0.00  0.00           H  
ATOM   1645 HG21LTHR X 104      -0.561 -13.290   5.938  0.00  0.00           H  
ATOM   1646 HG22LTHR X 104      -1.648 -13.204   4.534  0.00  0.00           H  
ATOM   1647 HG23LTHR X 104      -0.934 -14.757   4.993  0.00  0.00           H  
ATOM   1648  N  LLEU X 105       0.201 -12.874   0.542  0.00  0.00           N  
ATOM   1649  CA LLEU X 105       0.699 -12.060  -0.571  0.00  0.00           C  
ATOM   1650  C  LLEU X 105       0.881 -10.587  -0.154  0.00  0.00           C  
ATOM   1651  O  LLEU X 105       1.468  -9.794  -0.886  0.00  0.00           O  
ATOM   1652  CB LLEU X 105      -0.252 -12.219  -1.773  0.00  0.00           C  
ATOM   1653  CG LLEU X 105       0.042 -13.450  -2.651  0.00  0.00           C  
ATOM   1654  CD1LLEU X 105      -0.175 -14.791  -1.958  0.00  0.00           C  
ATOM   1655  CD2LLEU X 105      -0.867 -13.430  -3.879  0.00  0.00           C  
ATOM   1656  H  LLEU X 105      -0.805 -12.976   0.652  0.00  0.00           H  
ATOM   1657  HA LLEU X 105       1.687 -12.422  -0.856  0.00  0.00           H  
ATOM   1658  HB2LLEU X 105      -1.283 -12.260  -1.421  0.00  0.00           H  
ATOM   1659  HB3LLEU X 105      -0.148 -11.337  -2.402  0.00  0.00           H  
ATOM   1660  HG LLEU X 105       1.073 -13.402  -2.986  0.00  0.00           H  
ATOM   1661 HD11LLEU X 105      -0.061 -15.610  -2.668  0.00  0.00           H  
ATOM   1662 HD12LLEU X 105       0.574 -14.919  -1.178  0.00  0.00           H  
ATOM   1663 HD13LLEU X 105      -1.166 -14.821  -1.513  0.00  0.00           H  
ATOM   1664 HD21LLEU X 105      -0.661 -14.299  -4.502  0.00  0.00           H  
ATOM   1665 HD22LLEU X 105      -1.908 -13.450  -3.558  0.00  0.00           H  
ATOM   1666 HD23LLEU X 105      -0.673 -12.531  -4.454  0.00  0.00           H  
ATOM   1667  N  LGLY X 106       0.395 -10.217   1.028  0.00  0.00           N  
ATOM   1668  CA LGLY X 106       0.638  -8.936   1.676  0.00  0.00           C  
ATOM   1669  C  LGLY X 106       0.072  -8.923   3.095  0.00  0.00           C  
ATOM   1670  O  LGLY X 106      -0.673  -9.825   3.490  0.00  0.00           O  
ATOM   1671  H  LGLY X 106      -0.123 -10.903   1.564  0.00  0.00           H  
ATOM   1672  HA2LGLY X 106       1.711  -8.753   1.725  0.00  0.00           H  
ATOM   1673  HA3LGLY X 106       0.174  -8.135   1.102  0.00  0.00           H  
ATOM   1674  N  LILE X 107       0.428  -7.897   3.862  0.00  0.00           N  
ATOM   1675  CA LILE X 107      -0.155  -7.624   5.181  0.00  0.00           C  
ATOM   1676  C  LILE X 107      -0.042  -6.125   5.490  0.00  0.00           C  
ATOM   1677  O  LILE X 107       0.940  -5.479   5.114  0.00  0.00           O  
ATOM   1678  CB LILE X 107       0.497  -8.520   6.274  0.00  0.00           C  
ATOM   1679  CG1LILE X 107      -0.417  -8.608   7.515  0.00  0.00           C  
ATOM   1680  CG2LILE X 107       1.928  -8.070   6.615  0.00  0.00           C  
ATOM   1681  CD1LILE X 107       0.133  -9.334   8.742  0.00  0.00           C  
ATOM   1682  H  LILE X 107       1.027  -7.183   3.463  0.00  0.00           H  
ATOM   1683  HA LILE X 107      -1.217  -7.871   5.135  0.00  0.00           H  
ATOM   1684  HB LILE X 107       0.569  -9.535   5.880  0.00  0.00           H  
ATOM   1685 HG12LILE X 107      -0.719  -7.614   7.835  0.00  0.00           H  
ATOM   1686 HG13LILE X 107      -1.301  -9.164   7.211  0.00  0.00           H  
ATOM   1687 HG21LILE X 107       2.366  -8.708   7.377  0.00  0.00           H  
ATOM   1688 HG22LILE X 107       2.546  -8.163   5.727  0.00  0.00           H  
ATOM   1689 HG23LILE X 107       1.945  -7.043   6.974  0.00  0.00           H  
ATOM   1690 HD11LILE X 107      -0.659  -9.411   9.485  0.00  0.00           H  
ATOM   1691 HD12LILE X 107       0.449 -10.337   8.470  0.00  0.00           H  
ATOM   1692 HD13LILE X 107       0.963  -8.776   9.174  0.00  0.00           H  
ATOM   1693  N  LTHR X 108      -0.993  -5.576   6.244  0.00  0.00           N  
ATOM   1694  CA LTHR X 108      -0.754  -4.377   7.059  0.00  0.00           C  
ATOM   1695  C  LTHR X 108      -1.709  -4.302   8.250  0.00  0.00           C  
ATOM   1696  O  LTHR X 108      -2.565  -5.167   8.435  0.00  0.00           O  
ATOM   1697  CB LTHR X 108      -0.750  -3.083   6.227  0.00  0.00           C  
ATOM   1698  CG2LTHR X 108      -2.127  -2.618   5.797  0.00  0.00           C  
ATOM   1699  OG1LTHR X 108      -0.182  -2.054   7.010  0.00  0.00           O  
ATOM   1700  H  LTHR X 108      -1.814  -6.131   6.460  0.00  0.00           H  
ATOM   1701  HA LTHR X 108       0.245  -4.466   7.472  0.00  0.00           H  
ATOM   1702  HB LTHR X 108      -0.141  -3.222   5.337  0.00  0.00           H  
ATOM   1703  HG1LTHR X 108       0.030  -1.294   6.432  0.00  0.00           H  
ATOM   1704 HG21LTHR X 108      -2.005  -1.710   5.214  0.00  0.00           H  
ATOM   1705 HG22LTHR X 108      -2.579  -3.384   5.167  0.00  0.00           H  
ATOM   1706 HG23LTHR X 108      -2.772  -2.415   6.649  0.00  0.00           H  
ATOM   1707  N  LPHE X 109      -1.535  -3.274   9.078  0.00  0.00           N  
ATOM   1708  CA LPHE X 109      -2.440  -2.885  10.146  0.00  0.00           C  
ATOM   1709  C  LPHE X 109      -3.747  -2.319   9.593  0.00  0.00           C  
ATOM   1710  O  LPHE X 109      -3.747  -1.287   8.909  0.00  0.00           O  
ATOM   1711  CB LPHE X 109      -1.757  -1.817  11.005  0.00  0.00           C  
ATOM   1712  CG LPHE X 109      -0.549  -2.311  11.767  0.00  0.00           C  
ATOM   1713  CD1LPHE X 109      -0.721  -3.271  12.780  0.00  0.00           C  
ATOM   1714  CD2LPHE X 109       0.734  -1.801  11.489  0.00  0.00           C  
ATOM   1715  CE1LPHE X 109       0.383  -3.711  13.524  0.00  0.00           C  
ATOM   1716  CE2LPHE X 109       1.835  -2.221  12.255  0.00  0.00           C  
ATOM   1717  CZ LPHE X 109       1.654  -3.168  13.277  0.00  0.00           C  
ATOM   1718  H  LPHE X 109      -0.827  -2.603   8.802  0.00  0.00           H  
ATOM   1719  HA LPHE X 109      -2.665  -3.754  10.763  0.00  0.00           H  
ATOM   1720  HB2LPHE X 109      -1.466  -0.979  10.369  0.00  0.00           H  
ATOM   1721  HB3LPHE X 109      -2.482  -1.440  11.723  0.00  0.00           H  
ATOM   1722  HD1LPHE X 109      -1.704  -3.660  12.998  0.00  0.00           H  
ATOM   1723  HD2LPHE X 109       0.873  -1.077  10.698  0.00  0.00           H  
ATOM   1724  HE1LPHE X 109       0.254  -4.446  14.305  0.00  0.00           H  
ATOM   1725  HE2LPHE X 109       2.822  -1.823  12.057  0.00  0.00           H  
ATOM   1726  HZ LPHE X 109       2.489  -3.483  13.882  0.00  0.00           H  
ATOM   1727  N  LLEU X 110      -4.865  -2.939   9.972  0.00  0.00           N  
ATOM   1728  CA LLEU X 110      -6.191  -2.384   9.736  0.00  0.00           C  
ATOM   1729  C  LLEU X 110      -6.333  -1.019  10.432  0.00  0.00           C  
ATOM   1730  O  LLEU X 110      -6.119  -0.889  11.641  0.00  0.00           O  
ATOM   1731  CB LLEU X 110      -7.256  -3.396  10.191  0.00  0.00           C  
ATOM   1732  CG LLEU X 110      -8.710  -2.937   9.986  0.00  0.00           C  
ATOM   1733  CD1LLEU X 110      -9.059  -2.615   8.531  0.00  0.00           C  
ATOM   1734  CD2LLEU X 110      -9.652  -4.046  10.452  0.00  0.00           C  
ATOM   1735  H  LLEU X 110      -4.791  -3.835  10.437  0.00  0.00           H  
ATOM   1736  HA LLEU X 110      -6.292  -2.245   8.662  0.00  0.00           H  
ATOM   1737  HB2LLEU X 110      -7.106  -4.326   9.650  0.00  0.00           H  
ATOM   1738  HB3LLEU X 110      -7.105  -3.603  11.251  0.00  0.00           H  
ATOM   1739  HG LLEU X 110      -8.891  -2.047  10.586  0.00  0.00           H  
ATOM   1740 HD11LLEU X 110     -10.089  -2.268   8.477  0.00  0.00           H  
ATOM   1741 HD12LLEU X 110      -8.423  -1.821   8.152  0.00  0.00           H  
ATOM   1742 HD13LLEU X 110      -8.940  -3.495   7.903  0.00  0.00           H  
ATOM   1743 HD21LLEU X 110     -10.681  -3.695  10.413  0.00  0.00           H  
ATOM   1744 HD22LLEU X 110      -9.539  -4.926   9.819  0.00  0.00           H  
ATOM   1745 HD23LLEU X 110      -9.417  -4.313  11.483  0.00  0.00           H  
ATOM   1746  N  LALA X 111      -6.718   0.001   9.668  0.00  0.00           N  
ATOM   1747  CA LALA X 111      -6.857   1.384  10.112  0.00  0.00           C  
ATOM   1748  C  LALA X 111      -5.563   1.925  10.772  0.00  0.00           C  
ATOM   1749  O  LALA X 111      -5.573   2.425  11.901  0.00  0.00           O  
ATOM   1750  CB LALA X 111      -8.147   1.513  10.936  0.00  0.00           C  
ATOM   1751  H  LALA X 111      -6.818  -0.185   8.677  0.00  0.00           H  
ATOM   1752  HA LALA X 111      -7.008   1.986   9.217  0.00  0.00           H  
ATOM   1753  HB1LALA X 111      -8.407   2.563  11.027  0.00  0.00           H  
ATOM   1754  HB2LALA X 111      -8.970   1.002  10.435  0.00  0.00           H  
ATOM   1755  HB3LALA X 111      -8.011   1.078  11.926  0.00  0.00           H  
ATOM   1756  N  LGLY X 112      -4.427   1.755  10.087  0.00  0.00           N  
ATOM   1757  CA LGLY X 112      -3.114   2.282  10.484  0.00  0.00           C  
ATOM   1758  C  LGLY X 112      -2.690   3.582   9.782  0.00  0.00           C  
ATOM   1759  O  LGLY X 112      -1.740   4.223  10.225  0.00  0.00           O  
ATOM   1760  H  LGLY X 112      -4.482   1.251   9.214  0.00  0.00           H  
ATOM   1761  HA2LGLY X 112      -3.092   2.460  11.557  0.00  0.00           H  
ATOM   1762  HA3LGLY X 112      -2.362   1.526  10.260  0.00  0.00           H  
ATOM   1763  N  LMET X 113      -3.376   4.002   8.714  0.00  0.00           N  
ATOM   1764  CA LMET X 113      -2.965   5.158   7.909  0.00  0.00           C  
ATOM   1765  C  LMET X 113      -3.107   6.483   8.683  0.00  0.00           C  
ATOM   1766  O  LMET X 113      -4.098   6.703   9.385  0.00  0.00           O  
ATOM   1767  CB LMET X 113      -3.713   5.160   6.565  0.00  0.00           C  
ATOM   1768  CG LMET X 113      -3.219   6.230   5.588  0.00  0.00           C  
ATOM   1769  SD LMET X 113      -1.609   5.861   4.845  0.00  0.00           S  
ATOM   1770  CE LMET X 113      -1.211   7.506   4.213  0.00  0.00           C  
ATOM   1771  H  LMET X 113      -4.175   3.467   8.400  0.00  0.00           H  
ATOM   1772  HA LMET X 113      -1.910   5.020   7.678  0.00  0.00           H  
ATOM   1773  HB2LMET X 113      -3.583   4.193   6.084  0.00  0.00           H  
ATOM   1774  HB3LMET X 113      -4.776   5.302   6.746  0.00  0.00           H  
ATOM   1775  HG2LMET X 113      -3.933   6.315   4.774  0.00  0.00           H  
ATOM   1776  HG3LMET X 113      -3.180   7.197   6.088  0.00  0.00           H  
ATOM   1777  HE1LMET X 113      -0.210   7.503   3.789  0.00  0.00           H  
ATOM   1778  HE2LMET X 113      -1.934   7.792   3.452  0.00  0.00           H  
ATOM   1779  HE3LMET X 113      -1.235   8.220   5.033  0.00  0.00           H  
ATOM   1780  N  LCYX X 114      -2.122   7.371   8.530  0.00  0.00           N  
ATOM   1781  CA LCYX X 114      -1.892   8.579   9.335  0.00  0.00           C  
ATOM   1782  C  LCYX X 114      -1.600   8.314  10.835  0.00  0.00           C  
ATOM   1783  O  LCYX X 114      -1.828   9.201  11.661  0.00  0.00           O  
ATOM   1784  CB LCYX X 114      -2.980   9.657   9.131  0.00  0.00           C  
ATOM   1785  SG LCYX X 114      -3.475  10.125   7.444  0.00  0.00           S  
ATOM   1786  H  LCYX X 114      -1.360   7.085   7.921  0.00  0.00           H  
ATOM   1787  HA LCYX X 114      -0.968   9.009   8.946  0.00  0.00           H  
ATOM   1788  HB2LCYX X 114      -3.879   9.326   9.652  0.00  0.00           H  
ATOM   1789  HB3LCYX X 114      -2.641  10.564   9.632  0.00  0.00           H  
ATOM   1790  N  LGLN X 115      -1.101   7.127  11.209  0.00  0.00           N  
ATOM   1791  CA LGLN X 115      -0.556   6.833  12.548  0.00  0.00           C  
ATOM   1792  C  LGLN X 115       0.979   6.678  12.518  0.00  0.00           C  
ATOM   1793  O  LGLN X 115       1.526   6.111  11.572  0.00  0.00           O  
ATOM   1794  CB LGLN X 115      -1.204   5.570  13.137  0.00  0.00           C  
ATOM   1795  CG LGLN X 115      -2.739   5.559  13.105  0.00  0.00           C  
ATOM   1796  CD LGLN X 115      -3.305   4.489  14.035  0.00  0.00           C  
ATOM   1797  NE2LGLN X 115      -4.151   4.869  14.963  0.00  0.00           N  
ATOM   1798  OE1LGLN X 115      -3.009   3.305  13.944  0.00  0.00           O  
ATOM   1799  H  LGLN X 115      -1.011   6.397  10.513  0.00  0.00           H  
ATOM   1800  HA LGLN X 115      -0.788   7.661  13.218  0.00  0.00           H  
ATOM   1801  HB2LGLN X 115      -0.825   4.688  12.622  0.00  0.00           H  
ATOM   1802  HB3LGLN X 115      -0.902   5.510  14.181  0.00  0.00           H  
ATOM   1803  HG2LGLN X 115      -3.096   6.538  13.422  0.00  0.00           H  
ATOM   1804  HG3LGLN X 115      -3.102   5.383  12.094  0.00  0.00           H  
ATOM   1805 HE21LGLN X 115      -4.441   5.839  15.007  0.00  0.00           H  
ATOM   1806 HE22LGLN X 115      -4.393   4.208  15.687  0.00  0.00           H  
ATOM   1807  N  LALA X 116       1.686   7.150  13.551  0.00  0.00           N  
ATOM   1808  CA LALA X 116       3.154   7.234  13.562  0.00  0.00           C  
ATOM   1809  C  LALA X 116       3.867   5.912  13.205  0.00  0.00           C  
ATOM   1810  O  LALA X 116       4.641   5.870  12.248  0.00  0.00           O  
ATOM   1811  CB LALA X 116       3.609   7.754  14.931  0.00  0.00           C  
ATOM   1812  H  LALA X 116       1.187   7.629  14.289  0.00  0.00           H  
ATOM   1813  HA LALA X 116       3.451   7.970  12.814  0.00  0.00           H  
ATOM   1814  HB1LALA X 116       4.695   7.856  14.944  0.00  0.00           H  
ATOM   1815  HB2LALA X 116       3.169   8.733  15.121  0.00  0.00           H  
ATOM   1816  HB3LALA X 116       3.315   7.061  15.720  0.00  0.00           H  
ATOM   1817  N  LTYR X 117       3.577   4.822  13.916  0.00  0.00           N  
ATOM   1818  CA LTYR X 117       4.113   3.495  13.605  0.00  0.00           C  
ATOM   1819  C  LTYR X 117       3.352   2.833  12.453  0.00  0.00           C  
ATOM   1820  O  LTYR X 117       3.953   2.280  11.537  0.00  0.00           O  
ATOM   1821  CB LTYR X 117       4.047   2.601  14.855  0.00  0.00           C  
ATOM   1822  CG LTYR X 117       4.709   3.187  16.086  0.00  0.00           C  
ATOM   1823  CD1LTYR X 117       3.941   3.588  17.197  0.00  0.00           C  
ATOM   1824  CD2LTYR X 117       6.104   3.344  16.110  0.00  0.00           C  
ATOM   1825  CE1LTYR X 117       4.570   4.154  18.322  0.00  0.00           C  
ATOM   1826  CE2LTYR X 117       6.737   3.903  17.233  0.00  0.00           C  
ATOM   1827  CZ LTYR X 117       5.970   4.323  18.338  0.00  0.00           C  
ATOM   1828  OH LTYR X 117       6.573   4.900  19.410  0.00  0.00           O  
ATOM   1829  H  LTYR X 117       2.882   4.887  14.650  0.00  0.00           H  
ATOM   1830  HA LTYR X 117       5.156   3.592  13.303  0.00  0.00           H  
ATOM   1831  HB2LTYR X 117       3.005   2.383  15.087  0.00  0.00           H  
ATOM   1832  HB3LTYR X 117       4.529   1.649  14.628  0.00  0.00           H  
ATOM   1833  HD1LTYR X 117       2.867   3.463  17.186  0.00  0.00           H  
ATOM   1834  HD2LTYR X 117       6.688   3.062  15.245  0.00  0.00           H  
ATOM   1835  HE1LTYR X 117       3.988   4.459  19.178  0.00  0.00           H  
ATOM   1836  HE2LTYR X 117       7.808   4.039  17.233  0.00  0.00           H  
ATOM   1837  HH LTYR X 117       7.522   4.683  19.435  0.00  0.00           H  
ATOM   1838  N  LARG X 118       2.014   2.859  12.506  0.00  0.00           N  
ATOM   1839  CA LARG X 118       1.176   1.923  11.731  0.00  0.00           C  
ATOM   1840  C  LARG X 118       0.830   2.364  10.305  0.00  0.00           C  
ATOM   1841  O  LARG X 118       0.200   1.588   9.585  0.00  0.00           O  
ATOM   1842  CB LARG X 118      -0.070   1.523  12.535  0.00  0.00           C  
ATOM   1843  CG LARG X 118       0.278   1.075  13.967  0.00  0.00           C  
ATOM   1844  CD LARG X 118      -0.782   0.180  14.613  0.00  0.00           C  
ATOM   1845  NE LARG X 118      -2.161   0.636  14.349  0.00  0.00           N  
ATOM   1846  CZ LARG X 118      -3.189  -0.155  14.119  0.00  0.00           C  
ATOM   1847  NH1LARG X 118      -4.268   0.318  13.569  0.00  0.00           N1+
ATOM   1848  NH2LARG X 118      -3.143  -1.427  14.392  0.00  0.00           N  
ATOM   1849  H  LARG X 118       1.592   3.375  13.271  0.00  0.00           H  
ATOM   1850  HA LARG X 118       1.761   1.012  11.590  0.00  0.00           H  
ATOM   1851  HB2LARG X 118      -0.762   2.364  12.579  0.00  0.00           H  
ATOM   1852  HB3LARG X 118      -0.565   0.704  12.015  0.00  0.00           H  
ATOM   1853  HG2LARG X 118       1.216   0.518  13.960  0.00  0.00           H  
ATOM   1854  HG3LARG X 118       0.414   1.959  14.583  0.00  0.00           H  
ATOM   1855  HD2LARG X 118      -0.641  -0.823  14.207  0.00  0.00           H  
ATOM   1856  HD3LARG X 118      -0.607   0.136  15.689  0.00  0.00           H  
ATOM   1857  HE LARG X 118      -2.317   1.632  14.228  0.00  0.00           H  
ATOM   1858 HH11LARG X 118      -4.311   1.298  13.326  0.00  0.00           H  
ATOM   1859 HH12LARG X 118      -4.971  -0.319  13.220  0.00  0.00           H  
ATOM   1860 HH21LARG X 118      -2.343  -1.771  14.915  0.00  0.00           H  
ATOM   1861 HH22LARG X 118      -3.960  -2.012  14.260  0.00  0.00           H  
ATOM   1862  N  LSER X 119       1.248   3.559   9.882  0.00  0.00           N  
ATOM   1863  CA LSER X 119       1.030   4.078   8.523  0.00  0.00           C  
ATOM   1864  C  LSER X 119       2.031   3.468   7.527  0.00  0.00           C  
ATOM   1865  O  LSER X 119       2.976   4.121   7.079  0.00  0.00           O  
ATOM   1866  CB LSER X 119       1.026   5.610   8.549  0.00  0.00           C  
ATOM   1867  OG LSER X 119       0.289   6.156   7.480  0.00  0.00           O  
ATOM   1868  H  LSER X 119       1.711   4.159  10.552  0.00  0.00           H  
ATOM   1869  HA LSER X 119       0.034   3.776   8.213  0.00  0.00           H  
ATOM   1870  HB2LSER X 119       0.516   5.929   9.451  0.00  0.00           H  
ATOM   1871  HB3LSER X 119       2.042   6.001   8.556  0.00  0.00           H  
ATOM   1872  HG LSER X 119       0.904   6.429   6.761  0.00  0.00           H  
ATOM   1873  N  LVAL X 120       1.876   2.166   7.263  0.00  0.00           N  
ATOM   1874  CA LVAL X 120       2.817   1.288   6.539  0.00  0.00           C  
ATOM   1875  C  LVAL X 120       2.081   0.159   5.794  0.00  0.00           C  
ATOM   1876  O  LVAL X 120       0.851   0.084   5.819  0.00  0.00           O  
ATOM   1877  CB LVAL X 120       3.876   0.684   7.502  0.00  0.00           C  
ATOM   1878  CG1LVAL X 120       4.746   1.747   8.172  0.00  0.00           C  
ATOM   1879  CG2LVAL X 120       3.279  -0.213   8.597  0.00  0.00           C  
ATOM   1880  H  LVAL X 120       1.049   1.725   7.647  0.00  0.00           H  
ATOM   1881  HA LVAL X 120       3.338   1.878   5.788  0.00  0.00           H  
ATOM   1882  HB LVAL X 120       4.555   0.067   6.914  0.00  0.00           H  
ATOM   1883 HG11LVAL X 120       5.591   1.269   8.670  0.00  0.00           H  
ATOM   1884 HG12LVAL X 120       5.115   2.434   7.415  0.00  0.00           H  
ATOM   1885 HG13LVAL X 120       4.169   2.303   8.909  0.00  0.00           H  
ATOM   1886 HG21LVAL X 120       4.084  -0.661   9.182  0.00  0.00           H  
ATOM   1887 HG22LVAL X 120       2.651   0.376   9.263  0.00  0.00           H  
ATOM   1888 HG23LVAL X 120       2.684  -1.011   8.156  0.00  0.00           H  
ATOM   1889  N  LGLY X 121       2.823  -0.764   5.178  0.00  0.00           N  
ATOM   1890  CA LGLY X 121       2.332  -2.072   4.734  0.00  0.00           C  
ATOM   1891  C  LGLY X 121       3.407  -2.943   4.081  0.00  0.00           C  
ATOM   1892  O  LGLY X 121       4.564  -2.542   3.965  0.00  0.00           O  
ATOM   1893  H  LGLY X 121       3.811  -0.567   5.052  0.00  0.00           H  
ATOM   1894  HA2LGLY X 121       1.961  -2.617   5.600  0.00  0.00           H  
ATOM   1895  HA3LGLY X 121       1.511  -1.937   4.029  0.00  0.00           H  
ATOM   1896  N  LILE X 122       3.032  -4.150   3.656  0.00  0.00           N  
ATOM   1897  CA LILE X 122       3.930  -5.137   3.039  0.00  0.00           C  
ATOM   1898  C  LILE X 122       3.280  -5.714   1.780  0.00  0.00           C  
ATOM   1899  O  LILE X 122       2.109  -6.097   1.799  0.00  0.00           O  
ATOM   1900  CB LILE X 122       4.296  -6.251   4.047  0.00  0.00           C  
ATOM   1901  CG1LILE X 122       4.921  -5.657   5.335  0.00  0.00           C  
ATOM   1902  CG2LILE X 122       5.212  -7.301   3.390  0.00  0.00           C  
ATOM   1903  CD1LILE X 122       5.480  -6.674   6.334  0.00  0.00           C  
ATOM   1904  H  LILE X 122       2.085  -4.459   3.857  0.00  0.00           H  
ATOM   1905  HA LILE X 122       4.855  -4.644   2.737  0.00  0.00           H  
ATOM   1906  HB LILE X 122       3.372  -6.753   4.322  0.00  0.00           H  
ATOM   1907 HG12LILE X 122       5.726  -4.975   5.066  0.00  0.00           H  
ATOM   1908 HG13LILE X 122       4.160  -5.080   5.860  0.00  0.00           H  
ATOM   1909 HG21LILE X 122       5.394  -8.118   4.085  0.00  0.00           H  
ATOM   1910 HG22LILE X 122       4.738  -7.747   2.517  0.00  0.00           H  
ATOM   1911 HG23LILE X 122       6.161  -6.852   3.096  0.00  0.00           H  
ATOM   1912 HD11LILE X 122       5.834  -6.139   7.212  0.00  0.00           H  
ATOM   1913 HD12LILE X 122       4.707  -7.382   6.631  0.00  0.00           H  
ATOM   1914 HD13LILE X 122       6.323  -7.211   5.902  0.00  0.00           H  
ATOM   1915  N  LVAL X 123       4.054  -5.805   0.696  0.00  0.00           N  
ATOM   1916  CA LVAL X 123       3.627  -6.295  -0.620  0.00  0.00           C  
ATOM   1917  C  LVAL X 123       4.597  -7.379  -1.088  0.00  0.00           C  
ATOM   1918  O  LVAL X 123       5.749  -7.085  -1.426  0.00  0.00           O  
ATOM   1919  CB LVAL X 123       3.555  -5.126  -1.628  0.00  0.00           C  
ATOM   1920  CG1LVAL X 123       3.191  -5.590  -3.045  0.00  0.00           C  
ATOM   1921  CG2LVAL X 123       2.521  -4.074  -1.200  0.00  0.00           C  
ATOM   1922  H  LVAL X 123       5.024  -5.509   0.782  0.00  0.00           H  
ATOM   1923  HA LVAL X 123       2.634  -6.740  -0.545  0.00  0.00           H  
ATOM   1924  HB LVAL X 123       4.529  -4.639  -1.674  0.00  0.00           H  
ATOM   1925 HG11LVAL X 123       3.115  -4.728  -3.706  0.00  0.00           H  
ATOM   1926 HG12LVAL X 123       3.969  -6.247  -3.433  0.00  0.00           H  
ATOM   1927 HG13LVAL X 123       2.244  -6.127  -3.038  0.00  0.00           H  
ATOM   1928 HG21LVAL X 123       2.475  -3.280  -1.943  0.00  0.00           H  
ATOM   1929 HG22LVAL X 123       1.540  -4.536  -1.090  0.00  0.00           H  
ATOM   1930 HG23LVAL X 123       2.812  -3.631  -0.248  0.00  0.00           H  
ATOM   1931  N  LGLN X 124       4.137  -8.632  -1.124  0.00  0.00           N  
ATOM   1932  CA LGLN X 124       4.906  -9.720  -1.723  0.00  0.00           C  
ATOM   1933  C  LGLN X 124       4.951  -9.529  -3.249  0.00  0.00           C  
ATOM   1934  O  LGLN X 124       3.946  -9.241  -3.909  0.00  0.00           O  
ATOM   1935  CB LGLN X 124       4.345 -11.090  -1.300  0.00  0.00           C  
ATOM   1936  CG LGLN X 124       5.345 -12.238  -1.541  0.00  0.00           C  
ATOM   1937  CD LGLN X 124       4.721 -13.630  -1.411  0.00  0.00           C  
ATOM   1938  NE2LGLN X 124       3.676 -13.907  -2.154  0.00  0.00           N  
ATOM   1939  OE1LGLN X 124       5.179 -14.512  -0.698  0.00  0.00           O  
ATOM   1940  H  LGLN X 124       3.170  -8.824  -0.883  0.00  0.00           H  
ATOM   1941  HA LGLN X 124       5.923  -9.653  -1.335  0.00  0.00           H  
ATOM   1942  HB2LGLN X 124       4.098 -11.072  -0.237  0.00  0.00           H  
ATOM   1943  HB3LGLN X 124       3.431 -11.268  -1.864  0.00  0.00           H  
ATOM   1944  HG2LGLN X 124       5.742 -12.158  -2.552  0.00  0.00           H  
ATOM   1945  HG3LGLN X 124       6.173 -12.143  -0.841  0.00  0.00           H  
ATOM   1946 HE21LGLN X 124       3.368 -13.210  -2.825  0.00  0.00           H  
ATOM   1947 HE22LGLN X 124       3.279 -14.831  -2.135  0.00  0.00           H  
ATOM   1948  N  LVAL X 125       6.146  -9.639  -3.819  0.00  0.00           N  
ATOM   1949  CA LVAL X 125       6.404  -9.448  -5.244  0.00  0.00           C  
ATOM   1950  C  LVAL X 125       5.984 -10.708  -5.994  0.00  0.00           C  
ATOM   1951  O  LVAL X 125       6.682 -11.720  -5.985  0.00  0.00           O  
ATOM   1952  CB LVAL X 125       7.884  -9.079  -5.461  0.00  0.00           C  
ATOM   1953  CG1LVAL X 125       8.278  -9.013  -6.941  0.00  0.00           C  
ATOM   1954  CG2LVAL X 125       8.174  -7.696  -4.861  0.00  0.00           C  
ATOM   1955  H  LVAL X 125       6.939  -9.840  -3.216  0.00  0.00           H  
ATOM   1956  HA LVAL X 125       5.797  -8.617  -5.605  0.00  0.00           H  
ATOM   1957  HB LVAL X 125       8.509  -9.817  -4.962  0.00  0.00           H  
ATOM   1958 HG11LVAL X 125       9.315  -8.687  -7.023  0.00  0.00           H  
ATOM   1959 HG12LVAL X 125       8.209 -10.006  -7.383  0.00  0.00           H  
ATOM   1960 HG13LVAL X 125       7.624  -8.327  -7.478  0.00  0.00           H  
ATOM   1961 HG21LVAL X 125       9.248  -7.532  -4.859  0.00  0.00           H  
ATOM   1962 HG22LVAL X 125       7.673  -6.916  -5.433  0.00  0.00           H  
ATOM   1963 HG23LVAL X 125       7.826  -7.652  -3.831  0.00  0.00           H  
ATOM   1964  N  LGLN X 126       4.834 -10.652  -6.672  0.00  0.00           N  
ATOM   1965  CA LGLN X 126       4.304 -11.765  -7.471  0.00  0.00           C  
ATOM   1966  C  LGLN X 126       5.060 -11.930  -8.803  0.00  0.00           C  
ATOM   1967  O  LGLN X 126       4.483 -11.816  -9.890  0.00  0.00           O  
ATOM   1968  CB LGLN X 126       2.777 -11.628  -7.643  0.00  0.00           C  
ATOM   1969  CG LGLN X 126       2.009 -11.567  -6.311  0.00  0.00           C  
ATOM   1970  CD LGLN X 126       2.466 -12.606  -5.291  0.00  0.00           C  
ATOM   1971  NE2LGLN X 126       2.178 -13.878  -5.471  0.00  0.00           N  
ATOM   1972  OE1LGLN X 126       3.122 -12.290  -4.321  0.00  0.00           O  
ATOM   1973  H  LGLN X 126       4.256  -9.834  -6.541  0.00  0.00           H  
ATOM   1974  HA LGLN X 126       4.494 -12.682  -6.913  0.00  0.00           H  
ATOM   1975  HB2LGLN X 126       2.553 -10.728  -8.218  0.00  0.00           H  
ATOM   1976  HB3LGLN X 126       2.414 -12.486  -8.209  0.00  0.00           H  
ATOM   1977  HG2LGLN X 126       2.142 -10.577  -5.872  0.00  0.00           H  
ATOM   1978  HG3LGLN X 126       0.948 -11.709  -6.507  0.00  0.00           H  
ATOM   1979 HE21LGLN X 126       1.581 -14.167  -6.236  0.00  0.00           H  
ATOM   1980 HE22LGLN X 126       2.438 -14.521  -4.725  0.00  0.00           H  
ATOM   1981  N  LGLY X 127       6.371 -12.167  -8.724  0.00  0.00           N  
ATOM   1982  CA LGLY X 127       7.287 -12.162  -9.860  0.00  0.00           C  
ATOM   1983  C  LGLY X 127       7.256 -10.808 -10.567  0.00  0.00           C  
ATOM   1984  O  LGLY X 127       7.585  -9.777  -9.977  0.00  0.00           O  
ATOM   1985  H  LGLY X 127       6.778 -12.222  -7.793  0.00  0.00           H  
ATOM   1986  HA2LGLY X 127       8.300 -12.341  -9.499  0.00  0.00           H  
ATOM   1987  HA3LGLY X 127       7.019 -12.956 -10.557  0.00  0.00           H  
ATOM   1988  N  LASN X 128       6.802 -10.786 -11.822  0.00  0.00           N  
ATOM   1989  CA LASN X 128       6.492  -9.546 -12.537  0.00  0.00           C  
ATOM   1990  C  LASN X 128       5.025  -9.454 -13.006  0.00  0.00           C  
ATOM   1991  O  LASN X 128       4.713  -8.733 -13.958  0.00  0.00           O  
ATOM   1992  CB LASN X 128       7.554  -9.272 -13.617  0.00  0.00           C  
ATOM   1993  CG LASN X 128       7.772  -7.779 -13.758  0.00  0.00           C  
ATOM   1994  ND2LASN X 128       7.090  -7.147 -14.677  0.00  0.00           N  
ATOM   1995  OD1LASN X 128       8.509  -7.168 -12.987  0.00  0.00           O  
ATOM   1996  H  LASN X 128       6.570 -11.672 -12.262  0.00  0.00           H  
ATOM   1997  HA LASN X 128       6.570  -8.731 -11.816  0.00  0.00           H  
ATOM   1998  HB2LASN X 128       8.508  -9.714 -13.329  0.00  0.00           H  
ATOM   1999  HB3LASN X 128       7.252  -9.706 -14.571  0.00  0.00           H  
ATOM   2000 HD21LASN X 128       7.130  -6.130 -14.746  0.00  0.00           H  
ATOM   2001 HD22LASN X 128       6.448  -7.662 -15.257  0.00  0.00           H  
ATOM   2002  N  LARG X 129       4.093 -10.126 -12.310  0.00  0.00           N  
ATOM   2003  CA LARG X 129       2.635  -9.939 -12.463  0.00  0.00           C  
ATOM   2004  C  LARG X 129       2.189  -8.594 -11.872  0.00  0.00           C  
ATOM   2005  O  LARG X 129       1.336  -8.528 -10.992  0.00  0.00           O  
ATOM   2006  CB LARG X 129       1.882 -11.141 -11.858  0.00  0.00           C  
ATOM   2007  CG LARG X 129       0.403 -11.218 -12.297  0.00  0.00           C  
ATOM   2008  CD LARG X 129       0.197 -11.590 -13.771  0.00  0.00           C  
ATOM   2009  NE LARG X 129       0.789 -12.899 -14.071  0.00  0.00           N  
ATOM   2010  CZ LARG X 129       0.325 -14.071 -13.701  0.00  0.00           C  
ATOM   2011  NH1LARG X 129      -0.860 -14.217 -13.193  0.00  0.00           N1+
ATOM   2012  NH2LARG X 129       1.077 -15.121 -13.794  0.00  0.00           N  
ATOM   2013  H  LARG X 129       4.410 -10.709 -11.539  0.00  0.00           H  
ATOM   2014  HA LARG X 129       2.415  -9.907 -13.528  0.00  0.00           H  
ATOM   2015  HB2LARG X 129       2.387 -12.064 -12.144  0.00  0.00           H  
ATOM   2016  HB3LARG X 129       1.924 -11.078 -10.769  0.00  0.00           H  
ATOM   2017  HG2LARG X 129      -0.100 -11.960 -11.675  0.00  0.00           H  
ATOM   2018  HG3LARG X 129      -0.090 -10.263 -12.130  0.00  0.00           H  
ATOM   2019  HD2LARG X 129      -0.873 -11.610 -13.986  0.00  0.00           H  
ATOM   2020  HD3LARG X 129       0.650 -10.833 -14.413  0.00  0.00           H  
ATOM   2021  HE LARG X 129       1.710 -12.911 -14.499  0.00  0.00           H  
ATOM   2022 HH11LARG X 129      -1.492 -13.438 -13.088  0.00  0.00           H  
ATOM   2023 HH12LARG X 129      -1.179 -15.117 -12.860  0.00  0.00           H  
ATOM   2024 HH21LARG X 129       2.015 -15.006 -14.163  0.00  0.00           H  
ATOM   2025 HH22LARG X 129       0.752 -16.006 -13.430  0.00  0.00           H  
ATOM   2026  N  LASN X 130       2.788  -7.498 -12.325  0.00  0.00           N  
ATOM   2027  CA LASN X 130       2.759  -6.218 -11.618  0.00  0.00           C  
ATOM   2028  C  LASN X 130       1.372  -5.566 -11.517  0.00  0.00           C  
ATOM   2029  O  LASN X 130       1.163  -4.772 -10.608  0.00  0.00           O  
ATOM   2030  CB LASN X 130       3.850  -5.307 -12.206  0.00  0.00           C  
ATOM   2031  CG LASN X 130       5.242  -5.759 -11.779  0.00  0.00           C  
ATOM   2032  ND2LASN X 130       6.276  -5.272 -12.407  0.00  0.00           N  
ATOM   2033  OD1LASN X 130       5.424  -6.582 -10.893  0.00  0.00           O  
ATOM   2034  H  LASN X 130       3.488  -7.626 -13.046  0.00  0.00           H  
ATOM   2035  HA LASN X 130       3.029  -6.416 -10.581  0.00  0.00           H  
ATOM   2036  HB2LASN X 130       3.791  -5.301 -13.294  0.00  0.00           H  
ATOM   2037  HB3LASN X 130       3.703  -4.286 -11.860  0.00  0.00           H  
ATOM   2038 HD21LASN X 130       7.167  -5.677 -12.188  0.00  0.00           H  
ATOM   2039 HD22LASN X 130       6.176  -4.711 -13.251  0.00  0.00           H  
ATOM   2040  N  LPHE X 131       0.395  -5.968 -12.336  0.00  0.00           N  
ATOM   2041  CA LPHE X 131      -1.018  -5.635 -12.116  0.00  0.00           C  
ATOM   2042  C  LPHE X 131      -1.612  -6.335 -10.871  0.00  0.00           C  
ATOM   2043  O  LPHE X 131      -2.243  -5.679 -10.046  0.00  0.00           O  
ATOM   2044  CB LPHE X 131      -1.801  -5.955 -13.397  0.00  0.00           C  
ATOM   2045  CG LPHE X 131      -3.296  -5.707 -13.313  0.00  0.00           C  
ATOM   2046  CD1LPHE X 131      -4.196  -6.714 -13.709  0.00  0.00           C  
ATOM   2047  CD2LPHE X 131      -3.793  -4.472 -12.849  0.00  0.00           C  
ATOM   2048  CE1LPHE X 131      -5.581  -6.495 -13.621  0.00  0.00           C  
ATOM   2049  CE2LPHE X 131      -5.178  -4.262 -12.744  0.00  0.00           C  
ATOM   2050  CZ LPHE X 131      -6.073  -5.277 -13.121  0.00  0.00           C  
ATOM   2051  H  LPHE X 131       0.630  -6.595 -13.089  0.00  0.00           H  
ATOM   2052  HA LPHE X 131      -1.092  -4.561 -11.937  0.00  0.00           H  
ATOM   2053  HB2LPHE X 131      -1.404  -5.345 -14.210  0.00  0.00           H  
ATOM   2054  HB3LPHE X 131      -1.631  -7.001 -13.656  0.00  0.00           H  
ATOM   2055  HD1LPHE X 131      -3.831  -7.662 -14.079  0.00  0.00           H  
ATOM   2056  HD2LPHE X 131      -3.118  -3.679 -12.564  0.00  0.00           H  
ATOM   2057  HE1LPHE X 131      -6.269  -7.279 -13.904  0.00  0.00           H  
ATOM   2058  HE2LPHE X 131      -5.552  -3.317 -12.378  0.00  0.00           H  
ATOM   2059  HZ LPHE X 131      -7.138  -5.123 -13.022  0.00  0.00           H  
ATOM   2060  N  LLYS X 132      -1.330  -7.631 -10.654  0.00  0.00           N  
ATOM   2061  CA LLYS X 132      -1.669  -8.349  -9.407  0.00  0.00           C  
ATOM   2062  C  LLYS X 132      -0.950  -7.724  -8.210  0.00  0.00           C  
ATOM   2063  O  LLYS X 132      -1.593  -7.439  -7.203  0.00  0.00           O  
ATOM   2064  CB LLYS X 132      -1.361  -9.855  -9.564  0.00  0.00           C  
ATOM   2065  CG LLYS X 132      -1.600 -10.694  -8.300  0.00  0.00           C  
ATOM   2066  CD LLYS X 132      -1.669 -12.198  -8.615  0.00  0.00           C  
ATOM   2067  CE LLYS X 132      -1.869 -13.004  -7.325  0.00  0.00           C  
ATOM   2068  NZ LLYS X 132      -2.476 -14.329  -7.582  0.00  0.00           N1+
ATOM   2069  H  LLYS X 132      -0.701  -8.087 -11.300  0.00  0.00           H  
ATOM   2070  HA LLYS X 132      -2.737  -8.229  -9.216  0.00  0.00           H  
ATOM   2071  HB2LLYS X 132      -1.980 -10.245 -10.374  0.00  0.00           H  
ATOM   2072  HB3LLYS X 132      -0.316  -9.986  -9.836  0.00  0.00           H  
ATOM   2073  HG2LLYS X 132      -0.794 -10.506  -7.590  0.00  0.00           H  
ATOM   2074  HG3LLYS X 132      -2.537 -10.392  -7.841  0.00  0.00           H  
ATOM   2075  HD2LLYS X 132      -2.509 -12.372  -9.289  0.00  0.00           H  
ATOM   2076  HD3LLYS X 132      -0.751 -12.523  -9.108  0.00  0.00           H  
ATOM   2077  HE2LLYS X 132      -0.910 -13.119  -6.812  0.00  0.00           H  
ATOM   2078  HE3LLYS X 132      -2.542 -12.445  -6.674  0.00  0.00           H  
ATOM   2079  HZ1LLYS X 132      -2.660 -14.830  -6.714  0.00  0.00           H  
ATOM   2080  HZ2LLYS X 132      -3.385 -14.209  -8.014  0.00  0.00           H  
ATOM   2081  HZ3LLYS X 132      -1.913 -14.919  -8.189  0.00  0.00           H  
ATOM   2082  N  LTHR X 133       0.344  -7.426  -8.345  0.00  0.00           N  
ATOM   2083  CA LTHR X 133       1.134  -6.728  -7.313  0.00  0.00           C  
ATOM   2084  C  LTHR X 133       0.578  -5.327  -7.008  0.00  0.00           C  
ATOM   2085  O  LTHR X 133       0.566  -4.912  -5.853  0.00  0.00           O  
ATOM   2086  CB LTHR X 133       2.615  -6.639  -7.720  0.00  0.00           C  
ATOM   2087  CG2LTHR X 133       3.528  -6.379  -6.526  0.00  0.00           C  
ATOM   2088  OG1LTHR X 133       3.064  -7.840  -8.312  0.00  0.00           O  
ATOM   2089  H  LTHR X 133       0.831  -7.758  -9.171  0.00  0.00           H  
ATOM   2090  HA LTHR X 133       1.086  -7.300  -6.389  0.00  0.00           H  
ATOM   2091  HB LTHR X 133       2.732  -5.838  -8.445  0.00  0.00           H  
ATOM   2092  HG1LTHR X 133       3.965  -7.690  -8.620  0.00  0.00           H  
ATOM   2093 HG21LTHR X 133       4.572  -6.408  -6.837  0.00  0.00           H  
ATOM   2094 HG22LTHR X 133       3.314  -5.398  -6.102  0.00  0.00           H  
ATOM   2095 HG23LTHR X 133       3.368  -7.141  -5.761  0.00  0.00           H  
ATOM   2096  N  LALA X 134       0.044  -4.613  -8.006  0.00  0.00           N  
ATOM   2097  CA LALA X 134      -0.616  -3.319  -7.828  0.00  0.00           C  
ATOM   2098  C  LALA X 134      -1.984  -3.419  -7.136  0.00  0.00           C  
ATOM   2099  O  LALA X 134      -2.296  -2.578  -6.295  0.00  0.00           O  
ATOM   2100  CB LALA X 134      -0.744  -2.640  -9.189  0.00  0.00           C  
ATOM   2101  H  LALA X 134       0.141  -4.953  -8.955  0.00  0.00           H  
ATOM   2102  HA LALA X 134       0.015  -2.688  -7.204  0.00  0.00           H  
ATOM   2103  HB1LALA X 134      -1.187  -1.656  -9.053  0.00  0.00           H  
ATOM   2104  HB2LALA X 134       0.245  -2.522  -9.630  0.00  0.00           H  
ATOM   2105  HB3LALA X 134      -1.376  -3.226  -9.855  0.00  0.00           H  
ATOM   2106  N  LVAL X 135      -2.786  -4.452  -7.424  0.00  0.00           N  
ATOM   2107  CA LVAL X 135      -4.031  -4.715  -6.677  0.00  0.00           C  
ATOM   2108  C  LVAL X 135      -3.724  -5.081  -5.220  0.00  0.00           C  
ATOM   2109  O  LVAL X 135      -4.372  -4.546  -4.319  0.00  0.00           O  
ATOM   2110  CB LVAL X 135      -4.913  -5.765  -7.385  0.00  0.00           C  
ATOM   2111  CG1LVAL X 135      -6.114  -6.169  -6.520  0.00  0.00           C  
ATOM   2112  CG2LVAL X 135      -5.463  -5.193  -8.700  0.00  0.00           C  
ATOM   2113  H  LVAL X 135      -2.527  -5.073  -8.184  0.00  0.00           H  
ATOM   2114  HA LVAL X 135      -4.605  -3.789  -6.640  0.00  0.00           H  
ATOM   2115  HB LVAL X 135      -4.322  -6.656  -7.602  0.00  0.00           H  
ATOM   2116 HG11LVAL X 135      -6.819  -6.764  -7.098  0.00  0.00           H  
ATOM   2117 HG12LVAL X 135      -5.788  -6.755  -5.661  0.00  0.00           H  
ATOM   2118 HG13LVAL X 135      -6.628  -5.275  -6.174  0.00  0.00           H  
ATOM   2119 HG21LVAL X 135      -6.068  -5.932  -9.220  0.00  0.00           H  
ATOM   2120 HG22LVAL X 135      -6.092  -4.326  -8.499  0.00  0.00           H  
ATOM   2121 HG23LVAL X 135      -4.648  -4.904  -9.362  0.00  0.00           H  
ATOM   2122  N  LILE X 136      -2.685  -5.887  -4.962  0.00  0.00           N  
ATOM   2123  CA LILE X 136      -2.172  -6.161  -3.604  0.00  0.00           C  
ATOM   2124  C  LILE X 136      -1.772  -4.848  -2.916  0.00  0.00           C  
ATOM   2125  O  LILE X 136      -2.335  -4.512  -1.875  0.00  0.00           O  
ATOM   2126  CB LILE X 136      -1.004  -7.174  -3.645  0.00  0.00           C  
ATOM   2127  CG1LILE X 136      -1.498  -8.564  -4.103  0.00  0.00           C  
ATOM   2128  CG2LILE X 136      -0.305  -7.299  -2.279  0.00  0.00           C  
ATOM   2129  CD1LILE X 136      -0.387  -9.450  -4.675  0.00  0.00           C  
ATOM   2130  H  LILE X 136      -2.203  -6.309  -5.750  0.00  0.00           H  
ATOM   2131  HA LILE X 136      -2.973  -6.602  -3.010  0.00  0.00           H  
ATOM   2132  HB LILE X 136      -0.268  -6.816  -4.363  0.00  0.00           H  
ATOM   2133 HG12LILE X 136      -1.963  -9.082  -3.267  0.00  0.00           H  
ATOM   2134 HG13LILE X 136      -2.254  -8.454  -4.878  0.00  0.00           H  
ATOM   2135 HG21LILE X 136       0.528  -7.995  -2.355  0.00  0.00           H  
ATOM   2136 HG22LILE X 136       0.107  -6.346  -1.954  0.00  0.00           H  
ATOM   2137 HG23LILE X 136      -0.998  -7.658  -1.517  0.00  0.00           H  
ATOM   2138 HD11LILE X 136      -0.821 -10.394  -4.997  0.00  0.00           H  
ATOM   2139 HD12LILE X 136       0.066  -8.973  -5.539  0.00  0.00           H  
ATOM   2140 HD13LILE X 136       0.381  -9.643  -3.927  0.00  0.00           H  
ATOM   2141  N  LMET X 137      -0.905  -4.045  -3.541  0.00  0.00           N  
ATOM   2142  CA LMET X 137      -0.502  -2.723  -3.047  0.00  0.00           C  
ATOM   2143  C  LMET X 137      -1.711  -1.836  -2.715  0.00  0.00           C  
ATOM   2144  O  LMET X 137      -1.791  -1.300  -1.615  0.00  0.00           O  
ATOM   2145  CB LMET X 137       0.425  -2.068  -4.084  0.00  0.00           C  
ATOM   2146  CG LMET X 137       0.675  -0.588  -3.796  0.00  0.00           C  
ATOM   2147  SD LMET X 137       1.809   0.226  -4.942  0.00  0.00           S  
ATOM   2148  CE LMET X 137       1.594   1.897  -4.304  0.00  0.00           C  
ATOM   2149  H  LMET X 137      -0.465  -4.384  -4.391  0.00  0.00           H  
ATOM   2150  HA LMET X 137       0.057  -2.851  -2.119  0.00  0.00           H  
ATOM   2151  HB2LMET X 137       1.378  -2.599  -4.102  0.00  0.00           H  
ATOM   2152  HB3LMET X 137      -0.026  -2.141  -5.071  0.00  0.00           H  
ATOM   2153  HG2LMET X 137      -0.274  -0.054  -3.847  0.00  0.00           H  
ATOM   2154  HG3LMET X 137       1.064  -0.490  -2.786  0.00  0.00           H  
ATOM   2155  HE1LMET X 137       2.185   2.605  -4.880  0.00  0.00           H  
ATOM   2156  HE2LMET X 137       0.543   2.168  -4.372  0.00  0.00           H  
ATOM   2157  HE3LMET X 137       1.904   1.924  -3.260  0.00  0.00           H  
ATOM   2158  N  LALA X 138      -2.691  -1.727  -3.618  0.00  0.00           N  
ATOM   2159  CA LALA X 138      -3.913  -0.966  -3.369  0.00  0.00           C  
ATOM   2160  C  LALA X 138      -4.734  -1.570  -2.217  0.00  0.00           C  
ATOM   2161  O  LALA X 138      -5.246  -0.839  -1.370  0.00  0.00           O  
ATOM   2162  CB LALA X 138      -4.718  -0.880  -4.672  0.00  0.00           C  
ATOM   2163  H  LALA X 138      -2.559  -2.144  -4.535  0.00  0.00           H  
ATOM   2164  HA LALA X 138      -3.632   0.043  -3.071  0.00  0.00           H  
ATOM   2165  HB1LALA X 138      -5.604  -0.264  -4.513  0.00  0.00           H  
ATOM   2166  HB2LALA X 138      -4.112  -0.416  -5.452  0.00  0.00           H  
ATOM   2167  HB3LALA X 138      -5.024  -1.874  -5.001  0.00  0.00           H  
ATOM   2168  N  LHD1 X 139      -4.818  -2.898  -2.135  0.00  0.00           N  
ATOM   2169  CA HHD1 X 139      -5.547  -3.610  -1.083  0.00  0.00           C  
ATOM   2170  C  HHD1 X 139      -4.971  -3.412   0.327  0.00  0.00           C  
ATOM   2171  O  HHD1 X 139      -5.736  -3.120   1.252  0.00  0.00           O  
ATOM   2172  CB HHD1 X 139      -5.614  -5.098  -1.499  0.00  0.00           C  
ATOM   2173  CG HHD1 X 139      -6.208  -6.030  -0.492  0.00  0.00           C  
ATOM   2174  CD2HHD1 X 139      -5.728  -6.532   0.690  0.00  0.00           C  
ATOM   2175  ND1HHD1 X 139      -7.387  -6.716  -0.710  0.00  0.00           N  
ATOM   2176  CE1HHD1 X 139      -7.582  -7.601   0.287  0.00  0.00           C  
ATOM   2177  NE2HHD1 X 139      -6.584  -7.507   1.161  0.00  0.00           N  
ATOM   2178  H  LHD1 X 139      -4.376  -3.453  -2.863  0.00  0.00           H  
ATOM   2179  HA HHD1 X 139      -6.559  -3.201  -1.023  0.00  0.00           H  
ATOM   2180  HB2HHD1 X 139      -6.178  -5.179  -2.433  0.00  0.00           H  
ATOM   2181  HB3HHD1 X 139      -4.610  -5.467  -1.716  0.00  0.00           H  
ATOM   2182  HD1HHD1 X 139      -7.950  -6.615  -1.554  0.00  0.00           H  
ATOM   2183  HD2HHD1 X 139      -4.818  -6.285   1.214  0.00  0.00           H  
ATOM   2184  HE1HHD1 X 139      -8.394  -8.313   0.320  0.00  0.00           H  
ATOM   2185  N  HGLU X 140      -3.634  -3.590   0.508  0.00  0.00           N  
ATOM   2186  CA HGLU X 140      -3.055  -3.432   1.846  0.00  0.00           C  
ATOM   2187  C  LGLU X 140      -3.109  -1.949   2.274  0.00  0.00           C  
ATOM   2188  O  LGLU X 140      -3.610  -1.657   3.356  0.00  0.00           O  
ATOM   2189  CB HGLU X 140      -1.639  -4.019   1.949  0.00  0.00           C  
ATOM   2190  CG HGLU X 140      -1.476  -5.467   1.456  0.00  0.00           C  
ATOM   2191  CD HGLU X 140      -2.230  -6.604   2.167  0.00  0.00           C  
ATOM   2192  OE1HGLU X 140      -2.549  -6.489   3.393  0.00  0.00           O  
ATOM   2193  OE2HGLU X 140      -2.447  -7.629   1.457  0.00  0.00           O1-
ATOM   2194  H  HGLU X 140      -3.006  -3.776  -0.267  0.00  0.00           H  
ATOM   2195  HA HGLU X 140      -3.705  -3.960   2.550  0.00  0.00           H  
ATOM   2196  HB2HGLU X 140      -0.935  -3.398   1.376  0.00  0.00           H  
ATOM   2197  HB3HGLU X 140      -1.327  -3.966   3.000  0.00  0.00           H  
ATOM   2198  HG2HGLU X 140      -1.721  -5.552   0.394  0.00  0.00           H  
ATOM   2199  HG3HGLU X 140      -0.410  -5.720   1.528  0.00  0.00           H  
ATOM   2200  N  LLEU X 141      -2.778  -1.001   1.388  0.00  0.00           N  
ATOM   2201  CA LLEU X 141      -3.002   0.427   1.658  0.00  0.00           C  
ATOM   2202  C  LLEU X 141      -4.471   0.748   1.991  0.00  0.00           C  
ATOM   2203  O  LLEU X 141      -4.740   1.686   2.738  0.00  0.00           O  
ATOM   2204  CB LLEU X 141      -2.555   1.261   0.445  0.00  0.00           C  
ATOM   2205  CG LLEU X 141      -1.036   1.368   0.238  0.00  0.00           C  
ATOM   2206  CD1LLEU X 141      -0.771   2.090  -1.086  0.00  0.00           C  
ATOM   2207  CD2LLEU X 141      -0.356   2.166   1.349  0.00  0.00           C  
ATOM   2208  H  LLEU X 141      -2.419  -1.273   0.478  0.00  0.00           H  
ATOM   2209  HA LLEU X 141      -2.419   0.708   2.533  0.00  0.00           H  
ATOM   2210  HB2LLEU X 141      -2.997   0.821  -0.448  0.00  0.00           H  
ATOM   2211  HB3LLEU X 141      -2.953   2.272   0.554  0.00  0.00           H  
ATOM   2212  HG LLEU X 141      -0.594   0.373   0.191  0.00  0.00           H  
ATOM   2213 HD11LLEU X 141       0.293   2.283  -1.199  0.00  0.00           H  
ATOM   2214 HD12LLEU X 141      -1.106   1.460  -1.908  0.00  0.00           H  
ATOM   2215 HD13LLEU X 141      -1.305   3.039  -1.103  0.00  0.00           H  
ATOM   2216 HD21LLEU X 141       0.703   2.291   1.122  0.00  0.00           H  
ATOM   2217 HD22LLEU X 141      -0.822   3.144   1.459  0.00  0.00           H  
ATOM   2218 HD23LLEU X 141      -0.430   1.626   2.292  0.00  0.00           H  
ATOM   2219  N  LSER X 142      -5.430  -0.025   1.474  0.00  0.00           N  
ATOM   2220  CA LSER X 142      -6.857   0.124   1.793  0.00  0.00           C  
ATOM   2221  C  LSER X 142      -7.227  -0.455   3.153  0.00  0.00           C  
ATOM   2222  O  LSER X 142      -8.051   0.128   3.849  0.00  0.00           O  
ATOM   2223  CB LSER X 142      -7.725  -0.522   0.729  0.00  0.00           C  
ATOM   2224  OG LSER X 142      -7.531   0.163  -0.481  0.00  0.00           O  
ATOM   2225  H  LSER X 142      -5.128  -0.824   0.931  0.00  0.00           H  
ATOM   2226  HA LSER X 142      -7.105   1.184   1.809  0.00  0.00           H  
ATOM   2227  HB2LSER X 142      -7.452  -1.565   0.607  0.00  0.00           H  
ATOM   2228  HB3LSER X 142      -8.771  -0.460   1.022  0.00  0.00           H  
ATOM   2229  HG LSER X 142      -6.631  -0.057  -0.785  0.00  0.00           H  
ATOM   2230  N  LHD2 X 143      -6.580  -1.537   3.597  0.00  0.00           N  
ATOM   2231  CA LHD2 X 143      -6.623  -1.899   5.016  0.00  0.00           C  
ATOM   2232  C  LHD2 X 143      -6.008  -0.816   5.890  0.00  0.00           C  
ATOM   2233  O  LHD2 X 143      -6.563  -0.505   6.940  0.00  0.00           O  
ATOM   2234  CB HHD2 X 143      -5.900  -3.212   5.306  0.00  0.00           C  
ATOM   2235  CG HHD2 X 143      -6.496  -4.424   4.700  0.00  0.00           C  
ATOM   2236  CD2HHD2 X 143      -5.902  -5.543   4.192  0.00  0.00           C  
ATOM   2237  ND1HHD2 X 143      -7.846  -4.697   4.732  0.00  0.00           N  
ATOM   2238  CE1HHD2 X 143      -8.036  -5.943   4.266  0.00  0.00           C  
ATOM   2239  NE2HHD2 X 143      -6.871  -6.499   3.954  0.00  0.00           N  
ATOM   2240  H  LHD2 X 143      -5.921  -2.003   2.979  0.00  0.00           H  
ATOM   2241  HA LHD2 X 143      -7.663  -1.997   5.325  0.00  0.00           H  
ATOM   2242  HB2HHD2 X 143      -4.863  -3.137   4.971  0.00  0.00           H  
ATOM   2243  HB3HHD2 X 143      -5.857  -3.340   6.400  0.00  0.00           H  
ATOM   2244  HD1HHD2 X 143      -8.583  -4.010   4.908  0.00  0.00           H  
ATOM   2245  HD2HHD2 X 143      -4.848  -5.740   4.052  0.00  0.00           H  
ATOM   2246  HE1HHD2 X 143      -9.004  -6.405   4.179  0.00  0.00           H  
ATOM   2247  N  LASN X 144      -4.907  -0.198   5.462  0.00  0.00           N  
ATOM   2248  CA LASN X 144      -4.342   0.927   6.198  0.00  0.00           C  
ATOM   2249  C  LASN X 144      -5.340   2.104   6.273  0.00  0.00           C  
ATOM   2250  O  LASN X 144      -5.535   2.649   7.359  0.00  0.00           O  
ATOM   2251  CB LASN X 144      -2.970   1.287   5.597  0.00  0.00           C  
ATOM   2252  CG LASN X 144      -1.931   1.600   6.656  0.00  0.00           C  
ATOM   2253  ND2LASN X 144      -1.781   0.786   7.677  0.00  0.00           N  
ATOM   2254  OD1LASN X 144      -1.266   2.616   6.597  0.00  0.00           O  
ATOM   2255  H  LASN X 144      -4.435  -0.549   4.629  0.00  0.00           H  
ATOM   2256  HA LASN X 144      -4.205   0.584   7.222  0.00  0.00           H  
ATOM   2257  HB2LASN X 144      -2.582   0.449   5.020  0.00  0.00           H  
ATOM   2258  HB3LASN X 144      -3.064   2.135   4.919  0.00  0.00           H  
ATOM   2259 HD21LASN X 144      -1.040   1.011   8.332  0.00  0.00           H  
ATOM   2260 HD22LASN X 144      -2.284  -0.089   7.732  0.00  0.00           H  
ATOM   2261  N  LLEU X 145      -6.066   2.398   5.187  0.00  0.00           N  
ATOM   2262  CA LLEU X 145      -7.259   3.267   5.124  0.00  0.00           C  
ATOM   2263  C  LLEU X 145      -8.552   2.613   5.685  0.00  0.00           C  
ATOM   2264  O  LLEU X 145      -9.663   2.994   5.324  0.00  0.00           O  
ATOM   2265  CB LLEU X 145      -7.458   3.759   3.674  0.00  0.00           C  
ATOM   2266  CG LLEU X 145      -6.323   4.628   3.100  0.00  0.00           C  
ATOM   2267  CD1LLEU X 145      -6.475   4.737   1.584  0.00  0.00           C  
ATOM   2268  CD2LLEU X 145      -6.357   6.046   3.670  0.00  0.00           C  
ATOM   2269  H  LLEU X 145      -5.788   1.946   4.320  0.00  0.00           H  
ATOM   2270  HA LLEU X 145      -7.075   4.137   5.755  0.00  0.00           H  
ATOM   2271  HB2LLEU X 145      -7.588   2.883   3.044  0.00  0.00           H  
ATOM   2272  HB3LLEU X 145      -8.382   4.335   3.613  0.00  0.00           H  
ATOM   2273  HG LLEU X 145      -5.353   4.186   3.319  0.00  0.00           H  
ATOM   2274 HD11LLEU X 145      -5.680   5.358   1.173  0.00  0.00           H  
ATOM   2275 HD12LLEU X 145      -6.408   3.744   1.139  0.00  0.00           H  
ATOM   2276 HD13LLEU X 145      -7.442   5.178   1.342  0.00  0.00           H  
ATOM   2277 HD21LLEU X 145      -5.574   6.645   3.207  0.00  0.00           H  
ATOM   2278 HD22LLEU X 145      -7.321   6.509   3.474  0.00  0.00           H  
ATOM   2279 HD23LLEU X 145      -6.187   6.009   4.743  0.00  0.00           H  
ATOM   2280  N  LGLY X 146      -8.429   1.623   6.574  0.00  0.00           N  
ATOM   2281  CA LGLY X 146      -9.511   1.056   7.390  0.00  0.00           C  
ATOM   2282  C  LGLY X 146     -10.540   0.158   6.691  0.00  0.00           C  
ATOM   2283  O  LGLY X 146     -11.441  -0.338   7.364  0.00  0.00           O  
ATOM   2284  H  LGLY X 146      -7.495   1.279   6.745  0.00  0.00           H  
ATOM   2285  HA2LGLY X 146      -9.060   0.460   8.178  0.00  0.00           H  
ATOM   2286  HA3LGLY X 146     -10.056   1.870   7.863  0.00  0.00           H  
ATOM   2287  N  LMET X 147     -10.432  -0.094   5.387  0.00  0.00           N  
ATOM   2288  CA LMET X 147     -11.359  -0.964   4.652  0.00  0.00           C  
ATOM   2289  C  LMET X 147     -11.045  -2.451   4.888  0.00  0.00           C  
ATOM   2290  O  LMET X 147      -9.898  -2.886   4.779  0.00  0.00           O  
ATOM   2291  CB LMET X 147     -11.340  -0.619   3.154  0.00  0.00           C  
ATOM   2292  CG LMET X 147     -11.681   0.858   2.886  0.00  0.00           C  
ATOM   2293  SD LMET X 147     -10.391   1.799   2.024  0.00  0.00           S  
ATOM   2294  CE LMET X 147     -10.734   1.334   0.310  0.00  0.00           C  
ATOM   2295  H  LMET X 147      -9.657   0.322   4.877  0.00  0.00           H  
ATOM   2296  HA LMET X 147     -12.368  -0.771   5.022  0.00  0.00           H  
ATOM   2297  HB2LMET X 147     -10.355  -0.845   2.747  0.00  0.00           H  
ATOM   2298  HB3LMET X 147     -12.068  -1.245   2.637  0.00  0.00           H  
ATOM   2299  HG2LMET X 147     -12.598   0.907   2.302  0.00  0.00           H  
ATOM   2300  HG3LMET X 147     -11.881   1.364   3.832  0.00  0.00           H  
ATOM   2301  HE1LMET X 147      -9.976   1.771  -0.341  0.00  0.00           H  
ATOM   2302  HE2LMET X 147     -10.716   0.250   0.208  0.00  0.00           H  
ATOM   2303  HE3LMET X 147     -11.715   1.712   0.028  0.00  0.00           H  
ATOM   2304  N  LTYR X 148     -12.061  -3.259   5.196  0.00  0.00           N  
ATOM   2305  CA LTYR X 148     -11.926  -4.708   5.431  0.00  0.00           C  
ATOM   2306  C  LTYR X 148     -11.885  -5.515   4.116  0.00  0.00           C  
ATOM   2307  O  LTYR X 148     -11.752  -4.951   3.032  0.00  0.00           O  
ATOM   2308  CB LTYR X 148     -13.060  -5.199   6.351  0.00  0.00           C  
ATOM   2309  CG LTYR X 148     -13.624  -4.169   7.301  0.00  0.00           C  
ATOM   2310  CD1LTYR X 148     -12.800  -3.539   8.253  0.00  0.00           C  
ATOM   2311  CD2LTYR X 148     -14.972  -3.794   7.175  0.00  0.00           C  
ATOM   2312  CE1LTYR X 148     -13.303  -2.475   9.030  0.00  0.00           C  
ATOM   2313  CE2LTYR X 148     -15.479  -2.765   7.979  0.00  0.00           C  
ATOM   2314  CZ LTYR X 148     -14.642  -2.066   8.867  0.00  0.00           C  
ATOM   2315  OH LTYR X 148     -15.137  -0.987   9.522  0.00  0.00           O  
ATOM   2316  H  LTYR X 148     -12.971  -2.846   5.336  0.00  0.00           H  
ATOM   2317  HA LTYR X 148     -10.985  -4.883   5.955  0.00  0.00           H  
ATOM   2318  HB2LTYR X 148     -13.879  -5.565   5.730  0.00  0.00           H  
ATOM   2319  HB3LTYR X 148     -12.689  -6.037   6.942  0.00  0.00           H  
ATOM   2320  HD1LTYR X 148     -11.762  -3.824   8.335  0.00  0.00           H  
ATOM   2321  HD2LTYR X 148     -15.618  -4.277   6.452  0.00  0.00           H  
ATOM   2322  HE1LTYR X 148     -12.655  -1.922   9.695  0.00  0.00           H  
ATOM   2323  HE2LTYR X 148     -16.509  -2.477   7.888  0.00  0.00           H  
ATOM   2324  HH LTYR X 148     -15.725  -0.498   8.905  0.00  0.00           H  
ATOM   2325  N  LHD3 X 149     -12.016  -6.843   4.186  0.00  0.00           N  
ATOM   2326  CA LHD3 X 149     -12.404  -7.642   3.016  0.00  0.00           C  
ATOM   2327  C  LHD3 X 149     -13.897  -7.569   2.733  0.00  0.00           C  
ATOM   2328  O  LHD3 X 149     -14.710  -7.426   3.647  0.00  0.00           O  
ATOM   2329  CB HHD3 X 149     -12.034  -9.123   3.182  0.00  0.00           C  
ATOM   2330  CG HHD3 X 149     -10.571  -9.307   3.324  0.00  0.00           C  
ATOM   2331  CD2HHD3 X 149      -9.540  -8.526   2.883  0.00  0.00           C  
ATOM   2332  ND1HHD3 X 149      -9.965 -10.423   3.871  0.00  0.00           N  
ATOM   2333  CE1HHD3 X 149      -8.627 -10.280   3.759  0.00  0.00           C  
ATOM   2334  NE2HHD3 X 149      -8.340  -9.129   3.172  0.00  0.00           N  
ATOM   2335  H  LHD3 X 149     -12.201  -7.263   5.094  0.00  0.00           H  
ATOM   2336  HA LHD3 X 149     -11.890  -7.251   2.141  0.00  0.00           H  
ATOM   2337  HB2HHD3 X 149     -12.568  -9.539   4.042  0.00  0.00           H  
ATOM   2338  HB3HHD3 X 149     -12.390  -9.663   2.291  0.00  0.00           H  
ATOM   2339  HD1HHD3 X 149     -10.421 -11.250   4.265  0.00  0.00           H  
ATOM   2340  HD2HHD3 X 149      -9.597  -7.577   2.373  0.00  0.00           H  
ATOM   2341  HE1HHD3 X 149      -7.900 -11.004   4.097  0.00  0.00           H  
ATOM   2342  N  LASP X 150     -14.245  -7.797   1.474  0.00  0.00           N  
ATOM   2343  CA LASP X 150     -15.606  -8.065   1.034  0.00  0.00           C  
ATOM   2344  C  LASP X 150     -16.200  -9.301   1.724  0.00  0.00           C  
ATOM   2345  O  LASP X 150     -15.690 -10.419   1.595  0.00  0.00           O  
ATOM   2346  CB LASP X 150     -15.582  -8.225  -0.490  0.00  0.00           C  
ATOM   2347  CG LASP X 150     -15.295  -6.886  -1.159  0.00  0.00           C  
ATOM   2348  OD1LASP X 150     -16.032  -5.915  -0.874  0.00  0.00           O  
ATOM   2349  OD2LASP X 150     -14.334  -6.811  -1.957  0.00  0.00           O1-
ATOM   2350  H  LASP X 150     -13.507  -7.879   0.779  0.00  0.00           H  
ATOM   2351  HA LASP X 150     -16.231  -7.205   1.281  0.00  0.00           H  
ATOM   2352  HB2LASP X 150     -14.818  -8.952  -0.771  0.00  0.00           H  
ATOM   2353  HB3LASP X 150     -16.539  -8.607  -0.841  0.00  0.00           H  
ATOM   2354  N  LGLY X 151     -17.303  -9.107   2.446  0.00  0.00           N  
ATOM   2355  CA LGLY X 151     -18.211 -10.189   2.825  0.00  0.00           C  
ATOM   2356  C  LGLY X 151     -19.100 -10.607   1.647  0.00  0.00           C  
ATOM   2357  O  LGLY X 151     -19.142  -9.944   0.610  0.00  0.00           O  
ATOM   2358  H  LGLY X 151     -17.632  -8.160   2.562  0.00  0.00           H  
ATOM   2359  HA2LGLY X 151     -17.638 -11.057   3.153  0.00  0.00           H  
ATOM   2360  HA3LGLY X 151     -18.836  -9.873   3.657  0.00  0.00           H  
ATOM   2361  N  LLYS X 152     -19.832 -11.714   1.802  0.00  0.00           N  
ATOM   2362  CA LLYS X 152     -20.508 -12.431   0.698  0.00  0.00           C  
ATOM   2363  C  LLYS X 152     -21.609 -11.643  -0.034  0.00  0.00           C  
ATOM   2364  O  LLYS X 152     -22.113 -12.119  -1.054  0.00  0.00           O  
ATOM   2365  CB LLYS X 152     -21.065 -13.792   1.168  0.00  0.00           C  
ATOM   2366  CG LLYS X 152     -20.215 -14.565   2.193  0.00  0.00           C  
ATOM   2367  CD LLYS X 152     -20.670 -14.249   3.623  0.00  0.00           C  
ATOM   2368  CE LLYS X 152     -19.767 -14.922   4.654  0.00  0.00           C  
ATOM   2369  NZ LLYS X 152     -20.191 -14.538   6.016  0.00  0.00           N1+
ATOM   2370  H  LLYS X 152     -19.742 -12.187   2.687  0.00  0.00           H  
ATOM   2371  HA LLYS X 152     -19.744 -12.632  -0.056  0.00  0.00           H  
ATOM   2372  HB2LLYS X 152     -22.071 -13.655   1.569  0.00  0.00           H  
ATOM   2373  HB3LLYS X 152     -21.160 -14.423   0.287  0.00  0.00           H  
ATOM   2374  HG2LLYS X 152     -20.352 -15.634   2.023  0.00  0.00           H  
ATOM   2375  HG3LLYS X 152     -19.157 -14.333   2.062  0.00  0.00           H  
ATOM   2376  HD2LLYS X 152     -20.664 -13.175   3.801  0.00  0.00           H  
ATOM   2377  HD3LLYS X 152     -21.692 -14.607   3.750  0.00  0.00           H  
ATOM   2378  HE2LLYS X 152     -19.826 -16.006   4.530  0.00  0.00           H  
ATOM   2379  HE3LLYS X 152     -18.732 -14.607   4.486  0.00  0.00           H  
ATOM   2380  HZ1LLYS X 152     -19.614 -14.981   6.721  0.00  0.00           H  
ATOM   2381  HZ2LLYS X 152     -20.129 -13.527   6.132  0.00  0.00           H  
ATOM   2382  HZ3LLYS X 152     -21.163 -14.801   6.176  0.00  0.00           H  
ATOM   2383  N  LASN X 153     -22.012 -10.476   0.472  0.00  0.00           N  
ATOM   2384  CA LASN X 153     -22.992  -9.579  -0.155  0.00  0.00           C  
ATOM   2385  C  LASN X 153     -22.351  -8.391  -0.905  0.00  0.00           C  
ATOM   2386  O  LASN X 153     -23.037  -7.701  -1.659  0.00  0.00           O  
ATOM   2387  CB LASN X 153     -23.992  -9.120   0.917  0.00  0.00           C  
ATOM   2388  CG LASN X 153     -24.747 -10.282   1.536  0.00  0.00           C  
ATOM   2389  ND2LASN X 153     -25.915 -10.584   1.032  0.00  0.00           N  
ATOM   2390  OD1LASN X 153     -24.280 -10.961   2.445  0.00  0.00           O  
ATOM   2391  H  LASN X 153     -21.562 -10.158   1.322  0.00  0.00           H  
ATOM   2392  HA LASN X 153     -23.560 -10.129  -0.904  0.00  0.00           H  
ATOM   2393  HB2LASN X 153     -23.475  -8.579   1.705  0.00  0.00           H  
ATOM   2394  HB3LASN X 153     -24.709  -8.437   0.462  0.00  0.00           H  
ATOM   2395 HD21LASN X 153     -26.447 -11.327   1.460  0.00  0.00           H  
ATOM   2396 HD22LASN X 153     -26.299 -10.051   0.259  0.00  0.00           H  
ATOM   2397  N  LCYX X 154     -21.049  -8.156  -0.725  0.00  0.00           N  
ATOM   2398  CA LCYX X 154     -20.291  -7.096  -1.386  0.00  0.00           C  
ATOM   2399  C  LCYX X 154     -19.964  -7.442  -2.850  0.00  0.00           C  
ATOM   2400  O  LCYX X 154     -19.824  -8.616  -3.191  0.00  0.00           O  
ATOM   2401  CB LCYX X 154     -19.017  -6.864  -0.577  0.00  0.00           C  
ATOM   2402  SG LCYX X 154     -19.308  -6.395   1.146  0.00  0.00           S  
ATOM   2403  H  LCYX X 154     -20.520  -8.795  -0.141  0.00  0.00           H  
ATOM   2404  HA LCYX X 154     -20.885  -6.181  -1.374  0.00  0.00           H  
ATOM   2405  HB2LCYX X 154     -18.443  -7.787  -0.584  0.00  0.00           H  
ATOM   2406  HB3LCYX X 154     -18.423  -6.088  -1.057  0.00  0.00           H  
ATOM   2407  N  LILE X 155     -19.835  -6.430  -3.720  0.00  0.00           N  
ATOM   2408  CA LILE X 155     -19.877  -6.613  -5.183  0.00  0.00           C  
ATOM   2409  C  LILE X 155     -18.712  -5.957  -5.932  0.00  0.00           C  
ATOM   2410  O  LILE X 155     -18.448  -4.760  -5.773  0.00  0.00           O  
ATOM   2411  CB LILE X 155     -21.217  -6.088  -5.756  0.00  0.00           C  
ATOM   2412  CG1LILE X 155     -22.460  -6.727  -5.104  0.00  0.00           C  
ATOM   2413  CG2LILE X 155     -21.276  -6.247  -7.288  0.00  0.00           C  
ATOM   2414  CD1LILE X 155     -22.630  -8.233  -5.346  0.00  0.00           C  
ATOM   2415  H  LILE X 155     -19.916  -5.492  -3.371  0.00  0.00           H  
ATOM   2416  HA LILE X 155     -19.829  -7.680  -5.402  0.00  0.00           H  
ATOM   2417  HB LILE X 155     -21.272  -5.019  -5.545  0.00  0.00           H  
ATOM   2418 HG12LILE X 155     -22.441  -6.544  -4.031  0.00  0.00           H  
ATOM   2419 HG13LILE X 155     -23.341  -6.216  -5.488  0.00  0.00           H  
ATOM   2420 HG21LILE X 155     -22.270  -5.992  -7.645  0.00  0.00           H  
ATOM   2421 HG22LILE X 155     -20.580  -5.565  -7.775  0.00  0.00           H  
ATOM   2422 HG23LILE X 155     -21.050  -7.273  -7.580  0.00  0.00           H  
ATOM   2423 HD11LILE X 155     -23.483  -8.594  -4.776  0.00  0.00           H  
ATOM   2424 HD12LILE X 155     -22.813  -8.422  -6.402  0.00  0.00           H  
ATOM   2425 HD13LILE X 155     -21.747  -8.782  -5.025  0.00  0.00           H  
ATOM   2426  N  LCYX X 156     -18.152  -6.725  -6.873  0.00  0.00           N  
ATOM   2427  CA LCYX X 156     -17.505  -6.246  -8.095  0.00  0.00           C  
ATOM   2428  C  LCYX X 156     -17.897  -7.157  -9.260  0.00  0.00           C  
ATOM   2429  O  LCYX X 156     -18.069  -8.359  -9.068  0.00  0.00           O  
ATOM   2430  CB LCYX X 156     -15.977  -6.229  -7.981  0.00  0.00           C  
ATOM   2431  SG LCYX X 156     -15.352  -5.460  -6.487  0.00  0.00           S  
ATOM   2432  H  LCYX X 156     -18.413  -7.702  -6.882  0.00  0.00           H  
ATOM   2433  HA LCYX X 156     -17.850  -5.236  -8.304  0.00  0.00           H  
ATOM   2434  HB2LCYX X 156     -15.598  -7.251  -8.018  0.00  0.00           H  
ATOM   2435  HB3LCYX X 156     -15.577  -5.689  -8.837  0.00  0.00           H  
ATOM   2436  N  LASN X 157     -17.945  -6.617 -10.476  0.00  0.00           N  
ATOM   2437  CA LASN X 157     -18.340  -7.354 -11.685  0.00  0.00           C  
ATOM   2438  C  LASN X 157     -17.316  -8.437 -12.127  0.00  0.00           C  
ATOM   2439  O  LASN X 157     -17.564  -9.172 -13.080  0.00  0.00           O  
ATOM   2440  CB LASN X 157     -18.678  -6.327 -12.788  0.00  0.00           C  
ATOM   2441  CG LASN X 157     -19.895  -5.456 -12.471  0.00  0.00           C  
ATOM   2442  ND2LASN X 157     -20.736  -5.180 -13.433  0.00  0.00           N  
ATOM   2443  OD1LASN X 157     -20.109  -4.990 -11.357  0.00  0.00           O  
ATOM   2444  H  LASN X 157     -17.825  -5.615 -10.556  0.00  0.00           H  
ATOM   2445  HA LASN X 157     -19.258  -7.901 -11.457  0.00  0.00           H  
ATOM   2446  HB2LASN X 157     -17.823  -5.677 -12.967  0.00  0.00           H  
ATOM   2447  HB3LASN X 157     -18.871  -6.864 -13.716  0.00  0.00           H  
ATOM   2448 HD21LASN X 157     -21.511  -4.568 -13.218  0.00  0.00           H  
ATOM   2449 HD22LASN X 157     -20.582  -5.528 -14.370  0.00  0.00           H  
ATOM   2450  N  LASP X 158     -16.187  -8.561 -11.421  0.00  0.00           N  
ATOM   2451  CA LASP X 158     -15.204  -9.656 -11.508  0.00  0.00           C  
ATOM   2452  C  LASP X 158     -15.342 -10.746 -10.428  0.00  0.00           C  
ATOM   2453  O  LASP X 158     -14.660 -11.763 -10.518  0.00  0.00           O  
ATOM   2454  CB LASP X 158     -13.802  -9.044 -11.359  0.00  0.00           C  
ATOM   2455  CG LASP X 158     -13.183  -8.657 -12.693  0.00  0.00           C  
ATOM   2456  OD1LASP X 158     -12.784  -9.570 -13.452  0.00  0.00           O  
ATOM   2457  OD2LASP X 158     -13.065  -7.445 -12.985  0.00  0.00           O1-
ATOM   2458  H  LASP X 158     -16.041  -7.878 -10.698  0.00  0.00           H  
ATOM   2459  HA LASP X 158     -15.280 -10.154 -12.475  0.00  0.00           H  
ATOM   2460  HB2LASP X 158     -13.858  -8.177 -10.697  0.00  0.00           H  
ATOM   2461  HB3LASP X 158     -13.123  -9.758 -10.890  0.00  0.00           H  
ATOM   2462  N  LSER X 159     -16.110 -10.514  -9.356  0.00  0.00           N  
ATOM   2463  CA LSER X 159     -16.050 -11.214  -8.050  0.00  0.00           C  
ATOM   2464  C  LSER X 159     -14.689 -11.147  -7.327  0.00  0.00           C  
ATOM   2465  O  LSER X 159     -14.648 -10.951  -6.112  0.00  0.00           O  
ATOM   2466  CB LSER X 159     -16.529 -12.670  -8.147  0.00  0.00           C  
ATOM   2467  OG LSER X 159     -17.763 -12.747  -8.835  0.00  0.00           O  
ATOM   2468  H  LSER X 159     -16.756  -9.734  -9.411  0.00  0.00           H  
ATOM   2469  HA LSER X 159     -16.760 -10.709  -7.394  0.00  0.00           H  
ATOM   2470  HB2LSER X 159     -15.784 -13.273  -8.669  0.00  0.00           H  
ATOM   2471  HB3LSER X 159     -16.654 -13.070  -7.140  0.00  0.00           H  
ATOM   2472  HG LSER X 159     -17.538 -12.904  -9.781  0.00  0.00           H  
ATOM   2473  N  LSER X 160     -13.560 -11.241  -8.038  0.00  0.00           N  
ATOM   2474  CA LSER X 160     -12.196 -10.981  -7.548  0.00  0.00           C  
ATOM   2475  C  LSER X 160     -11.924  -9.475  -7.357  0.00  0.00           C  
ATOM   2476  O  LSER X 160     -11.005  -8.917  -7.962  0.00  0.00           O  
ATOM   2477  CB LSER X 160     -11.174 -11.631  -8.493  0.00  0.00           C  
ATOM   2478  OG LSER X 160      -9.858 -11.332  -8.057  0.00  0.00           O  
ATOM   2479  H  LSER X 160     -13.667 -11.488  -9.018  0.00  0.00           H  
ATOM   2480  HA LSER X 160     -12.082 -11.457  -6.573  0.00  0.00           H  
ATOM   2481  HB2LSER X 160     -11.320 -12.712  -8.501  0.00  0.00           H  
ATOM   2482  HB3LSER X 160     -11.315 -11.247  -9.505  0.00  0.00           H  
ATOM   2483  HG LSER X 160      -9.857 -10.375  -7.885  0.00  0.00           H  
ATOM   2484  N  LCYX X 161     -12.731  -8.814  -6.526  0.00  0.00           N  
ATOM   2485  CA LCYX X 161     -12.587  -7.411  -6.127  0.00  0.00           C  
ATOM   2486  C  LCYX X 161     -11.174  -7.016  -5.668  0.00  0.00           C  
ATOM   2487  O  LCYX X 161     -10.434  -7.857  -5.151  0.00  0.00           O  
ATOM   2488  CB LCYX X 161     -13.512  -7.173  -4.932  0.00  0.00           C  
ATOM   2489  SG LCYX X 161     -15.279  -7.057  -5.244  0.00  0.00           S  
ATOM   2490  H  LCYX X 161     -13.476  -9.344  -6.088  0.00  0.00           H  
ATOM   2491  HA LCYX X 161     -12.873  -6.760  -6.954  0.00  0.00           H  
ATOM   2492  HB2LCYX X 161     -13.351  -7.947  -4.181  0.00  0.00           H  
ATOM   2493  HB3LCYX X 161     -13.216  -6.235  -4.476  0.00  0.00           H  
ATOM   2494  N  LVAL X 162     -10.853  -5.714  -5.696  0.00  0.00           N  
ATOM   2495  CA LVAL X 162      -9.637  -5.195  -5.036  0.00  0.00           C  
ATOM   2496  C  LVAL X 162      -9.620  -5.555  -3.546  0.00  0.00           C  
ATOM   2497  O  LVAL X 162      -8.577  -5.968  -3.046  0.00  0.00           O  
ATOM   2498  CB LVAL X 162      -9.469  -3.672  -5.226  0.00  0.00           C  
ATOM   2499  CG1LVAL X 162      -8.269  -3.112  -4.446  0.00  0.00           C  
ATOM   2500  CG2LVAL X 162      -9.250  -3.310  -6.698  0.00  0.00           C  
ATOM   2501  H  LVAL X 162     -11.485  -5.054  -6.144  0.00  0.00           H  
ATOM   2502  HA LVAL X 162      -8.776  -5.684  -5.488  0.00  0.00           H  
ATOM   2503  HB LVAL X 162     -10.371  -3.174  -4.874  0.00  0.00           H  
ATOM   2504 HG11LVAL X 162      -8.084  -2.084  -4.750  0.00  0.00           H  
ATOM   2505 HG12LVAL X 162      -8.479  -3.118  -3.377  0.00  0.00           H  
ATOM   2506 HG13LVAL X 162      -7.376  -3.703  -4.645  0.00  0.00           H  
ATOM   2507 HG21LVAL X 162      -9.303  -2.228  -6.818  0.00  0.00           H  
ATOM   2508 HG22LVAL X 162      -8.278  -3.667  -7.037  0.00  0.00           H  
ATOM   2509 HG23LVAL X 162     -10.017  -3.763  -7.319  0.00  0.00           H  
ATOM   2510  N  LMET X 163     -10.761  -5.493  -2.845  0.00  0.00           N  
ATOM   2511  CA LMET X 163     -10.889  -5.920  -1.439  0.00  0.00           C  
ATOM   2512  C  LMET X 163     -11.409  -7.356  -1.253  0.00  0.00           C  
ATOM   2513  O  LMET X 163     -11.859  -7.707  -0.161  0.00  0.00           O  
ATOM   2514  CB LMET X 163     -11.664  -4.886  -0.604  0.00  0.00           C  
ATOM   2515  CG LMET X 163     -11.039  -3.486  -0.672  0.00  0.00           C  
ATOM   2516  SD LMET X 163      -9.255  -3.395  -0.355  0.00  0.00           S  
ATOM   2517  CE LMET X 163      -9.170  -3.920   1.380  0.00  0.00           C  
ATOM   2518  H  LMET X 163     -11.596  -5.150  -3.302  0.00  0.00           H  
ATOM   2519  HA LMET X 163      -9.892  -5.950  -1.009  0.00  0.00           H  
ATOM   2520  HB2LMET X 163     -12.699  -4.835  -0.938  0.00  0.00           H  
ATOM   2521  HB3LMET X 163     -11.669  -5.205   0.436  0.00  0.00           H  
ATOM   2522  HG2LMET X 163     -11.224  -3.074  -1.664  0.00  0.00           H  
ATOM   2523  HG3LMET X 163     -11.545  -2.848   0.053  0.00  0.00           H  
ATOM   2524  HE1LMET X 163      -8.137  -3.873   1.726  0.00  0.00           H  
ATOM   2525  HE2LMET X 163      -9.783  -3.263   1.997  0.00  0.00           H  
ATOM   2526  HE3LMET X 163      -9.528  -4.945   1.476  0.00  0.00           H  
ATOM   2527  N  LSER X 164     -11.309  -8.212  -2.277  0.00  0.00           N  
ATOM   2528  CA LSER X 164     -11.706  -9.622  -2.152  0.00  0.00           C  
ATOM   2529  C  LSER X 164     -10.915 -10.340  -1.039  0.00  0.00           C  
ATOM   2530  O  LSER X 164      -9.725 -10.063  -0.855  0.00  0.00           O  
ATOM   2531  CB LSER X 164     -11.597 -10.383  -3.482  0.00  0.00           C  
ATOM   2532  OG LSER X 164     -10.315 -10.298  -4.072  0.00  0.00           O  
ATOM   2533  H  LSER X 164     -10.870  -7.906  -3.133  0.00  0.00           H  
ATOM   2534  HA LSER X 164     -12.760  -9.614  -1.879  0.00  0.00           H  
ATOM   2535  HB2LSER X 164     -11.832 -11.433  -3.307  0.00  0.00           H  
ATOM   2536  HB3LSER X 164     -12.337  -9.989  -4.176  0.00  0.00           H  
ATOM   2537  HG LSER X 164     -10.206  -9.405  -4.447  0.00  0.00           H  
ATOM   2538  N  LPRO X 165     -11.558 -11.239  -0.267  0.00  0.00           N  
ATOM   2539  CA LPRO X 165     -10.911 -11.954   0.835  0.00  0.00           C  
ATOM   2540  C  LPRO X 165      -9.880 -12.991   0.376  0.00  0.00           C  
ATOM   2541  O  LPRO X 165      -8.947 -13.286   1.121  0.00  0.00           O  
ATOM   2542  CB LPRO X 165     -12.052 -12.608   1.626  0.00  0.00           C  
ATOM   2543  CG LPRO X 165     -13.165 -12.763   0.597  0.00  0.00           C  
ATOM   2544  CD LPRO X 165     -12.979 -11.554  -0.310  0.00  0.00           C  
ATOM   2545  HA LPRO X 165     -10.388 -11.242   1.467  0.00  0.00           H  
ATOM   2546  HB2LPRO X 165     -11.769 -13.573   2.045  0.00  0.00           H  
ATOM   2547  HB3LPRO X 165     -12.384 -11.943   2.422  0.00  0.00           H  
ATOM   2548  HG2LPRO X 165     -13.004 -13.672   0.024  0.00  0.00           H  
ATOM   2549  HG3LPRO X 165     -14.147 -12.768   1.063  0.00  0.00           H  
ATOM   2550  HD2LPRO X 165     -13.312 -11.791  -1.321  0.00  0.00           H  
ATOM   2551  HD3LPRO X 165     -13.544 -10.711   0.087  0.00  0.00           H  
ATOM   2552  N  LVAL X 166     -10.033 -13.540  -0.832  0.00  0.00           N  
ATOM   2553  CA LVAL X 166      -9.068 -14.450  -1.462  0.00  0.00           C  
ATOM   2554  C  LVAL X 166      -8.871 -14.039  -2.919  0.00  0.00           C  
ATOM   2555  O  LVAL X 166      -9.824 -14.000  -3.701  0.00  0.00           O  
ATOM   2556  CB LVAL X 166      -9.488 -15.927  -1.339  0.00  0.00           C  
ATOM   2557  CG1LVAL X 166      -8.397 -16.850  -1.889  0.00  0.00           C  
ATOM   2558  CG2LVAL X 166      -9.744 -16.331   0.116  0.00  0.00           C  
ATOM   2559  H  LVAL X 166     -10.852 -13.287  -1.370  0.00  0.00           H  
ATOM   2560  HA LVAL X 166      -8.110 -14.345  -0.951  0.00  0.00           H  
ATOM   2561  HB LVAL X 166     -10.403 -16.093  -1.909  0.00  0.00           H  
ATOM   2562 HG11LVAL X 166      -8.711 -17.888  -1.782  0.00  0.00           H  
ATOM   2563 HG12LVAL X 166      -8.224 -16.651  -2.945  0.00  0.00           H  
ATOM   2564 HG13LVAL X 166      -7.466 -16.701  -1.339  0.00  0.00           H  
ATOM   2565 HG21LVAL X 166      -9.971 -17.393   0.171  0.00  0.00           H  
ATOM   2566 HG22LVAL X 166      -8.864 -16.126   0.726  0.00  0.00           H  
ATOM   2567 HG23LVAL X 166     -10.597 -15.782   0.509  0.00  0.00           H  
ATOM   2568  N  LLEU X 167      -7.631 -13.696  -3.252  0.00  0.00           N  
ATOM   2569  CA LLEU X 167      -7.198 -13.095  -4.508  0.00  0.00           C  
ATOM   2570  C  LLEU X 167      -7.175 -14.102  -5.675  0.00  0.00           C  
ATOM   2571  O  LLEU X 167      -7.123 -15.316  -5.473  0.00  0.00           O  
ATOM   2572  CB LLEU X 167      -5.816 -12.470  -4.226  0.00  0.00           C  
ATOM   2573  CG LLEU X 167      -5.274 -11.505  -5.287  0.00  0.00           C  
ATOM   2574  CD1LLEU X 167      -6.158 -10.260  -5.408  0.00  0.00           C  
ATOM   2575  CD2LLEU X 167      -3.844 -11.093  -4.941  0.00  0.00           C  
ATOM   2576  H  LLEU X 167      -6.924 -13.801  -2.532  0.00  0.00           H  
ATOM   2577  HA LLEU X 167      -7.909 -12.305  -4.755  0.00  0.00           H  
ATOM   2578  HB2LLEU X 167      -5.867 -11.932  -3.279  0.00  0.00           H  
ATOM   2579  HB3LLEU X 167      -5.099 -13.277  -4.093  0.00  0.00           H  
ATOM   2580  HG LLEU X 167      -5.231 -12.006  -6.249  0.00  0.00           H  
ATOM   2581 HD11LLEU X 167      -5.640  -9.474  -5.951  0.00  0.00           H  
ATOM   2582 HD12LLEU X 167      -7.083 -10.511  -5.924  0.00  0.00           H  
ATOM   2583 HD13LLEU X 167      -6.417  -9.878  -4.424  0.00  0.00           H  
ATOM   2584 HD21LLEU X 167      -3.447 -10.445  -5.718  0.00  0.00           H  
ATOM   2585 HD22LLEU X 167      -3.812 -10.571  -3.991  0.00  0.00           H  
ATOM   2586 HD23LLEU X 167      -3.228 -11.984  -4.853  0.00  0.00           H  
ATOM   2587  N  LSER X 168      -7.197 -13.599  -6.911  0.00  0.00           N  
ATOM   2588  CA LSER X 168      -7.112 -14.393  -8.145  0.00  0.00           C  
ATOM   2589  C  LSER X 168      -5.783 -14.216  -8.893  0.00  0.00           C  
ATOM   2590  O  LSER X 168      -4.914 -13.434  -8.508  0.00  0.00           O  
ATOM   2591  CB LSER X 168      -8.281 -14.025  -9.055  0.00  0.00           C  
ATOM   2592  OG LSER X 168      -8.112 -12.717  -9.542  0.00  0.00           O  
ATOM   2593  H  LSER X 168      -7.252 -12.600  -7.017  0.00  0.00           H  
ATOM   2594  HA LSER X 168      -7.210 -15.451  -7.902  0.00  0.00           H  
ATOM   2595  HB2LSER X 168      -8.341 -14.720  -9.892  0.00  0.00           H  
ATOM   2596  HB3LSER X 168      -9.202 -14.077  -8.479  0.00  0.00           H  
ATOM   2597  HG LSER X 168      -8.765 -12.172  -9.063  0.00  0.00           H  
ATOM   2598  N  LASP X 169      -5.604 -14.960  -9.982  0.00  0.00           N  
ATOM   2599  CA LASP X 169      -4.421 -14.926 -10.851  0.00  0.00           C  
ATOM   2600  C  LASP X 169      -4.286 -13.607 -11.648  0.00  0.00           C  
ATOM   2601  O  LASP X 169      -3.179 -13.176 -11.980  0.00  0.00           O  
ATOM   2602  CB LASP X 169      -4.535 -16.132 -11.798  0.00  0.00           C  
ATOM   2603  CG LASP X 169      -3.205 -16.666 -12.320  0.00  0.00           C  
ATOM   2604  OD1LASP X 169      -2.117 -16.219 -11.897  0.00  0.00           O  
ATOM   2605  OD2LASP X 169      -3.229 -17.603 -13.151  0.00  0.00           O1-
ATOM   2606  H  LASP X 169      -6.331 -15.627 -10.210  0.00  0.00           H  
ATOM   2607  HA LASP X 169      -3.536 -15.043 -10.228  0.00  0.00           H  
ATOM   2608  HB2LASP X 169      -5.013 -16.957 -11.268  0.00  0.00           H  
ATOM   2609  HB3LASP X 169      -5.176 -15.868 -12.640  0.00  0.00           H  
ATOM   2610  N  LGLN X 170      -5.413 -12.944 -11.916  0.00  0.00           N  
ATOM   2611  CA LGLN X 170      -5.537 -11.706 -12.697  0.00  0.00           C  
ATOM   2612  C  LGLN X 170      -6.554 -10.738 -12.049  0.00  0.00           C  
ATOM   2613  O  LGLN X 170      -7.609 -10.476 -12.627  0.00  0.00           O  
ATOM   2614  CB LGLN X 170      -5.854 -12.049 -14.172  0.00  0.00           C  
ATOM   2615  CG LGLN X 170      -6.835 -13.210 -14.444  0.00  0.00           C  
ATOM   2616  CD LGLN X 170      -8.076 -13.261 -13.555  0.00  0.00           C  
ATOM   2617  NE2LGLN X 170      -9.154 -12.594 -13.903  0.00  0.00           N  
ATOM   2618  OE1LGLN X 170      -8.093 -13.939 -12.537  0.00  0.00           O  
ATOM   2619  H  LGLN X 170      -6.282 -13.351 -11.583  0.00  0.00           H  
ATOM   2620  HA LGLN X 170      -4.578 -11.187 -12.693  0.00  0.00           H  
ATOM   2621  HB2LGLN X 170      -6.218 -11.152 -14.675  0.00  0.00           H  
ATOM   2622  HB3LGLN X 170      -4.912 -12.314 -14.652  0.00  0.00           H  
ATOM   2623  HG2LGLN X 170      -7.145 -13.172 -15.487  0.00  0.00           H  
ATOM   2624  HG3LGLN X 170      -6.296 -14.145 -14.302  0.00  0.00           H  
ATOM   2625 HE21LGLN X 170      -9.034 -11.843 -14.581  0.00  0.00           H  
ATOM   2626 HE22LGLN X 170      -9.867 -12.479 -13.188  0.00  0.00           H  
ATOM   2627  N  LPRO X 171      -6.276 -10.209 -10.841  0.00  0.00           N  
ATOM   2628  CA LPRO X 171      -7.275  -9.529 -10.013  0.00  0.00           C  
ATOM   2629  C  LPRO X 171      -7.969  -8.342 -10.673  0.00  0.00           C  
ATOM   2630  O  LPRO X 171      -7.468  -7.758 -11.630  0.00  0.00           O  
ATOM   2631  CB LPRO X 171      -6.541  -9.090  -8.752  0.00  0.00           C  
ATOM   2632  CG LPRO X 171      -5.421 -10.111  -8.645  0.00  0.00           C  
ATOM   2633  CD LPRO X 171      -5.029 -10.319 -10.100  0.00  0.00           C  
ATOM   2634  HA LPRO X 171      -8.038 -10.252  -9.740  0.00  0.00           H  
ATOM   2635  HB2LPRO X 171      -6.100  -8.108  -8.904  0.00  0.00           H  
ATOM   2636  HB3LPRO X 171      -7.197  -9.095  -7.882  0.00  0.00           H  
ATOM   2637  HG2LPRO X 171      -4.596  -9.729  -8.049  0.00  0.00           H  
ATOM   2638  HG3LPRO X 171      -5.819 -11.038  -8.237  0.00  0.00           H  
ATOM   2639  HD2LPRO X 171      -4.353  -9.525 -10.421  0.00  0.00           H  
ATOM   2640  HD3LPRO X 171      -4.548 -11.288 -10.209  0.00  0.00           H  
ATOM   2641  N  LSER X 172      -9.138  -7.973 -10.159  0.00  0.00           N  
ATOM   2642  CA LSER X 172      -9.883  -6.836 -10.685  0.00  0.00           C  
ATOM   2643  C  LSER X 172      -9.273  -5.498 -10.271  0.00  0.00           C  
ATOM   2644  O  LSER X 172      -8.840  -5.353  -9.127  0.00  0.00           O  
ATOM   2645  CB LSER X 172     -11.318  -6.896 -10.195  0.00  0.00           C  
ATOM   2646  OG LSER X 172     -12.094  -6.019 -10.971  0.00  0.00           O  
ATOM   2647  H  LSER X 172      -9.504  -8.442  -9.341  0.00  0.00           H  
ATOM   2648  HA LSER X 172      -9.894  -6.905 -11.769  0.00  0.00           H  
ATOM   2649  HB2LSER X 172     -11.688  -7.912 -10.295  0.00  0.00           H  
ATOM   2650  HB3LSER X 172     -11.363  -6.598  -9.146  0.00  0.00           H  
ATOM   2651  HG LSER X 172     -12.423  -6.504 -11.762  0.00  0.00           H  
ATOM   2652  N  LLYS X 173      -9.338  -4.487 -11.146  0.00  0.00           N  
ATOM   2653  CA LLYS X 173      -9.146  -3.080 -10.747  0.00  0.00           C  
ATOM   2654  C  LLYS X 173     -10.346  -2.474 -10.002  0.00  0.00           C  
ATOM   2655  O  LLYS X 173     -10.283  -1.323  -9.579  0.00  0.00           O  
ATOM   2656  CB LLYS X 173      -8.741  -2.219 -11.955  0.00  0.00           C  
ATOM   2657  CG LLYS X 173      -9.876  -1.921 -12.959  0.00  0.00           C  
ATOM   2658  CD LLYS X 173      -9.580  -0.649 -13.765  0.00  0.00           C  
ATOM   2659  CE LLYS X 173      -9.719   0.608 -12.890  0.00  0.00           C  
ATOM   2660  NZ LLYS X 173      -9.036   1.768 -13.501  0.00  0.00           N1+
ATOM   2661  H  LLYS X 173      -9.650  -4.696 -12.091  0.00  0.00           H  
ATOM   2662  HA LLYS X 173      -8.321  -3.053 -10.034  0.00  0.00           H  
ATOM   2663  HB2LLYS X 173      -8.353  -1.284 -11.556  0.00  0.00           H  
ATOM   2664  HB3LLYS X 173      -7.918  -2.699 -12.486  0.00  0.00           H  
ATOM   2665  HG2LLYS X 173      -9.974  -2.766 -13.641  0.00  0.00           H  
ATOM   2666  HG3LLYS X 173     -10.831  -1.786 -12.450  0.00  0.00           H  
ATOM   2667  HD2LLYS X 173      -8.568  -0.719 -14.165  0.00  0.00           H  
ATOM   2668  HD3LLYS X 173     -10.281  -0.583 -14.598  0.00  0.00           H  
ATOM   2669  HE2LLYS X 173     -10.778   0.824 -12.727  0.00  0.00           H  
ATOM   2670  HE3LLYS X 173      -9.268   0.415 -11.914  0.00  0.00           H  
ATOM   2671  HZ1LLYS X 173      -8.841   2.494 -12.817  0.00  0.00           H  
ATOM   2672  HZ2LLYS X 173      -8.109   1.502 -13.835  0.00  0.00           H  
ATOM   2673  HZ3LLYS X 173      -9.534   2.158 -14.296  0.00  0.00           H  
ATOM   2674  N  LLEU X 174     -11.458  -3.205  -9.893  0.00  0.00           N  
ATOM   2675  CA LLEU X 174     -12.703  -2.733  -9.290  0.00  0.00           C  
ATOM   2676  C  LLEU X 174     -12.597  -2.660  -7.760  0.00  0.00           C  
ATOM   2677  O  LLEU X 174     -12.585  -3.686  -7.072  0.00  0.00           O  
ATOM   2678  CB LLEU X 174     -13.854  -3.657  -9.732  0.00  0.00           C  
ATOM   2679  CG LLEU X 174     -14.148  -3.628 -11.246  0.00  0.00           C  
ATOM   2680  CD1LLEU X 174     -15.153  -4.728 -11.598  0.00  0.00           C  
ATOM   2681  CD2LLEU X 174     -14.728  -2.287 -11.690  0.00  0.00           C  
ATOM   2682  H  LLEU X 174     -11.453  -4.137 -10.286  0.00  0.00           H  
ATOM   2683  HA LLEU X 174     -12.911  -1.726  -9.651  0.00  0.00           H  
ATOM   2684  HB2LLEU X 174     -13.604  -4.673  -9.432  0.00  0.00           H  
ATOM   2685  HB3LLEU X 174     -14.761  -3.389  -9.195  0.00  0.00           H  
ATOM   2686  HG LLEU X 174     -13.233  -3.804 -11.806  0.00  0.00           H  
ATOM   2687 HD11LLEU X 174     -15.295  -4.752 -12.677  0.00  0.00           H  
ATOM   2688 HD12LLEU X 174     -14.765  -5.696 -11.286  0.00  0.00           H  
ATOM   2689 HD13LLEU X 174     -16.102  -4.528 -11.109  0.00  0.00           H  
ATOM   2690 HD21LLEU X 174     -14.989  -2.331 -12.746  0.00  0.00           H  
ATOM   2691 HD22LLEU X 174     -15.620  -2.061 -11.109  0.00  0.00           H  
ATOM   2692 HD23LLEU X 174     -13.994  -1.494 -11.557  0.00  0.00           H  
ATOM   2693  N  LPHE X 175     -12.562  -1.438  -7.225  0.00  0.00           N  
ATOM   2694  CA LPHE X 175     -12.776  -1.191  -5.799  0.00  0.00           C  
ATOM   2695  C  LPHE X 175     -14.224  -1.474  -5.405  0.00  0.00           C  
ATOM   2696  O  LPHE X 175     -15.165  -1.026  -6.063  0.00  0.00           O  
ATOM   2697  CB LPHE X 175     -12.385   0.237  -5.413  0.00  0.00           C  
ATOM   2698  CG LPHE X 175     -11.035   0.285  -4.743  0.00  0.00           C  
ATOM   2699  CD1LPHE X 175     -10.908  -0.213  -3.432  0.00  0.00           C  
ATOM   2700  CD2LPHE X 175      -9.906   0.766  -5.428  0.00  0.00           C  
ATOM   2701  CE1LPHE X 175      -9.652  -0.237  -2.811  0.00  0.00           C  
ATOM   2702  CE2LPHE X 175      -8.652   0.755  -4.795  0.00  0.00           C  
ATOM   2703  CZ LPHE X 175      -8.526   0.252  -3.492  0.00  0.00           C  
ATOM   2704  H  LPHE X 175     -12.484  -0.646  -7.844  0.00  0.00           H  
ATOM   2705  HA LPHE X 175     -12.149  -1.882  -5.236  0.00  0.00           H  
ATOM   2706  HB2LPHE X 175     -12.403   0.892  -6.286  0.00  0.00           H  
ATOM   2707  HB3LPHE X 175     -13.116   0.618  -4.701  0.00  0.00           H  
ATOM   2708  HD1LPHE X 175     -11.772  -0.594  -2.907  0.00  0.00           H  
ATOM   2709  HD2LPHE X 175      -9.998   1.135  -6.440  0.00  0.00           H  
ATOM   2710  HE1LPHE X 175      -9.550  -0.633  -1.811  0.00  0.00           H  
ATOM   2711  HE2LPHE X 175      -7.778   1.125  -5.308  0.00  0.00           H  
ATOM   2712  HZ LPHE X 175      -7.557   0.234  -3.018  0.00  0.00           H  
ATOM   2713  N  LSER X 176     -14.405  -2.235  -4.338  0.00  0.00           N  
ATOM   2714  CA LSER X 176     -15.655  -2.925  -4.050  0.00  0.00           C  
ATOM   2715  C  LSER X 176     -16.778  -2.009  -3.588  0.00  0.00           C  
ATOM   2716  O  LSER X 176     -16.536  -0.964  -2.985  0.00  0.00           O  
ATOM   2717  CB LSER X 176     -15.408  -3.991  -2.986  0.00  0.00           C  
ATOM   2718  OG LSER X 176     -14.115  -4.554  -3.103  0.00  0.00           O  
ATOM   2719  H  LSER X 176     -13.608  -2.560  -3.809  0.00  0.00           H  
ATOM   2720  HA LSER X 176     -15.990  -3.419  -4.957  0.00  0.00           H  
ATOM   2721  HB2LSER X 176     -15.510  -3.557  -1.991  0.00  0.00           H  
ATOM   2722  HB3LSER X 176     -16.157  -4.774  -3.104  0.00  0.00           H  
ATOM   2723  HG LSER X 176     -14.179  -5.426  -2.623  0.00  0.00           H  
ATOM   2724  N  LASN X 177     -18.023  -2.454  -3.786  0.00  0.00           N  
ATOM   2725  CA LASN X 177     -19.219  -1.782  -3.267  0.00  0.00           C  
ATOM   2726  C  LASN X 177     -19.059  -1.415  -1.781  0.00  0.00           C  
ATOM   2727  O  LASN X 177     -19.292  -0.270  -1.416  0.00  0.00           O  
ATOM   2728  CB LASN X 177     -20.409  -2.732  -3.503  0.00  0.00           C  
ATOM   2729  CG LASN X 177     -21.783  -2.282  -3.016  0.00  0.00           C  
ATOM   2730  ND2LASN X 177     -21.947  -1.177  -2.327  0.00  0.00           N  
ATOM   2731  OD1LASN X 177     -22.755  -2.991  -3.230  0.00  0.00           O  
ATOM   2732  H  LASN X 177     -18.147  -3.286  -4.352  0.00  0.00           H  
ATOM   2733  HA LASN X 177     -19.381  -0.856  -3.824  0.00  0.00           H  
ATOM   2734  HB2LASN X 177     -20.492  -2.915  -4.573  0.00  0.00           H  
ATOM   2735  HB3LASN X 177     -20.203  -3.678  -3.009  0.00  0.00           H  
ATOM   2736 HD21LASN X 177     -22.893  -0.930  -2.054  0.00  0.00           H  
ATOM   2737 HD22LASN X 177     -21.175  -0.564  -2.094  0.00  0.00           H  
ATOM   2738  N  LCYX X 178     -18.632  -2.362  -0.943  0.00  0.00           N  
ATOM   2739  CA LCYX X 178     -18.472  -2.153   0.496  0.00  0.00           C  
ATOM   2740  C  LCYX X 178     -17.239  -1.312   0.866  0.00  0.00           C  
ATOM   2741  O  LCYX X 178     -17.199  -0.732   1.952  0.00  0.00           O  
ATOM   2742  CB LCYX X 178     -18.403  -3.530   1.153  0.00  0.00           C  
ATOM   2743  SG LCYX X 178     -19.928  -4.479   0.941  0.00  0.00           S  
ATOM   2744  H  LCYX X 178     -18.434  -3.280  -1.307  0.00  0.00           H  
ATOM   2745  HA LCYX X 178     -19.349  -1.627   0.881  0.00  0.00           H  
ATOM   2746  HB2LCYX X 178     -17.570  -4.091   0.722  0.00  0.00           H  
ATOM   2747  HB3LCYX X 178     -18.213  -3.407   2.221  0.00  0.00           H  
ATOM   2748  N  LSER X 179     -16.241  -1.213  -0.022  0.00  0.00           N  
ATOM   2749  CA LSER X 179     -15.055  -0.388   0.218  0.00  0.00           C  
ATOM   2750  C  LSER X 179     -15.425   1.083   0.364  0.00  0.00           C  
ATOM   2751  O  LSER X 179     -14.854   1.751   1.211  0.00  0.00           O  
ATOM   2752  CB LSER X 179     -14.029  -0.514  -0.912  0.00  0.00           C  
ATOM   2753  OG LSER X 179     -13.737  -1.865  -1.194  0.00  0.00           O  
ATOM   2754  H  LSER X 179     -16.334  -1.646  -0.931  0.00  0.00           H  
ATOM   2755  HA LSER X 179     -14.586  -0.704   1.151  0.00  0.00           H  
ATOM   2756  HB2LSER X 179     -14.416  -0.041  -1.816  0.00  0.00           H  
ATOM   2757  HB3LSER X 179     -13.113  -0.001  -0.621  0.00  0.00           H  
ATOM   2758  HG LSER X 179     -13.546  -2.330  -0.373  0.00  0.00           H  
ATOM   2759  N  LILE X 180     -16.394   1.582  -0.411  0.00  0.00           N  
ATOM   2760  CA LILE X 180     -16.807   2.994  -0.380  0.00  0.00           C  
ATOM   2761  C  LILE X 180     -17.428   3.357   0.980  0.00  0.00           C  
ATOM   2762  O  LILE X 180     -17.049   4.350   1.606  0.00  0.00           O  
ATOM   2763  CB LILE X 180     -17.782   3.293  -1.547  0.00  0.00           C  
ATOM   2764  CG1LILE X 180     -17.344   2.709  -2.912  0.00  0.00           C  
ATOM   2765  CG2LILE X 180     -18.010   4.808  -1.672  0.00  0.00           C  
ATOM   2766  CD1LILE X 180     -15.943   3.116  -3.384  0.00  0.00           C  
ATOM   2767  H  LILE X 180     -16.848   0.963  -1.072  0.00  0.00           H  
ATOM   2768  HA LILE X 180     -15.918   3.614  -0.504  0.00  0.00           H  
ATOM   2769  HB LILE X 180     -18.743   2.833  -1.310  0.00  0.00           H  
ATOM   2770 HG12LILE X 180     -17.389   1.621  -2.865  0.00  0.00           H  
ATOM   2771 HG13LILE X 180     -18.063   3.016  -3.671  0.00  0.00           H  
ATOM   2772 HG21LILE X 180     -18.686   5.014  -2.501  0.00  0.00           H  
ATOM   2773 HG22LILE X 180     -18.463   5.198  -0.760  0.00  0.00           H  
ATOM   2774 HG23LILE X 180     -17.068   5.321  -1.850  0.00  0.00           H  
ATOM   2775 HD11LILE X 180     -15.737   2.631  -4.338  0.00  0.00           H  
ATOM   2776 HD12LILE X 180     -15.885   4.196  -3.520  0.00  0.00           H  
ATOM   2777 HD13LILE X 180     -15.191   2.799  -2.663  0.00  0.00           H  
ATOM   2778  N  LHIE X 181     -18.343   2.510   1.461  0.00  0.00           N  
ATOM   2779  CA LHIE X 181     -19.089   2.688   2.709  0.00  0.00           C  
ATOM   2780  C  LHIE X 181     -18.197   2.666   3.958  0.00  0.00           C  
ATOM   2781  O  LHIE X 181     -18.415   3.466   4.869  0.00  0.00           O  
ATOM   2782  CB LHIE X 181     -20.163   1.590   2.795  0.00  0.00           C  
ATOM   2783  CG LHIE X 181     -21.211   1.653   1.710  0.00  0.00           C  
ATOM   2784  CD2LHIE X 181     -22.554   1.797   1.899  0.00  0.00           C  
ATOM   2785  ND1LHIE X 181     -20.969   1.519   0.343  0.00  0.00           N  
ATOM   2786  CE1LHIE X 181     -22.168   1.543  -0.258  0.00  0.00           C  
ATOM   2787  NE2LHIE X 181     -23.136   1.726   0.652  0.00  0.00           N  
ATOM   2788  H  LHIE X 181     -18.623   1.738   0.868  0.00  0.00           H  
ATOM   2789  HA LHIE X 181     -19.585   3.660   2.690  0.00  0.00           H  
ATOM   2790  HB2LHIE X 181     -19.681   0.613   2.746  0.00  0.00           H  
ATOM   2791  HB3LHIE X 181     -20.667   1.659   3.756  0.00  0.00           H  
ATOM   2792  HD2LHIE X 181     -23.059   1.906   2.849  0.00  0.00           H  
ATOM   2793  HE1LHIE X 181     -22.329   1.462  -1.327  0.00  0.00           H  
ATOM   2794  HE2LHIE X 181     -24.130   1.761   0.441  0.00  0.00           H  
ATOM   2795  N  LASP X 182     -17.201   1.776   4.024  0.00  0.00           N  
ATOM   2796  CA LASP X 182     -16.262   1.708   5.155  0.00  0.00           C  
ATOM   2797  C  LASP X 182     -15.015   2.598   5.004  0.00  0.00           C  
ATOM   2798  O  LASP X 182     -14.496   3.068   6.015  0.00  0.00           O  
ATOM   2799  CB LASP X 182     -15.928   0.246   5.484  0.00  0.00           C  
ATOM   2800  CG LASP X 182     -16.939  -0.306   6.493  0.00  0.00           C  
ATOM   2801  OD1LASP X 182     -16.816   0.027   7.694  0.00  0.00           O  
ATOM   2802  OD2LASP X 182     -17.854  -1.076   6.121  0.00  0.00           O1-
ATOM   2803  H  LASP X 182     -17.106   1.101   3.273  0.00  0.00           H  
ATOM   2804  HA LASP X 182     -16.767   2.105   6.036  0.00  0.00           H  
ATOM   2805  HB2LASP X 182     -15.917  -0.358   4.575  0.00  0.00           H  
ATOM   2806  HB3LASP X 182     -14.935   0.194   5.935  0.00  0.00           H  
ATOM   2807  N  LTYR X 183     -14.596   2.961   3.786  0.00  0.00           N  
ATOM   2808  CA LTYR X 183     -13.587   4.012   3.578  0.00  0.00           C  
ATOM   2809  C  LTYR X 183     -14.048   5.343   4.186  0.00  0.00           C  
ATOM   2810  O  LTYR X 183     -13.295   5.986   4.915  0.00  0.00           O  
ATOM   2811  CB LTYR X 183     -13.302   4.164   2.077  0.00  0.00           C  
ATOM   2812  CG LTYR X 183     -12.368   5.290   1.682  0.00  0.00           C  
ATOM   2813  CD1LTYR X 183     -11.151   5.496   2.365  0.00  0.00           C  
ATOM   2814  CD2LTYR X 183     -12.710   6.114   0.592  0.00  0.00           C  
ATOM   2815  CE1LTYR X 183     -10.301   6.549   1.977  0.00  0.00           C  
ATOM   2816  CE2LTYR X 183     -11.852   7.152   0.190  0.00  0.00           C  
ATOM   2817  CZ LTYR X 183     -10.654   7.378   0.894  0.00  0.00           C  
ATOM   2818  OH LTYR X 183      -9.840   8.395   0.523  0.00  0.00           O  
ATOM   2819  H  LTYR X 183     -15.019   2.542   2.965  0.00  0.00           H  
ATOM   2820  HA LTYR X 183     -12.664   3.718   4.081  0.00  0.00           H  
ATOM   2821  HB2LTYR X 183     -12.868   3.240   1.707  0.00  0.00           H  
ATOM   2822  HB3LTYR X 183     -14.253   4.312   1.565  0.00  0.00           H  
ATOM   2823  HD1LTYR X 183     -10.866   4.847   3.184  0.00  0.00           H  
ATOM   2824  HD2LTYR X 183     -13.636   5.945   0.063  0.00  0.00           H  
ATOM   2825  HE1LTYR X 183      -9.374   6.725   2.496  0.00  0.00           H  
ATOM   2826  HE2LTYR X 183     -12.108   7.783  -0.646  0.00  0.00           H  
ATOM   2827  HH LTYR X 183     -10.144   8.822  -0.282  0.00  0.00           H  
ATOM   2828  N  LGLN X 184     -15.322   5.713   4.012  0.00  0.00           N  
ATOM   2829  CA LGLN X 184     -15.899   6.879   4.688  0.00  0.00           C  
ATOM   2830  C  LGLN X 184     -15.881   6.748   6.227  0.00  0.00           C  
ATOM   2831  O  LGLN X 184     -15.685   7.731   6.948  0.00  0.00           O  
ATOM   2832  CB LGLN X 184     -17.323   7.094   4.152  0.00  0.00           C  
ATOM   2833  CG LGLN X 184     -18.038   8.342   4.695  0.00  0.00           C  
ATOM   2834  CD LGLN X 184     -17.390   9.663   4.278  0.00  0.00           C  
ATOM   2835  NE2LGLN X 184     -18.075  10.500   3.535  0.00  0.00           N  
ATOM   2836  OE1LGLN X 184     -16.263   9.984   4.622  0.00  0.00           O  
ATOM   2837  H  LGLN X 184     -15.901   5.174   3.376  0.00  0.00           H  
ATOM   2838  HA LGLN X 184     -15.292   7.743   4.425  0.00  0.00           H  
ATOM   2839  HB2LGLN X 184     -17.285   7.159   3.064  0.00  0.00           H  
ATOM   2840  HB3LGLN X 184     -17.925   6.220   4.407  0.00  0.00           H  
ATOM   2841  HG2LGLN X 184     -19.058   8.315   4.321  0.00  0.00           H  
ATOM   2842  HG3LGLN X 184     -18.094   8.305   5.782  0.00  0.00           H  
ATOM   2843 HE21LGLN X 184     -19.006  10.249   3.216  0.00  0.00           H  
ATOM   2844 HE22LGLN X 184     -17.632  11.359   3.260  0.00  0.00           H  
ATOM   2845  N  LARG X 185     -16.032   5.533   6.768  0.00  0.00           N  
ATOM   2846  CA LARG X 185     -15.911   5.284   8.215  0.00  0.00           C  
ATOM   2847  C  LARG X 185     -14.469   5.408   8.709  0.00  0.00           C  
ATOM   2848  O  LARG X 185     -14.277   5.851   9.841  0.00  0.00           O  
ATOM   2849  CB LARG X 185     -16.534   3.934   8.588  0.00  0.00           C  
ATOM   2850  CG LARG X 185     -18.056   3.955   8.373  0.00  0.00           C  
ATOM   2851  CD LARG X 185     -18.694   2.618   8.750  0.00  0.00           C  
ATOM   2852  NE LARG X 185     -18.524   2.331  10.186  0.00  0.00           N  
ATOM   2853  CZ LARG X 185     -18.324   1.154  10.745  0.00  0.00           C  
ATOM   2854  NH1LARG X 185     -18.147   0.060  10.071  0.00  0.00           N1+
ATOM   2855  NH2LARG X 185     -18.284   1.038  12.035  0.00  0.00           N  
ATOM   2856  H  LARG X 185     -16.128   4.741   6.144  0.00  0.00           H  
ATOM   2857  HA LARG X 185     -16.465   6.056   8.751  0.00  0.00           H  
ATOM   2858  HB2LARG X 185     -16.084   3.130   8.006  0.00  0.00           H  
ATOM   2859  HB3LARG X 185     -16.331   3.741   9.642  0.00  0.00           H  
ATOM   2860  HG2LARG X 185     -18.500   4.747   8.977  0.00  0.00           H  
ATOM   2861  HG3LARG X 185     -18.277   4.160   7.328  0.00  0.00           H  
ATOM   2862  HD2LARG X 185     -19.758   2.660   8.519  0.00  0.00           H  
ATOM   2863  HD3LARG X 185     -18.256   1.839   8.134  0.00  0.00           H  
ATOM   2864  HE LARG X 185     -18.608   3.123  10.813  0.00  0.00           H  
ATOM   2865 HH11LARG X 185     -17.928   0.122   9.075  0.00  0.00           H  
ATOM   2866 HH12LARG X 185     -17.935  -0.791  10.566  0.00  0.00           H  
ATOM   2867 HH21LARG X 185     -18.339   1.851  12.635  0.00  0.00           H  
ATOM   2868 HH22LARG X 185     -18.251   0.116  12.444  0.00  0.00           H  
ATOM   2869  N  LTYR X 186     -13.460   5.114   7.887  0.00  0.00           N  
ATOM   2870  CA LTYR X 186     -12.081   5.533   8.161  0.00  0.00           C  
ATOM   2871  C  LTYR X 186     -11.935   7.060   8.098  0.00  0.00           C  
ATOM   2872  O  LTYR X 186     -11.541   7.655   9.100  0.00  0.00           O  
ATOM   2873  CB LTYR X 186     -11.087   4.829   7.229  0.00  0.00           C  
ATOM   2874  CG LTYR X 186      -9.690   5.428   7.269  0.00  0.00           C  
ATOM   2875  CD1LTYR X 186      -9.333   6.415   6.329  0.00  0.00           C  
ATOM   2876  CD2LTYR X 186      -8.771   5.046   8.268  0.00  0.00           C  
ATOM   2877  CE1LTYR X 186      -8.095   7.074   6.436  0.00  0.00           C  
ATOM   2878  CE2LTYR X 186      -7.517   5.685   8.356  0.00  0.00           C  
ATOM   2879  CZ LTYR X 186      -7.195   6.730   7.464  0.00  0.00           C  
ATOM   2880  OH LTYR X 186      -6.036   7.426   7.592  0.00  0.00           O  
ATOM   2881  H  LTYR X 186     -13.671   4.676   6.996  0.00  0.00           H  
ATOM   2882  HA LTYR X 186     -11.824   5.238   9.179  0.00  0.00           H  
ATOM   2883  HB2LTYR X 186     -11.042   3.778   7.509  0.00  0.00           H  
ATOM   2884  HB3LTYR X 186     -11.450   4.872   6.204  0.00  0.00           H  
ATOM   2885  HD1LTYR X 186     -10.021   6.679   5.537  0.00  0.00           H  
ATOM   2886  HD2LTYR X 186      -9.034   4.278   8.980  0.00  0.00           H  
ATOM   2887  HE1LTYR X 186      -7.819   7.841   5.731  0.00  0.00           H  
ATOM   2888  HE2LTYR X 186      -6.815   5.403   9.128  0.00  0.00           H  
ATOM   2889  HH LTYR X 186      -5.491   7.114   8.332  0.00  0.00           H  
ATOM   2890  N  LLEU X 187     -12.313   7.707   6.984  0.00  0.00           N  
ATOM   2891  CA LLEU X 187     -12.143   9.154   6.771  0.00  0.00           C  
ATOM   2892  C  LLEU X 187     -12.727   9.978   7.927  0.00  0.00           C  
ATOM   2893  O  LLEU X 187     -12.041  10.808   8.518  0.00  0.00           O  
ATOM   2894  CB LLEU X 187     -12.816   9.589   5.451  0.00  0.00           C  
ATOM   2895  CG LLEU X 187     -12.163   9.119   4.138  0.00  0.00           C  
ATOM   2896  CD1LLEU X 187     -12.991   9.627   2.957  0.00  0.00           C  
ATOM   2897  CD2LLEU X 187     -10.739   9.649   3.994  0.00  0.00           C  
ATOM   2898  H  LLEU X 187     -12.647   7.145   6.206  0.00  0.00           H  
ATOM   2899  HA LLEU X 187     -11.079   9.381   6.725  0.00  0.00           H  
ATOM   2900  HB2LLEU X 187     -13.848   9.240   5.464  0.00  0.00           H  
ATOM   2901  HB3LLEU X 187     -12.846  10.680   5.432  0.00  0.00           H  
ATOM   2902  HG LLEU X 187     -12.132   8.034   4.102  0.00  0.00           H  
ATOM   2903 HD11LLEU X 187     -12.550   9.284   2.023  0.00  0.00           H  
ATOM   2904 HD12LLEU X 187     -14.005   9.232   3.021  0.00  0.00           H  
ATOM   2905 HD13LLEU X 187     -13.028  10.716   2.961  0.00  0.00           H  
ATOM   2906 HD21LLEU X 187     -10.368   9.433   2.993  0.00  0.00           H  
ATOM   2907 HD22LLEU X 187     -10.714  10.726   4.159  0.00  0.00           H  
ATOM   2908 HD23LLEU X 187     -10.094   9.141   4.705  0.00  0.00           H  
ATOM   2909  N  LTHR X 188     -13.973   9.705   8.305  0.00  0.00           N  
ATOM   2910  CA LTHR X 188     -14.669  10.423   9.385  0.00  0.00           C  
ATOM   2911  C  LTHR X 188     -14.085  10.159  10.782  0.00  0.00           C  
ATOM   2912  O  LTHR X 188     -14.210  11.012  11.660  0.00  0.00           O  
ATOM   2913  CB LTHR X 188     -16.164  10.077   9.381  0.00  0.00           C  
ATOM   2914  CG2LTHR X 188     -16.888  10.476   8.098  0.00  0.00           C  
ATOM   2915  OG1LTHR X 188     -16.343   8.685   9.520  0.00  0.00           O  
ATOM   2916  H  LTHR X 188     -14.488   9.021   7.760  0.00  0.00           H  
ATOM   2917  HA LTHR X 188     -14.577  11.495   9.206  0.00  0.00           H  
ATOM   2918  HB LTHR X 188     -16.646  10.579  10.221  0.00  0.00           H  
ATOM   2919  HG1LTHR X 188     -16.168   8.307   8.640  0.00  0.00           H  
ATOM   2920 HG21LTHR X 188     -17.903  10.084   8.119  0.00  0.00           H  
ATOM   2921 HG22LTHR X 188     -16.928  11.557   8.010  0.00  0.00           H  
ATOM   2922 HG23LTHR X 188     -16.376  10.094   7.220  0.00  0.00           H  
ATOM   2923  N  LARG X 189     -13.427   9.014  11.024  0.00  0.00           N  
ATOM   2924  CA LARG X 189     -12.859   8.644  12.339  0.00  0.00           C  
ATOM   2925  C  LARG X 189     -11.385   9.021  12.508  0.00  0.00           C  
ATOM   2926  O  LARG X 189     -10.987   9.522  13.560  0.00  0.00           O  
ATOM   2927  CB LARG X 189     -13.108   7.147  12.577  0.00  0.00           C  
ATOM   2928  CG LARG X 189     -12.673   6.716  13.983  0.00  0.00           C  
ATOM   2929  CD LARG X 189     -13.069   5.265  14.264  0.00  0.00           C  
ATOM   2930  NE LARG X 189     -12.625   4.867  15.609  0.00  0.00           N  
ATOM   2931  CZ LARG X 189     -11.619   4.070  15.912  0.00  0.00           C  
ATOM   2932  NH1LARG X 189     -11.087   3.251  15.053  0.00  0.00           N1+
ATOM   2933  NH2LARG X 189     -11.115   4.085  17.107  0.00  0.00           N  
ATOM   2934  H  LARG X 189     -13.339   8.354  10.258  0.00  0.00           H  
ATOM   2935  HA LARG X 189     -13.390   9.190  13.116  0.00  0.00           H  
ATOM   2936  HB2LARG X 189     -14.176   6.950  12.467  0.00  0.00           H  
ATOM   2937  HB3LARG X 189     -12.567   6.559  11.835  0.00  0.00           H  
ATOM   2938  HG2LARG X 189     -11.590   6.807  14.075  0.00  0.00           H  
ATOM   2939  HG3LARG X 189     -13.146   7.367  14.717  0.00  0.00           H  
ATOM   2940  HD2LARG X 189     -14.155   5.168  14.201  0.00  0.00           H  
ATOM   2941  HD3LARG X 189     -12.615   4.638  13.500  0.00  0.00           H  
ATOM   2942  HE LARG X 189     -13.041   5.385  16.374  0.00  0.00           H  
ATOM   2943 HH11LARG X 189     -11.588   3.071  14.189  0.00  0.00           H  
ATOM   2944 HH12LARG X 189     -10.326   2.644  15.328  0.00  0.00           H  
ATOM   2945 HH21LARG X 189     -11.446   4.762  17.783  0.00  0.00           H  
ATOM   2946 HH22LARG X 189     -10.206   3.662  17.243  0.00  0.00           H  
ATOM   2947  N  LTYR X 190     -10.580   8.810  11.474  0.00  0.00           N  
ATOM   2948  CA LTYR X 190      -9.154   9.149  11.444  0.00  0.00           C  
ATOM   2949  C  LTYR X 190      -8.898  10.600  11.018  0.00  0.00           C  
ATOM   2950  O  LTYR X 190      -7.815  11.132  11.281  0.00  0.00           O  
ATOM   2951  CB LTYR X 190      -8.410   8.132  10.573  0.00  0.00           C  
ATOM   2952  CG LTYR X 190      -8.189   6.824  11.311  0.00  0.00           C  
ATOM   2953  CD1LTYR X 190      -9.272   5.972  11.614  0.00  0.00           C  
ATOM   2954  CD2LTYR X 190      -6.893   6.487  11.744  0.00  0.00           C  
ATOM   2955  CE1LTYR X 190      -9.071   4.818  12.395  0.00  0.00           C  
ATOM   2956  CE2LTYR X 190      -6.684   5.312  12.484  0.00  0.00           C  
ATOM   2957  CZ LTYR X 190      -7.772   4.489  12.835  0.00  0.00           C  
ATOM   2958  OH LTYR X 190      -7.542   3.334  13.513  0.00  0.00           O  
ATOM   2959  H  LTYR X 190     -10.979   8.386  10.643  0.00  0.00           H  
ATOM   2960  HA LTYR X 190      -8.755   9.052  12.452  0.00  0.00           H  
ATOM   2961  HB2LTYR X 190      -8.960   7.951   9.649  0.00  0.00           H  
ATOM   2962  HB3LTYR X 190      -7.439   8.545  10.296  0.00  0.00           H  
ATOM   2963  HD1LTYR X 190     -10.259   6.203  11.245  0.00  0.00           H  
ATOM   2964  HD2LTYR X 190      -6.050   7.122  11.500  0.00  0.00           H  
ATOM   2965  HE1LTYR X 190      -9.892   4.159  12.629  0.00  0.00           H  
ATOM   2966  HE2LTYR X 190      -5.688   5.035  12.784  0.00  0.00           H  
ATOM   2967  HH LTYR X 190      -6.702   2.972  13.178  0.00  0.00           H  
ATOM   2968  N  LLYS X 191      -9.917  11.248  10.433  0.00  0.00           N  
ATOM   2969  CA LLYS X 191      -9.996  12.687  10.136  0.00  0.00           C  
ATOM   2970  C  LLYS X 191      -8.787  13.170   9.314  0.00  0.00           C  
ATOM   2971  O  LLYS X 191      -8.187  14.188   9.669  0.00  0.00           O  
ATOM   2972  CB LLYS X 191     -10.235  13.459  11.453  0.00  0.00           C  
ATOM   2973  CG LLYS X 191     -11.421  12.891  12.256  0.00  0.00           C  
ATOM   2974  CD LLYS X 191     -11.557  13.510  13.651  0.00  0.00           C  
ATOM   2975  CE LLYS X 191     -12.344  12.586  14.593  0.00  0.00           C  
ATOM   2976  NZ LLYS X 191     -13.694  12.272  14.077  0.00  0.00           N1+
ATOM   2977  H  LLYS X 191     -10.727  10.699  10.168  0.00  0.00           H  
ATOM   2978  HA LLYS X 191     -10.864  12.847   9.498  0.00  0.00           H  
ATOM   2979  HB2LLYS X 191      -9.331  13.406  12.063  0.00  0.00           H  
ATOM   2980  HB3LLYS X 191     -10.435  14.503  11.222  0.00  0.00           H  
ATOM   2981  HG2LLYS X 191     -12.342  13.044  11.693  0.00  0.00           H  
ATOM   2982  HG3LLYS X 191     -11.286  11.823  12.402  0.00  0.00           H  
ATOM   2983  HD2LLYS X 191     -10.566  13.661  14.082  0.00  0.00           H  
ATOM   2984  HD3LLYS X 191     -12.051  14.478  13.570  0.00  0.00           H  
ATOM   2985  HE2LLYS X 191     -11.778  11.660  14.735  0.00  0.00           H  
ATOM   2986  HE3LLYS X 191     -12.433  13.080  15.564  0.00  0.00           H  
ATOM   2987  HZ1LLYS X 191     -14.215  13.125  13.895  0.00  0.00           H  
ATOM   2988  HZ2LLYS X 191     -13.661  11.779  13.189  0.00  0.00           H  
ATOM   2989  HZ3LLYS X 191     -14.232  11.706  14.724  0.00  0.00           H  
ATOM   2990  N  LPRO X 192      -8.345  12.375   8.314  0.00  0.00           N  
ATOM   2991  CA LPRO X 192      -6.936  12.194   7.992  0.00  0.00           C  
ATOM   2992  C  LPRO X 192      -6.299  13.448   7.394  0.00  0.00           C  
ATOM   2993  O  LPRO X 192      -6.424  13.724   6.196  0.00  0.00           O  
ATOM   2994  CB LPRO X 192      -6.877  10.979   7.062  0.00  0.00           C  
ATOM   2995  CG LPRO X 192      -8.246  10.977   6.394  0.00  0.00           C  
ATOM   2996  CD LPRO X 192      -9.152  11.458   7.515  0.00  0.00           C  
ATOM   2997  HA LPRO X 192      -6.393  11.929   8.896  0.00  0.00           H  
ATOM   2998  HB2LPRO X 192      -6.066  11.041   6.338  0.00  0.00           H  
ATOM   2999  HB3LPRO X 192      -6.771  10.075   7.663  0.00  0.00           H  
ATOM   3000  HG2LPRO X 192      -8.264  11.685   5.567  0.00  0.00           H  
ATOM   3001  HG3LPRO X 192      -8.523   9.981   6.060  0.00  0.00           H  
ATOM   3002  HD2LPRO X 192     -10.033  11.953   7.106  0.00  0.00           H  
ATOM   3003  HD3LPRO X 192      -9.445  10.589   8.102  0.00  0.00           H  
ATOM   3004  N  LLYS X 193      -5.539  14.163   8.229  0.00  0.00           N  
ATOM   3005  CA LLYS X 193      -4.709  15.313   7.833  0.00  0.00           C  
ATOM   3006  C  LLYS X 193      -3.751  14.953   6.701  0.00  0.00           C  
ATOM   3007  O  LLYS X 193      -3.493  15.757   5.809  0.00  0.00           O  
ATOM   3008  CB LLYS X 193      -3.831  15.728   9.022  0.00  0.00           C  
ATOM   3009  CG LLYS X 193      -4.562  16.176  10.295  0.00  0.00           C  
ATOM   3010  CD LLYS X 193      -3.633  16.028  11.510  0.00  0.00           C  
ATOM   3011  CE LLYS X 193      -2.282  16.734  11.311  0.00  0.00           C  
ATOM   3012  NZ LLYS X 193      -1.334  16.455  12.407  0.00  0.00           N1+
ATOM   3013  H  LLYS X 193      -5.550  13.894   9.212  0.00  0.00           H  
ATOM   3014  HA LLYS X 193      -5.330  16.151   7.513  0.00  0.00           H  
ATOM   3015  HB2LLYS X 193      -3.190  14.880   9.276  0.00  0.00           H  
ATOM   3016  HB3LLYS X 193      -3.186  16.547   8.698  0.00  0.00           H  
ATOM   3017  HG2LLYS X 193      -4.879  17.213  10.188  0.00  0.00           H  
ATOM   3018  HG3LLYS X 193      -5.448  15.566  10.466  0.00  0.00           H  
ATOM   3019  HD2LLYS X 193      -4.141  16.443  12.378  0.00  0.00           H  
ATOM   3020  HD3LLYS X 193      -3.459  14.966  11.691  0.00  0.00           H  
ATOM   3021  HE2LLYS X 193      -1.834  16.402  10.373  0.00  0.00           H  
ATOM   3022  HE3LLYS X 193      -2.446  17.809  11.222  0.00  0.00           H  
ATOM   3023  HZ1LLYS X 193      -0.546  17.099  12.367  0.00  0.00           H  
ATOM   3024  HZ2LLYS X 193      -1.776  16.584  13.315  0.00  0.00           H  
ATOM   3025  HZ3LLYS X 193      -0.972  15.514  12.328  0.00  0.00           H  
ATOM   3026  N  LCYX X 194      -3.182  13.750   6.783  0.00  0.00           N  
ATOM   3027  CA LCYX X 194      -1.987  13.396   6.033  0.00  0.00           C  
ATOM   3028  C  LCYX X 194      -2.246  13.121   4.544  0.00  0.00           C  
ATOM   3029  O  LCYX X 194      -1.393  13.424   3.715  0.00  0.00           O  
ATOM   3030  CB LCYX X 194      -1.278  12.244   6.749  0.00  0.00           C  
ATOM   3031  SG LCYX X 194      -1.765  10.528   6.413  0.00  0.00           S  
ATOM   3032  H  LCYX X 194      -3.456  13.156   7.549  0.00  0.00           H  
ATOM   3033  HA LCYX X 194      -1.313  14.254   6.076  0.00  0.00           H  
ATOM   3034  HB2LCYX X 194      -0.246  12.327   6.433  0.00  0.00           H  
ATOM   3035  HB3LCYX X 194      -1.287  12.413   7.826  0.00  0.00           H  
ATOM   3036  N  LILE X 195      -3.432  12.609   4.198  0.00  0.00           N  
ATOM   3037  CA LILE X 195      -3.806  12.311   2.806  0.00  0.00           C  
ATOM   3038  C  LILE X 195      -4.424  13.507   2.067  0.00  0.00           C  
ATOM   3039  O  LILE X 195      -4.549  13.490   0.848  0.00  0.00           O  
ATOM   3040  CB LILE X 195      -4.707  11.053   2.732  0.00  0.00           C  
ATOM   3041  CG1LILE X 195      -6.145  11.327   3.224  0.00  0.00           C  
ATOM   3042  CG2LILE X 195      -4.036   9.873   3.460  0.00  0.00           C  
ATOM   3043  CD1LILE X 195      -7.011  10.068   3.358  0.00  0.00           C  
ATOM   3044  H  LILE X 195      -4.080  12.364   4.930  0.00  0.00           H  
ATOM   3045  HA LILE X 195      -2.887  12.082   2.269  0.00  0.00           H  
ATOM   3046  HB LILE X 195      -4.784  10.769   1.683  0.00  0.00           H  
ATOM   3047 HG12LILE X 195      -6.111  11.830   4.188  0.00  0.00           H  
ATOM   3048 HG13LILE X 195      -6.636  11.997   2.518  0.00  0.00           H  
ATOM   3049 HG21LILE X 195      -4.503   8.936   3.158  0.00  0.00           H  
ATOM   3050 HG22LILE X 195      -2.983   9.830   3.179  0.00  0.00           H  
ATOM   3051 HG23LILE X 195      -4.121   9.984   4.539  0.00  0.00           H  
ATOM   3052 HD11LILE X 195      -8.049  10.362   3.498  0.00  0.00           H  
ATOM   3053 HD12LILE X 195      -6.937   9.456   2.462  0.00  0.00           H  
ATOM   3054 HD13LILE X 195      -6.688   9.479   4.217  0.00  0.00           H  
ATOM   3055  N  LLEU X 196      -4.821  14.561   2.786  0.00  0.00           N  
ATOM   3056  CA LLEU X 196      -5.579  15.689   2.231  0.00  0.00           C  
ATOM   3057  C  LLEU X 196      -4.750  16.614   1.306  0.00  0.00           C  
ATOM   3058  O  LLEU X 196      -5.312  17.516   0.676  0.00  0.00           O  
ATOM   3059  CB LLEU X 196      -6.232  16.409   3.429  0.00  0.00           C  
ATOM   3060  CG LLEU X 196      -7.205  17.561   3.114  0.00  0.00           C  
ATOM   3061  CD1LLEU X 196      -8.361  17.135   2.204  0.00  0.00           C  
ATOM   3062  CD2LLEU X 196      -7.807  18.077   4.421  0.00  0.00           C  
ATOM   3063  H  LLEU X 196      -4.638  14.556   3.779  0.00  0.00           H  
ATOM   3064  HA LLEU X 196      -6.371  15.269   1.608  0.00  0.00           H  
ATOM   3065  HB2LLEU X 196      -6.773  15.665   4.012  0.00  0.00           H  
ATOM   3066  HB3LLEU X 196      -5.440  16.798   4.066  0.00  0.00           H  
ATOM   3067  HG LLEU X 196      -6.663  18.380   2.647  0.00  0.00           H  
ATOM   3068 HD11LLEU X 196      -9.035  17.978   2.051  0.00  0.00           H  
ATOM   3069 HD12LLEU X 196      -7.978  16.825   1.231  0.00  0.00           H  
ATOM   3070 HD13LLEU X 196      -8.911  16.311   2.656  0.00  0.00           H  
ATOM   3071 HD21LLEU X 196      -8.471  18.917   4.218  0.00  0.00           H  
ATOM   3072 HD22LLEU X 196      -8.374  17.285   4.912  0.00  0.00           H  
ATOM   3073 HD23LLEU X 196      -7.012  18.411   5.087  0.00  0.00           H  
ATOM   3074  N  LTYR X 197      -3.434  16.394   1.200  0.00  0.00           N  
ATOM   3075  CA LTYR X 197      -2.480  17.226   0.456  0.00  0.00           C  
ATOM   3076  C  LTYR X 197      -1.466  16.353  -0.305  0.00  0.00           C  
ATOM   3077  O  LTYR X 197      -0.997  15.358   0.250  0.00  0.00           O  
ATOM   3078  CB LTYR X 197      -1.729  18.175   1.407  0.00  0.00           C  
ATOM   3079  CG LTYR X 197      -2.606  18.913   2.400  0.00  0.00           C  
ATOM   3080  CD1LTYR X 197      -3.121  20.188   2.102  0.00  0.00           C  
ATOM   3081  CD2LTYR X 197      -2.927  18.295   3.621  0.00  0.00           C  
ATOM   3082  CE1LTYR X 197      -3.967  20.837   3.023  0.00  0.00           C  
ATOM   3083  CE2LTYR X 197      -3.791  18.927   4.530  0.00  0.00           C  
ATOM   3084  CZ LTYR X 197      -4.318  20.196   4.232  0.00  0.00           C  
ATOM   3085  OH LTYR X 197      -5.198  20.776   5.091  0.00  0.00           O  
ATOM   3086  H  LTYR X 197      -3.051  15.587   1.671  0.00  0.00           H  
ATOM   3087  HA LTYR X 197      -3.039  17.832  -0.253  0.00  0.00           H  
ATOM   3088  HB2LTYR X 197      -0.995  17.596   1.969  0.00  0.00           H  
ATOM   3089  HB3LTYR X 197      -1.174  18.900   0.810  0.00  0.00           H  
ATOM   3090  HD1LTYR X 197      -2.871  20.665   1.164  0.00  0.00           H  
ATOM   3091  HD2LTYR X 197      -2.523  17.316   3.847  0.00  0.00           H  
ATOM   3092  HE1LTYR X 197      -4.372  21.809   2.786  0.00  0.00           H  
ATOM   3093  HE2LTYR X 197      -4.054  18.437   5.455  0.00  0.00           H  
ATOM   3094  HH LTYR X 197      -5.134  21.752   5.052  0.00  0.00           H  
ATOM   3095  N  LPRO X 198      -1.099  16.700  -1.551  0.00  0.00           N  
ATOM   3096  CA LPRO X 198      -0.096  15.970  -2.321  0.00  0.00           C  
ATOM   3097  C  LPRO X 198       1.330  16.281  -1.849  0.00  0.00           C  
ATOM   3098  O  LPRO X 198       1.583  17.389  -1.362  0.00  0.00           O  
ATOM   3099  CB LPRO X 198      -0.281  16.450  -3.760  0.00  0.00           C  
ATOM   3100  CG LPRO X 198      -0.728  17.898  -3.580  0.00  0.00           C  
ATOM   3101  CD LPRO X 198      -1.593  17.830  -2.323  0.00  0.00           C  
ATOM   3102  HA LPRO X 198      -0.283  14.901  -2.258  0.00  0.00           H  
ATOM   3103  HB2LPRO X 198       0.629  16.373  -4.349  0.00  0.00           H  
ATOM   3104  HB3LPRO X 198      -1.070  15.883  -4.239  0.00  0.00           H  
ATOM   3105  HG2LPRO X 198       0.138  18.538  -3.403  0.00  0.00           H  
ATOM   3106  HG3LPRO X 198      -1.295  18.250  -4.438  0.00  0.00           H  
ATOM   3107  HD2LPRO X 198      -1.513  18.762  -1.763  0.00  0.00           H  
ATOM   3108  HD3LPRO X 198      -2.628  17.635  -2.599  0.00  0.00           H  
ATOM   3109  N  LPRO X 199       2.300  15.381  -2.078  0.00  0.00           N  
ATOM   3110  CA LPRO X 199       3.701  15.772  -2.154  0.00  0.00           C  
ATOM   3111  C  LPRO X 199       3.961  16.576  -3.432  0.00  0.00           C  
ATOM   3112  O  LPRO X 199       3.158  16.580  -4.373  0.00  0.00           O  
ATOM   3113  CB LPRO X 199       4.482  14.466  -2.178  0.00  0.00           C  
ATOM   3114  CG LPRO X 199       3.540  13.518  -2.915  0.00  0.00           C  
ATOM   3115  CD LPRO X 199       2.135  14.018  -2.561  0.00  0.00           C  
ATOM   3116  HA LPRO X 199       3.994  16.363  -1.287  0.00  0.00           H  
ATOM   3117  HB2LPRO X 199       5.432  14.574  -2.699  0.00  0.00           H  
ATOM   3118  HB3LPRO X 199       4.648  14.115  -1.161  0.00  0.00           H  
ATOM   3119  HG2LPRO X 199       3.698  13.614  -3.990  0.00  0.00           H  
ATOM   3120  HG3LPRO X 199       3.695  12.488  -2.596  0.00  0.00           H  
ATOM   3121  HD2LPRO X 199       1.502  13.987  -3.448  0.00  0.00           H  
ATOM   3122  HD3LPRO X 199       1.699  13.399  -1.777  0.00  0.00           H  
ATOM   3123  N  LLEU X 200       5.118  17.227  -3.505  0.00  0.00           N  
ATOM   3124  CA LLEU X 200       5.527  17.935  -4.712  0.00  0.00           C  
ATOM   3125  C  LLEU X 200       5.865  16.920  -5.806  0.00  0.00           C  
ATOM   3126  O  LLEU X 200       6.477  15.885  -5.536  0.00  0.00           O  
ATOM   3127  CB LLEU X 200       6.733  18.834  -4.415  0.00  0.00           C  
ATOM   3128  CG LLEU X 200       6.472  20.083  -3.550  0.00  0.00           C  
ATOM   3129  CD1LLEU X 200       5.645  19.877  -2.282  0.00  0.00           C  
ATOM   3130  CD2LLEU X 200       7.832  20.611  -3.112  0.00  0.00           C  
ATOM   3131  H  LLEU X 200       5.782  17.159  -2.740  0.00  0.00           H  
ATOM   3132  HA LLEU X 200       4.706  18.558  -5.062  0.00  0.00           H  
ATOM   3133  HB2LLEU X 200       7.507  18.225  -3.951  0.00  0.00           H  
ATOM   3134  HB3LLEU X 200       7.129  19.191  -5.365  0.00  0.00           H  
ATOM   3135  HG LLEU X 200       5.977  20.838  -4.162  0.00  0.00           H  
ATOM   3136 HD11LLEU X 200       5.663  20.780  -1.678  0.00  0.00           H  
ATOM   3137 HD12LLEU X 200       4.609  19.663  -2.544  0.00  0.00           H  
ATOM   3138 HD13LLEU X 200       6.053  19.056  -1.699  0.00  0.00           H  
ATOM   3139 HD21LLEU X 200       7.700  21.543  -2.566  0.00  0.00           H  
ATOM   3140 HD22LLEU X 200       8.325  19.883  -2.465  0.00  0.00           H  
ATOM   3141 HD23LLEU X 200       8.449  20.786  -3.992  0.00  0.00           H  
ATOM   3142  N  LARG X 201       5.596  17.254  -7.071  0.00  0.00           N  
ATOM   3143  CA LARG X 201       6.121  16.474  -8.210  0.00  0.00           C  
ATOM   3144  C  LARG X 201       7.659  16.490  -8.255  0.00  0.00           C  
ATOM   3145  O  LARG X 201       8.260  15.630  -8.892  0.00  0.00           O  
ATOM   3146  CB LARG X 201       5.452  16.945  -9.512  0.00  0.00           C  
ATOM   3147  CG LARG X 201       3.937  16.621  -9.515  0.00  0.00           C  
ATOM   3148  CD LARG X 201       3.032  17.802  -9.891  0.00  0.00           C  
ATOM   3149  NE LARG X 201       3.137  18.918  -8.928  0.00  0.00           N  
ATOM   3150  CZ LARG X 201       3.681  20.108  -9.133  0.00  0.00           C  
ATOM   3151  NH1LARG X 201       4.187  20.466 -10.275  0.00  0.00           N1+
ATOM   3152  NH2LARG X 201       3.741  20.975  -8.172  0.00  0.00           N  
ATOM   3153  H  LARG X 201       5.127  18.132  -7.250  0.00  0.00           H  
ATOM   3154  HA LARG X 201       5.863  15.428  -8.058  0.00  0.00           H  
ATOM   3155  HB2LARG X 201       5.624  18.014  -9.641  0.00  0.00           H  
ATOM   3156  HB3LARG X 201       5.916  16.433 -10.357  0.00  0.00           H  
ATOM   3157  HG2LARG X 201       3.760  15.814 -10.227  0.00  0.00           H  
ATOM   3158  HG3LARG X 201       3.621  16.254  -8.538  0.00  0.00           H  
ATOM   3159  HD2LARG X 201       3.270  18.123 -10.902  0.00  0.00           H  
ATOM   3160  HD3LARG X 201       1.998  17.450  -9.896  0.00  0.00           H  
ATOM   3161  HE LARG X 201       2.719  18.758  -8.015  0.00  0.00           H  
ATOM   3162 HH11LARG X 201       4.147  19.840 -11.070  0.00  0.00           H  
ATOM   3163 HH12LARG X 201       4.622  21.365 -10.385  0.00  0.00           H  
ATOM   3164 HH21LARG X 201       3.365  20.733  -7.259  0.00  0.00           H  
ATOM   3165 HH22LARG X 201       4.125  21.900  -8.300  0.00  0.00           H  
ATOM   3166  N  LLYS X 202       8.285  17.419  -7.523  0.00  0.00           N  
ATOM   3167  CA LLYS X 202       9.711  17.480  -7.172  0.00  0.00           C  
ATOM   3168  C  LLYS X 202      10.149  16.405  -6.166  0.00  0.00           C  
ATOM   3169  O  LLYS X 202      11.214  15.823  -6.354  0.00  0.00           O  
ATOM   3170  CB LLYS X 202       9.985  18.884  -6.613  0.00  0.00           C  
ATOM   3171  CG LLYS X 202      11.476  19.147  -6.405  0.00  0.00           C  
ATOM   3172  CD LLYS X 202      11.680  20.540  -5.811  0.00  0.00           C  
ATOM   3173  CE LLYS X 202      13.173  20.810  -5.648  0.00  0.00           C  
ATOM   3174  NZ LLYS X 202      13.417  22.110  -4.995  0.00  0.00           N1+
ATOM   3175  H  LLYS X 202       7.696  18.176  -7.200  0.00  0.00           H  
ATOM   3176  HA LLYS X 202      10.304  17.335  -8.077  0.00  0.00           H  
ATOM   3177  HB2LLYS X 202       9.602  19.632  -7.309  0.00  0.00           H  
ATOM   3178  HB3LLYS X 202       9.469  19.002  -5.660  0.00  0.00           H  
ATOM   3179  HG2LLYS X 202      11.888  18.408  -5.719  0.00  0.00           H  
ATOM   3180  HG3LLYS X 202      11.990  19.073  -7.362  0.00  0.00           H  
ATOM   3181  HD2LLYS X 202      11.247  21.282  -6.482  0.00  0.00           H  
ATOM   3182  HD3LLYS X 202      11.187  20.596  -4.840  0.00  0.00           H  
ATOM   3183  HE2LLYS X 202      13.625  20.009  -5.057  0.00  0.00           H  
ATOM   3184  HE3LLYS X 202      13.637  20.798  -6.638  0.00  0.00           H  
ATOM   3185  HZ1LLYS X 202      14.377  22.406  -5.145  0.00  0.00           H  
ATOM   3186  HZ2LLYS X 202      12.806  22.829  -5.375  0.00  0.00           H  
ATOM   3187  HZ3LLYS X 202      13.274  22.057  -3.991  0.00  0.00           H  
ATOM   3188  N  LASP X 203       9.351  16.132  -5.129  0.00  0.00           N  
ATOM   3189  CA LASP X 203       9.604  15.036  -4.179  0.00  0.00           C  
ATOM   3190  C  LASP X 203       9.445  13.663  -4.844  0.00  0.00           C  
ATOM   3191  O  LASP X 203      10.171  12.728  -4.508  0.00  0.00           O  
ATOM   3192  CB LASP X 203       8.633  15.102  -2.986  0.00  0.00           C  
ATOM   3193  CG LASP X 203       8.832  16.299  -2.061  0.00  0.00           C  
ATOM   3194  OD1LASP X 203       9.974  16.502  -1.576  0.00  0.00           O  
ATOM   3195  OD2LASP X 203       7.836  16.991  -1.759  0.00  0.00           O1-
ATOM   3196  H  LASP X 203       8.460  16.603  -5.073  0.00  0.00           H  
ATOM   3197  HA LASP X 203      10.626  15.111  -3.803  0.00  0.00           H  
ATOM   3198  HB2LASP X 203       7.608  15.093  -3.354  0.00  0.00           H  
ATOM   3199  HB3LASP X 203       8.769  14.204  -2.382  0.00  0.00           H  
ATOM   3200  N  LILE X 204       8.501  13.543  -5.784  0.00  0.00           N  
ATOM   3201  CA LILE X 204       8.182  12.291  -6.477  0.00  0.00           C  
ATOM   3202  C  LILE X 204       9.418  11.706  -7.188  0.00  0.00           C  
ATOM   3203  O  LILE X 204      10.172  12.402  -7.868  0.00  0.00           O  
ATOM   3204  CB LILE X 204       6.941  12.477  -7.388  0.00  0.00           C  
ATOM   3205  CG1LILE X 204       5.678  12.617  -6.501  0.00  0.00           C  
ATOM   3206  CG2LILE X 204       6.750  11.327  -8.391  0.00  0.00           C  
ATOM   3207  CD1LILE X 204       4.377  12.902  -7.265  0.00  0.00           C  
ATOM   3208  H  LILE X 204       7.933  14.358  -5.979  0.00  0.00           H  
ATOM   3209  HA LILE X 204       7.901  11.576  -5.712  0.00  0.00           H  
ATOM   3210  HB LILE X 204       7.073  13.393  -7.963  0.00  0.00           H  
ATOM   3211 HG12LILE X 204       5.542  11.704  -5.919  0.00  0.00           H  
ATOM   3212 HG13LILE X 204       5.826  13.432  -5.796  0.00  0.00           H  
ATOM   3213 HG21LILE X 204       5.905  11.530  -9.048  0.00  0.00           H  
ATOM   3214 HG22LILE X 204       7.629  11.255  -9.029  0.00  0.00           H  
ATOM   3215 HG23LILE X 204       6.585  10.387  -7.869  0.00  0.00           H  
ATOM   3216 HD11LILE X 204       3.607  13.214  -6.560  0.00  0.00           H  
ATOM   3217 HD12LILE X 204       4.528  13.697  -7.992  0.00  0.00           H  
ATOM   3218 HD13LILE X 204       4.036  12.003  -7.779  0.00  0.00           H  
ATOM   3219  N  LVAL X 205       9.618  10.395  -7.020  0.00  0.00           N  
ATOM   3220  CA LVAL X 205      10.723   9.613  -7.616  0.00  0.00           C  
ATOM   3221  C  LVAL X 205      10.251   8.630  -8.689  0.00  0.00           C  
ATOM   3222  O  LVAL X 205      11.070   8.057  -9.410  0.00  0.00           O  
ATOM   3223  CB LVAL X 205      11.574   8.905  -6.545  0.00  0.00           C  
ATOM   3224  CG1LVAL X 205      12.068   9.888  -5.477  0.00  0.00           C  
ATOM   3225  CG2LVAL X 205      10.822   7.762  -5.865  0.00  0.00           C  
ATOM   3226  H  LVAL X 205       8.964   9.912  -6.413  0.00  0.00           H  
ATOM   3227  HA LVAL X 205      11.388  10.300  -8.132  0.00  0.00           H  
ATOM   3228  HB LVAL X 205      12.446   8.470  -7.031  0.00  0.00           H  
ATOM   3229 HG11LVAL X 205      12.745   9.383  -4.790  0.00  0.00           H  
ATOM   3230 HG12LVAL X 205      12.602  10.709  -5.952  0.00  0.00           H  
ATOM   3231 HG13LVAL X 205      11.235  10.298  -4.911  0.00  0.00           H  
ATOM   3232 HG21LVAL X 205      11.490   7.274  -5.160  0.00  0.00           H  
ATOM   3233 HG22LVAL X 205       9.957   8.160  -5.341  0.00  0.00           H  
ATOM   3234 HG23LVAL X 205      10.505   7.020  -6.596  0.00  0.00           H  
ATOM   3235  N  LSER X 206       8.936   8.456  -8.839  0.00  0.00           N  
ATOM   3236  CA LSER X 206       8.342   7.888 -10.053  0.00  0.00           C  
ATOM   3237  C  LSER X 206       8.517   8.847 -11.238  0.00  0.00           C  
ATOM   3238  O  LSER X 206       8.431  10.058 -11.036  0.00  0.00           O  
ATOM   3239  CB LSER X 206       6.852   7.610  -9.816  0.00  0.00           C  
ATOM   3240  OG LSER X 206       6.252   6.945 -10.909  0.00  0.00           O  
ATOM   3241  H  LSER X 206       8.336   8.997  -8.234  0.00  0.00           H  
ATOM   3242  HA LSER X 206       8.829   6.948 -10.283  0.00  0.00           H  
ATOM   3243  HB2LSER X 206       6.750   6.977  -8.935  0.00  0.00           H  
ATOM   3244  HB3LSER X 206       6.328   8.550  -9.633  0.00  0.00           H  
ATOM   3245  HG LSER X 206       6.076   7.591 -11.623  0.00  0.00           H  
ATOM   3246  N  LPRO X 207       8.638   8.359 -12.485  0.00  0.00           N  
ATOM   3247  CA LPRO X 207       8.203   9.138 -13.638  0.00  0.00           C  
ATOM   3248  C  LPRO X 207       6.759   9.605 -13.384  0.00  0.00           C  
ATOM   3249  O  LPRO X 207       5.959   8.783 -12.917  0.00  0.00           O  
ATOM   3250  CB LPRO X 207       8.269   8.184 -14.837  0.00  0.00           C  
ATOM   3251  CG LPRO X 207       9.192   7.055 -14.381  0.00  0.00           C  
ATOM   3252  CD LPRO X 207       8.968   7.003 -12.874  0.00  0.00           C  
ATOM   3253  HA LPRO X 207       8.885   9.974 -13.788  0.00  0.00           H  
ATOM   3254  HB2LPRO X 207       7.281   7.771 -15.039  0.00  0.00           H  
ATOM   3255  HB3LPRO X 207       8.655   8.682 -15.726  0.00  0.00           H  
ATOM   3256  HG2LPRO X 207       8.943   6.106 -14.857  0.00  0.00           H  
ATOM   3257  HG3LPRO X 207      10.226   7.321 -14.587  0.00  0.00           H  
ATOM   3258  HD2LPRO X 207       8.138   6.335 -12.645  0.00  0.00           H  
ATOM   3259  HD3LPRO X 207       9.876   6.675 -12.373  0.00  0.00           H  
ATOM   3260  N  LPRO X 208       6.386  10.869 -13.656  0.00  0.00           N  
ATOM   3261  CA LPRO X 208       5.011  11.325 -13.479  0.00  0.00           C  
ATOM   3262  C  LPRO X 208       4.026  10.439 -14.248  0.00  0.00           C  
ATOM   3263  O  LPRO X 208       4.274  10.068 -15.401  0.00  0.00           O  
ATOM   3264  CB LPRO X 208       4.993  12.783 -13.949  0.00  0.00           C  
ATOM   3265  CG LPRO X 208       6.423  13.236 -13.654  0.00  0.00           C  
ATOM   3266  CD LPRO X 208       7.245  11.991 -13.993  0.00  0.00           C  
ATOM   3267  HA LPRO X 208       4.773  11.292 -12.415  0.00  0.00           H  
ATOM   3268  HB2LPRO X 208       4.810  12.833 -15.024  0.00  0.00           H  
ATOM   3269  HB3LPRO X 208       4.258  13.376 -13.404  0.00  0.00           H  
ATOM   3270  HG2LPRO X 208       6.710  14.095 -14.258  0.00  0.00           H  
ATOM   3271  HG3LPRO X 208       6.527  13.464 -12.592  0.00  0.00           H  
ATOM   3272  HD2LPRO X 208       7.468  11.969 -15.061  0.00  0.00           H  
ATOM   3273  HD3LPRO X 208       8.166  11.987 -13.408  0.00  0.00           H  
ATOM   3274  N  LVAL X 209       2.918  10.066 -13.608  0.00  0.00           N  
ATOM   3275  CA LVAL X 209       1.896   9.201 -14.199  0.00  0.00           C  
ATOM   3276  C  LVAL X 209       0.654  10.027 -14.507  0.00  0.00           C  
ATOM   3277  O  LVAL X 209      -0.087  10.450 -13.618  0.00  0.00           O  
ATOM   3278  CB LVAL X 209       1.611   7.967 -13.318  0.00  0.00           C  
ATOM   3279  CG1LVAL X 209       0.429   7.147 -13.847  0.00  0.00           C  
ATOM   3280  CG2LVAL X 209       2.836   7.046 -13.268  0.00  0.00           C  
ATOM   3281  H  LVAL X 209       2.751  10.392 -12.659  0.00  0.00           H  
ATOM   3282  HA LVAL X 209       2.257   8.803 -15.145  0.00  0.00           H  
ATOM   3283  HB LVAL X 209       1.384   8.277 -12.304  0.00  0.00           H  
ATOM   3284 HG11LVAL X 209       0.310   6.239 -13.259  0.00  0.00           H  
ATOM   3285 HG12LVAL X 209      -0.493   7.717 -13.763  0.00  0.00           H  
ATOM   3286 HG13LVAL X 209       0.602   6.885 -14.890  0.00  0.00           H  
ATOM   3287 HG21LVAL X 209       2.640   6.201 -12.612  0.00  0.00           H  
ATOM   3288 HG22LVAL X 209       3.084   6.686 -14.266  0.00  0.00           H  
ATOM   3289 HG23LVAL X 209       3.688   7.587 -12.860  0.00  0.00           H  
ATOM   3290  N  LCYS X 210       0.382  10.211 -15.793  0.00  0.00           N  
ATOM   3291  CA LCYS X 210      -0.932  10.599 -16.271  0.00  0.00           C  
ATOM   3292  C  LCYS X 210      -1.936   9.524 -15.812  0.00  0.00           C  
ATOM   3293  O  LCYS X 210      -1.766   8.337 -16.111  0.00  0.00           O  
ATOM   3294  CB LCYS X 210      -0.824  10.768 -17.787  0.00  0.00           C  
ATOM   3295  SG LCYS X 210      -2.392  11.378 -18.433  0.00  0.00           S  
ATOM   3296  H  LCYS X 210       1.072   9.939 -16.482  0.00  0.00           H  
ATOM   3297  HA LCYS X 210      -1.209  11.555 -15.828  0.00  0.00           H  
ATOM   3298  HB2LCYS X 210      -0.039  11.491 -18.018  0.00  0.00           H  
ATOM   3299  HB3LCYS X 210      -0.571   9.817 -18.257  0.00  0.00           H  
ATOM   3300  HG LCYS X 210      -1.933  11.742 -19.642  0.00  0.00           H  
ATOM   3301  N  LGLY X 211      -2.917   9.916 -14.996  0.00  0.00           N  
ATOM   3302  CA LGLY X 211      -3.772   9.005 -14.225  0.00  0.00           C  
ATOM   3303  C  LGLY X 211      -3.435   8.856 -12.727  0.00  0.00           C  
ATOM   3304  O  LGLY X 211      -4.300   8.382 -11.991  0.00  0.00           O  
ATOM   3305  H  LGLY X 211      -3.089  10.915 -14.918  0.00  0.00           H  
ATOM   3306  HA2LGLY X 211      -4.797   9.370 -14.299  0.00  0.00           H  
ATOM   3307  HA3LGLY X 211      -3.749   8.010 -14.670  0.00  0.00           H  
ATOM   3308  N  LASN X 212      -2.270   9.320 -12.237  0.00  0.00           N  
ATOM   3309  CA LASN X 212      -2.077   9.657 -10.808  0.00  0.00           C  
ATOM   3310  C  LASN X 212      -2.667  11.032 -10.439  0.00  0.00           C  
ATOM   3311  O  LASN X 212      -2.551  11.455  -9.292  0.00  0.00           O  
ATOM   3312  CB LASN X 212      -0.609   9.472 -10.332  0.00  0.00           C  
ATOM   3313  CG LASN X 212       0.378  10.629 -10.513  0.00  0.00           C  
ATOM   3314  ND2LASN X 212       0.126  11.789  -9.956  0.00  0.00           N  
ATOM   3315  OD1LASN X 212       1.429  10.499 -11.119  0.00  0.00           O  
ATOM   3316  H  LASN X 212      -1.577   9.672 -12.889  0.00  0.00           H  
ATOM   3317  HA LASN X 212      -2.665   8.943 -10.235  0.00  0.00           H  
ATOM   3318  HB2LASN X 212      -0.648   9.306  -9.257  0.00  0.00           H  
ATOM   3319  HB3LASN X 212      -0.195   8.571 -10.776  0.00  0.00           H  
ATOM   3320 HD21LASN X 212       0.781  12.534 -10.099  0.00  0.00           H  
ATOM   3321 HD22LASN X 212      -0.743  11.929  -9.445  0.00  0.00           H  
ATOM   3322  N  LGLU X 213      -3.254  11.723 -11.423  0.00  0.00           N  
ATOM   3323  CA LGLU X 213      -3.818  13.075 -11.331  0.00  0.00           C  
ATOM   3324  C  LGLU X 213      -2.790  14.133 -10.934  0.00  0.00           C  
ATOM   3325  O  LGLU X 213      -2.880  14.753  -9.855  0.00  0.00           O  
ATOM   3326  CB LGLU X 213      -5.098  13.062 -10.483  0.00  0.00           C  
ATOM   3327  CG LGLU X 213      -6.149  12.109 -11.078  0.00  0.00           C  
ATOM   3328  CD LGLU X 213      -7.477  12.181 -10.324  0.00  0.00           C  
ATOM   3329  OE1LGLU X 213      -8.193  11.153 -10.262  0.00  0.00           O  
ATOM   3330  OE2LGLU X 213      -7.843  13.280  -9.834  0.00  0.00           O1-
ATOM   3331  OXTLGLU X 213      -1.913  14.390 -11.790  0.00  0.00           O1-
ATOM   3332  H  LGLU X 213      -3.280  11.284 -12.326  0.00  0.00           H  
ATOM   3333  HA LGLU X 213      -4.124  13.367 -12.335  0.00  0.00           H  
ATOM   3334  HB2LGLU X 213      -4.873  12.763  -9.458  0.00  0.00           H  
ATOM   3335  HB3LGLU X 213      -5.500  14.073 -10.465  0.00  0.00           H  
ATOM   3336  HG2LGLU X 213      -6.323  12.380 -12.122  0.00  0.00           H  
ATOM   3337  HG3LGLU X 213      -5.778  11.082 -11.055  0.00  0.00           H  
TER   
ATOM   3338 ZN  HZN1 X 214      -6.514  -8.253   3.027  0.00  0.00          ZN  
ATOM   3339  O  HWT1 X 215      -4.353  -8.194   3.898  0.00  0.00           O  
ATOM   3340  H1 HWT1 X 215      -2.940  -9.164   2.256  0.00  0.00           H  
ATOM   3341  H2 HWT1 X 215      -3.463  -7.663   3.773  0.00  0.00           H  
ATOM   3342  N  LASN X 216      -4.420  -6.561  15.074  0.00  0.00           N  
ATOM   3343  CA LASN X 216      -4.404  -6.753  13.617  0.00  0.00           C  
ATOM   3344  C  LASN X 216      -5.092  -8.055  13.246  0.00  0.00           C  
ATOM   3345  O  LASN X 216      -5.115  -8.990  14.042  0.00  0.00           O  
ATOM   3346  CB LASN X 216      -2.980  -6.718  13.033  0.00  0.00           C  
ATOM   3347  CG LASN X 216      -3.022  -6.501  11.529  0.00  0.00           C  
ATOM   3348  ND2LASN X 216      -2.009  -6.888  10.790  0.00  0.00           N  
ATOM   3349  OD1LASN X 216      -4.011  -6.006  11.006  0.00  0.00           O  
ATOM   3350  HA LASN X 216      -4.969  -5.935  13.171  0.00  0.00           H  
ATOM   3351  HB2LASN X 216      -2.407  -5.902  13.463  0.00  0.00           H  
ATOM   3352  HB3LASN X 216      -2.469  -7.654  13.248  0.00  0.00           H  
ATOM   3353 HD21LASN X 216      -2.056  -6.672   9.801  0.00  0.00           H  
ATOM   3354 HD22LASN X 216      -1.236  -7.415  11.192  0.00  0.00           H  
ATOM   3355  H1 LASN X 216      -5.369  -6.474  15.416  0.00  0.00           H  
ATOM   3356  H2 LASN X 216      -3.919  -5.712  15.310  0.00  0.00           H  
ATOM   3357  H3 LASN X 216      -3.970  -7.339  15.540  0.00  0.00           H  
ATOM   3358  N  LLEU X 217      -5.616  -8.119  12.022  0.00  0.00           N  
ATOM   3359  CA LLEU X 217      -6.088  -9.352  11.380  0.00  0.00           C  
ATOM   3360  C  LLEU X 217      -5.930  -9.358   9.846  0.00  0.00           C  
ATOM   3361  O  LLEU X 217      -6.367 -10.307   9.194  0.00  0.00           O  
ATOM   3362  CB LLEU X 217      -7.543  -9.645  11.805  0.00  0.00           C  
ATOM   3363  CG LLEU X 217      -8.646  -8.767  11.178  0.00  0.00           C  
ATOM   3364  CD1LLEU X 217     -10.000  -9.413  11.454  0.00  0.00           C  
ATOM   3365  CD2LLEU X 217      -8.681  -7.345  11.743  0.00  0.00           C  
ATOM   3366  H  LLEU X 217      -5.552  -7.279  11.459  0.00  0.00           H  
ATOM   3367  HA LLEU X 217      -5.474 -10.178  11.745  0.00  0.00           H  
ATOM   3368  HB2LLEU X 217      -7.743 -10.679  11.522  0.00  0.00           H  
ATOM   3369  HB3LLEU X 217      -7.623  -9.598  12.892  0.00  0.00           H  
ATOM   3370  HG LLEU X 217      -8.516  -8.713  10.098  0.00  0.00           H  
ATOM   3371 HD11LLEU X 217     -10.799  -8.814  11.016  0.00  0.00           H  
ATOM   3372 HD12LLEU X 217     -10.027 -10.406  11.008  0.00  0.00           H  
ATOM   3373 HD13LLEU X 217     -10.158  -9.498  12.528  0.00  0.00           H  
ATOM   3374 HD21LLEU X 217      -9.577  -6.836  11.390  0.00  0.00           H  
ATOM   3375 HD22LLEU X 217      -8.701  -7.376  12.832  0.00  0.00           H  
ATOM   3376 HD23LLEU X 217      -7.816  -6.779  11.404  0.00  0.00           H  
ATOM   3377  N  LTHR X 218      -5.414  -8.284   9.235  0.00  0.00           N  
ATOM   3378  CA HTHR X 218      -5.626  -8.054   7.797  0.00  0.00           C  
ATOM   3379  C  HTHR X 218      -4.421  -8.503   6.984  0.00  0.00           C  
ATOM   3380  O  HTHR X 218      -3.347  -7.924   6.989  0.00  0.00           O  
ATOM   3381  CB LTHR X 218      -5.993  -6.587   7.534  0.00  0.00           C  
ATOM   3382  CG2LTHR X 218      -7.489  -6.368   7.746  0.00  0.00           C  
ATOM   3383  OG1LTHR X 218      -5.319  -5.670   8.360  0.00  0.00           O  
ATOM   3384  H  LTHR X 218      -4.987  -7.540   9.773  0.00  0.00           H  
ATOM   3385  HA HTHR X 218      -6.502  -8.642   7.491  0.00  0.00           H  
ATOM   3386  HB LTHR X 218      -5.751  -6.360   6.504  0.00  0.00           H  
ATOM   3387  HG1LTHR X 218      -4.355  -5.759   8.251  0.00  0.00           H  
ATOM   3388 HG21LTHR X 218      -7.727  -5.331   7.523  0.00  0.00           H  
ATOM   3389 HG22LTHR X 218      -8.060  -7.013   7.079  0.00  0.00           H  
ATOM   3390 HG23LTHR X 218      -7.753  -6.587   8.780  0.00  0.00           H  
ATOM   3391  N  HARG X 219      -4.687  -9.660   6.281  0.00  0.00           N  
ATOM   3392  CA HARG X 219      -3.893 -10.244   5.217  0.00  0.00           C  
ATOM   3393  C  HARG X 219      -4.409  -9.582   3.888  0.00  0.00           C  
ATOM   3394  O  HARG X 219      -5.647  -9.936   3.617  0.00  0.00           O  
ATOM   3395  CB HARG X 219      -4.170 -11.775   5.210  0.00  0.00           C  
ATOM   3396  CG LARG X 219      -3.797 -12.515   6.522  0.00  0.00           C  
ATOM   3397  CD LARG X 219      -4.487 -13.882   6.725  0.00  0.00           C  
ATOM   3398  NE LARG X 219      -4.234 -14.864   5.649  0.00  0.00           N  
ATOM   3399  CZ LARG X 219      -4.728 -16.100   5.606  0.00  0.00           C  
ATOM   3400  NH1LARG X 219      -5.405 -16.654   6.575  0.00  0.00           N1+
ATOM   3401  NH2LARG X 219      -4.534 -16.865   4.575  0.00  0.00           N  
ATOM   3402  H  HARG X 219      -5.658  -9.936   6.231  0.00  0.00           H  
ATOM   3403  HA HARG X 219      -2.837 -10.016   5.383  0.00  0.00           H  
ATOM   3404  HB2HARG X 219      -5.240 -11.910   5.026  0.00  0.00           H  
ATOM   3405  HB3HARG X 219      -3.654 -12.257   4.363  0.00  0.00           H  
ATOM   3406  HG2LARG X 219      -2.718 -12.639   6.576  0.00  0.00           H  
ATOM   3407  HG3LARG X 219      -4.082 -11.902   7.377  0.00  0.00           H  
ATOM   3408  HD2LARG X 219      -4.142 -14.297   7.675  0.00  0.00           H  
ATOM   3409  HD3LARG X 219      -5.564 -13.716   6.806  0.00  0.00           H  
ATOM   3410  HE LARG X 219      -3.776 -14.525   4.818  0.00  0.00           H  
ATOM   3411 HH11LARG X 219      -5.449 -16.239   7.497  0.00  0.00           H  
ATOM   3412 HH12LARG X 219      -5.790 -17.576   6.462  0.00  0.00           H  
ATOM   3413 HH21LARG X 219      -3.740 -16.685   3.974  0.00  0.00           H  
ATOM   3414 HH22LARG X 219      -5.004 -17.754   4.506  0.00  0.00           H  
ATOM   3415  N  HILE X 220      -3.397 -10.037   2.622  0.00  0.00           N  
ATOM   3416  CA HILE X 220      -4.119 -10.758   1.526  0.00  0.00           C  
ATOM   3417  C  LILE X 220      -3.503 -12.149   1.368  0.00  0.00           C  
ATOM   3418  O  LILE X 220      -2.356 -12.376   1.729  0.00  0.00           O  
ATOM   3419  CB HILE X 220      -4.249  -9.900   0.246  0.00  0.00           C  
ATOM   3420  CG1LILE X 220      -5.494 -10.347  -0.558  0.00  0.00           C  
ATOM   3421  CG2LILE X 220      -3.023  -9.778  -0.678  0.00  0.00           C  
ATOM   3422  CD1LILE X 220      -5.786  -9.464  -1.771  0.00  0.00           C  
ATOM   3423  H  HILE X 220      -2.634 -10.634   2.960  0.00  0.00           H  
ATOM   3424  HA HILE X 220      -5.118 -10.919   1.939  0.00  0.00           H  
ATOM   3425  HB HILE X 220      -4.454  -8.883   0.586  0.00  0.00           H  
ATOM   3426 HG12LILE X 220      -5.370 -11.368  -0.913  0.00  0.00           H  
ATOM   3427 HG13LILE X 220      -6.365 -10.319   0.099  0.00  0.00           H  
ATOM   3428 HG21LILE X 220      -3.131  -8.896  -1.307  0.00  0.00           H  
ATOM   3429 HG22LILE X 220      -2.119  -9.654  -0.084  0.00  0.00           H  
ATOM   3430 HG23LILE X 220      -2.927 -10.666  -1.300  0.00  0.00           H  
ATOM   3431 HD11LILE X 220      -6.815  -9.618  -2.099  0.00  0.00           H  
ATOM   3432 HD12LILE X 220      -5.623  -8.420  -1.531  0.00  0.00           H  
ATOM   3433 HD13LILE X 220      -5.107  -9.715  -2.574  0.00  0.00           H  
ATOM   3434  N  LVAL X 221      -4.291 -13.042   0.779  0.00  0.00           N  
ATOM   3435  CA LVAL X 221      -3.944 -14.401   0.365  0.00  0.00           C  
ATOM   3436  C  LVAL X 221      -4.528 -14.664  -1.027  0.00  0.00           C  
ATOM   3437  O  LVAL X 221      -5.585 -14.132  -1.366  0.00  0.00           O  
ATOM   3438  CB LVAL X 221      -4.441 -15.423   1.411  0.00  0.00           C  
ATOM   3439  CG1LVAL X 221      -5.936 -15.288   1.739  0.00  0.00           C  
ATOM   3440  CG2LVAL X 221      -4.210 -16.873   0.965  0.00  0.00           C  
ATOM   3441  H  LVAL X 221      -5.219 -12.740   0.511  0.00  0.00           H  
ATOM   3442  HA LVAL X 221      -2.861 -14.478   0.303  0.00  0.00           H  
ATOM   3443  HB LVAL X 221      -3.874 -15.262   2.329  0.00  0.00           H  
ATOM   3444 HG11LVAL X 221      -6.238 -16.075   2.430  0.00  0.00           H  
ATOM   3445 HG12LVAL X 221      -6.130 -14.327   2.216  0.00  0.00           H  
ATOM   3446 HG13LVAL X 221      -6.536 -15.365   0.835  0.00  0.00           H  
ATOM   3447 HG21LVAL X 221      -4.352 -17.544   1.811  0.00  0.00           H  
ATOM   3448 HG22LVAL X 221      -4.913 -17.153   0.179  0.00  0.00           H  
ATOM   3449 HG23LVAL X 221      -3.194 -16.981   0.595  0.00  0.00           H  
ATOM   3450  N  LGLY X 222      -3.866 -15.491  -1.842  0.00  0.00           N  
ATOM   3451  CA LGLY X 222      -4.417 -16.013  -3.102  0.00  0.00           C  
ATOM   3452  C  LGLY X 222      -3.444 -15.956  -4.279  0.00  0.00           C  
ATOM   3453  O  LGLY X 222      -3.454 -15.016  -5.078  0.00  0.00           O  
ATOM   3454  H  LGLY X 222      -2.998 -15.878  -1.501  0.00  0.00           H  
ATOM   3455  HA2LGLY X 222      -4.704 -17.052  -2.945  0.00  0.00           H  
ATOM   3456  HA3LGLY X 222      -5.319 -15.472  -3.386  0.00  0.00           H  
ATOM   3457  N  LGLY X 223      -2.603 -16.985  -4.407  0.00  0.00           N  
ATOM   3458  CA LGLY X 223      -1.789 -17.258  -5.598  0.00  0.00           C  
ATOM   3459  C  LGLY X 223      -2.628 -17.854  -6.709  0.00  0.00           C  
ATOM   3460  O  LGLY X 223      -2.787 -17.198  -7.760  0.00  0.00           O  
ATOM   3461  OXTLGLY X 223      -3.166 -18.961  -6.499  0.00  0.00           O1-
ATOM   3462  H  LGLY X 223      -2.684 -17.741  -3.735  0.00  0.00           H  
ATOM   3463  HA2LGLY X 223      -1.299 -16.355  -5.954  0.00  0.00           H  
ATOM   3464  HA3LGLY X 223      -1.031 -17.993  -5.346  0.00  0.00           H  
TER   
END
