# Supplementary material for: Unraveling the Reaction Mechanism of Russell’s Viper Venom Factor X Activator: A Paradigm for the Reactivity of Zinc Metalloproteinases?
Source: J Chem Inf Model. 2023 Apr 24;63(13):4056–69. doi: 10.1021/acs.jcim.2c01156 (PMC10336966; doi:10.1021/acs.jcim.2c01156)
Supplement: Supplementary file 2 — ci2c01156_si_002.zip [file ci2c01156_si_002.zip › Data Files/Coordinates/PROD_structure.pdb]

ATOM      1  N  LGLN X   1     -17.649  10.488  -4.978  0.00  0.00           N  
ATOM      2  CA LGLN X   1     -16.391  10.098  -4.304  0.00  0.00           C  
ATOM      3  C  LGLN X   1     -16.146  11.033  -3.118  0.00  0.00           C  
ATOM      4  O  LGLN X   1     -17.079  11.246  -2.349  0.00  0.00           O  
ATOM      5  CB LGLN X   1     -15.211   9.924  -5.292  0.00  0.00           C  
ATOM      6  CG LGLN X   1     -14.904  11.154  -6.156  0.00  0.00           C  
ATOM      7  CD LGLN X   1     -13.778  10.999  -7.167  0.00  0.00           C  
ATOM      8  NE2LGLN X   1     -13.359   9.810  -7.520  0.00  0.00           N  
ATOM      9  OE1LGLN X   1     -13.244  11.985  -7.651  0.00  0.00           O  
ATOM     10  HA LGLN X   1     -16.559   9.122  -3.854  0.00  0.00           H  
ATOM     11  HB2LGLN X   1     -14.316   9.639  -4.737  0.00  0.00           H  
ATOM     12  HB3LGLN X   1     -15.450   9.103  -5.960  0.00  0.00           H  
ATOM     13  HG2LGLN X   1     -15.794  11.409  -6.729  0.00  0.00           H  
ATOM     14  HG3LGLN X   1     -14.636  11.979  -5.504  0.00  0.00           H  
ATOM     15 HE21LGLN X   1     -13.773   8.954  -7.176  0.00  0.00           H  
ATOM     16 HE22LGLN X   1     -12.696   9.786  -8.286  0.00  0.00           H  
ATOM     17  H1 LGLN X   1     -17.907   9.813  -5.688  0.00  0.00           H  
ATOM     18  H2 LGLN X   1     -18.401  10.554  -4.304  0.00  0.00           H  
ATOM     19  H3 LGLN X   1     -17.557  11.405  -5.400  0.00  0.00           H  
ATOM     20  N  LPHE X   2     -14.927  11.543  -2.920  0.00  0.00           N  
ATOM     21  CA LPHE X   2     -14.467  12.240  -1.712  0.00  0.00           C  
ATOM     22  C  LPHE X   2     -13.438  13.323  -2.080  0.00  0.00           C  
ATOM     23  O  LPHE X   2     -13.046  13.421  -3.245  0.00  0.00           O  
ATOM     24  CB LPHE X   2     -13.837  11.204  -0.756  0.00  0.00           C  
ATOM     25  CG LPHE X   2     -14.684   9.970  -0.500  0.00  0.00           C  
ATOM     26  CD1LPHE X   2     -14.531   8.829  -1.312  0.00  0.00           C  
ATOM     27  CD2LPHE X   2     -15.660   9.978   0.513  0.00  0.00           C  
ATOM     28  CE1LPHE X   2     -15.347   7.702  -1.112  0.00  0.00           C  
ATOM     29  CE2LPHE X   2     -16.476   8.852   0.711  0.00  0.00           C  
ATOM     30  CZ LPHE X   2     -16.314   7.710  -0.091  0.00  0.00           C  
ATOM     31  H  LPHE X   2     -14.216  11.409  -3.624  0.00  0.00           H  
ATOM     32  HA LPHE X   2     -15.310  12.722  -1.215  0.00  0.00           H  
ATOM     33  HB2LPHE X   2     -12.880  10.882  -1.172  0.00  0.00           H  
ATOM     34  HB3LPHE X   2     -13.625  11.685   0.200  0.00  0.00           H  
ATOM     35  HD1LPHE X   2     -13.782   8.819  -2.089  0.00  0.00           H  
ATOM     36  HD2LPHE X   2     -15.793  10.852   1.135  0.00  0.00           H  
ATOM     37  HE1LPHE X   2     -15.221   6.826  -1.732  0.00  0.00           H  
ATOM     38  HE2LPHE X   2     -17.234   8.865   1.478  0.00  0.00           H  
ATOM     39  HZ LPHE X   2     -16.932   6.841   0.084  0.00  0.00           H  
ATOM     40  N  LASN X   3     -12.953  14.085  -1.090  0.00  0.00           N  
ATOM     41  CA LASN X   3     -11.723  14.881  -1.217  0.00  0.00           C  
ATOM     42  C  LASN X   3     -10.543  14.028  -1.724  0.00  0.00           C  
ATOM     43  O  LASN X   3     -10.534  12.807  -1.539  0.00  0.00           O  
ATOM     44  CB LASN X   3     -11.365  15.487   0.155  0.00  0.00           C  
ATOM     45  CG LASN X   3     -12.163  16.727   0.497  0.00  0.00           C  
ATOM     46  ND2LASN X   3     -11.811  17.844  -0.083  0.00  0.00           N  
ATOM     47  OD1LASN X   3     -13.090  16.714   1.296  0.00  0.00           O  
ATOM     48  H  LASN X   3     -13.326  13.952  -0.164  0.00  0.00           H  
ATOM     49  HA LASN X   3     -11.886  15.681  -1.942  0.00  0.00           H  
ATOM     50  HB2LASN X   3     -11.498  14.744   0.941  0.00  0.00           H  
ATOM     51  HB3LASN X   3     -10.313  15.773   0.155  0.00  0.00           H  
ATOM     52 HD21LASN X   3     -12.270  18.709   0.161  0.00  0.00           H  
ATOM     53 HD22LASN X   3     -11.067  17.830  -0.777  0.00  0.00           H  
ATOM     54  N  LLYS X   4      -9.526  14.666  -2.320  0.00  0.00           N  
ATOM     55  CA LLYS X   4      -8.309  13.959  -2.741  0.00  0.00           C  
ATOM     56  C  LLYS X   4      -7.596  13.351  -1.535  0.00  0.00           C  
ATOM     57  O  LLYS X   4      -7.405  14.012  -0.514  0.00  0.00           O  
ATOM     58  CB LLYS X   4      -7.343  14.846  -3.543  0.00  0.00           C  
ATOM     59  CG LLYS X   4      -7.980  15.383  -4.833  0.00  0.00           C  
ATOM     60  CD LLYS X   4      -6.972  15.713  -5.943  0.00  0.00           C  
ATOM     61  CE LLYS X   4      -6.216  14.495  -6.496  0.00  0.00           C  
ATOM     62  NZ LLYS X   4      -7.104  13.512  -7.153  0.00  0.00           N1+
ATOM     63  H  LLYS X   4      -9.554  15.679  -2.377  0.00  0.00           H  
ATOM     64  HA LLYS X   4      -8.615  13.132  -3.382  0.00  0.00           H  
ATOM     65  HB2LLYS X   4      -7.006  15.680  -2.928  0.00  0.00           H  
ATOM     66  HB3LLYS X   4      -6.473  14.237  -3.789  0.00  0.00           H  
ATOM     67  HG2LLYS X   4      -8.681  14.653  -5.220  0.00  0.00           H  
ATOM     68  HG3LLYS X   4      -8.541  16.286  -4.591  0.00  0.00           H  
ATOM     69  HD2LLYS X   4      -7.509  16.182  -6.761  0.00  0.00           H  
ATOM     70  HD3LLYS X   4      -6.252  16.437  -5.565  0.00  0.00           H  
ATOM     71  HE2LLYS X   4      -5.469  14.839  -7.216  0.00  0.00           H  
ATOM     72  HE3LLYS X   4      -5.683  14.007  -5.676  0.00  0.00           H  
ATOM     73  HZ1LLYS X   4      -6.623  12.623  -7.251  0.00  0.00           H  
ATOM     74  HZ2LLYS X   4      -7.938  13.309  -6.607  0.00  0.00           H  
ATOM     75  HZ3LLYS X   4      -7.420  13.793  -8.079  0.00  0.00           H  
ATOM     76  N  LALA X   5      -7.189  12.100  -1.699  0.00  0.00           N  
ATOM     77  CA LALA X   5      -6.510  11.282  -0.710  0.00  0.00           C  
ATOM     78  C  LALA X   5      -5.150  10.834  -1.262  0.00  0.00           C  
ATOM     79  O  LALA X   5      -4.952   9.693  -1.682  0.00  0.00           O  
ATOM     80  CB LALA X   5      -7.449  10.142  -0.322  0.00  0.00           C  
ATOM     81  H  LALA X   5      -7.440  11.646  -2.570  0.00  0.00           H  
ATOM     82  HA LALA X   5      -6.319  11.872   0.185  0.00  0.00           H  
ATOM     83  HB1LALA X   5      -6.904   9.386   0.241  0.00  0.00           H  
ATOM     84  HB2LALA X   5      -8.259  10.540   0.291  0.00  0.00           H  
ATOM     85  HB3LALA X   5      -7.874   9.685  -1.214  0.00  0.00           H  
ATOM     86  N  LPHE X   6      -4.214  11.774  -1.312  0.00  0.00           N  
ATOM     87  CA LPHE X   6      -2.837  11.495  -1.687  0.00  0.00           C  
ATOM     88  C  LPHE X   6      -2.131  10.615  -0.651  0.00  0.00           C  
ATOM     89  O  LPHE X   6      -2.500  10.577   0.519  0.00  0.00           O  
ATOM     90  CB LPHE X   6      -2.081  12.805  -1.906  0.00  0.00           C  
ATOM     91  CG LPHE X   6      -2.489  13.512  -3.179  0.00  0.00           C  
ATOM     92  CD1LPHE X   6      -3.374  14.605  -3.144  0.00  0.00           C  
ATOM     93  CD2LPHE X   6      -1.963  13.069  -4.407  0.00  0.00           C  
ATOM     94  CE1LPHE X   6      -3.709  15.271  -4.337  0.00  0.00           C  
ATOM     95  CE2LPHE X   6      -2.316  13.719  -5.601  0.00  0.00           C  
ATOM     96  CZ LPHE X   6      -3.179  14.826  -5.564  0.00  0.00           C  
ATOM     97  H  LPHE X   6      -4.406  12.655  -0.847  0.00  0.00           H  
ATOM     98  HA LPHE X   6      -2.860  10.958  -2.628  0.00  0.00           H  
ATOM     99  HB2LPHE X   6      -2.241  13.458  -1.047  0.00  0.00           H  
ATOM    100  HB3LPHE X   6      -1.012  12.595  -1.965  0.00  0.00           H  
ATOM    101  HD1LPHE X   6      -3.775  14.946  -2.199  0.00  0.00           H  
ATOM    102  HD2LPHE X   6      -1.287  12.226  -4.431  0.00  0.00           H  
ATOM    103  HE1LPHE X   6      -4.352  16.137  -4.305  0.00  0.00           H  
ATOM    104  HE2LPHE X   6      -1.910  13.382  -6.547  0.00  0.00           H  
ATOM    105  HZ LPHE X   6      -3.419  15.337  -6.484  0.00  0.00           H  
ATOM    106  N  LILE X   7      -1.077   9.919  -1.069  0.00  0.00           N  
ATOM    107  CA LILE X   7      -0.203   9.173  -0.159  0.00  0.00           C  
ATOM    108  C  LILE X   7       1.240   9.534  -0.493  0.00  0.00           C  
ATOM    109  O  LILE X   7       1.730   9.179  -1.564  0.00  0.00           O  
ATOM    110  CB LILE X   7      -0.488   7.652  -0.224  0.00  0.00           C  
ATOM    111  CG1LILE X   7      -1.964   7.339   0.129  0.00  0.00           C  
ATOM    112  CG2LILE X   7       0.489   6.885   0.686  0.00  0.00           C  
ATOM    113  CD1LILE X   7      -2.347   5.856   0.057  0.00  0.00           C  
ATOM    114  H  LILE X   7      -0.850   9.950  -2.056  0.00  0.00           H  
ATOM    115  HA LILE X   7      -0.388   9.494   0.867  0.00  0.00           H  
ATOM    116  HB LILE X   7      -0.312   7.317  -1.240  0.00  0.00           H  
ATOM    117 HG12LILE X   7      -2.186   7.711   1.129  0.00  0.00           H  
ATOM    118 HG13LILE X   7      -2.615   7.860  -0.573  0.00  0.00           H  
ATOM    119 HG21LILE X   7       0.335   5.811   0.591  0.00  0.00           H  
ATOM    120 HG22LILE X   7       1.522   7.093   0.410  0.00  0.00           H  
ATOM    121 HG23LILE X   7       0.337   7.181   1.721  0.00  0.00           H  
ATOM    122 HD11LILE X   7      -3.428   5.759   0.166  0.00  0.00           H  
ATOM    123 HD12LILE X   7      -2.051   5.442  -0.906  0.00  0.00           H  
ATOM    124 HD13LILE X   7      -1.871   5.302   0.865  0.00  0.00           H  
ATOM    125  N  LGLU X   8       1.922  10.235   0.415  0.00  0.00           N  
ATOM    126  CA LGLU X   8       3.368  10.478   0.347  0.00  0.00           C  
ATOM    127  C  LGLU X   8       4.107   9.150   0.617  0.00  0.00           C  
ATOM    128  O  LGLU X   8       4.421   8.821   1.761  0.00  0.00           O  
ATOM    129  CB LGLU X   8       3.770  11.604   1.330  0.00  0.00           C  
ATOM    130  CG LGLU X   8       3.026  12.930   1.084  0.00  0.00           C  
ATOM    131  CD LGLU X   8       3.732  14.168   1.672  0.00  0.00           C  
ATOM    132  OE1LGLU X   8       3.608  15.276   1.097  0.00  0.00           O  
ATOM    133  OE2LGLU X   8       4.423  14.073   2.711  0.00  0.00           O1-
ATOM    134  H  LGLU X   8       1.434  10.559   1.238  0.00  0.00           H  
ATOM    135  HA LGLU X   8       3.630  10.804  -0.661  0.00  0.00           H  
ATOM    136  HB2LGLU X   8       3.582  11.289   2.355  0.00  0.00           H  
ATOM    137  HB3LGLU X   8       4.837  11.777   1.214  0.00  0.00           H  
ATOM    138  HG2LGLU X   8       2.930  13.065   0.009  0.00  0.00           H  
ATOM    139  HG3LGLU X   8       2.018  12.854   1.499  0.00  0.00           H  
ATOM    140  N  LLEU X   9       4.285   8.328  -0.422  0.00  0.00           N  
ATOM    141  CA LLEU X   9       4.755   6.944  -0.308  0.00  0.00           C  
ATOM    142  C  LLEU X   9       6.285   6.824  -0.399  0.00  0.00           C  
ATOM    143  O  LLEU X   9       6.887   7.300  -1.359  0.00  0.00           O  
ATOM    144  CB LLEU X   9       4.047   6.091  -1.383  0.00  0.00           C  
ATOM    145  CG LLEU X   9       4.573   4.647  -1.515  0.00  0.00           C  
ATOM    146  CD1LLEU X   9       4.231   3.793  -0.298  0.00  0.00           C  
ATOM    147  CD2LLEU X   9       3.955   3.961  -2.728  0.00  0.00           C  
ATOM    148  H  LLEU X   9       3.970   8.646  -1.335  0.00  0.00           H  
ATOM    149  HA LLEU X   9       4.448   6.561   0.664  0.00  0.00           H  
ATOM    150  HB2LLEU X   9       2.979   6.063  -1.168  0.00  0.00           H  
ATOM    151  HB3LLEU X   9       4.169   6.586  -2.345  0.00  0.00           H  
ATOM    152  HG LLEU X   9       5.651   4.652  -1.660  0.00  0.00           H  
ATOM    153 HD11LLEU X   9       4.646   2.796  -0.434  0.00  0.00           H  
ATOM    154 HD12LLEU X   9       4.679   4.215   0.596  0.00  0.00           H  
ATOM    155 HD13LLEU X   9       3.152   3.729  -0.159  0.00  0.00           H  
ATOM    156 HD21LLEU X   9       4.405   2.979  -2.861  0.00  0.00           H  
ATOM    157 HD22LLEU X   9       2.892   3.838  -2.554  0.00  0.00           H  
ATOM    158 HD23LLEU X   9       4.124   4.558  -3.624  0.00  0.00           H  
ATOM    159  N  LILE X  10       6.894   6.070   0.515  0.00  0.00           N  
ATOM    160  CA LILE X  10       8.212   5.444   0.335  0.00  0.00           C  
ATOM    161  C  LILE X  10       8.019   3.955   0.012  0.00  0.00           C  
ATOM    162  O  LILE X  10       7.239   3.279   0.683  0.00  0.00           O  
ATOM    163  CB LILE X  10       9.087   5.617   1.599  0.00  0.00           C  
ATOM    164  CG1LILE X  10       9.251   7.084   2.055  0.00  0.00           C  
ATOM    165  CG2LILE X  10      10.464   4.960   1.397  0.00  0.00           C  
ATOM    166  CD1LILE X  10      10.040   7.994   1.107  0.00  0.00           C  
ATOM    167  H  LILE X  10       6.331   5.736   1.292  0.00  0.00           H  
ATOM    168  HA LILE X  10       8.726   5.912  -0.504  0.00  0.00           H  
ATOM    169  HB LILE X  10       8.589   5.090   2.415  0.00  0.00           H  
ATOM    170 HG12LILE X  10       8.264   7.516   2.197  0.00  0.00           H  
ATOM    171 HG13LILE X  10       9.746   7.096   3.026  0.00  0.00           H  
ATOM    172 HG21LILE X  10      11.108   5.168   2.250  0.00  0.00           H  
ATOM    173 HG22LILE X  10      10.355   3.880   1.315  0.00  0.00           H  
ATOM    174 HG23LILE X  10      10.942   5.336   0.492  0.00  0.00           H  
ATOM    175 HD11LILE X  10      10.021   9.015   1.489  0.00  0.00           H  
ATOM    176 HD12LILE X  10      11.077   7.665   1.043  0.00  0.00           H  
ATOM    177 HD13LILE X  10       9.587   7.977   0.119  0.00  0.00           H  
ATOM    178  N  LILE X  11       8.753   3.408  -0.960  0.00  0.00           N  
ATOM    179  CA LILE X  11       8.903   1.950  -1.099  0.00  0.00           C  
ATOM    180  C  LILE X  11      10.264   1.518  -0.558  0.00  0.00           C  
ATOM    181  O  LILE X  11      11.312   1.974  -1.012  0.00  0.00           O  
ATOM    182  CB LILE X  11       8.620   1.464  -2.535  0.00  0.00           C  
ATOM    183  CG1LILE X  11       7.095   1.535  -2.770  0.00  0.00           C  
ATOM    184  CG2LILE X  11       9.121   0.021  -2.742  0.00  0.00           C  
ATOM    185  CD1LILE X  11       6.682   1.408  -4.238  0.00  0.00           C  
ATOM    186  H  LILE X  11       9.388   4.007  -1.479  0.00  0.00           H  
ATOM    187  HA LILE X  11       8.162   1.455  -0.472  0.00  0.00           H  
ATOM    188  HB LILE X  11       9.133   2.117  -3.241  0.00  0.00           H  
ATOM    189 HG12LILE X  11       6.604   0.749  -2.197  0.00  0.00           H  
ATOM    190 HG13LILE X  11       6.719   2.492  -2.411  0.00  0.00           H  
ATOM    191 HG21LILE X  11       8.820  -0.357  -3.715  0.00  0.00           H  
ATOM    192 HG22LILE X  11      10.210  -0.016  -2.697  0.00  0.00           H  
ATOM    193 HG23LILE X  11       8.708  -0.629  -1.969  0.00  0.00           H  
ATOM    194 HD11LILE X  11       5.599   1.490  -4.320  0.00  0.00           H  
ATOM    195 HD12LILE X  11       7.147   2.203  -4.814  0.00  0.00           H  
ATOM    196 HD13LILE X  11       6.990   0.447  -4.642  0.00  0.00           H  
ATOM    197  N  LILE X  12      10.239   0.610   0.408  0.00  0.00           N  
ATOM    198  CA LILE X  12      11.425  -0.045   0.946  0.00  0.00           C  
ATOM    199  C  LILE X  12      11.585  -1.381   0.226  0.00  0.00           C  
ATOM    200  O  LILE X  12      10.729  -2.256   0.346  0.00  0.00           O  
ATOM    201  CB LILE X  12      11.289  -0.210   2.472  0.00  0.00           C  
ATOM    202  CG1LILE X  12      11.003   1.126   3.201  0.00  0.00           C  
ATOM    203  CG2LILE X  12      12.541  -0.889   3.043  0.00  0.00           C  
ATOM    204  CD1LILE X  12      12.048   2.223   2.989  0.00  0.00           C  
ATOM    205  H  LILE X  12       9.337   0.227   0.674  0.00  0.00           H  
ATOM    206  HA LILE X  12      12.311   0.557   0.743  0.00  0.00           H  
ATOM    207  HB LILE X  12      10.441  -0.868   2.670  0.00  0.00           H  
ATOM    208 HG12LILE X  12      10.033   1.510   2.884  0.00  0.00           H  
ATOM    209 HG13LILE X  12      10.934   0.939   4.270  0.00  0.00           H  
ATOM    210 HG21LILE X  12      12.423  -0.993   4.118  0.00  0.00           H  
ATOM    211 HG22LILE X  12      12.671  -1.886   2.623  0.00  0.00           H  
ATOM    212 HG23LILE X  12      13.435  -0.304   2.827  0.00  0.00           H  
ATOM    213 HD11LILE X  12      11.748   3.118   3.530  0.00  0.00           H  
ATOM    214 HD12LILE X  12      13.019   1.899   3.363  0.00  0.00           H  
ATOM    215 HD13LILE X  12      12.123   2.468   1.932  0.00  0.00           H  
ATOM    216  N  LVAL X  13      12.662  -1.539  -0.536  0.00  0.00           N  
ATOM    217  CA LVAL X  13      13.045  -2.822  -1.123  0.00  0.00           C  
ATOM    218  C  LVAL X  13      13.832  -3.599  -0.069  0.00  0.00           C  
ATOM    219  O  LVAL X  13      14.962  -3.229   0.266  0.00  0.00           O  
ATOM    220  CB LVAL X  13      13.858  -2.636  -2.417  0.00  0.00           C  
ATOM    221  CG1LVAL X  13      14.001  -3.982  -3.125  0.00  0.00           C  
ATOM    222  CG2LVAL X  13      13.179  -1.675  -3.400  0.00  0.00           C  
ATOM    223  H  LVAL X  13      13.332  -0.780  -0.611  0.00  0.00           H  
ATOM    224  HA LVAL X  13      12.145  -3.384  -1.372  0.00  0.00           H  
ATOM    225  HB LVAL X  13      14.852  -2.256  -2.187  0.00  0.00           H  
ATOM    226 HG11LVAL X  13      14.732  -3.905  -3.928  0.00  0.00           H  
ATOM    227 HG12LVAL X  13      14.322  -4.739  -2.417  0.00  0.00           H  
ATOM    228 HG13LVAL X  13      13.041  -4.285  -3.529  0.00  0.00           H  
ATOM    229 HG21LVAL X  13      13.751  -1.629  -4.325  0.00  0.00           H  
ATOM    230 HG22LVAL X  13      12.166  -2.016  -3.602  0.00  0.00           H  
ATOM    231 HG23LVAL X  13      13.145  -0.671  -2.977  0.00  0.00           H  
ATOM    232  N  LASP X  14      13.222  -4.652   0.477  0.00  0.00           N  
ATOM    233  CA LASP X  14      13.850  -5.482   1.511  0.00  0.00           C  
ATOM    234  C  LASP X  14      15.040  -6.285   0.962  0.00  0.00           C  
ATOM    235  O  LASP X  14      15.210  -6.390  -0.252  0.00  0.00           O  
ATOM    236  CB LASP X  14      12.818  -6.412   2.167  0.00  0.00           C  
ATOM    237  CG LASP X  14      12.798  -7.809   1.555  0.00  0.00           C  
ATOM    238  OD1LASP X  14      12.599  -7.960   0.331  0.00  0.00           O  
ATOM    239  OD2LASP X  14      12.997  -8.799   2.291  0.00  0.00           O1-
ATOM    240  H  LASP X  14      12.310  -4.922   0.126  0.00  0.00           H  
ATOM    241  HA LASP X  14      14.229  -4.808   2.276  0.00  0.00           H  
ATOM    242  HB2LASP X  14      13.065  -6.496   3.225  0.00  0.00           H  
ATOM    243  HB3LASP X  14      11.822  -5.979   2.085  0.00  0.00           H  
ATOM    244  N  LHID X  15      15.834  -6.928   1.822  0.00  0.00           N  
ATOM    245  CA LHID X  15      16.961  -7.735   1.351  0.00  0.00           C  
ATOM    246  C  LHID X  15      16.537  -8.893   0.431  0.00  0.00           C  
ATOM    247  O  LHID X  15      17.286  -9.232  -0.483  0.00  0.00           O  
ATOM    248  CB LHID X  15      17.783  -8.241   2.538  0.00  0.00           C  
ATOM    249  CG LHID X  15      19.097  -8.819   2.103  0.00  0.00           C  
ATOM    250  CD2LHID X  15      19.409 -10.139   1.930  0.00  0.00           C  
ATOM    251  ND1LHID X  15      20.155  -8.088   1.635  0.00  0.00           N  
ATOM    252  CE1LHID X  15      21.100  -8.938   1.216  0.00  0.00           C  
ATOM    253  NE2LHID X  15      20.690 -10.209   1.365  0.00  0.00           N  
ATOM    254  H  LHID X  15      15.639  -6.908   2.822  0.00  0.00           H  
ATOM    255  HA LHID X  15      17.603  -7.086   0.758  0.00  0.00           H  
ATOM    256  HB2LHID X  15      17.988  -7.406   3.207  0.00  0.00           H  
ATOM    257  HB3LHID X  15      17.223  -8.998   3.080  0.00  0.00           H  
ATOM    258  HD1LHID X  15      20.175  -7.072   1.575  0.00  0.00           H  
ATOM    259  HD2LHID X  15      18.762 -10.974   2.152  0.00  0.00           H  
ATOM    260  HE1LHID X  15      22.053  -8.645   0.797  0.00  0.00           H  
ATOM    261  N  LSER X  16      15.330  -9.452   0.590  0.00  0.00           N  
ATOM    262  CA LSER X  16      14.819 -10.525  -0.274  0.00  0.00           C  
ATOM    263  C  LSER X  16      14.725 -10.098  -1.734  0.00  0.00           C  
ATOM    264  O  LSER X  16      15.073 -10.900  -2.594  0.00  0.00           O  
ATOM    265  CB LSER X  16      13.428 -11.019   0.136  0.00  0.00           C  
ATOM    266  OG LSER X  16      13.333 -11.301   1.513  0.00  0.00           O  
ATOM    267  H  LSER X  16      14.732  -9.119   1.337  0.00  0.00           H  
ATOM    268  HA LSER X  16      15.507 -11.368  -0.216  0.00  0.00           H  
ATOM    269  HB2LSER X  16      12.672 -10.285  -0.128  0.00  0.00           H  
ATOM    270  HB3LSER X  16      13.203 -11.923  -0.426  0.00  0.00           H  
ATOM    271  HG LSER X  16      13.171 -10.431   1.948  0.00  0.00           H  
ATOM    272  N  LMET X  17      14.258  -8.878  -2.034  0.00  0.00           N  
ATOM    273  CA LMET X  17      14.168  -8.379  -3.418  0.00  0.00           C  
ATOM    274  C  LMET X  17      15.367  -7.504  -3.825  0.00  0.00           C  
ATOM    275  O  LMET X  17      15.854  -7.620  -4.949  0.00  0.00           O  
ATOM    276  CB LMET X  17      12.816  -7.683  -3.642  0.00  0.00           C  
ATOM    277  CG LMET X  17      12.441  -7.610  -5.132  0.00  0.00           C  
ATOM    278  SD LMET X  17      12.469  -5.970  -5.901  0.00  0.00           S  
ATOM    279  CE LMET X  17      11.034  -5.177  -5.126  0.00  0.00           C  
ATOM    280  H  LMET X  17      13.953  -8.278  -1.266  0.00  0.00           H  
ATOM    281  HA LMET X  17      14.185  -9.241  -4.085  0.00  0.00           H  
ATOM    282  HB2LMET X  17      12.043  -8.266  -3.147  0.00  0.00           H  
ATOM    283  HB3LMET X  17      12.823  -6.691  -3.192  0.00  0.00           H  
ATOM    284  HG2LMET X  17      13.114  -8.252  -5.699  0.00  0.00           H  
ATOM    285  HG3LMET X  17      11.441  -8.024  -5.255  0.00  0.00           H  
ATOM    286  HE1LMET X  17      11.075  -4.103  -5.305  0.00  0.00           H  
ATOM    287  HE2LMET X  17      10.118  -5.574  -5.558  0.00  0.00           H  
ATOM    288  HE3LMET X  17      11.041  -5.361  -4.051  0.00  0.00           H  
ATOM    289  N  LALA X  18      15.930  -6.715  -2.903  0.00  0.00           N  
ATOM    290  CA LALA X  18      17.152  -5.923  -3.100  0.00  0.00           C  
ATOM    291  C  LALA X  18      18.394  -6.805  -3.330  0.00  0.00           C  
ATOM    292  O  LALA X  18      19.382  -6.346  -3.897  0.00  0.00           O  
ATOM    293  CB LALA X  18      17.349  -4.985  -1.904  0.00  0.00           C  
ATOM    294  H  LALA X  18      15.500  -6.672  -1.983  0.00  0.00           H  
ATOM    295  HA LALA X  18      17.021  -5.313  -3.995  0.00  0.00           H  
ATOM    296  HB1LALA X  18      18.163  -4.298  -2.110  0.00  0.00           H  
ATOM    297  HB2LALA X  18      16.451  -4.398  -1.722  0.00  0.00           H  
ATOM    298  HB3LALA X  18      17.585  -5.562  -1.011  0.00  0.00           H  
ATOM    299  N  LLYS X  19      18.295  -8.100  -3.000  0.00  0.00           N  
ATOM    300  CA LLYS X  19      19.041  -9.219  -3.595  0.00  0.00           C  
ATOM    301  C  LLYS X  19      19.375  -8.995  -5.073  0.00  0.00           C  
ATOM    302  O  LLYS X  19      20.529  -9.202  -5.458  0.00  0.00           O  
ATOM    303  CB LLYS X  19      18.142 -10.451  -3.414  0.00  0.00           C  
ATOM    304  CG LLYS X  19      18.572 -11.764  -4.088  0.00  0.00           C  
ATOM    305  CD LLYS X  19      17.463 -12.817  -3.915  0.00  0.00           C  
ATOM    306  CE LLYS X  19      16.252 -12.496  -4.804  0.00  0.00           C  
ATOM    307  NZ LLYS X  19      15.014 -13.144  -4.323  0.00  0.00           N1+
ATOM    308  H  LLYS X  19      17.538  -8.349  -2.371  0.00  0.00           H  
ATOM    309  HA LLYS X  19      19.972  -9.353  -3.048  0.00  0.00           H  
ATOM    310  HB2LLYS X  19      18.044 -10.654  -2.348  0.00  0.00           H  
ATOM    311  HB3LLYS X  19      17.161 -10.173  -3.793  0.00  0.00           H  
ATOM    312  HG2LLYS X  19      18.756 -11.610  -5.151  0.00  0.00           H  
ATOM    313  HG3LLYS X  19      19.486 -12.124  -3.616  0.00  0.00           H  
ATOM    314  HD2LLYS X  19      17.850 -13.799  -4.182  0.00  0.00           H  
ATOM    315  HD3LLYS X  19      17.161 -12.842  -2.866  0.00  0.00           H  
ATOM    316  HE2LLYS X  19      16.076 -11.418  -4.798  0.00  0.00           H  
ATOM    317  HE3LLYS X  19      16.468 -12.797  -5.829  0.00  0.00           H  
ATOM    318  HZ1LLYS X  19      14.213 -12.729  -4.801  0.00  0.00           H  
ATOM    319  HZ2LLYS X  19      15.036 -14.149  -4.467  0.00  0.00           H  
ATOM    320  HZ3LLYS X  19      14.875 -12.944  -3.335  0.00  0.00           H  
ATOM    321  N  LLYS X  20      18.411  -8.537  -5.886  0.00  0.00           N  
ATOM    322  CA LLYS X  20      18.645  -8.029  -7.244  0.00  0.00           C  
ATOM    323  C  LLYS X  20      18.888  -6.518  -7.219  0.00  0.00           C  
ATOM    324  O  LLYS X  20      18.010  -5.719  -7.542  0.00  0.00           O  
ATOM    325  CB LLYS X  20      17.511  -8.460  -8.191  0.00  0.00           C  
ATOM    326  CG LLYS X  20      17.885  -8.274  -9.676  0.00  0.00           C  
ATOM    327  CD LLYS X  20      19.146  -9.071 -10.067  0.00  0.00           C  
ATOM    328  CE LLYS X  20      19.233  -9.300 -11.576  0.00  0.00           C  
ATOM    329  NZ LLYS X  20      20.375 -10.179 -11.911  0.00  0.00           N1+
ATOM    330  H  LLYS X  20      17.496  -8.367  -5.478  0.00  0.00           H  
ATOM    331  HA LLYS X  20      19.555  -8.489  -7.606  0.00  0.00           H  
ATOM    332  HB2LLYS X  20      17.290  -9.516  -8.024  0.00  0.00           H  
ATOM    333  HB3LLYS X  20      16.604  -7.895  -7.969  0.00  0.00           H  
ATOM    334  HG2LLYS X  20      17.041  -8.609 -10.279  0.00  0.00           H  
ATOM    335  HG3LLYS X  20      18.048  -7.217  -9.891  0.00  0.00           H  
ATOM    336  HD2LLYS X  20      20.035  -8.528  -9.746  0.00  0.00           H  
ATOM    337  HD3LLYS X  20      19.129 -10.041  -9.567  0.00  0.00           H  
ATOM    338  HE2LLYS X  20      18.303  -9.762 -11.918  0.00  0.00           H  
ATOM    339  HE3LLYS X  20      19.338  -8.334 -12.071  0.00  0.00           H  
ATOM    340  HZ1LLYS X  20      20.467 -10.335 -12.909  0.00  0.00           H  
ATOM    341  HZ2LLYS X  20      21.254  -9.795 -11.585  0.00  0.00           H  
ATOM    342  HZ3LLYS X  20      20.279 -11.092 -11.467  0.00  0.00           H  
ATOM    343  N  LCYX X  21      20.104  -6.118  -6.851  0.00  0.00           N  
ATOM    344  CA LCYX X  21      20.453  -4.713  -6.619  0.00  0.00           C  
ATOM    345  C  LCYX X  21      20.621  -3.865  -7.900  0.00  0.00           C  
ATOM    346  O  LCYX X  21      21.185  -2.771  -7.856  0.00  0.00           O  
ATOM    347  CB LCYX X  21      21.669  -4.624  -5.692  0.00  0.00           C  
ATOM    348  SG LCYX X  21      21.786  -3.052  -4.792  0.00  0.00           S  
ATOM    349  H  LCYX X  21      20.772  -6.822  -6.572  0.00  0.00           H  
ATOM    350  HA LCYX X  21      19.616  -4.273  -6.074  0.00  0.00           H  
ATOM    351  HB2LCYX X  21      21.630  -5.429  -4.956  0.00  0.00           H  
ATOM    352  HB3LCYX X  21      22.572  -4.757  -6.288  0.00  0.00           H  
ATOM    353  N  LASN X  22      20.113  -4.323  -9.051  0.00  0.00           N  
ATOM    354  CA LASN X  22      19.904  -3.472 -10.223  0.00  0.00           C  
ATOM    355  C  LASN X  22      18.760  -2.492  -9.920  0.00  0.00           C  
ATOM    356  O  LASN X  22      17.609  -2.706 -10.310  0.00  0.00           O  
ATOM    357  CB LASN X  22      19.638  -4.344 -11.462  0.00  0.00           C  
ATOM    358  CG LASN X  22      19.420  -3.531 -12.732  0.00  0.00           C  
ATOM    359  ND2LASN X  22      19.236  -4.195 -13.843  0.00  0.00           N  
ATOM    360  OD1LASN X  22      19.395  -2.306 -12.753  0.00  0.00           O  
ATOM    361  H  LASN X  22      19.615  -5.197  -9.019  0.00  0.00           H  
ATOM    362  HA LASN X  22      20.807  -2.888 -10.408  0.00  0.00           H  
ATOM    363  HB2LASN X  22      20.491  -4.998 -11.624  0.00  0.00           H  
ATOM    364  HB3LASN X  22      18.756  -4.961 -11.295  0.00  0.00           H  
ATOM    365 HD21LASN X  22      19.036  -3.667 -14.684  0.00  0.00           H  
ATOM    366 HD22LASN X  22      19.260  -5.206 -13.843  0.00  0.00           H  
ATOM    367  N  LSER X  23      19.075  -1.428  -9.183  0.00  0.00           N  
ATOM    368  CA LSER X  23      18.090  -0.455  -8.722  0.00  0.00           C  
ATOM    369  C  LSER X  23      17.339   0.198  -9.880  0.00  0.00           C  
ATOM    370  O  LSER X  23      16.147   0.414  -9.737  0.00  0.00           O  
ATOM    371  CB LSER X  23      18.746   0.584  -7.810  0.00  0.00           C  
ATOM    372  OG LSER X  23      19.174  -0.034  -6.605  0.00  0.00           O  
ATOM    373  H  LSER X  23      20.015  -1.368  -8.809  0.00  0.00           H  
ATOM    374  HA LSER X  23      17.347  -0.988  -8.133  0.00  0.00           H  
ATOM    375  HB2LSER X  23      19.603   1.020  -8.322  0.00  0.00           H  
ATOM    376  HB3LSER X  23      18.031   1.372  -7.573  0.00  0.00           H  
ATOM    377  HG LSER X  23      18.387  -0.170  -6.054  0.00  0.00           H  
ATOM    378  N  LTHR X  24      17.940   0.382 -11.061  0.00  0.00           N  
ATOM    379  CA LTHR X  24      17.226   0.872 -12.255  0.00  0.00           C  
ATOM    380  C  LTHR X  24      16.085  -0.071 -12.661  0.00  0.00           C  
ATOM    381  O  LTHR X  24      14.946   0.367 -12.852  0.00  0.00           O  
ATOM    382  CB LTHR X  24      18.179   1.064 -13.448  0.00  0.00           C  
ATOM    383  CG2LTHR X  24      17.474   1.714 -14.638  0.00  0.00           C  
ATOM    384  OG1LTHR X  24      19.240   1.930 -13.127  0.00  0.00           O  
ATOM    385  H  LTHR X  24      18.938   0.206 -11.124  0.00  0.00           H  
ATOM    386  HA LTHR X  24      16.785   1.841 -12.017  0.00  0.00           H  
ATOM    387  HB LTHR X  24      18.589   0.102 -13.755  0.00  0.00           H  
ATOM    388  HG1LTHR X  24      19.825   1.471 -12.490  0.00  0.00           H  
ATOM    389 HG21LTHR X  24      18.201   1.937 -15.419  0.00  0.00           H  
ATOM    390 HG22LTHR X  24      16.722   1.039 -15.044  0.00  0.00           H  
ATOM    391 HG23LTHR X  24      16.994   2.642 -14.326  0.00  0.00           H  
ATOM    392  N  LALA X  25      16.347  -1.379 -12.756  0.00  0.00           N  
ATOM    393  CA LALA X  25      15.318  -2.372 -13.075  0.00  0.00           C  
ATOM    394  C  LALA X  25      14.288  -2.535 -11.947  0.00  0.00           C  
ATOM    395  O  LALA X  25      13.092  -2.628 -12.218  0.00  0.00           O  
ATOM    396  CB LALA X  25      15.987  -3.707 -13.394  0.00  0.00           C  
ATOM    397  H  LALA X  25      17.285  -1.707 -12.549  0.00  0.00           H  
ATOM    398  HA LALA X  25      14.781  -2.045 -13.967  0.00  0.00           H  
ATOM    399  HB1LALA X  25      15.225  -4.437 -13.665  0.00  0.00           H  
ATOM    400  HB2LALA X  25      16.664  -3.576 -14.235  0.00  0.00           H  
ATOM    401  HB3LALA X  25      16.538  -4.072 -12.526  0.00  0.00           H  
ATOM    402  N  LTHR X  26      14.720  -2.517 -10.686  0.00  0.00           N  
ATOM    403  CA LTHR X  26      13.823  -2.645  -9.528  0.00  0.00           C  
ATOM    404  C  LTHR X  26      12.941  -1.407  -9.327  0.00  0.00           C  
ATOM    405  O  LTHR X  26      11.740  -1.550  -9.103  0.00  0.00           O  
ATOM    406  CB LTHR X  26      14.630  -3.017  -8.280  0.00  0.00           C  
ATOM    407  CG2LTHR X  26      13.785  -2.993  -7.010  0.00  0.00           C  
ATOM    408  OG1LTHR X  26      15.104  -4.331  -8.473  0.00  0.00           O  
ATOM    409  H  LTHR X  26      15.724  -2.514 -10.520  0.00  0.00           H  
ATOM    410  HA LTHR X  26      13.144  -3.477  -9.716  0.00  0.00           H  
ATOM    411  HB LTHR X  26      15.475  -2.337  -8.169  0.00  0.00           H  
ATOM    412  HG1LTHR X  26      15.809  -4.527  -7.844  0.00  0.00           H  
ATOM    413 HG21LTHR X  26      14.304  -3.516  -6.209  0.00  0.00           H  
ATOM    414 HG22LTHR X  26      13.604  -1.963  -6.704  0.00  0.00           H  
ATOM    415 HG23LTHR X  26      12.829  -3.480  -7.195  0.00  0.00           H  
ATOM    416  N  LASN X  27      13.469  -0.195  -9.528  0.00  0.00           N  
ATOM    417  CA LASN X  27      12.664   1.018  -9.672  0.00  0.00           C  
ATOM    418  C  LASN X  27      11.694   0.893 -10.854  0.00  0.00           C  
ATOM    419  O  LASN X  27      10.541   1.273 -10.717  0.00  0.00           O  
ATOM    420  CB LASN X  27      13.558   2.258  -9.840  0.00  0.00           C  
ATOM    421  CG LASN X  27      14.023   2.833  -8.515  0.00  0.00           C  
ATOM    422  ND2LASN X  27      13.457   3.934  -8.083  0.00  0.00           N  
ATOM    423  OD1LASN X  27      14.906   2.321  -7.852  0.00  0.00           O  
ATOM    424  H  LASN X  27      14.469  -0.113  -9.673  0.00  0.00           H  
ATOM    425  HA LASN X  27      12.061   1.152  -8.774  0.00  0.00           H  
ATOM    426  HB2LASN X  27      14.420   2.040 -10.466  0.00  0.00           H  
ATOM    427  HB3LASN X  27      12.993   3.028 -10.356  0.00  0.00           H  
ATOM    428 HD21LASN X  27      13.842   4.333  -7.246  0.00  0.00           H  
ATOM    429 HD22LASN X  27      12.844   4.450  -8.694  0.00  0.00           H  
ATOM    430  N  LTHR X  28      12.104   0.304 -11.982  0.00  0.00           N  
ATOM    431  CA LTHR X  28      11.201   0.092 -13.129  0.00  0.00           C  
ATOM    432  C  LTHR X  28      10.049  -0.867 -12.786  0.00  0.00           C  
ATOM    433  O  LTHR X  28       8.893  -0.517 -13.023  0.00  0.00           O  
ATOM    434  CB LTHR X  28      11.968  -0.362 -14.380  0.00  0.00           C  
ATOM    435  CG2LTHR X  28      11.076  -0.395 -15.615  0.00  0.00           C  
ATOM    436  OG1LTHR X  28      13.008   0.552 -14.677  0.00  0.00           O  
ATOM    437  H  LTHR X  28      13.072   0.017 -12.049  0.00  0.00           H  
ATOM    438  HA LTHR X  28      10.739   1.049 -13.369  0.00  0.00           H  
ATOM    439  HB LTHR X  28      12.394  -1.352 -14.225  0.00  0.00           H  
ATOM    440  HG1LTHR X  28      13.657   0.515 -13.943  0.00  0.00           H  
ATOM    441 HG21LTHR X  28      11.670  -0.656 -16.489  0.00  0.00           H  
ATOM    442 HG22LTHR X  28      10.293  -1.140 -15.493  0.00  0.00           H  
ATOM    443 HG23LTHR X  28      10.618   0.582 -15.769  0.00  0.00           H  
ATOM    444  N  LLYS X  29      10.325  -2.002 -12.119  0.00  0.00           N  
ATOM    445  CA LLYS X  29       9.306  -2.900 -11.536  0.00  0.00           C  
ATOM    446  C  LLYS X  29       8.354  -2.115 -10.624  0.00  0.00           C  
ATOM    447  O  LLYS X  29       7.139  -2.232 -10.753  0.00  0.00           O  
ATOM    448  CB LLYS X  29      10.006  -4.057 -10.783  0.00  0.00           C  
ATOM    449  CG LLYS X  29       9.033  -5.026 -10.080  0.00  0.00           C  
ATOM    450  CD LLYS X  29       9.715  -5.998  -9.101  0.00  0.00           C  
ATOM    451  CE LLYS X  29      10.555  -7.114  -9.739  0.00  0.00           C  
ATOM    452  NZ LLYS X  29       9.729  -8.089 -10.494  0.00  0.00           N1+
ATOM    453  H  LLYS X  29      11.304  -2.232 -11.978  0.00  0.00           H  
ATOM    454  HA LLYS X  29       8.699  -3.312 -12.343  0.00  0.00           H  
ATOM    455  HB2LLYS X  29      10.623  -4.619 -11.486  0.00  0.00           H  
ATOM    456  HB3LLYS X  29      10.667  -3.634 -10.028  0.00  0.00           H  
ATOM    457  HG2LLYS X  29       8.319  -4.450  -9.495  0.00  0.00           H  
ATOM    458  HG3LLYS X  29       8.475  -5.588 -10.825  0.00  0.00           H  
ATOM    459  HD2LLYS X  29      10.358  -5.424  -8.431  0.00  0.00           H  
ATOM    460  HD3LLYS X  29       8.943  -6.458  -8.483  0.00  0.00           H  
ATOM    461  HE2LLYS X  29      11.315  -6.672 -10.389  0.00  0.00           H  
ATOM    462  HE3LLYS X  29      11.078  -7.641  -8.933  0.00  0.00           H  
ATOM    463  HZ1LLYS X  29       8.937  -8.427  -9.950  0.00  0.00           H  
ATOM    464  HZ2LLYS X  29       9.373  -7.705 -11.365  0.00  0.00           H  
ATOM    465  HZ3LLYS X  29      10.255  -8.940 -10.685  0.00  0.00           H  
ATOM    466  N  LILE X  30       8.898  -1.280  -9.740  0.00  0.00           N  
ATOM    467  CA LILE X  30       8.123  -0.400  -8.859  0.00  0.00           C  
ATOM    468  C  LILE X  30       7.251   0.581  -9.656  0.00  0.00           C  
ATOM    469  O  LILE X  30       6.079   0.727  -9.328  0.00  0.00           O  
ATOM    470  CB LILE X  30       9.077   0.300  -7.864  0.00  0.00           C  
ATOM    471  CG1LILE X  30       9.478  -0.703  -6.762  0.00  0.00           C  
ATOM    472  CG2LILE X  30       8.466   1.574  -7.264  0.00  0.00           C  
ATOM    473  CD1LILE X  30      10.731  -0.287  -5.986  0.00  0.00           C  
ATOM    474  H  LILE X  30       9.911  -1.252  -9.677  0.00  0.00           H  
ATOM    475  HA LILE X  30       7.431  -1.013  -8.281  0.00  0.00           H  
ATOM    476  HB LILE X  30       9.978   0.595  -8.392  0.00  0.00           H  
ATOM    477 HG12LILE X  30       8.649  -0.825  -6.068  0.00  0.00           H  
ATOM    478 HG13LILE X  30       9.687  -1.676  -7.210  0.00  0.00           H  
ATOM    479 HG21LILE X  30       9.081   1.955  -6.450  0.00  0.00           H  
ATOM    480 HG22LILE X  30       8.410   2.351  -8.027  0.00  0.00           H  
ATOM    481 HG23LILE X  30       7.465   1.359  -6.898  0.00  0.00           H  
ATOM    482 HD11LILE X  30      10.989  -1.081  -5.290  0.00  0.00           H  
ATOM    483 HD12LILE X  30      11.565  -0.132  -6.671  0.00  0.00           H  
ATOM    484 HD13LILE X  30      10.546   0.625  -5.423  0.00  0.00           H  
ATOM    485  N  LTYR X  31       7.756   1.216 -10.714  0.00  0.00           N  
ATOM    486  CA LTYR X  31       6.990   2.160 -11.535  0.00  0.00           C  
ATOM    487  C  LTYR X  31       5.836   1.474 -12.288  0.00  0.00           C  
ATOM    488  O  LTYR X  31       4.742   2.034 -12.341  0.00  0.00           O  
ATOM    489  CB LTYR X  31       7.934   2.914 -12.490  0.00  0.00           C  
ATOM    490  CG LTYR X  31       9.110   3.661 -11.862  0.00  0.00           C  
ATOM    491  CD1LTYR X  31      10.291   3.846 -12.612  0.00  0.00           C  
ATOM    492  CD2LTYR X  31       9.040   4.179 -10.548  0.00  0.00           C  
ATOM    493  CE1LTYR X  31      11.390   4.535 -12.060  0.00  0.00           C  
ATOM    494  CE2LTYR X  31      10.141   4.856  -9.989  0.00  0.00           C  
ATOM    495  CZ LTYR X  31      11.308   5.056 -10.752  0.00  0.00           C  
ATOM    496  OH LTYR X  31      12.341   5.768 -10.228  0.00  0.00           O  
ATOM    497  H  LTYR X  31       8.741   1.092 -10.926  0.00  0.00           H  
ATOM    498  HA LTYR X  31       6.527   2.893 -10.875  0.00  0.00           H  
ATOM    499  HB2LTYR X  31       8.330   2.196 -13.210  0.00  0.00           H  
ATOM    500  HB3LTYR X  31       7.342   3.640 -13.047  0.00  0.00           H  
ATOM    501  HD1LTYR X  31      10.353   3.464 -13.622  0.00  0.00           H  
ATOM    502  HD2LTYR X  31       8.142   4.060  -9.960  0.00  0.00           H  
ATOM    503  HE1LTYR X  31      12.288   4.691 -12.640  0.00  0.00           H  
ATOM    504  HE2LTYR X  31      10.086   5.249  -8.986  0.00  0.00           H  
ATOM    505  HH LTYR X  31      12.013   6.619  -9.881  0.00  0.00           H  
ATOM    506  N  LGLU X  32       6.018   0.243 -12.784  0.00  0.00           N  
ATOM    507  CA LGLU X  32       4.934  -0.574 -13.367  0.00  0.00           C  
ATOM    508  C  LGLU X  32       3.788  -0.808 -12.358  0.00  0.00           C  
ATOM    509  O  LGLU X  32       2.601  -0.700 -12.698  0.00  0.00           O  
ATOM    510  CB LGLU X  32       5.478  -1.944 -13.829  0.00  0.00           C  
ATOM    511  CG LGLU X  32       6.527  -1.903 -14.955  0.00  0.00           C  
ATOM    512  CD LGLU X  32       7.378  -3.185 -14.994  0.00  0.00           C  
ATOM    513  OE1LGLU X  32       6.828  -4.309 -14.931  0.00  0.00           O  
ATOM    514  OE2LGLU X  32       8.621  -3.121 -15.118  0.00  0.00           O1-
ATOM    515  H  LGLU X  32       6.954  -0.156 -12.736  0.00  0.00           H  
ATOM    516  HA LGLU X  32       4.513  -0.054 -14.228  0.00  0.00           H  
ATOM    517  HB2LGLU X  32       5.919  -2.441 -12.967  0.00  0.00           H  
ATOM    518  HB3LGLU X  32       4.643  -2.560 -14.164  0.00  0.00           H  
ATOM    519  HG2LGLU X  32       6.011  -1.778 -15.910  0.00  0.00           H  
ATOM    520  HG3LGLU X  32       7.179  -1.040 -14.828  0.00  0.00           H  
ATOM    521  N  LILE X  33       4.152  -1.100 -11.104  0.00  0.00           N  
ATOM    522  CA LILE X  33       3.224  -1.338  -9.991  0.00  0.00           C  
ATOM    523  C  LILE X  33       2.537  -0.032  -9.562  0.00  0.00           C  
ATOM    524  O  LILE X  33       1.312   0.027  -9.514  0.00  0.00           O  
ATOM    525  CB LILE X  33       3.963  -2.029  -8.815  0.00  0.00           C  
ATOM    526  CG1LILE X  33       4.504  -3.414  -9.237  0.00  0.00           C  
ATOM    527  CG2LILE X  33       3.035  -2.200  -7.600  0.00  0.00           C  
ATOM    528  CD1LILE X  33       5.572  -3.992  -8.301  0.00  0.00           C  
ATOM    529  H  LILE X  33       5.148  -1.169 -10.913  0.00  0.00           H  
ATOM    530  HA LILE X  33       2.440  -2.014 -10.336  0.00  0.00           H  
ATOM    531  HB LILE X  33       4.804  -1.402  -8.517  0.00  0.00           H  
ATOM    532 HG12LILE X  33       3.675  -4.112  -9.321  0.00  0.00           H  
ATOM    533 HG13LILE X  33       4.964  -3.344 -10.217  0.00  0.00           H  
ATOM    534 HG21LILE X  33       3.557  -2.683  -6.776  0.00  0.00           H  
ATOM    535 HG22LILE X  33       2.685  -1.233  -7.246  0.00  0.00           H  
ATOM    536 HG23LILE X  33       2.180  -2.810  -7.879  0.00  0.00           H  
ATOM    537 HD11LILE X  33       5.898  -4.960  -8.680  0.00  0.00           H  
ATOM    538 HD12LILE X  33       6.432  -3.323  -8.264  0.00  0.00           H  
ATOM    539 HD13LILE X  33       5.178  -4.126  -7.296  0.00  0.00           H  
ATOM    540  N  LVAL X  34       3.300   1.031  -9.289  0.00  0.00           N  
ATOM    541  CA LVAL X  34       2.813   2.322  -8.765  0.00  0.00           C  
ATOM    542  C  LVAL X  34       1.938   3.070  -9.772  0.00  0.00           C  
ATOM    543  O  LVAL X  34       0.916   3.637  -9.378  0.00  0.00           O  
ATOM    544  CB LVAL X  34       4.002   3.187  -8.296  0.00  0.00           C  
ATOM    545  CG1LVAL X  34       3.626   4.641  -7.977  0.00  0.00           C  
ATOM    546  CG2LVAL X  34       4.609   2.582  -7.023  0.00  0.00           C  
ATOM    547  H  LVAL X  34       4.305   0.910  -9.374  0.00  0.00           H  
ATOM    548  HA LVAL X  34       2.183   2.123  -7.897  0.00  0.00           H  
ATOM    549  HB LVAL X  34       4.761   3.202  -9.079  0.00  0.00           H  
ATOM    550 HG11LVAL X  34       4.506   5.174  -7.625  0.00  0.00           H  
ATOM    551 HG12LVAL X  34       3.274   5.152  -8.872  0.00  0.00           H  
ATOM    552 HG13LVAL X  34       2.850   4.674  -7.210  0.00  0.00           H  
ATOM    553 HG21LVAL X  34       5.482   3.152  -6.721  0.00  0.00           H  
ATOM    554 HG22LVAL X  34       3.885   2.601  -6.214  0.00  0.00           H  
ATOM    555 HG23LVAL X  34       4.913   1.550  -7.192  0.00  0.00           H  
ATOM    556  N  LASN X  35       2.267   3.021 -11.070  0.00  0.00           N  
ATOM    557  CA LASN X  35       1.371   3.487 -12.133  0.00  0.00           C  
ATOM    558  C  LASN X  35       0.002   2.810 -12.003  0.00  0.00           C  
ATOM    559  O  LASN X  35      -1.025   3.480 -11.921  0.00  0.00           O  
ATOM    560  CB LASN X  35       2.019   3.189 -13.503  0.00  0.00           C  
ATOM    561  CG LASN X  35       1.030   3.225 -14.658  0.00  0.00           C  
ATOM    562  ND2LASN X  35       0.460   2.095 -15.008  0.00  0.00           N  
ATOM    563  OD1LASN X  35       0.756   4.253 -15.261  0.00  0.00           O  
ATOM    564  H  LASN X  35       3.139   2.573 -11.340  0.00  0.00           H  
ATOM    565  HA LASN X  35       1.210   4.559 -12.032  0.00  0.00           H  
ATOM    566  HB2LASN X  35       2.815   3.908 -13.695  0.00  0.00           H  
ATOM    567  HB3LASN X  35       2.465   2.195 -13.486  0.00  0.00           H  
ATOM    568 HD21LASN X  35      -0.246   2.113 -15.738  0.00  0.00           H  
ATOM    569 HD22LASN X  35       0.651   1.239 -14.516  0.00  0.00           H  
ATOM    570  N  LSER X  36       0.007   1.479 -11.937  0.00  0.00           N  
ATOM    571  CA LSER X  36      -1.215   0.679 -11.915  0.00  0.00           C  
ATOM    572  C  LSER X  36      -1.985   0.848 -10.600  0.00  0.00           C  
ATOM    573  O  LSER X  36      -3.206   0.908 -10.618  0.00  0.00           O  
ATOM    574  CB LSER X  36      -0.869  -0.786 -12.191  0.00  0.00           C  
ATOM    575  OG LSER X  36      -0.131  -0.898 -13.402  0.00  0.00           O  
ATOM    576  H  LSER X  36       0.896   0.997 -11.925  0.00  0.00           H  
ATOM    577  HA LSER X  36      -1.870   1.020 -12.717  0.00  0.00           H  
ATOM    578  HB2LSER X  36      -0.263  -1.176 -11.377  0.00  0.00           H  
ATOM    579  HB3LSER X  36      -1.791  -1.366 -12.267  0.00  0.00           H  
ATOM    580  HG LSER X  36       0.817  -0.945 -13.170  0.00  0.00           H  
ATOM    581  N  LALA X  37      -1.305   1.016  -9.462  0.00  0.00           N  
ATOM    582  CA LALA X  37      -1.945   1.247  -8.167  0.00  0.00           C  
ATOM    583  C  LALA X  37      -2.738   2.566  -8.134  0.00  0.00           C  
ATOM    584  O  LALA X  37      -3.844   2.592  -7.601  0.00  0.00           O  
ATOM    585  CB LALA X  37      -0.870   1.198  -7.077  0.00  0.00           C  
ATOM    586  H  LALA X  37      -0.296   0.921  -9.485  0.00  0.00           H  
ATOM    587  HA LALA X  37      -2.653   0.439  -7.977  0.00  0.00           H  
ATOM    588  HB1LALA X  37      -1.339   1.300  -6.098  0.00  0.00           H  
ATOM    589  HB2LALA X  37      -0.349   0.240  -7.117  0.00  0.00           H  
ATOM    590  HB3LALA X  37      -0.151   2.006  -7.218  0.00  0.00           H  
ATOM    591  N  LASN X  38      -2.227   3.634  -8.759  0.00  0.00           N  
ATOM    592  CA LASN X  38      -2.979   4.878  -8.979  0.00  0.00           C  
ATOM    593  C  LASN X  38      -4.173   4.677  -9.923  0.00  0.00           C  
ATOM    594  O  LASN X  38      -5.282   5.130  -9.645  0.00  0.00           O  
ATOM    595  CB LASN X  38      -2.025   5.936  -9.553  0.00  0.00           C  
ATOM    596  CG LASN X  38      -1.184   6.558  -8.467  0.00  0.00           C  
ATOM    597  ND2LASN X  38       0.038   6.121  -8.284  0.00  0.00           N  
ATOM    598  OD1LASN X  38      -1.644   7.430  -7.755  0.00  0.00           O  
ATOM    599  H  LASN X  38      -1.313   3.543  -9.184  0.00  0.00           H  
ATOM    600  HA LASN X  38      -3.385   5.238  -8.031  0.00  0.00           H  
ATOM    601  HB2LASN X  38      -1.388   5.511 -10.327  0.00  0.00           H  
ATOM    602  HB3LASN X  38      -2.615   6.732 -10.004  0.00  0.00           H  
ATOM    603 HD21LASN X  38       0.557   6.497  -7.498  0.00  0.00           H  
ATOM    604 HD22LASN X  38       0.384   5.326  -8.807  0.00  0.00           H  
ATOM    605  N  LGLU X  39      -3.948   3.955 -11.019  0.00  0.00           N  
ATOM    606  CA LGLU X  39      -4.960   3.609 -12.020  0.00  0.00           C  
ATOM    607  C  LGLU X  39      -6.142   2.824 -11.403  0.00  0.00           C  
ATOM    608  O  LGLU X  39      -7.299   3.035 -11.776  0.00  0.00           O  
ATOM    609  CB LGLU X  39      -4.227   2.810 -13.118  0.00  0.00           C  
ATOM    610  CG LGLU X  39      -4.760   2.999 -14.534  0.00  0.00           C  
ATOM    611  CD LGLU X  39      -6.178   2.480 -14.720  0.00  0.00           C  
ATOM    612  OE1LGLU X  39      -6.471   1.299 -14.414  0.00  0.00           O  
ATOM    613  OE2LGLU X  39      -7.019   3.253 -15.237  0.00  0.00           O1-
ATOM    614  H  LGLU X  39      -2.998   3.644 -11.194  0.00  0.00           H  
ATOM    615  HA LGLU X  39      -5.355   4.533 -12.446  0.00  0.00           H  
ATOM    616  HB2LGLU X  39      -3.189   3.132 -13.160  0.00  0.00           H  
ATOM    617  HB3LGLU X  39      -4.228   1.755 -12.860  0.00  0.00           H  
ATOM    618  HG2LGLU X  39      -4.720   4.062 -14.778  0.00  0.00           H  
ATOM    619  HG3LGLU X  39      -4.101   2.471 -15.227  0.00  0.00           H  
ATOM    620  N  LILE X  40      -5.852   1.963 -10.420  0.00  0.00           N  
ATOM    621  CA LILE X  40      -6.814   1.216  -9.597  0.00  0.00           C  
ATOM    622  C  LILE X  40      -7.497   2.117  -8.547  0.00  0.00           C  
ATOM    623  O  LILE X  40      -8.716   2.059  -8.409  0.00  0.00           O  
ATOM    624  CB LILE X  40      -6.096   0.002  -8.947  0.00  0.00           C  
ATOM    625  CG1LILE X  40      -5.635  -1.037  -9.998  0.00  0.00           C  
ATOM    626  CG2LILE X  40      -6.987  -0.714  -7.917  0.00  0.00           C  
ATOM    627  CD1LILE X  40      -4.459  -1.897  -9.513  0.00  0.00           C  
ATOM    628  H  LILE X  40      -4.866   1.794 -10.247  0.00  0.00           H  
ATOM    629  HA LILE X  40      -7.604   0.831 -10.242  0.00  0.00           H  
ATOM    630  HB LILE X  40      -5.216   0.378  -8.422  0.00  0.00           H  
ATOM    631 HG12LILE X  40      -6.464  -1.693 -10.256  0.00  0.00           H  
ATOM    632 HG13LILE X  40      -5.323  -0.539 -10.915  0.00  0.00           H  
ATOM    633 HG21LILE X  40      -6.498  -1.605  -7.529  0.00  0.00           H  
ATOM    634 HG22LILE X  40      -7.189  -0.059  -7.076  0.00  0.00           H  
ATOM    635 HG23LILE X  40      -7.933  -0.997  -8.379  0.00  0.00           H  
ATOM    636 HD11LILE X  40      -4.169  -2.594 -10.299  0.00  0.00           H  
ATOM    637 HD12LILE X  40      -3.607  -1.267  -9.269  0.00  0.00           H  
ATOM    638 HD13LILE X  40      -4.738  -2.457  -8.625  0.00  0.00           H  
ATOM    639  N  LPHE X  41      -6.750   2.949  -7.808  0.00  0.00           N  
ATOM    640  CA LPHE X  41      -7.271   3.775  -6.699  0.00  0.00           C  
ATOM    641  C  LPHE X  41      -8.135   4.981  -7.109  0.00  0.00           C  
ATOM    642  O  LPHE X  41      -8.985   5.418  -6.325  0.00  0.00           O  
ATOM    643  CB LPHE X  41      -6.096   4.279  -5.843  0.00  0.00           C  
ATOM    644  CG LPHE X  41      -5.786   3.495  -4.585  0.00  0.00           C  
ATOM    645  CD1LPHE X  41      -4.457   3.164  -4.264  0.00  0.00           C  
ATOM    646  CD2LPHE X  41      -6.810   3.240  -3.653  0.00  0.00           C  
ATOM    647  CE1LPHE X  41      -4.157   2.593  -3.014  0.00  0.00           C  
ATOM    648  CE2LPHE X  41      -6.512   2.655  -2.412  0.00  0.00           C  
ATOM    649  CZ LPHE X  41      -5.185   2.337  -2.090  0.00  0.00           C  
ATOM    650  H  LPHE X  41      -5.746   2.942  -7.952  0.00  0.00           H  
ATOM    651  HA LPHE X  41      -7.919   3.155  -6.085  0.00  0.00           H  
ATOM    652  HB2LPHE X  41      -5.204   4.392  -6.457  0.00  0.00           H  
ATOM    653  HB3LPHE X  41      -6.336   5.277  -5.498  0.00  0.00           H  
ATOM    654  HD1LPHE X  41      -3.664   3.383  -4.963  0.00  0.00           H  
ATOM    655  HD2LPHE X  41      -7.830   3.523  -3.871  0.00  0.00           H  
ATOM    656  HE1LPHE X  41      -3.134   2.366  -2.759  0.00  0.00           H  
ATOM    657  HE2LPHE X  41      -7.301   2.474  -1.695  0.00  0.00           H  
ATOM    658  HZ LPHE X  41      -4.965   1.910  -1.123  0.00  0.00           H  
ATOM    659  N  LASN X  42      -7.951   5.506  -8.322  0.00  0.00           N  
ATOM    660  CA LASN X  42      -8.599   6.725  -8.821  0.00  0.00           C  
ATOM    661  C  LASN X  42     -10.122   6.874  -8.532  0.00  0.00           C  
ATOM    662  O  LASN X  42     -10.526   7.996  -8.214  0.00  0.00           O  
ATOM    663  CB LASN X  42      -8.255   6.846 -10.320  0.00  0.00           C  
ATOM    664  CG LASN X  42      -9.335   7.523 -11.141  0.00  0.00           C  
ATOM    665  ND2LASN X  42      -9.397   8.829 -11.190  0.00  0.00           N  
ATOM    666  OD1LASN X  42     -10.179   6.868 -11.741  0.00  0.00           O  
ATOM    667  H  LASN X  42      -7.183   5.131  -8.870  0.00  0.00           H  
ATOM    668  HA LASN X  42      -8.127   7.565  -8.307  0.00  0.00           H  
ATOM    669  HB2LASN X  42      -7.316   7.387 -10.430  0.00  0.00           H  
ATOM    670  HB3LASN X  42      -8.110   5.853 -10.748  0.00  0.00           H  
ATOM    671 HD21LASN X  42     -10.054   9.239 -11.832  0.00  0.00           H  
ATOM    672 HD22LASN X  42      -8.717   9.444 -10.742  0.00  0.00           H  
ATOM    673  N  LPRO X  43     -10.982   5.831  -8.593  0.00  0.00           N  
ATOM    674  CA LPRO X  43     -12.415   5.949  -8.287  0.00  0.00           C  
ATOM    675  C  LPRO X  43     -12.738   6.466  -6.876  0.00  0.00           C  
ATOM    676  O  LPRO X  43     -13.784   7.087  -6.670  0.00  0.00           O  
ATOM    677  CB LPRO X  43     -12.985   4.539  -8.486  0.00  0.00           C  
ATOM    678  CG LPRO X  43     -12.061   3.938  -9.542  0.00  0.00           C  
ATOM    679  CD LPRO X  43     -10.710   4.502  -9.118  0.00  0.00           C  
ATOM    680  HA LPRO X  43     -12.870   6.621  -9.016  0.00  0.00           H  
ATOM    681  HB2LPRO X  43     -12.896   3.960  -7.565  0.00  0.00           H  
ATOM    682  HB3LPRO X  43     -14.024   4.562  -8.813  0.00  0.00           H  
ATOM    683  HG2LPRO X  43     -12.071   2.848  -9.520  0.00  0.00           H  
ATOM    684  HG3LPRO X  43     -12.326   4.311 -10.531  0.00  0.00           H  
ATOM    685  HD2LPRO X  43     -10.308   3.885  -8.317  0.00  0.00           H  
ATOM    686  HD3LPRO X  43     -10.025   4.524  -9.966  0.00  0.00           H  
ATOM    687  N  LLEU X  44     -11.856   6.247  -5.895  0.00  0.00           N  
ATOM    688  CA LLEU X  44     -12.012   6.718  -4.508  0.00  0.00           C  
ATOM    689  C  LLEU X  44     -11.414   8.123  -4.284  0.00  0.00           C  
ATOM    690  O  LLEU X  44     -11.439   8.624  -3.163  0.00  0.00           O  
ATOM    691  CB LLEU X  44     -11.404   5.675  -3.547  0.00  0.00           C  
ATOM    692  CG LLEU X  44     -12.328   4.485  -3.226  0.00  0.00           C  
ATOM    693  CD1LLEU X  44     -12.676   3.635  -4.446  0.00  0.00           C  
ATOM    694  CD2LLEU X  44     -11.667   3.565  -2.201  0.00  0.00           C  
ATOM    695  H  LLEU X  44     -10.998   5.752  -6.124  0.00  0.00           H  
ATOM    696  HA LLEU X  44     -13.074   6.807  -4.275  0.00  0.00           H  
ATOM    697  HB2LLEU X  44     -10.460   5.310  -3.955  0.00  0.00           H  
ATOM    698  HB3LLEU X  44     -11.183   6.163  -2.598  0.00  0.00           H  
ATOM    699  HG LLEU X  44     -13.253   4.867  -2.792  0.00  0.00           H  
ATOM    700 HD11LLEU X  44     -13.208   2.745  -4.123  0.00  0.00           H  
ATOM    701 HD12LLEU X  44     -13.336   4.188  -5.112  0.00  0.00           H  
ATOM    702 HD13LLEU X  44     -11.767   3.342  -4.972  0.00  0.00           H  
ATOM    703 HD21LLEU X  44     -12.356   2.766  -1.931  0.00  0.00           H  
ATOM    704 HD22LLEU X  44     -10.756   3.131  -2.616  0.00  0.00           H  
ATOM    705 HD23LLEU X  44     -11.420   4.129  -1.301  0.00  0.00           H  
ATOM    706  N  LASN X  45     -10.885   8.753  -5.339  0.00  0.00           N  
ATOM    707  CA LASN X  45     -10.047   9.956  -5.293  0.00  0.00           C  
ATOM    708  C  LASN X  45      -8.730   9.771  -4.499  0.00  0.00           C  
ATOM    709  O  LASN X  45      -8.156  10.744  -4.011  0.00  0.00           O  
ATOM    710  CB LASN X  45     -10.887  11.190  -4.881  0.00  0.00           C  
ATOM    711  CG LASN X  45     -10.464  12.472  -5.582  0.00  0.00           C  
ATOM    712  ND2LASN X  45     -11.139  13.569  -5.337  0.00  0.00           N  
ATOM    713  OD1LASN X  45      -9.533  12.510  -6.372  0.00  0.00           O  
ATOM    714  H  LASN X  45     -10.956   8.296  -6.240  0.00  0.00           H  
ATOM    715  HA LASN X  45      -9.731  10.108  -6.326  0.00  0.00           H  
ATOM    716  HB2LASN X  45     -11.931  11.022  -5.127  0.00  0.00           H  
ATOM    717  HB3LASN X  45     -10.821  11.336  -3.803  0.00  0.00           H  
ATOM    718 HD21LASN X  45     -10.873  14.412  -5.833  0.00  0.00           H  
ATOM    719 HD22LASN X  45     -11.882  13.570  -4.644  0.00  0.00           H  
ATOM    720  N  LILE X  46      -8.266   8.521  -4.353  0.00  0.00           N  
ATOM    721  CA LILE X  46      -6.981   8.171  -3.729  0.00  0.00           C  
ATOM    722  C  LILE X  46      -5.865   8.199  -4.784  0.00  0.00           C  
ATOM    723  O  LILE X  46      -6.044   7.657  -5.877  0.00  0.00           O  
ATOM    724  CB LILE X  46      -7.064   6.801  -3.008  0.00  0.00           C  
ATOM    725  CG1LILE X  46      -8.074   6.820  -1.838  0.00  0.00           C  
ATOM    726  CG2LILE X  46      -5.683   6.346  -2.489  0.00  0.00           C  
ATOM    727  CD1LILE X  46      -8.513   5.419  -1.391  0.00  0.00           C  
ATOM    728  H  LILE X  46      -8.761   7.778  -4.820  0.00  0.00           H  
ATOM    729  HA LILE X  46      -6.750   8.925  -2.984  0.00  0.00           H  
ATOM    730  HB LILE X  46      -7.418   6.071  -3.735  0.00  0.00           H  
ATOM    731 HG12LILE X  46      -7.634   7.336  -0.985  0.00  0.00           H  
ATOM    732 HG13LILE X  46      -8.973   7.360  -2.134  0.00  0.00           H  
ATOM    733 HG21LILE X  46      -5.761   5.400  -1.959  0.00  0.00           H  
ATOM    734 HG22LILE X  46      -4.991   6.194  -3.316  0.00  0.00           H  
ATOM    735 HG23LILE X  46      -5.274   7.092  -1.806  0.00  0.00           H  
ATOM    736 HD11LILE X  46      -9.286   5.503  -0.629  0.00  0.00           H  
ATOM    737 HD12LILE X  46      -8.912   4.864  -2.237  0.00  0.00           H  
ATOM    738 HD13LILE X  46      -7.674   4.871  -0.969  0.00  0.00           H  
ATOM    739  N  LHIE X  47      -4.703   8.773  -4.450  0.00  0.00           N  
ATOM    740  CA LHIE X  47      -3.571   8.945  -5.377  0.00  0.00           C  
ATOM    741  C  LHIE X  47      -2.221   8.691  -4.701  0.00  0.00           C  
ATOM    742  O  LHIE X  47      -1.684   9.504  -3.950  0.00  0.00           O  
ATOM    743  CB LHIE X  47      -3.667  10.314  -6.067  0.00  0.00           C  
ATOM    744  CG LHIE X  47      -4.857  10.361  -6.990  0.00  0.00           C  
ATOM    745  CD2LHIE X  47      -4.932   9.688  -8.172  0.00  0.00           C  
ATOM    746  ND1LHIE X  47      -6.128  10.846  -6.669  0.00  0.00           N  
ATOM    747  CE1LHIE X  47      -6.937  10.430  -7.655  0.00  0.00           C  
ATOM    748  NE2LHIE X  47      -6.238   9.765  -8.586  0.00  0.00           N  
ATOM    749  H  LHIE X  47      -4.630   9.174  -3.520  0.00  0.00           H  
ATOM    750  HA LHIE X  47      -3.661   8.200  -6.169  0.00  0.00           H  
ATOM    751  HB2LHIE X  47      -3.760  11.099  -5.316  0.00  0.00           H  
ATOM    752  HB3LHIE X  47      -2.763  10.491  -6.651  0.00  0.00           H  
ATOM    753  HD2LHIE X  47      -4.134   9.127  -8.631  0.00  0.00           H  
ATOM    754  HE1LHIE X  47      -7.995  10.653  -7.725  0.00  0.00           H  
ATOM    755  HE2LHIE X  47      -6.612   9.439  -9.466  0.00  0.00           H  
ATOM    756  N  LVAL X  48      -1.664   7.510  -4.955  0.00  0.00           N  
ATOM    757  CA LVAL X  48      -0.462   6.994  -4.299  0.00  0.00           C  
ATOM    758  C  LVAL X  48       0.828   7.462  -4.987  0.00  0.00           C  
ATOM    759  O  LVAL X  48       1.406   6.810  -5.858  0.00  0.00           O  
ATOM    760  CB LVAL X  48      -0.607   5.484  -4.048  0.00  0.00           C  
ATOM    761  CG1LVAL X  48      -0.821   4.618  -5.297  0.00  0.00           C  
ATOM    762  CG2LVAL X  48       0.598   4.977  -3.265  0.00  0.00           C  
ATOM    763  H  LVAL X  48      -2.064   6.967  -5.708  0.00  0.00           H  
ATOM    764  HA LVAL X  48      -0.436   7.444  -3.311  0.00  0.00           H  
ATOM    765  HB LVAL X  48      -1.484   5.349  -3.414  0.00  0.00           H  
ATOM    766 HG11LVAL X  48      -1.072   3.604  -4.991  0.00  0.00           H  
ATOM    767 HG12LVAL X  48      -1.650   5.003  -5.889  0.00  0.00           H  
ATOM    768 HG13LVAL X  48       0.080   4.594  -5.909  0.00  0.00           H  
ATOM    769 HG21LVAL X  48       0.405   3.963  -2.931  0.00  0.00           H  
ATOM    770 HG22LVAL X  48       1.484   4.995  -3.898  0.00  0.00           H  
ATOM    771 HG23LVAL X  48       0.769   5.598  -2.387  0.00  0.00           H  
ATOM    772  N  LTHR X  49       1.264   8.652  -4.589  0.00  0.00           N  
ATOM    773  CA LTHR X  49       2.437   9.385  -5.082  0.00  0.00           C  
ATOM    774  C  LTHR X  49       3.749   8.938  -4.416  0.00  0.00           C  
ATOM    775  O  LTHR X  49       4.056   9.312  -3.285  0.00  0.00           O  
ATOM    776  CB LTHR X  49       2.204  10.886  -4.847  0.00  0.00           C  
ATOM    777  CG2LTHR X  49       1.244  11.473  -5.881  0.00  0.00           C  
ATOM    778  OG1LTHR X  49       1.624  11.109  -3.579  0.00  0.00           O  
ATOM    779  H  LTHR X  49       0.696   9.145  -3.909  0.00  0.00           H  
ATOM    780  HA LTHR X  49       2.533   9.225  -6.155  0.00  0.00           H  
ATOM    781  HB LTHR X  49       3.156  11.413  -4.913  0.00  0.00           H  
ATOM    782  HG1LTHR X  49       2.061  10.521  -2.940  0.00  0.00           H  
ATOM    783 HG21LTHR X  49       1.101  12.535  -5.681  0.00  0.00           H  
ATOM    784 HG22LTHR X  49       1.655  11.354  -6.883  0.00  0.00           H  
ATOM    785 HG23LTHR X  49       0.279  10.968  -5.828  0.00  0.00           H  
ATOM    786  N  LLEU X  50       4.554   8.152  -5.137  0.00  0.00           N  
ATOM    787  CA LLEU X  50       5.861   7.647  -4.689  0.00  0.00           C  
ATOM    788  C  LLEU X  50       6.949   8.738  -4.637  0.00  0.00           C  
ATOM    789  O  LLEU X  50       7.362   9.238  -5.683  0.00  0.00           O  
ATOM    790  CB LLEU X  50       6.261   6.504  -5.638  0.00  0.00           C  
ATOM    791  CG LLEU X  50       7.620   5.855  -5.320  0.00  0.00           C  
ATOM    792  CD1LLEU X  50       7.527   4.976  -4.079  0.00  0.00           C  
ATOM    793  CD2LLEU X  50       8.088   5.029  -6.516  0.00  0.00           C  
ATOM    794  H  LLEU X  50       4.226   7.856  -6.043  0.00  0.00           H  
ATOM    795  HA LLEU X  50       5.752   7.237  -3.686  0.00  0.00           H  
ATOM    796  HB2LLEU X  50       5.488   5.736  -5.614  0.00  0.00           H  
ATOM    797  HB3LLEU X  50       6.301   6.910  -6.649  0.00  0.00           H  
ATOM    798  HG LLEU X  50       8.369   6.618  -5.139  0.00  0.00           H  
ATOM    799 HD11LLEU X  50       8.445   4.401  -3.961  0.00  0.00           H  
ATOM    800 HD12LLEU X  50       7.404   5.597  -3.195  0.00  0.00           H  
ATOM    801 HD13LLEU X  50       6.679   4.300  -4.158  0.00  0.00           H  
ATOM    802 HD21LLEU X  50       9.052   4.579  -6.294  0.00  0.00           H  
ATOM    803 HD22LLEU X  50       7.371   4.244  -6.733  0.00  0.00           H  
ATOM    804 HD23LLEU X  50       8.195   5.673  -7.388  0.00  0.00           H  
ATOM    805  N  LILE X  51       7.474   9.025  -3.443  0.00  0.00           N  
ATOM    806  CA LILE X  51       8.487  10.056  -3.132  0.00  0.00           C  
ATOM    807  C  LILE X  51       9.828   9.511  -2.603  0.00  0.00           C  
ATOM    808  O  LILE X  51      10.689  10.288  -2.191  0.00  0.00           O  
ATOM    809  CB LILE X  51       7.909  11.114  -2.170  0.00  0.00           C  
ATOM    810  CG1LILE X  51       7.521  10.523  -0.797  0.00  0.00           C  
ATOM    811  CG2LILE X  51       6.715  11.846  -2.793  0.00  0.00           C  
ATOM    812  CD1LILE X  51       7.532  11.574   0.316  0.00  0.00           C  
ATOM    813  H  LILE X  51       7.077   8.538  -2.645  0.00  0.00           H  
ATOM    814  HA LILE X  51       8.744  10.573  -4.054  0.00  0.00           H  
ATOM    815  HB LILE X  51       8.688  11.860  -2.008  0.00  0.00           H  
ATOM    816 HG12LILE X  51       6.531  10.071  -0.857  0.00  0.00           H  
ATOM    817 HG13LILE X  51       8.226   9.746  -0.513  0.00  0.00           H  
ATOM    818 HG21LILE X  51       6.399  12.630  -2.113  0.00  0.00           H  
ATOM    819 HG22LILE X  51       7.006  12.305  -3.734  0.00  0.00           H  
ATOM    820 HG23LILE X  51       5.884  11.164  -2.961  0.00  0.00           H  
ATOM    821 HD11LILE X  51       7.230  11.102   1.248  0.00  0.00           H  
ATOM    822 HD12LILE X  51       8.538  11.978   0.434  0.00  0.00           H  
ATOM    823 HD13LILE X  51       6.842  12.386   0.092  0.00  0.00           H  
ATOM    824  N  LGLY X  52      10.038   8.193  -2.616  0.00  0.00           N  
ATOM    825  CA LGLY X  52      11.342   7.583  -2.338  0.00  0.00           C  
ATOM    826  C  LGLY X  52      11.359   6.073  -2.573  0.00  0.00           C  
ATOM    827  O  LGLY X  52      10.346   5.403  -2.369  0.00  0.00           O  
ATOM    828  H  LGLY X  52       9.273   7.582  -2.864  0.00  0.00           H  
ATOM    829  HA2LGLY X  52      12.097   8.048  -2.973  0.00  0.00           H  
ATOM    830  HA3LGLY X  52      11.624   7.772  -1.303  0.00  0.00           H  
ATOM    831  N  LVAL X  53      12.510   5.539  -2.989  0.00  0.00           N  
ATOM    832  CA LVAL X  53      12.791   4.093  -3.033  0.00  0.00           C  
ATOM    833  C  LVAL X  53      14.100   3.804  -2.299  0.00  0.00           C  
ATOM    834  O  LVAL X  53      15.091   4.503  -2.509  0.00  0.00           O  
ATOM    835  CB LVAL X  53      12.812   3.530  -4.468  0.00  0.00           C  
ATOM    836  CG1LVAL X  53      13.047   2.014  -4.476  0.00  0.00           C  
ATOM    837  CG2LVAL X  53      11.484   3.780  -5.193  0.00  0.00           C  
ATOM    838  H  LVAL X  53      13.287   6.161  -3.181  0.00  0.00           H  
ATOM    839  HA LVAL X  53      11.995   3.581  -2.506  0.00  0.00           H  
ATOM    840  HB LVAL X  53      13.613   4.010  -5.033  0.00  0.00           H  
ATOM    841 HG11LVAL X  53      13.065   1.645  -5.501  0.00  0.00           H  
ATOM    842 HG12LVAL X  53      14.004   1.772  -4.018  0.00  0.00           H  
ATOM    843 HG13LVAL X  53      12.257   1.511  -3.917  0.00  0.00           H  
ATOM    844 HG21LVAL X  53      11.496   3.307  -6.174  0.00  0.00           H  
ATOM    845 HG22LVAL X  53      10.662   3.370  -4.607  0.00  0.00           H  
ATOM    846 HG23LVAL X  53      11.330   4.849  -5.325  0.00  0.00           H  
ATOM    847  N  LGLU X  54      14.119   2.800  -1.425  0.00  0.00           N  
ATOM    848  CA LGLU X  54      15.282   2.459  -0.586  0.00  0.00           C  
ATOM    849  C  LGLU X  54      15.686   0.995  -0.764  0.00  0.00           C  
ATOM    850  O  LGLU X  54      14.842   0.160  -1.070  0.00  0.00           O  
ATOM    851  CB LGLU X  54      15.013   2.783   0.892  0.00  0.00           C  
ATOM    852  CG LGLU X  54      14.419   4.190   1.061  0.00  0.00           C  
ATOM    853  CD LGLU X  54      14.542   4.765   2.470  0.00  0.00           C  
ATOM    854  OE1LGLU X  54      14.747   4.037   3.467  0.00  0.00           O  
ATOM    855  OE2LGLU X  54      14.486   6.010   2.568  0.00  0.00           O1-
ATOM    856  H  LGLU X  54      13.266   2.264  -1.291  0.00  0.00           H  
ATOM    857  HA LGLU X  54      16.134   3.063  -0.898  0.00  0.00           H  
ATOM    858  HB2LGLU X  54      14.333   2.042   1.309  0.00  0.00           H  
ATOM    859  HB3LGLU X  54      15.962   2.723   1.427  0.00  0.00           H  
ATOM    860  HG2LGLU X  54      14.946   4.867   0.384  0.00  0.00           H  
ATOM    861  HG3LGLU X  54      13.367   4.181   0.770  0.00  0.00           H  
ATOM    862  N  LPHE X  55      16.972   0.679  -0.584  0.00  0.00           N  
ATOM    863  CA LPHE X  55      17.557  -0.594  -1.017  0.00  0.00           C  
ATOM    864  C  LPHE X  55      18.383  -1.270   0.080  0.00  0.00           C  
ATOM    865  O  LPHE X  55      19.542  -0.926   0.320  0.00  0.00           O  
ATOM    866  CB LPHE X  55      18.402  -0.344  -2.273  0.00  0.00           C  
ATOM    867  CG LPHE X  55      17.593  -0.251  -3.548  0.00  0.00           C  
ATOM    868  CD1LPHE X  55      17.282  -1.427  -4.257  0.00  0.00           C  
ATOM    869  CD2LPHE X  55      17.144   0.993  -4.025  0.00  0.00           C  
ATOM    870  CE1LPHE X  55      16.516  -1.360  -5.431  0.00  0.00           C  
ATOM    871  CE2LPHE X  55      16.374   1.057  -5.199  0.00  0.00           C  
ATOM    872  CZ LPHE X  55      16.046  -0.119  -5.895  0.00  0.00           C  
ATOM    873  H  LPHE X  55      17.608   1.394  -0.265  0.00  0.00           H  
ATOM    874  HA LPHE X  55      16.763  -1.292  -1.287  0.00  0.00           H  
ATOM    875  HB2LPHE X  55      18.996   0.563  -2.146  0.00  0.00           H  
ATOM    876  HB3LPHE X  55      19.105  -1.163  -2.385  0.00  0.00           H  
ATOM    877  HD1LPHE X  55      17.625  -2.386  -3.894  0.00  0.00           H  
ATOM    878  HD2LPHE X  55      17.375   1.901  -3.485  0.00  0.00           H  
ATOM    879  HE1LPHE X  55      16.285  -2.270  -5.963  0.00  0.00           H  
ATOM    880  HE2LPHE X  55      16.020   2.014  -5.558  0.00  0.00           H  
ATOM    881  HZ LPHE X  55      15.440  -0.058  -6.789  0.00  0.00           H  
ATOM    882  N  LTRP X  56      17.815  -2.303   0.700  0.00  0.00           N  
ATOM    883  CA LTRP X  56      18.489  -3.148   1.692  0.00  0.00           C  
ATOM    884  C  LTRP X  56      19.356  -4.249   1.040  0.00  0.00           C  
ATOM    885  O  LTRP X  56      19.380  -5.389   1.500  0.00  0.00           O  
ATOM    886  CB LTRP X  56      17.428  -3.675   2.672  0.00  0.00           C  
ATOM    887  CG LTRP X  56      16.678  -2.651   3.490  0.00  0.00           C  
ATOM    888  CD1LTRP X  56      16.963  -1.328   3.579  0.00  0.00           C  
ATOM    889  CD2LTRP X  56      15.538  -2.856   4.388  0.00  0.00           C  
ATOM    890  CE2LTRP X  56      15.207  -1.612   5.003  0.00  0.00           C  
ATOM    891  CE3LTRP X  56      14.765  -3.973   4.775  0.00  0.00           C  
ATOM    892  NE1LTRP X  56      16.074  -0.709   4.433  0.00  0.00           N  
ATOM    893  CZ2LTRP X  56      14.191  -1.489   5.963  0.00  0.00           C  
ATOM    894  CZ3LTRP X  56      13.737  -3.862   5.729  0.00  0.00           C  
ATOM    895  CH2LTRP X  56      13.452  -2.625   6.330  0.00  0.00           C  
ATOM    896  H  LTRP X  56      16.842  -2.522   0.494  0.00  0.00           H  
ATOM    897  HA LTRP X  56      19.181  -2.533   2.270  0.00  0.00           H  
ATOM    898  HB2LTRP X  56      16.700  -4.259   2.111  0.00  0.00           H  
ATOM    899  HB3LTRP X  56      17.919  -4.355   3.364  0.00  0.00           H  
ATOM    900  HD1LTRP X  56      17.770  -0.826   3.056  0.00  0.00           H  
ATOM    901  HE1LTRP X  56      16.088   0.283   4.625  0.00  0.00           H  
ATOM    902  HE3LTRP X  56      14.974  -4.936   4.334  0.00  0.00           H  
ATOM    903  HZ2LTRP X  56      13.964  -0.528   6.399  0.00  0.00           H  
ATOM    904  HZ3LTRP X  56      13.155  -4.737   5.989  0.00  0.00           H  
ATOM    905  HH2LTRP X  56      12.655  -2.542   7.057  0.00  0.00           H  
ATOM    906  N  LCYX X  57      20.073  -3.936  -0.051  0.00  0.00           N  
ATOM    907  CA LCYX X  57      20.834  -4.903  -0.864  0.00  0.00           C  
ATOM    908  C  LCYX X  57      21.916  -5.677  -0.092  0.00  0.00           C  
ATOM    909  O  LCYX X  57      22.374  -6.718  -0.557  0.00  0.00           O  
ATOM    910  CB LCYX X  57      21.536  -4.187  -2.027  0.00  0.00           C  
ATOM    911  SG LCYX X  57      20.509  -3.320  -3.234  0.00  0.00           S  
ATOM    912  H  LCYX X  57      20.084  -2.968  -0.344  0.00  0.00           H  
ATOM    913  HA LCYX X  57      20.142  -5.637  -1.276  0.00  0.00           H  
ATOM    914  HB2LCYX X  57      22.259  -3.479  -1.623  0.00  0.00           H  
ATOM    915  HB3LCYX X  57      22.095  -4.942  -2.580  0.00  0.00           H  
ATOM    916  N  LASP X  58      22.363  -5.174   1.057  0.00  0.00           N  
ATOM    917  CA LASP X  58      23.367  -5.783   1.929  0.00  0.00           C  
ATOM    918  C  LASP X  58      22.735  -6.528   3.117  0.00  0.00           C  
ATOM    919  O  LASP X  58      22.989  -7.723   3.291  0.00  0.00           O  
ATOM    920  CB LASP X  58      24.353  -4.707   2.399  0.00  0.00           C  
ATOM    921  CG LASP X  58      23.756  -3.481   3.106  0.00  0.00           C  
ATOM    922  OD1LASP X  58      22.577  -3.117   2.875  0.00  0.00           O  
ATOM    923  OD2LASP X  58      24.505  -2.863   3.898  0.00  0.00           O1-
ATOM    924  H  LASP X  58      21.981  -4.286   1.365  0.00  0.00           H  
ATOM    925  HA LASP X  58      23.942  -6.518   1.364  0.00  0.00           H  
ATOM    926  HB2LASP X  58      25.079  -5.181   3.055  0.00  0.00           H  
ATOM    927  HB3LASP X  58      24.887  -4.354   1.519  0.00  0.00           H  
ATOM    928  N  LARG X  59      21.865  -5.860   3.884  0.00  0.00           N  
ATOM    929  CA LARG X  59      20.988  -6.457   4.906  0.00  0.00           C  
ATOM    930  C  LARG X  59      19.849  -5.498   5.237  0.00  0.00           C  
ATOM    931  O  LARG X  59      19.987  -4.284   5.121  0.00  0.00           O  
ATOM    932  CB LARG X  59      21.789  -6.820   6.180  0.00  0.00           C  
ATOM    933  CG LARG X  59      21.255  -8.048   6.949  0.00  0.00           C  
ATOM    934  CD LARG X  59      20.165  -7.785   8.006  0.00  0.00           C  
ATOM    935  NE LARG X  59      18.928  -8.551   7.743  0.00  0.00           N  
ATOM    936  CZ LARG X  59      18.316  -9.445   8.495  0.00  0.00           C  
ATOM    937  NH1LARG X  59      18.716  -9.783   9.679  0.00  0.00           N1+
ATOM    938  NH2LARG X  59      17.251 -10.022   8.026  0.00  0.00           N  
ATOM    939  H  LARG X  59      21.727  -4.873   3.679  0.00  0.00           H  
ATOM    940  HA LARG X  59      20.556  -7.365   4.482  0.00  0.00           H  
ATOM    941  HB2LARG X  59      22.811  -7.061   5.885  0.00  0.00           H  
ATOM    942  HB3LARG X  59      21.853  -5.957   6.845  0.00  0.00           H  
ATOM    943  HG2LARG X  59      20.912  -8.799   6.236  0.00  0.00           H  
ATOM    944  HG3LARG X  59      22.104  -8.485   7.474  0.00  0.00           H  
ATOM    945  HD2LARG X  59      20.570  -8.053   8.982  0.00  0.00           H  
ATOM    946  HD3LARG X  59      19.935  -6.721   8.042  0.00  0.00           H  
ATOM    947  HE LARG X  59      18.460  -8.410   6.858  0.00  0.00           H  
ATOM    948 HH11LARG X  59      19.403  -9.202  10.148  0.00  0.00           H  
ATOM    949 HH12LARG X  59      18.201 -10.456  10.229  0.00  0.00           H  
ATOM    950 HH21LARG X  59      16.930  -9.730   7.108  0.00  0.00           H  
ATOM    951 HH22LARG X  59      16.844 -10.815   8.507  0.00  0.00           H  
ATOM    952  N  LASP X  60      18.736  -6.053   5.682  0.00  0.00           N  
ATOM    953  CA LASP X  60      17.561  -5.331   6.172  0.00  0.00           C  
ATOM    954  C  LASP X  60      17.831  -4.375   7.358  0.00  0.00           C  
ATOM    955  O  LASP X  60      18.830  -4.500   8.072  0.00  0.00           O  
ATOM    956  CB LASP X  60      16.507  -6.368   6.572  0.00  0.00           C  
ATOM    957  CG LASP X  60      16.339  -7.501   5.562  0.00  0.00           C  
ATOM    958  OD1LASP X  60      17.068  -8.517   5.690  0.00  0.00           O  
ATOM    959  OD2LASP X  60      15.530  -7.359   4.624  0.00  0.00           O1-
ATOM    960  H  LASP X  60      18.686  -7.059   5.672  0.00  0.00           H  
ATOM    961  HA LASP X  60      17.166  -4.740   5.354  0.00  0.00           H  
ATOM    962  HB2LASP X  60      16.845  -6.811   7.505  0.00  0.00           H  
ATOM    963  HB3LASP X  60      15.550  -5.875   6.744  0.00  0.00           H  
ATOM    964  N  LLEU X  61      16.907  -3.437   7.615  0.00  0.00           N  
ATOM    965  CA LLEU X  61      16.897  -2.633   8.855  0.00  0.00           C  
ATOM    966  C  LLEU X  61      16.015  -3.229   9.974  0.00  0.00           C  
ATOM    967  O  LLEU X  61      16.032  -2.738  11.106  0.00  0.00           O  
ATOM    968  CB LLEU X  61      16.608  -1.152   8.556  0.00  0.00           C  
ATOM    969  CG LLEU X  61      17.634  -0.490   7.609  0.00  0.00           C  
ATOM    970  CD1LLEU X  61      17.179   0.912   7.211  0.00  0.00           C  
ATOM    971  CD2LLEU X  61      19.013  -0.347   8.250  0.00  0.00           C  
ATOM    972  H  LLEU X  61      16.130  -3.333   6.973  0.00  0.00           H  
ATOM    973  HA LLEU X  61      17.893  -2.650   9.272  0.00  0.00           H  
ATOM    974  HB2LLEU X  61      15.609  -1.068   8.136  0.00  0.00           H  
ATOM    975  HB3LLEU X  61      16.616  -0.606   9.499  0.00  0.00           H  
ATOM    976  HG LLEU X  61      17.733  -1.082   6.700  0.00  0.00           H  
ATOM    977 HD11LLEU X  61      17.892   1.343   6.508  0.00  0.00           H  
ATOM    978 HD12LLEU X  61      16.208   0.844   6.731  0.00  0.00           H  
ATOM    979 HD13LLEU X  61      17.114   1.556   8.088  0.00  0.00           H  
ATOM    980 HD21LLEU X  61      19.687   0.163   7.562  0.00  0.00           H  
ATOM    981 HD22LLEU X  61      18.943   0.222   9.178  0.00  0.00           H  
ATOM    982 HD23LLEU X  61      19.426  -1.330   8.458  0.00  0.00           H  
ATOM    983  N  LILE X  62      15.311  -4.324   9.684  0.00  0.00           N  
ATOM    984  CA LILE X  62      14.512  -5.153  10.605  0.00  0.00           C  
ATOM    985  C  LILE X  62      14.770  -6.628  10.291  0.00  0.00           C  
ATOM    986  O  LILE X  62      15.113  -6.952   9.156  0.00  0.00           O  
ATOM    987  CB LILE X  62      13.004  -4.823  10.499  0.00  0.00           C  
ATOM    988  CG1LILE X  62      12.432  -5.239   9.122  0.00  0.00           C  
ATOM    989  CG2LILE X  62      12.747  -3.343  10.835  0.00  0.00           C  
ATOM    990  CD1LILE X  62      10.964  -4.887   8.893  0.00  0.00           C  
ATOM    991  H  LILE X  62      15.414  -4.695   8.750  0.00  0.00           H  
ATOM    992  HA LILE X  62      14.835  -4.979  11.628  0.00  0.00           H  
ATOM    993  HB LILE X  62      12.492  -5.418  11.255  0.00  0.00           H  
ATOM    994 HG12LILE X  62      13.018  -4.772   8.334  0.00  0.00           H  
ATOM    995 HG13LILE X  62      12.514  -6.319   9.014  0.00  0.00           H  
ATOM    996 HG21LILE X  62      11.682  -3.163  10.963  0.00  0.00           H  
ATOM    997 HG22LILE X  62      13.243  -3.085  11.771  0.00  0.00           H  
ATOM    998 HG23LILE X  62      13.124  -2.695  10.042  0.00  0.00           H  
ATOM    999 HD11LILE X  62      10.651  -5.257   7.917  0.00  0.00           H  
ATOM   1000 HD12LILE X  62      10.349  -5.347   9.664  0.00  0.00           H  
ATOM   1001 HD13LILE X  62      10.838  -3.809   8.910  0.00  0.00           H  
ATOM   1002  N  LASN X  63      14.558  -7.552  11.228  0.00  0.00           N  
ATOM   1003  CA LASN X  63      14.609  -8.974  10.884  0.00  0.00           C  
ATOM   1004  C  LASN X  63      13.312  -9.380  10.166  0.00  0.00           C  
ATOM   1005  O  LASN X  63      12.318  -9.748  10.788  0.00  0.00           O  
ATOM   1006  CB LASN X  63      15.004  -9.812  12.111  0.00  0.00           C  
ATOM   1007  CG LASN X  63      16.516  -9.921  12.165  0.00  0.00           C  
ATOM   1008  ND2LASN X  63      17.212  -8.894  12.589  0.00  0.00           N  
ATOM   1009  OD1LASN X  63      17.098 -10.900  11.711  0.00  0.00           O  
ATOM   1010  H  LASN X  63      14.158  -7.287  12.123  0.00  0.00           H  
ATOM   1011  HA LASN X  63      15.403  -9.126  10.149  0.00  0.00           H  
ATOM   1012  HB2LASN X  63      14.625  -9.374  13.034  0.00  0.00           H  
ATOM   1013  HB3LASN X  63      14.599 -10.820  12.015  0.00  0.00           H  
ATOM   1014 HD21LASN X  63      18.216  -8.881  12.460  0.00  0.00           H  
ATOM   1015 HD22LASN X  63      16.765  -8.086  12.986  0.00  0.00           H  
ATOM   1016  N  LVAL X  64      13.326  -9.254   8.836  0.00  0.00           N  
ATOM   1017  CA LVAL X  64      12.243  -9.688   7.944  0.00  0.00           C  
ATOM   1018  C  LVAL X  64      12.100 -11.207   8.036  0.00  0.00           C  
ATOM   1019  O  LVAL X  64      13.027 -11.942   7.694  0.00  0.00           O  
ATOM   1020  CB LVAL X  64      12.512  -9.247   6.488  0.00  0.00           C  
ATOM   1021  CG1LVAL X  64      11.414  -9.721   5.528  0.00  0.00           C  
ATOM   1022  CG2LVAL X  64      12.612  -7.721   6.368  0.00  0.00           C  
ATOM   1023  H  LVAL X  64      14.146  -8.835   8.416  0.00  0.00           H  
ATOM   1024  HA LVAL X  64      11.311  -9.233   8.276  0.00  0.00           H  
ATOM   1025  HB LVAL X  64      13.461  -9.673   6.165  0.00  0.00           H  
ATOM   1026 HG11LVAL X  64      11.611  -9.347   4.523  0.00  0.00           H  
ATOM   1027 HG12LVAL X  64      11.400 -10.807   5.483  0.00  0.00           H  
ATOM   1028 HG13LVAL X  64      10.441  -9.366   5.858  0.00  0.00           H  
ATOM   1029 HG21LVAL X  64      12.806  -7.452   5.330  0.00  0.00           H  
ATOM   1030 HG22LVAL X  64      11.685  -7.252   6.692  0.00  0.00           H  
ATOM   1031 HG23LVAL X  64      13.441  -7.347   6.967  0.00  0.00           H  
ATOM   1032  N  LTHR X  65      10.935 -11.676   8.471  0.00  0.00           N  
ATOM   1033  CA LTHR X  65      10.637 -13.089   8.740  0.00  0.00           C  
ATOM   1034  C  LTHR X  65       9.314 -13.476   8.085  0.00  0.00           C  
ATOM   1035  O  LTHR X  65       8.390 -12.668   8.005  0.00  0.00           O  
ATOM   1036  CB LTHR X  65      10.552 -13.368  10.255  0.00  0.00           C  
ATOM   1037  CG2LTHR X  65      10.556 -14.861  10.591  0.00  0.00           C  
ATOM   1038  OG1LTHR X  65      11.643 -12.843  10.963  0.00  0.00           O  
ATOM   1039  H  LTHR X  65      10.216 -10.999   8.697  0.00  0.00           H  
ATOM   1040  HA LTHR X  65      11.428 -13.711   8.324  0.00  0.00           H  
ATOM   1041  HB LTHR X  65       9.641 -12.911  10.645  0.00  0.00           H  
ATOM   1042  HG1LTHR X  65      11.328 -12.750  11.885  0.00  0.00           H  
ATOM   1043 HG21LTHR X  65      10.544 -14.987  11.673  0.00  0.00           H  
ATOM   1044 HG22LTHR X  65       9.676 -15.351  10.185  0.00  0.00           H  
ATOM   1045 HG23LTHR X  65      11.455 -15.329  10.189  0.00  0.00           H  
ATOM   1046  N  LSER X  66       9.179 -14.741   7.681  0.00  0.00           N  
ATOM   1047  CA LSER X  66       7.959 -15.313   7.090  0.00  0.00           C  
ATOM   1048  C  LSER X  66       6.685 -15.204   7.953  0.00  0.00           C  
ATOM   1049  O  LSER X  66       5.583 -15.399   7.442  0.00  0.00           O  
ATOM   1050  CB LSER X  66       8.226 -16.782   6.766  0.00  0.00           C  
ATOM   1051  OG LSER X  66       9.279 -16.864   5.828  0.00  0.00           O  
ATOM   1052  H  LSER X  66       9.992 -15.339   7.707  0.00  0.00           H  
ATOM   1053  HA LSER X  66       7.764 -14.785   6.157  0.00  0.00           H  
ATOM   1054  HB2LSER X  66       8.512 -17.308   7.678  0.00  0.00           H  
ATOM   1055  HB3LSER X  66       7.329 -17.242   6.348  0.00  0.00           H  
ATOM   1056  HG LSER X  66       8.871 -16.636   4.961  0.00  0.00           H  
ATOM   1057  N  LSER X  67       6.811 -14.859   9.235  0.00  0.00           N  
ATOM   1058  CA LSER X  67       5.730 -14.351  10.087  0.00  0.00           C  
ATOM   1059  C  LSER X  67       5.358 -12.921   9.665  0.00  0.00           C  
ATOM   1060  O  LSER X  67       6.022 -11.944  10.013  0.00  0.00           O  
ATOM   1061  CB LSER X  67       6.140 -14.424  11.572  0.00  0.00           C  
ATOM   1062  OG LSER X  67       7.552 -14.335  11.730  0.00  0.00           O  
ATOM   1063  H  LSER X  67       7.741 -14.705   9.594  0.00  0.00           H  
ATOM   1064  HA LSER X  67       4.851 -14.983   9.958  0.00  0.00           H  
ATOM   1065  HB2LSER X  67       5.648 -13.626  12.129  0.00  0.00           H  
ATOM   1066  HB3LSER X  67       5.805 -15.376  11.985  0.00  0.00           H  
ATOM   1067  HG LSER X  67       7.776 -14.029  12.642  0.00  0.00           H  
ATOM   1068  N  LALA X  68       4.266 -12.784   8.913  0.00  0.00           N  
ATOM   1069  CA LALA X  68       3.852 -11.515   8.312  0.00  0.00           C  
ATOM   1070  C  LALA X  68       3.641 -10.379   9.342  0.00  0.00           C  
ATOM   1071  O  LALA X  68       4.231  -9.307   9.200  0.00  0.00           O  
ATOM   1072  CB LALA X  68       2.606 -11.805   7.470  0.00  0.00           C  
ATOM   1073  H  LALA X  68       3.803 -13.623   8.593  0.00  0.00           H  
ATOM   1074  HA LALA X  68       4.642 -11.184   7.634  0.00  0.00           H  
ATOM   1075  HB1LALA X  68       2.305 -10.912   6.930  0.00  0.00           H  
ATOM   1076  HB2LALA X  68       2.830 -12.578   6.735  0.00  0.00           H  
ATOM   1077  HB3LALA X  68       1.789 -12.149   8.103  0.00  0.00           H  
ATOM   1078  N  LASP X  69       2.887 -10.620  10.426  0.00  0.00           N  
ATOM   1079  CA LASP X  69       2.723  -9.648  11.526  0.00  0.00           C  
ATOM   1080  C  LASP X  69       4.038  -9.313  12.260  0.00  0.00           C  
ATOM   1081  O  LASP X  69       4.158  -8.240  12.853  0.00  0.00           O  
ATOM   1082  CB LASP X  69       1.718 -10.158  12.568  0.00  0.00           C  
ATOM   1083  CG LASP X  69       0.260 -10.113  12.118  0.00  0.00           C  
ATOM   1084  OD1LASP X  69      -0.362  -9.021  12.127  0.00  0.00           O  
ATOM   1085  OD2LASP X  69      -0.329 -11.194  11.911  0.00  0.00           O1-
ATOM   1086  H  LASP X  69       2.405 -11.504  10.492  0.00  0.00           H  
ATOM   1087  HA LASP X  69       2.330  -8.718  11.117  0.00  0.00           H  
ATOM   1088  HB2LASP X  69       1.986 -11.177  12.856  0.00  0.00           H  
ATOM   1089  HB3LASP X  69       1.798  -9.537  13.461  0.00  0.00           H  
ATOM   1090  N  LGLU X  70       5.029 -10.208  12.258  0.00  0.00           N  
ATOM   1091  CA LGLU X  70       6.321  -9.961  12.908  0.00  0.00           C  
ATOM   1092  C  LGLU X  70       7.137  -8.927  12.142  0.00  0.00           C  
ATOM   1093  O  LGLU X  70       7.621  -7.952  12.729  0.00  0.00           O  
ATOM   1094  CB LGLU X  70       7.102 -11.270  13.044  0.00  0.00           C  
ATOM   1095  CG LGLU X  70       8.479 -11.130  13.708  0.00  0.00           C  
ATOM   1096  CD LGLU X  70       9.210 -12.471  13.686  0.00  0.00           C  
ATOM   1097  OE1LGLU X  70       8.567 -13.504  14.001  0.00  0.00           O  
ATOM   1098  OE2LGLU X  70      10.406 -12.518  13.324  0.00  0.00           O1-
ATOM   1099  H  LGLU X  70       4.933 -11.039  11.691  0.00  0.00           H  
ATOM   1100  HA LGLU X  70       6.138  -9.563  13.900  0.00  0.00           H  
ATOM   1101  HB2LGLU X  70       6.490 -11.975  13.603  0.00  0.00           H  
ATOM   1102  HB3LGLU X  70       7.276 -11.677  12.054  0.00  0.00           H  
ATOM   1103  HG2LGLU X  70       9.073 -10.385  13.176  0.00  0.00           H  
ATOM   1104  HG3LGLU X  70       8.353 -10.808  14.741  0.00  0.00           H  
ATOM   1105  N  LTHR X  71       7.234  -9.118  10.825  0.00  0.00           N  
ATOM   1106  CA LTHR X  71       7.863  -8.146   9.931  0.00  0.00           C  
ATOM   1107  C  LTHR X  71       7.106  -6.823   9.980  0.00  0.00           C  
ATOM   1108  O  LTHR X  71       7.730  -5.784  10.154  0.00  0.00           O  
ATOM   1109  CB LTHR X  71       7.936  -8.674   8.493  0.00  0.00           C  
ATOM   1110  CG2LTHR X  71       8.681  -7.709   7.574  0.00  0.00           C  
ATOM   1111  OG1LTHR X  71       8.677  -9.869   8.470  0.00  0.00           O  
ATOM   1112  H  LTHR X  71       6.811  -9.952  10.429  0.00  0.00           H  
ATOM   1113  HA LTHR X  71       8.882  -7.961  10.274  0.00  0.00           H  
ATOM   1114  HB LTHR X  71       6.933  -8.854   8.104  0.00  0.00           H  
ATOM   1115  HG1LTHR X  71       8.077 -10.625   8.573  0.00  0.00           H  
ATOM   1116 HG21LTHR X  71       8.684  -8.109   6.562  0.00  0.00           H  
ATOM   1117 HG22LTHR X  71       8.198  -6.734   7.557  0.00  0.00           H  
ATOM   1118 HG23LTHR X  71       9.705  -7.585   7.924  0.00  0.00           H  
ATOM   1119  N  LLEU X  72       5.771  -6.854   9.912  0.00  0.00           N  
ATOM   1120  CA LLEU X  72       4.914  -5.665   9.936  0.00  0.00           C  
ATOM   1121  C  LLEU X  72       5.104  -4.805  11.193  0.00  0.00           C  
ATOM   1122  O  LLEU X  72       5.298  -3.596  11.083  0.00  0.00           O  
ATOM   1123  CB LLEU X  72       3.462  -6.145   9.803  0.00  0.00           C  
ATOM   1124  CG LLEU X  72       2.395  -5.053   9.967  0.00  0.00           C  
ATOM   1125  CD1LLEU X  72       2.484  -4.003   8.860  0.00  0.00           C  
ATOM   1126  CD2LLEU X  72       1.017  -5.708   9.967  0.00  0.00           C  
ATOM   1127  H  LLEU X  72       5.318  -7.754   9.781  0.00  0.00           H  
ATOM   1128  HA LLEU X  72       5.158  -5.036   9.080  0.00  0.00           H  
ATOM   1129  HB2LLEU X  72       3.339  -6.631   8.836  0.00  0.00           H  
ATOM   1130  HB3LLEU X  72       3.291  -6.888  10.578  0.00  0.00           H  
ATOM   1131  HG LLEU X  72       2.520  -4.565  10.930  0.00  0.00           H  
ATOM   1132 HD11LLEU X  72       1.655  -3.301   8.951  0.00  0.00           H  
ATOM   1133 HD12LLEU X  72       3.413  -3.442   8.962  0.00  0.00           H  
ATOM   1134 HD13LLEU X  72       2.462  -4.480   7.881  0.00  0.00           H  
ATOM   1135 HD21LLEU X  72       0.266  -4.956  10.199  0.00  0.00           H  
ATOM   1136 HD22LLEU X  72       0.813  -6.167   9.001  0.00  0.00           H  
ATOM   1137 HD23LLEU X  72       0.975  -6.472  10.744  0.00  0.00           H  
ATOM   1138  N  LASP X  73       5.058  -5.408  12.382  0.00  0.00           N  
ATOM   1139  CA LASP X  73       5.198  -4.655  13.631  0.00  0.00           C  
ATOM   1140  C  LASP X  73       6.626  -4.126  13.839  0.00  0.00           C  
ATOM   1141  O  LASP X  73       6.795  -2.990  14.288  0.00  0.00           O  
ATOM   1142  CB LASP X  73       4.730  -5.527  14.799  0.00  0.00           C  
ATOM   1143  CG LASP X  73       4.608  -4.732  16.099  0.00  0.00           C  
ATOM   1144  OD1LASP X  73       3.919  -3.689  16.108  0.00  0.00           O  
ATOM   1145  OD2LASP X  73       5.137  -5.195  17.137  0.00  0.00           O1-
ATOM   1146  H  LASP X  73       4.861  -6.402  12.428  0.00  0.00           H  
ATOM   1147  HA LASP X  73       4.552  -3.781  13.576  0.00  0.00           H  
ATOM   1148  HB2LASP X  73       3.745  -5.934  14.561  0.00  0.00           H  
ATOM   1149  HB3LASP X  73       5.418  -6.363  14.928  0.00  0.00           H  
ATOM   1150  N  LSER X  74       7.638  -4.895  13.414  0.00  0.00           N  
ATOM   1151  CA LSER X  74       9.034  -4.433  13.379  0.00  0.00           C  
ATOM   1152  C  LSER X  74       9.186  -3.240  12.432  0.00  0.00           C  
ATOM   1153  O  LSER X  74       9.830  -2.249  12.767  0.00  0.00           O  
ATOM   1154  CB LSER X  74       9.989  -5.531  12.888  0.00  0.00           C  
ATOM   1155  OG LSER X  74       9.853  -6.754  13.584  0.00  0.00           O  
ATOM   1156  H  LSER X  74       7.419  -5.809  13.041  0.00  0.00           H  
ATOM   1157  HA LSER X  74       9.337  -4.124  14.381  0.00  0.00           H  
ATOM   1158  HB2LSER X  74       9.813  -5.721  11.830  0.00  0.00           H  
ATOM   1159  HB3LSER X  74      11.011  -5.171  13.009  0.00  0.00           H  
ATOM   1160  HG LSER X  74       9.046  -7.193  13.252  0.00  0.00           H  
ATOM   1161  N  LPHE X  75       8.571  -3.326  11.249  0.00  0.00           N  
ATOM   1162  CA LPHE X  75       8.612  -2.305  10.207  0.00  0.00           C  
ATOM   1163  C  LPHE X  75       7.916  -1.018  10.648  0.00  0.00           C  
ATOM   1164  O  LPHE X  75       8.468   0.056  10.442  0.00  0.00           O  
ATOM   1165  CB LPHE X  75       7.983  -2.882   8.929  0.00  0.00           C  
ATOM   1166  CG LPHE X  75       8.149  -2.055   7.672  0.00  0.00           C  
ATOM   1167  CD1LPHE X  75       9.432  -1.669   7.239  0.00  0.00           C  
ATOM   1168  CD2LPHE X  75       7.029  -1.761   6.874  0.00  0.00           C  
ATOM   1169  CE1LPHE X  75       9.594  -0.995   6.019  0.00  0.00           C  
ATOM   1170  CE2LPHE X  75       7.195  -1.082   5.658  0.00  0.00           C  
ATOM   1171  CZ LPHE X  75       8.474  -0.693   5.227  0.00  0.00           C  
ATOM   1172  H  LPHE X  75       8.062  -4.178  11.037  0.00  0.00           H  
ATOM   1173  HA LPHE X  75       9.654  -2.057  10.010  0.00  0.00           H  
ATOM   1174  HB2LPHE X  75       8.432  -3.849   8.717  0.00  0.00           H  
ATOM   1175  HB3LPHE X  75       6.922  -3.055   9.105  0.00  0.00           H  
ATOM   1176  HD1LPHE X  75      10.303  -1.899   7.832  0.00  0.00           H  
ATOM   1177  HD2LPHE X  75       6.042  -2.078   7.179  0.00  0.00           H  
ATOM   1178  HE1LPHE X  75      10.587  -0.727   5.692  0.00  0.00           H  
ATOM   1179  HE2LPHE X  75       6.337  -0.890   5.038  0.00  0.00           H  
ATOM   1180  HZ LPHE X  75       8.592  -0.187   4.281  0.00  0.00           H  
ATOM   1181  N  LGLY X  76       6.765  -1.109  11.321  0.00  0.00           N  
ATOM   1182  CA LGLY X  76       6.090   0.052  11.905  0.00  0.00           C  
ATOM   1183  C  LGLY X  76       6.902   0.720  13.020  0.00  0.00           C  
ATOM   1184  O  LGLY X  76       7.053   1.942  13.034  0.00  0.00           O  
ATOM   1185  H  LGLY X  76       6.339  -2.025  11.428  0.00  0.00           H  
ATOM   1186  HA2LGLY X  76       5.907   0.787  11.122  0.00  0.00           H  
ATOM   1187  HA3LGLY X  76       5.133  -0.262  12.320  0.00  0.00           H  
ATOM   1188  N  LGLU X  77       7.499  -0.070  13.919  0.00  0.00           N  
ATOM   1189  CA LGLU X  77       8.333   0.455  15.008  0.00  0.00           C  
ATOM   1190  C  LGLU X  77       9.598   1.148  14.468  0.00  0.00           C  
ATOM   1191  O  LGLU X  77       9.935   2.264  14.878  0.00  0.00           O  
ATOM   1192  CB LGLU X  77       8.663  -0.673  15.999  0.00  0.00           C  
ATOM   1193  CG LGLU X  77       9.228  -0.127  17.321  0.00  0.00           C  
ATOM   1194  CD LGLU X  77      10.579  -0.739  17.693  0.00  0.00           C  
ATOM   1195  OE1LGLU X  77      11.551   0.027  17.893  0.00  0.00           O  
ATOM   1196  OE2LGLU X  77      10.667  -1.976  17.890  0.00  0.00           O1-
ATOM   1197  H  LGLU X  77       7.367  -1.074  13.856  0.00  0.00           H  
ATOM   1198  HA LGLU X  77       7.755   1.201  15.548  0.00  0.00           H  
ATOM   1199  HB2LGLU X  77       7.751  -1.227  16.226  0.00  0.00           H  
ATOM   1200  HB3LGLU X  77       9.371  -1.362  15.536  0.00  0.00           H  
ATOM   1201  HG2LGLU X  77       9.324   0.960  17.272  0.00  0.00           H  
ATOM   1202  HG3LGLU X  77       8.516  -0.345  18.119  0.00  0.00           H  
ATOM   1203  N  LTRP X  78      10.250   0.534  13.477  0.00  0.00           N  
ATOM   1204  CA LTRP X  78      11.349   1.124  12.712  0.00  0.00           C  
ATOM   1205  C  LTRP X  78      10.920   2.389  11.951  0.00  0.00           C  
ATOM   1206  O  LTRP X  78      11.619   3.398  12.004  0.00  0.00           O  
ATOM   1207  CB LTRP X  78      11.920   0.051  11.772  0.00  0.00           C  
ATOM   1208  CG LTRP X  78      12.867   0.551  10.727  0.00  0.00           C  
ATOM   1209  CD1LTRP X  78      14.189   0.771  10.902  0.00  0.00           C  
ATOM   1210  CD2LTRP X  78      12.561   0.994   9.368  0.00  0.00           C  
ATOM   1211  CE2LTRP X  78      13.759   1.493   8.781  0.00  0.00           C  
ATOM   1212  CE3LTRP X  78      11.390   1.049   8.579  0.00  0.00           C  
ATOM   1213  NE1LTRP X  78      14.717   1.333   9.757  0.00  0.00           N  
ATOM   1214  CZ2LTRP X  78      13.793   2.024   7.485  0.00  0.00           C  
ATOM   1215  CZ3LTRP X  78      11.417   1.571   7.271  0.00  0.00           C  
ATOM   1216  CH2LTRP X  78      12.618   2.048   6.719  0.00  0.00           C  
ATOM   1217  H  LTRP X  78       9.938  -0.397  13.208  0.00  0.00           H  
ATOM   1218  HA LTRP X  78      12.142   1.421  13.399  0.00  0.00           H  
ATOM   1219  HB2LTRP X  78      12.422  -0.709  12.372  0.00  0.00           H  
ATOM   1220  HB3LTRP X  78      11.095  -0.433  11.250  0.00  0.00           H  
ATOM   1221  HD1LTRP X  78      14.735   0.584  11.821  0.00  0.00           H  
ATOM   1222  HE1LTRP X  78      15.666   1.690   9.698  0.00  0.00           H  
ATOM   1223  HE3LTRP X  78      10.459   0.688   8.990  0.00  0.00           H  
ATOM   1224  HZ2LTRP X  78      14.714   2.420   7.092  0.00  0.00           H  
ATOM   1225  HZ3LTRP X  78      10.504   1.610   6.693  0.00  0.00           H  
ATOM   1226  HH2LTRP X  78      12.636   2.459   5.721  0.00  0.00           H  
ATOM   1227  N  LARG X  79       9.750   2.402  11.303  0.00  0.00           N  
ATOM   1228  CA LARG X  79       9.287   3.515  10.454  0.00  0.00           C  
ATOM   1229  C  LARG X  79       9.184   4.847  11.204  0.00  0.00           C  
ATOM   1230  O  LARG X  79       9.531   5.883  10.636  0.00  0.00           O  
ATOM   1231  CB LARG X  79       7.969   3.094   9.779  0.00  0.00           C  
ATOM   1232  CG LARG X  79       7.375   4.151   8.843  0.00  0.00           C  
ATOM   1233  CD LARG X  79       6.230   4.944   9.482  0.00  0.00           C  
ATOM   1234  NE LARG X  79       5.772   5.956   8.526  0.00  0.00           N  
ATOM   1235  CZ LARG X  79       4.891   6.913   8.701  0.00  0.00           C  
ATOM   1236  NH1LARG X  79       4.169   7.050   9.771  0.00  0.00           N1+
ATOM   1237  NH2LARG X  79       4.759   7.805   7.774  0.00  0.00           N  
ATOM   1238  H  LARG X  79       9.210   1.541  11.291  0.00  0.00           H  
ATOM   1239  HA LARG X  79      10.032   3.664   9.672  0.00  0.00           H  
ATOM   1240  HB2LARG X  79       8.177   2.214   9.170  0.00  0.00           H  
ATOM   1241  HB3LARG X  79       7.231   2.812  10.531  0.00  0.00           H  
ATOM   1242  HG2LARG X  79       8.157   4.834   8.510  0.00  0.00           H  
ATOM   1243  HG3LARG X  79       6.988   3.649   7.958  0.00  0.00           H  
ATOM   1244  HD2LARG X  79       5.409   4.269   9.734  0.00  0.00           H  
ATOM   1245  HD3LARG X  79       6.581   5.431  10.393  0.00  0.00           H  
ATOM   1246  HE LARG X  79       6.244   5.976   7.630  0.00  0.00           H  
ATOM   1247 HH11LARG X  79       4.315   6.421  10.553  0.00  0.00           H  
ATOM   1248 HH12LARG X  79       3.584   7.857   9.872  0.00  0.00           H  
ATOM   1249 HH21LARG X  79       5.412   7.809   7.006  0.00  0.00           H  
ATOM   1250 HH22LARG X  79       4.197   8.624   7.965  0.00  0.00           H  
ATOM   1251  N  LALA X  80       8.773   4.831  12.472  0.00  0.00           N  
ATOM   1252  CA LALA X  80       8.809   6.017  13.337  0.00  0.00           C  
ATOM   1253  C  LALA X  80      10.188   6.287  13.977  0.00  0.00           C  
ATOM   1254  O  LALA X  80      10.507   7.429  14.301  0.00  0.00           O  
ATOM   1255  CB LALA X  80       7.738   5.854  14.415  0.00  0.00           C  
ATOM   1256  H  LALA X  80       8.460   3.949  12.857  0.00  0.00           H  
ATOM   1257  HA LALA X  80       8.562   6.894  12.742  0.00  0.00           H  
ATOM   1258  HB1LALA X  80       7.652   6.778  14.990  0.00  0.00           H  
ATOM   1259  HB2LALA X  80       6.773   5.627  13.962  0.00  0.00           H  
ATOM   1260  HB3LALA X  80       8.029   5.049  15.085  0.00  0.00           H  
ATOM   1261  N  LSER X  81      11.016   5.256  14.159  0.00  0.00           N  
ATOM   1262  CA LSER X  81      12.345   5.357  14.793  0.00  0.00           C  
ATOM   1263  C  LSER X  81      13.479   5.727  13.825  0.00  0.00           C  
ATOM   1264  O  LSER X  81      14.578   6.074  14.261  0.00  0.00           O  
ATOM   1265  CB LSER X  81      12.685   4.039  15.493  0.00  0.00           C  
ATOM   1266  OG LSER X  81      11.618   3.672  16.351  0.00  0.00           O  
ATOM   1267  H  LSER X  81      10.714   4.341  13.849  0.00  0.00           H  
ATOM   1268  HA LSER X  81      12.312   6.133  15.558  0.00  0.00           H  
ATOM   1269  HB2LSER X  81      12.847   3.254  14.752  0.00  0.00           H  
ATOM   1270  HB3LSER X  81      13.597   4.165  16.079  0.00  0.00           H  
ATOM   1271  HG LSER X  81      10.976   3.160  15.807  0.00  0.00           H  
ATOM   1272  N  LASP X  82      13.229   5.660  12.519  0.00  0.00           N  
ATOM   1273  CA LASP X  82      14.225   5.783  11.453  0.00  0.00           C  
ATOM   1274  C  LASP X  82      13.644   6.543  10.249  0.00  0.00           C  
ATOM   1275  O  LASP X  82      14.012   7.693  10.008  0.00  0.00           O  
ATOM   1276  CB LASP X  82      14.713   4.360  11.121  0.00  0.00           C  
ATOM   1277  CG LASP X  82      15.700   4.256   9.960  0.00  0.00           C  
ATOM   1278  OD1LASP X  82      15.324   4.573   8.814  0.00  0.00           O  
ATOM   1279  OD2LASP X  82      16.832   3.768  10.180  0.00  0.00           O1-
ATOM   1280  H  LASP X  82      12.338   5.253  12.260  0.00  0.00           H  
ATOM   1281  HA LASP X  82      15.080   6.360  11.808  0.00  0.00           H  
ATOM   1282  HB2LASP X  82      15.164   3.924  12.013  0.00  0.00           H  
ATOM   1283  HB3LASP X  82      13.850   3.750  10.862  0.00  0.00           H  
ATOM   1284  N  LLEU X  83      12.690   5.950   9.523  0.00  0.00           N  
ATOM   1285  CA LLEU X  83      12.294   6.469   8.211  0.00  0.00           C  
ATOM   1286  C  LLEU X  83      11.623   7.849   8.263  0.00  0.00           C  
ATOM   1287  O  LLEU X  83      11.945   8.693   7.433  0.00  0.00           O  
ATOM   1288  CB LLEU X  83      11.424   5.428   7.495  0.00  0.00           C  
ATOM   1289  CG LLEU X  83      11.004   5.826   6.067  0.00  0.00           C  
ATOM   1290  CD1LLEU X  83      12.166   5.957   5.089  0.00  0.00           C  
ATOM   1291  CD2LLEU X  83      10.037   4.778   5.531  0.00  0.00           C  
ATOM   1292  H  LLEU X  83      12.435   5.003   9.763  0.00  0.00           H  
ATOM   1293  HA LLEU X  83      13.211   6.591   7.633  0.00  0.00           H  
ATOM   1294  HB2LLEU X  83      11.974   4.491   7.453  0.00  0.00           H  
ATOM   1295  HB3LLEU X  83      10.525   5.270   8.088  0.00  0.00           H  
ATOM   1296  HG LLEU X  83      10.488   6.780   6.095  0.00  0.00           H  
ATOM   1297 HD11LLEU X  83      11.798   6.291   4.122  0.00  0.00           H  
ATOM   1298 HD12LLEU X  83      12.880   6.699   5.443  0.00  0.00           H  
ATOM   1299 HD13LLEU X  83      12.662   4.997   4.966  0.00  0.00           H  
ATOM   1300 HD21LLEU X  83       9.666   5.086   4.556  0.00  0.00           H  
ATOM   1301 HD22LLEU X  83      10.532   3.813   5.446  0.00  0.00           H  
ATOM   1302 HD23LLEU X  83       9.195   4.689   6.214  0.00  0.00           H  
ATOM   1303  N  LMET X  84      10.738   8.125   9.230  0.00  0.00           N  
ATOM   1304  CA LMET X  84      10.187   9.482   9.409  0.00  0.00           C  
ATOM   1305  C  LMET X  84      11.262  10.494   9.820  0.00  0.00           C  
ATOM   1306  O  LMET X  84      11.250  11.627   9.345  0.00  0.00           O  
ATOM   1307  CB LMET X  84       9.039   9.503  10.428  0.00  0.00           C  
ATOM   1308  CG LMET X  84       7.728   8.997   9.818  0.00  0.00           C  
ATOM   1309  SD LMET X  84       6.238   9.504  10.712  0.00  0.00           S  
ATOM   1310  CE LMET X  84       6.442   8.539  12.226  0.00  0.00           C  
ATOM   1311  H  LMET X  84      10.478   7.387   9.878  0.00  0.00           H  
ATOM   1312  HA LMET X  84       9.799   9.831   8.453  0.00  0.00           H  
ATOM   1313  HB2LMET X  84       9.301   8.915  11.309  0.00  0.00           H  
ATOM   1314  HB3LMET X  84       8.877  10.536  10.741  0.00  0.00           H  
ATOM   1315  HG2LMET X  84       7.638   9.408   8.812  0.00  0.00           H  
ATOM   1316  HG3LMET X  84       7.757   7.910   9.747  0.00  0.00           H  
ATOM   1317  HE1LMET X  84       5.622   8.754  12.909  0.00  0.00           H  
ATOM   1318  HE2LMET X  84       6.455   7.479  11.981  0.00  0.00           H  
ATOM   1319  HE3LMET X  84       7.380   8.799  12.709  0.00  0.00           H  
ATOM   1320  N  LTHR X  85      12.221  10.089  10.654  0.00  0.00           N  
ATOM   1321  CA LTHR X  85      13.350  10.937  11.079  0.00  0.00           C  
ATOM   1322  C  LTHR X  85      14.248  11.297   9.890  0.00  0.00           C  
ATOM   1323  O  LTHR X  85      14.817  12.391   9.836  0.00  0.00           O  
ATOM   1324  CB LTHR X  85      14.161  10.225  12.176  0.00  0.00           C  
ATOM   1325  CG2LTHR X  85      15.116  11.159  12.913  0.00  0.00           C  
ATOM   1326  OG1LTHR X  85      13.261   9.711  13.133  0.00  0.00           O  
ATOM   1327  H  LTHR X  85      12.204   9.139  10.997  0.00  0.00           H  
ATOM   1328  HA LTHR X  85      12.957  11.866  11.492  0.00  0.00           H  
ATOM   1329  HB LTHR X  85      14.729   9.400  11.746  0.00  0.00           H  
ATOM   1330  HG1LTHR X  85      13.782   9.327  13.865  0.00  0.00           H  
ATOM   1331 HG21LTHR X  85      15.630  10.612  13.705  0.00  0.00           H  
ATOM   1332 HG22LTHR X  85      15.864  11.549  12.224  0.00  0.00           H  
ATOM   1333 HG23LTHR X  85      14.564  11.990  13.352  0.00  0.00           H  
ATOM   1334  N  LARG X  86      14.338  10.411   8.892  0.00  0.00           N  
ATOM   1335  CA LARG X  86      15.014  10.657   7.610  0.00  0.00           C  
ATOM   1336  C  LARG X  86      14.182  11.452   6.607  0.00  0.00           C  
ATOM   1337  O  LARG X  86      14.736  12.333   5.954  0.00  0.00           O  
ATOM   1338  CB LARG X  86      15.474   9.317   7.018  0.00  0.00           C  
ATOM   1339  CG LARG X  86      16.596   8.733   7.885  0.00  0.00           C  
ATOM   1340  CD LARG X  86      17.298   7.537   7.249  0.00  0.00           C  
ATOM   1341  NE LARG X  86      16.407   6.386   7.092  0.00  0.00           N  
ATOM   1342  CZ LARG X  86      15.842   5.925   6.000  0.00  0.00           C  
ATOM   1343  NH1LARG X  86      15.966   6.471   4.832  0.00  0.00           N1+
ATOM   1344  NH2LARG X  86      15.116   4.863   6.078  0.00  0.00           N  
ATOM   1345  H  LARG X  86      13.923   9.495   9.047  0.00  0.00           H  
ATOM   1346  HA LARG X  86      15.900  11.269   7.776  0.00  0.00           H  
ATOM   1347  HB2LARG X  86      14.637   8.619   6.961  0.00  0.00           H  
ATOM   1348  HB3LARG X  86      15.857   9.486   6.011  0.00  0.00           H  
ATOM   1349  HG2LARG X  86      17.342   9.508   8.033  0.00  0.00           H  
ATOM   1350  HG3LARG X  86      16.209   8.440   8.860  0.00  0.00           H  
ATOM   1351  HD2LARG X  86      17.724   7.830   6.294  0.00  0.00           H  
ATOM   1352  HD3LARG X  86      18.118   7.247   7.902  0.00  0.00           H  
ATOM   1353  HE LARG X  86      16.190   5.844   7.926  0.00  0.00           H  
ATOM   1354 HH11LARG X  86      16.634   7.205   4.668  0.00  0.00           H  
ATOM   1355 HH12LARG X  86      15.422   6.087   4.057  0.00  0.00           H  
ATOM   1356 HH21LARG X  86      14.987   4.464   7.008  0.00  0.00           H  
ATOM   1357 HH22LARG X  86      14.791   4.438   5.208  0.00  0.00           H  
ATOM   1358  N  LLYS X  87      12.886  11.160   6.454  0.00  0.00           N  
ATOM   1359  CA LLYS X  87      12.059  11.653   5.338  0.00  0.00           C  
ATOM   1360  C  LLYS X  87      10.626  11.974   5.762  0.00  0.00           C  
ATOM   1361  O  LLYS X  87       9.931  11.108   6.298  0.00  0.00           O  
ATOM   1362  CB LLYS X  87      12.056  10.620   4.189  0.00  0.00           C  
ATOM   1363  CG LLYS X  87      13.469  10.370   3.639  0.00  0.00           C  
ATOM   1364  CD LLYS X  87      13.508   9.411   2.449  0.00  0.00           C  
ATOM   1365  CE LLYS X  87      14.976   9.224   2.049  0.00  0.00           C  
ATOM   1366  NZ LLYS X  87      15.127   8.153   1.044  0.00  0.00           N1+
ATOM   1367  H  LLYS X  87      12.503  10.414   7.026  0.00  0.00           H  
ATOM   1368  HA LLYS X  87      12.495  12.575   4.954  0.00  0.00           H  
ATOM   1369  HB2LLYS X  87      11.637   9.678   4.546  0.00  0.00           H  
ATOM   1370  HB3LLYS X  87      11.425  10.995   3.380  0.00  0.00           H  
ATOM   1371  HG2LLYS X  87      13.902  11.325   3.345  0.00  0.00           H  
ATOM   1372  HG3LLYS X  87      14.086   9.932   4.422  0.00  0.00           H  
ATOM   1373  HD2LLYS X  87      13.080   8.452   2.748  0.00  0.00           H  
ATOM   1374  HD3LLYS X  87      12.940   9.826   1.614  0.00  0.00           H  
ATOM   1375  HE2LLYS X  87      15.367  10.168   1.659  0.00  0.00           H  
ATOM   1376  HE3LLYS X  87      15.550   8.959   2.941  0.00  0.00           H  
ATOM   1377  HZ1LLYS X  87      16.102   7.996   0.814  0.00  0.00           H  
ATOM   1378  HZ2LLYS X  87      14.759   7.278   1.422  0.00  0.00           H  
ATOM   1379  HZ3LLYS X  87      14.675   8.387   0.167  0.00  0.00           H  
ATOM   1380  N  LSER X  88      10.150  13.174   5.425  0.00  0.00           N  
ATOM   1381  CA LSER X  88       8.714  13.491   5.431  0.00  0.00           C  
ATOM   1382  C  LSER X  88       7.990  12.579   4.442  0.00  0.00           C  
ATOM   1383  O  LSER X  88       8.259  12.630   3.243  0.00  0.00           O  
ATOM   1384  CB LSER X  88       8.459  14.944   5.027  0.00  0.00           C  
ATOM   1385  OG LSER X  88       8.975  15.833   5.998  0.00  0.00           O  
ATOM   1386  H  LSER X  88      10.783  13.837   4.991  0.00  0.00           H  
ATOM   1387  HA LSER X  88       8.309  13.332   6.431  0.00  0.00           H  
ATOM   1388  HB2LSER X  88       8.935  15.141   4.064  0.00  0.00           H  
ATOM   1389  HB3LSER X  88       7.385  15.111   4.927  0.00  0.00           H  
ATOM   1390  HG LSER X  88       9.081  16.691   5.545  0.00  0.00           H  
ATOM   1391  N  LHID X  89       7.116  11.719   4.958  0.00  0.00           N  
ATOM   1392  CA LHID X  89       6.316  10.770   4.191  0.00  0.00           C  
ATOM   1393  C  LHID X  89       5.149  10.257   5.054  0.00  0.00           C  
ATOM   1394  O  LHID X  89       5.180  10.364   6.283  0.00  0.00           O  
ATOM   1395  CB LHID X  89       7.199   9.599   3.722  0.00  0.00           C  
ATOM   1396  CG LHID X  89       7.502   8.603   4.809  0.00  0.00           C  
ATOM   1397  CD2LHID X  89       6.853   7.415   4.994  0.00  0.00           C  
ATOM   1398  ND1LHID X  89       8.319   8.792   5.898  0.00  0.00           N  
ATOM   1399  CE1LHID X  89       8.171   7.737   6.711  0.00  0.00           C  
ATOM   1400  NE2LHID X  89       7.272   6.873   6.211  0.00  0.00           N  
ATOM   1401  H  LHID X  89       6.923  11.762   5.948  0.00  0.00           H  
ATOM   1402  HA LHID X  89       5.907  11.282   3.320  0.00  0.00           H  
ATOM   1403  HB2LHID X  89       6.682   9.081   2.917  0.00  0.00           H  
ATOM   1404  HB3LHID X  89       8.137   9.974   3.312  0.00  0.00           H  
ATOM   1405  HD1LHID X  89       8.929   9.596   6.058  0.00  0.00           H  
ATOM   1406  HD2LHID X  89       6.095   7.014   4.343  0.00  0.00           H  
ATOM   1407  HE1LHID X  89       8.707   7.593   7.639  0.00  0.00           H  
ATOM   1408  N  LASP X  90       4.149   9.631   4.430  0.00  0.00           N  
ATOM   1409  CA LASP X  90       2.908   9.178   5.073  0.00  0.00           C  
ATOM   1410  C  LASP X  90       2.529   7.716   4.844  0.00  0.00           C  
ATOM   1411  O  LASP X  90       1.696   7.207   5.589  0.00  0.00           O  
ATOM   1412  CB LASP X  90       1.763  10.133   4.727  0.00  0.00           C  
ATOM   1413  CG LASP X  90       1.931  11.432   5.504  0.00  0.00           C  
ATOM   1414  OD1LASP X  90       1.910  11.384   6.757  0.00  0.00           O  
ATOM   1415  OD2LASP X  90       2.084  12.501   4.882  0.00  0.00           O1-
ATOM   1416  H  LASP X  90       4.216   9.540   3.421  0.00  0.00           H  
ATOM   1417  HA LASP X  90       3.040   9.230   6.150  0.00  0.00           H  
ATOM   1418  HB2LASP X  90       1.739  10.319   3.652  0.00  0.00           H  
ATOM   1419  HB3LASP X  90       0.812   9.684   5.017  0.00  0.00           H  
ATOM   1420  N  LASN X  91       3.169   6.989   3.928  0.00  0.00           N  
ATOM   1421  CA LASN X  91       3.162   5.525   4.000  0.00  0.00           C  
ATOM   1422  C  LASN X  91       4.511   4.933   3.587  0.00  0.00           C  
ATOM   1423  O  LASN X  91       5.186   5.483   2.717  0.00  0.00           O  
ATOM   1424  CB LASN X  91       1.975   4.942   3.215  0.00  0.00           C  
ATOM   1425  CG LASN X  91       1.650   3.537   3.688  0.00  0.00           C  
ATOM   1426  ND2LASN X  91       0.627   3.368   4.489  0.00  0.00           N  
ATOM   1427  OD1LASN X  91       2.336   2.585   3.363  0.00  0.00           O  
ATOM   1428  H  LASN X  91       3.823   7.439   3.296  0.00  0.00           H  
ATOM   1429  HA LASN X  91       3.021   5.254   5.043  0.00  0.00           H  
ATOM   1430  HB2LASN X  91       1.095   5.563   3.367  0.00  0.00           H  
ATOM   1431  HB3LASN X  91       2.208   4.915   2.152  0.00  0.00           H  
ATOM   1432 HD21LASN X  91       0.454   2.445   4.857  0.00  0.00           H  
ATOM   1433 HD22LASN X  91       0.060   4.144   4.795  0.00  0.00           H  
ATOM   1434  N  LALA X  92       4.902   3.824   4.207  0.00  0.00           N  
ATOM   1435  CA LALA X  92       6.047   3.025   3.789  0.00  0.00           C  
ATOM   1436  C  LALA X  92       5.584   1.611   3.422  0.00  0.00           C  
ATOM   1437  O  LALA X  92       5.004   0.926   4.262  0.00  0.00           O  
ATOM   1438  CB LALA X  92       7.095   3.028   4.903  0.00  0.00           C  
ATOM   1439  H  LALA X  92       4.281   3.416   4.893  0.00  0.00           H  
ATOM   1440  HA LALA X  92       6.504   3.477   2.914  0.00  0.00           H  
ATOM   1441  HB1LALA X  92       8.014   2.566   4.544  0.00  0.00           H  
ATOM   1442  HB2LALA X  92       7.296   4.057   5.198  0.00  0.00           H  
ATOM   1443  HB3LALA X  92       6.731   2.469   5.765  0.00  0.00           H  
ATOM   1444  N  LLEU X  93       5.860   1.161   2.195  0.00  0.00           N  
ATOM   1445  CA LLEU X  93       5.570  -0.208   1.758  0.00  0.00           C  
ATOM   1446  C  LLEU X  93       6.851  -1.026   1.593  0.00  0.00           C  
ATOM   1447  O  LLEU X  93       7.716  -0.667   0.796  0.00  0.00           O  
ATOM   1448  CB LLEU X  93       4.749  -0.214   0.460  0.00  0.00           C  
ATOM   1449  CG LLEU X  93       3.315   0.329   0.588  0.00  0.00           C  
ATOM   1450  CD1LLEU X  93       2.653   0.241  -0.784  0.00  0.00           C  
ATOM   1451  CD2LLEU X  93       2.460  -0.476   1.564  0.00  0.00           C  
ATOM   1452  H  LLEU X  93       6.342   1.783   1.553  0.00  0.00           H  
ATOM   1453  HA LLEU X  93       4.974  -0.703   2.518  0.00  0.00           H  
ATOM   1454  HB2LLEU X  93       5.284   0.370  -0.289  0.00  0.00           H  
ATOM   1455  HB3LLEU X  93       4.692  -1.243   0.105  0.00  0.00           H  
ATOM   1456  HG LLEU X  93       3.333   1.368   0.907  0.00  0.00           H  
ATOM   1457 HD11LLEU X  93       1.648   0.646  -0.720  0.00  0.00           H  
ATOM   1458 HD12LLEU X  93       3.225   0.818  -1.510  0.00  0.00           H  
ATOM   1459 HD13LLEU X  93       2.591  -0.799  -1.097  0.00  0.00           H  
ATOM   1460 HD21LLEU X  93       1.422  -0.152   1.510  0.00  0.00           H  
ATOM   1461 HD22LLEU X  93       2.524  -1.542   1.349  0.00  0.00           H  
ATOM   1462 HD23LLEU X  93       2.809  -0.272   2.573  0.00  0.00           H  
ATOM   1463  N  LLEU X  94       6.945  -2.151   2.303  0.00  0.00           N  
ATOM   1464  CA LLEU X  94       8.006  -3.140   2.123  0.00  0.00           C  
ATOM   1465  C  LLEU X  94       7.710  -3.997   0.879  0.00  0.00           C  
ATOM   1466  O  LLEU X  94       6.877  -4.902   0.936  0.00  0.00           O  
ATOM   1467  CB LLEU X  94       8.120  -3.980   3.409  0.00  0.00           C  
ATOM   1468  CG LLEU X  94       9.388  -4.846   3.486  0.00  0.00           C  
ATOM   1469  CD1LLEU X  94      10.629  -3.984   3.723  0.00  0.00           C  
ATOM   1470  CD2LLEU X  94       9.271  -5.837   4.643  0.00  0.00           C  
ATOM   1471  H  LLEU X  94       6.204  -2.363   2.964  0.00  0.00           H  
ATOM   1472  HA LLEU X  94       8.945  -2.612   1.970  0.00  0.00           H  
ATOM   1473  HB2LLEU X  94       8.098  -3.324   4.279  0.00  0.00           H  
ATOM   1474  HB3LLEU X  94       7.250  -4.629   3.469  0.00  0.00           H  
ATOM   1475  HG LLEU X  94       9.506  -5.409   2.560  0.00  0.00           H  
ATOM   1476 HD11LLEU X  94      11.490  -4.613   3.938  0.00  0.00           H  
ATOM   1477 HD12LLEU X  94      10.847  -3.402   2.830  0.00  0.00           H  
ATOM   1478 HD13LLEU X  94      10.471  -3.315   4.568  0.00  0.00           H  
ATOM   1479 HD21LLEU X  94      10.164  -6.462   4.682  0.00  0.00           H  
ATOM   1480 HD22LLEU X  94       9.163  -5.298   5.585  0.00  0.00           H  
ATOM   1481 HD23LLEU X  94       8.405  -6.479   4.489  0.00  0.00           H  
ATOM   1482  N  LPHE X  95       8.348  -3.699  -0.253  0.00  0.00           N  
ATOM   1483  CA LPHE X  95       8.276  -4.520  -1.467  0.00  0.00           C  
ATOM   1484  C  LPHE X  95       9.319  -5.635  -1.375  0.00  0.00           C  
ATOM   1485  O  LPHE X  95      10.510  -5.358  -1.219  0.00  0.00           O  
ATOM   1486  CB LPHE X  95       8.511  -3.672  -2.727  0.00  0.00           C  
ATOM   1487  CG LPHE X  95       7.304  -2.941  -3.297  0.00  0.00           C  
ATOM   1488  CD1LPHE X  95       6.305  -2.390  -2.470  0.00  0.00           C  
ATOM   1489  CD2LPHE X  95       7.191  -2.807  -4.696  0.00  0.00           C  
ATOM   1490  CE1LPHE X  95       5.196  -1.739  -3.038  0.00  0.00           C  
ATOM   1491  CE2LPHE X  95       6.092  -2.138  -5.260  0.00  0.00           C  
ATOM   1492  CZ LPHE X  95       5.088  -1.615  -4.432  0.00  0.00           C  
ATOM   1493  H  LPHE X  95       9.070  -2.984  -0.205  0.00  0.00           H  
ATOM   1494  HA LPHE X  95       7.290  -4.981  -1.545  0.00  0.00           H  
ATOM   1495  HB2LPHE X  95       9.312  -2.956  -2.538  0.00  0.00           H  
ATOM   1496  HB3LPHE X  95       8.866  -4.347  -3.505  0.00  0.00           H  
ATOM   1497  HD1LPHE X  95       6.379  -2.461  -1.396  0.00  0.00           H  
ATOM   1498  HD2LPHE X  95       7.958  -3.211  -5.339  0.00  0.00           H  
ATOM   1499  HE1LPHE X  95       4.433  -1.321  -2.402  0.00  0.00           H  
ATOM   1500  HE2LPHE X  95       6.024  -2.011  -6.329  0.00  0.00           H  
ATOM   1501  HZ LPHE X  95       4.246  -1.099  -4.866  0.00  0.00           H  
ATOM   1502  N  LTHR X  96       8.881  -6.893  -1.472  0.00  0.00           N  
ATOM   1503  CA LTHR X  96       9.713  -8.022  -1.041  0.00  0.00           C  
ATOM   1504  C  LTHR X  96       9.465  -9.340  -1.779  0.00  0.00           C  
ATOM   1505  O  LTHR X  96       8.333  -9.701  -2.082  0.00  0.00           O  
ATOM   1506  CB LTHR X  96       9.550  -8.201   0.476  0.00  0.00           C  
ATOM   1507  CG2LTHR X  96       8.128  -8.500   0.942  0.00  0.00           C  
ATOM   1508  OG1LTHR X  96      10.347  -9.269   0.902  0.00  0.00           O  
ATOM   1509  H  LTHR X  96       7.883  -7.056  -1.577  0.00  0.00           H  
ATOM   1510  HA LTHR X  96      10.754  -7.760  -1.220  0.00  0.00           H  
ATOM   1511  HB LTHR X  96       9.888  -7.293   0.976  0.00  0.00           H  
ATOM   1512  HG1LTHR X  96      11.268  -8.941   0.840  0.00  0.00           H  
ATOM   1513 HG21LTHR X  96       8.131  -8.576   2.027  0.00  0.00           H  
ATOM   1514 HG22LTHR X  96       7.457  -7.691   0.657  0.00  0.00           H  
ATOM   1515 HG23LTHR X  96       7.778  -9.438   0.511  0.00  0.00           H  
ATOM   1516  N  LASP X  97      10.538 -10.099  -2.019  0.00  0.00           N  
ATOM   1517  CA LASP X  97      10.487 -11.507  -2.444  0.00  0.00           C  
ATOM   1518  C  LASP X  97      10.306 -12.490  -1.260  0.00  0.00           C  
ATOM   1519  O  LASP X  97      10.384 -13.708  -1.460  0.00  0.00           O  
ATOM   1520  CB LASP X  97      11.762 -11.875  -3.229  0.00  0.00           C  
ATOM   1521  CG LASP X  97      11.934 -11.238  -4.607  0.00  0.00           C  
ATOM   1522  OD1LASP X  97      10.979 -10.670  -5.178  0.00  0.00           O  
ATOM   1523  OD2LASP X  97      13.042 -11.398  -5.171  0.00  0.00           O1-
ATOM   1524  H  LASP X  97      11.433  -9.721  -1.749  0.00  0.00           H  
ATOM   1525  HA LASP X  97       9.630 -11.644  -3.107  0.00  0.00           H  
ATOM   1526  HB2LASP X  97      12.622 -11.628  -2.615  0.00  0.00           H  
ATOM   1527  HB3LASP X  97      11.787 -12.951  -3.388  0.00  0.00           H  
ATOM   1528  N  LMET X  98      10.131 -12.009  -0.022  0.00  0.00           N  
ATOM   1529  CA LMET X  98       9.967 -12.845   1.172  0.00  0.00           C  
ATOM   1530  C  LMET X  98       8.711 -13.711   1.066  0.00  0.00           C  
ATOM   1531  O  LMET X  98       7.597 -13.197   0.997  0.00  0.00           O  
ATOM   1532  CB LMET X  98       9.930 -11.987   2.452  0.00  0.00           C  
ATOM   1533  CG LMET X  98       9.637 -12.803   3.723  0.00  0.00           C  
ATOM   1534  SD LMET X  98      10.709 -14.243   4.019  0.00  0.00           S  
ATOM   1535  CE LMET X  98      12.280 -13.439   4.439  0.00  0.00           C  
ATOM   1536  H  LMET X  98      10.067 -11.004   0.109  0.00  0.00           H  
ATOM   1537  HA LMET X  98      10.833 -13.498   1.253  0.00  0.00           H  
ATOM   1538  HB2LMET X  98      10.884 -11.475   2.572  0.00  0.00           H  
ATOM   1539  HB3LMET X  98       9.151 -11.231   2.351  0.00  0.00           H  
ATOM   1540  HG2LMET X  98       9.702 -12.138   4.585  0.00  0.00           H  
ATOM   1541  HG3LMET X  98       8.606 -13.155   3.675  0.00  0.00           H  
ATOM   1542  HE1LMET X  98      13.061 -14.194   4.530  0.00  0.00           H  
ATOM   1543  HE2LMET X  98      12.560 -12.728   3.663  0.00  0.00           H  
ATOM   1544  HE3LMET X  98      12.181 -12.919   5.390  0.00  0.00           H  
ATOM   1545  N  LARG X  99       8.889 -15.035   1.120  0.00  0.00           N  
ATOM   1546  CA LARG X  99       7.792 -15.980   1.340  0.00  0.00           C  
ATOM   1547  C  LARG X  99       7.260 -15.795   2.759  0.00  0.00           C  
ATOM   1548  O  LARG X  99       7.856 -16.308   3.707  0.00  0.00           O  
ATOM   1549  CB LARG X  99       8.291 -17.414   1.065  0.00  0.00           C  
ATOM   1550  CG LARG X  99       7.387 -18.553   1.570  0.00  0.00           C  
ATOM   1551  CD LARG X  99       5.939 -18.474   1.075  0.00  0.00           C  
ATOM   1552  NE LARG X  99       5.072 -19.348   1.880  0.00  0.00           N  
ATOM   1553  CZ LARG X  99       3.802 -19.608   1.650  0.00  0.00           C  
ATOM   1554  NH1LARG X  99       3.098 -20.343   2.459  0.00  0.00           N1+
ATOM   1555  NH2LARG X  99       3.174 -19.171   0.599  0.00  0.00           N  
ATOM   1556  H  LARG X  99       9.838 -15.382   1.164  0.00  0.00           H  
ATOM   1557  HA LARG X  99       6.980 -15.745   0.650  0.00  0.00           H  
ATOM   1558  HB2LARG X  99       8.423 -17.532  -0.009  0.00  0.00           H  
ATOM   1559  HB3LARG X  99       9.266 -17.540   1.539  0.00  0.00           H  
ATOM   1560  HG2LARG X  99       7.812 -19.505   1.249  0.00  0.00           H  
ATOM   1561  HG3LARG X  99       7.390 -18.552   2.659  0.00  0.00           H  
ATOM   1562  HD2LARG X  99       5.570 -17.451   1.162  0.00  0.00           H  
ATOM   1563  HD3LARG X  99       5.909 -18.771   0.025  0.00  0.00           H  
ATOM   1564  HE LARG X  99       5.485 -19.761   2.711  0.00  0.00           H  
ATOM   1565 HH11LARG X  99       3.509 -20.706   3.314  0.00  0.00           H  
ATOM   1566 HH12LARG X  99       2.171 -20.616   2.161  0.00  0.00           H  
ATOM   1567 HH21LARG X  99       3.662 -18.596  -0.068  0.00  0.00           H  
ATOM   1568 HH22LARG X  99       2.239 -19.510   0.426  0.00  0.00           H  
ATOM   1569  N  LPHE X 100       6.143 -15.096   2.914  0.00  0.00           N  
ATOM   1570  CA LPHE X 100       5.363 -15.137   4.150  0.00  0.00           C  
ATOM   1571  C  LPHE X 100       4.425 -16.347   4.158  0.00  0.00           C  
ATOM   1572  O  LPHE X 100       3.893 -16.745   3.118  0.00  0.00           O  
ATOM   1573  CB LPHE X 100       4.597 -13.834   4.369  0.00  0.00           C  
ATOM   1574  CG LPHE X 100       5.453 -12.588   4.334  0.00  0.00           C  
ATOM   1575  CD1LPHE X 100       6.242 -12.232   5.444  0.00  0.00           C  
ATOM   1576  CD2LPHE X 100       5.476 -11.793   3.175  0.00  0.00           C  
ATOM   1577  CE1LPHE X 100       7.067 -11.096   5.386  0.00  0.00           C  
ATOM   1578  CE2LPHE X 100       6.294 -10.654   3.122  0.00  0.00           C  
ATOM   1579  CZ LPHE X 100       7.097 -10.309   4.224  0.00  0.00           C  
ATOM   1580  H  LPHE X 100       5.751 -14.622   2.110  0.00  0.00           H  
ATOM   1581  HA LPHE X 100       6.045 -15.248   4.987  0.00  0.00           H  
ATOM   1582  HB2LPHE X 100       3.830 -13.757   3.605  0.00  0.00           H  
ATOM   1583  HB3LPHE X 100       4.102 -13.888   5.338  0.00  0.00           H  
ATOM   1584  HD1LPHE X 100       6.224 -12.837   6.338  0.00  0.00           H  
ATOM   1585  HD2LPHE X 100       4.875 -12.068   2.318  0.00  0.00           H  
ATOM   1586  HE1LPHE X 100       7.691 -10.839   6.228  0.00  0.00           H  
ATOM   1587  HE2LPHE X 100       6.306 -10.058   2.225  0.00  0.00           H  
ATOM   1588  HZ LPHE X 100       7.741  -9.442   4.178  0.00  0.00           H  
ATOM   1589  N  LASP X 101       4.227 -16.957   5.327  0.00  0.00           N  
ATOM   1590  CA LASP X 101       3.278 -18.063   5.458  0.00  0.00           C  
ATOM   1591  C  LASP X 101       1.822 -17.568   5.591  0.00  0.00           C  
ATOM   1592  O  LASP X 101       1.526 -16.414   5.276  0.00  0.00           O  
ATOM   1593  CB LASP X 101       3.735 -19.059   6.533  0.00  0.00           C  
ATOM   1594  CG LASP X 101       3.279 -20.461   6.128  0.00  0.00           C  
ATOM   1595  OD1LASP X 101       2.274 -20.951   6.695  0.00  0.00           O  
ATOM   1596  OD2LASP X 101       3.812 -21.006   5.131  0.00  0.00           O1-
ATOM   1597  H  LASP X 101       4.630 -16.547   6.164  0.00  0.00           H  
ATOM   1598  HA LASP X 101       3.309 -18.607   4.515  0.00  0.00           H  
ATOM   1599  HB2LASP X 101       4.824 -19.059   6.595  0.00  0.00           H  
ATOM   1600  HB3LASP X 101       3.328 -18.778   7.506  0.00  0.00           H  
ATOM   1601  N  LLEU X 102       0.873 -18.461   5.910  0.00  0.00           N  
ATOM   1602  CA LLEU X 102      -0.572 -18.249   5.681  0.00  0.00           C  
ATOM   1603  C  LLEU X 102      -0.893 -17.895   4.209  0.00  0.00           C  
ATOM   1604  O  LLEU X 102      -1.936 -17.317   3.904  0.00  0.00           O  
ATOM   1605  CB LLEU X 102      -1.149 -17.235   6.696  0.00  0.00           C  
ATOM   1606  CG LLEU X 102      -1.040 -17.672   8.162  0.00  0.00           C  
ATOM   1607  CD1LLEU X 102      -1.260 -16.478   9.084  0.00  0.00           C  
ATOM   1608  CD2LLEU X 102      -2.087 -18.730   8.503  0.00  0.00           C  
ATOM   1609  H  LLEU X 102       1.167 -19.379   6.220  0.00  0.00           H  
ATOM   1610  HA LLEU X 102      -1.068 -19.201   5.859  0.00  0.00           H  
ATOM   1611  HB2LLEU X 102      -0.623 -16.289   6.583  0.00  0.00           H  
ATOM   1612  HB3LLEU X 102      -2.199 -17.053   6.470  0.00  0.00           H  
ATOM   1613  HG LLEU X 102      -0.047 -18.072   8.359  0.00  0.00           H  
ATOM   1614 HD11LLEU X 102      -1.162 -16.805  10.117  0.00  0.00           H  
ATOM   1615 HD12LLEU X 102      -0.509 -15.713   8.888  0.00  0.00           H  
ATOM   1616 HD13LLEU X 102      -2.255 -16.057   8.932  0.00  0.00           H  
ATOM   1617 HD21LLEU X 102      -1.931 -19.065   9.526  0.00  0.00           H  
ATOM   1618 HD22LLEU X 102      -3.090 -18.313   8.411  0.00  0.00           H  
ATOM   1619 HD23LLEU X 102      -1.999 -19.585   7.836  0.00  0.00           H  
ATOM   1620  N  LASN X 103       0.037 -18.211   3.296  0.00  0.00           N  
ATOM   1621  CA LASN X 103       0.046 -17.774   1.901  0.00  0.00           C  
ATOM   1622  C  LASN X 103      -0.190 -16.266   1.743  0.00  0.00           C  
ATOM   1623  O  LASN X 103      -0.921 -15.865   0.846  0.00  0.00           O  
ATOM   1624  CB LASN X 103      -0.910 -18.649   1.069  0.00  0.00           C  
ATOM   1625  CG LASN X 103      -0.514 -20.106   1.070  0.00  0.00           C  
ATOM   1626  ND2LASN X 103      -1.462 -21.007   1.135  0.00  0.00           N  
ATOM   1627  OD1LASN X 103       0.659 -20.451   1.045  0.00  0.00           O  
ATOM   1628  H  LASN X 103       0.859 -18.677   3.639  0.00  0.00           H  
ATOM   1629  HA LASN X 103       1.055 -17.926   1.523  0.00  0.00           H  
ATOM   1630  HB2LASN X 103      -1.919 -18.547   1.468  0.00  0.00           H  
ATOM   1631  HB3LASN X 103      -0.918 -18.311   0.033  0.00  0.00           H  
ATOM   1632 HD21LASN X 103      -1.206 -21.964   0.912  0.00  0.00           H  
ATOM   1633 HD22LASN X 103      -2.438 -20.720   1.115  0.00  0.00           H  
ATOM   1634  N  LTHR X 104       0.386 -15.446   2.627  0.00  0.00           N  
ATOM   1635  CA LTHR X 104       0.178 -13.993   2.623  0.00  0.00           C  
ATOM   1636  C  LTHR X 104       1.074 -13.292   1.595  0.00  0.00           C  
ATOM   1637  O  LTHR X 104       2.274 -13.114   1.777  0.00  0.00           O  
ATOM   1638  CB LTHR X 104       0.300 -13.387   4.033  0.00  0.00           C  
ATOM   1639  CG2LTHR X 104      -0.886 -13.786   4.905  0.00  0.00           C  
ATOM   1640  OG1LTHR X 104       1.457 -13.775   4.731  0.00  0.00           O  
ATOM   1641  H  LTHR X 104       0.995 -15.834   3.336  0.00  0.00           H  
ATOM   1642  HA LTHR X 104      -0.850 -13.809   2.317  0.00  0.00           H  
ATOM   1643  HB LTHR X 104       0.305 -12.303   3.948  0.00  0.00           H  
ATOM   1644  HG1LTHR X 104       1.408 -14.728   4.925  0.00  0.00           H  
ATOM   1645 HG21LTHR X 104      -0.723 -13.434   5.923  0.00  0.00           H  
ATOM   1646 HG22LTHR X 104      -1.791 -13.331   4.511  0.00  0.00           H  
ATOM   1647 HG23LTHR X 104      -1.008 -14.866   4.904  0.00  0.00           H  
ATOM   1648  N  LLEU X 105       0.472 -12.836   0.497  0.00  0.00           N  
ATOM   1649  CA LLEU X 105       1.083 -12.055  -0.585  0.00  0.00           C  
ATOM   1650  C  LLEU X 105       1.380 -10.591  -0.154  0.00  0.00           C  
ATOM   1651  O  LLEU X 105       1.410  -9.675  -0.975  0.00  0.00           O  
ATOM   1652  CB LLEU X 105       0.188 -12.148  -1.849  0.00  0.00           C  
ATOM   1653  CG LLEU X 105       0.212 -13.474  -2.639  0.00  0.00           C  
ATOM   1654  CD1LLEU X 105      -0.236 -14.715  -1.879  0.00  0.00           C  
ATOM   1655  CD2LLEU X 105      -0.709 -13.363  -3.857  0.00  0.00           C  
ATOM   1656  H  LLEU X 105      -0.521 -13.040   0.410  0.00  0.00           H  
ATOM   1657  HA LLEU X 105       2.044 -12.512  -0.814  0.00  0.00           H  
ATOM   1658  HB2LLEU X 105      -0.842 -11.923  -1.576  0.00  0.00           H  
ATOM   1659  HB3LLEU X 105       0.516 -11.379  -2.547  0.00  0.00           H  
ATOM   1660  HG LLEU X 105       1.224 -13.650  -2.989  0.00  0.00           H  
ATOM   1661 HD11LLEU X 105      -0.296 -15.573  -2.546  0.00  0.00           H  
ATOM   1662 HD12LLEU X 105       0.497 -14.944  -1.107  0.00  0.00           H  
ATOM   1663 HD13LLEU X 105      -1.207 -14.534  -1.415  0.00  0.00           H  
ATOM   1664 HD21LLEU X 105      -0.654 -14.279  -4.445  0.00  0.00           H  
ATOM   1665 HD22LLEU X 105      -1.736 -13.210  -3.524  0.00  0.00           H  
ATOM   1666 HD23LLEU X 105      -0.393 -12.528  -4.473  0.00  0.00           H  
ATOM   1667  N  LGLY X 106       1.580 -10.344   1.141  0.00  0.00           N  
ATOM   1668  CA LGLY X 106       1.600  -9.026   1.778  0.00  0.00           C  
ATOM   1669  C  LGLY X 106       0.725  -8.986   3.036  0.00  0.00           C  
ATOM   1670  O  LGLY X 106      -0.006  -9.934   3.311  0.00  0.00           O  
ATOM   1671  H  LGLY X 106       1.617 -11.148   1.755  0.00  0.00           H  
ATOM   1672  HA2LGLY X 106       2.623  -8.775   2.055  0.00  0.00           H  
ATOM   1673  HA3LGLY X 106       1.231  -8.267   1.087  0.00  0.00           H  
ATOM   1674  N  LILE X 107       0.805  -7.898   3.803  0.00  0.00           N  
ATOM   1675  CA LILE X 107       0.026  -7.663   5.035  0.00  0.00           C  
ATOM   1676  C  LILE X 107       0.051  -6.161   5.381  0.00  0.00           C  
ATOM   1677  O  LILE X 107       1.005  -5.466   5.019  0.00  0.00           O  
ATOM   1678  CB LILE X 107       0.580  -8.537   6.200  0.00  0.00           C  
ATOM   1679  CG1LILE X 107      -0.426  -8.622   7.370  0.00  0.00           C  
ATOM   1680  CG2LILE X 107       1.971  -8.061   6.656  0.00  0.00           C  
ATOM   1681  CD1LILE X 107      -0.025  -9.491   8.565  0.00  0.00           C  
ATOM   1682  H  LILE X 107       1.383  -7.132   3.478  0.00  0.00           H  
ATOM   1683  HA LILE X 107      -1.008  -7.957   4.852  0.00  0.00           H  
ATOM   1684  HB LILE X 107       0.694  -9.555   5.828  0.00  0.00           H  
ATOM   1685 HG12LILE X 107      -0.651  -7.630   7.752  0.00  0.00           H  
ATOM   1686 HG13LILE X 107      -1.335  -9.061   6.968  0.00  0.00           H  
ATOM   1687 HG21LILE X 107       2.347  -8.682   7.462  0.00  0.00           H  
ATOM   1688 HG22LILE X 107       2.668  -8.152   5.826  0.00  0.00           H  
ATOM   1689 HG23LILE X 107       1.942  -7.029   6.999  0.00  0.00           H  
ATOM   1690 HD11LILE X 107      -0.857  -9.531   9.267  0.00  0.00           H  
ATOM   1691 HD12LILE X 107       0.192 -10.502   8.229  0.00  0.00           H  
ATOM   1692 HD13LILE X 107       0.837  -9.065   9.076  0.00  0.00           H  
ATOM   1693  N  LTHR X 108      -0.921  -5.653   6.146  0.00  0.00           N  
ATOM   1694  CA LTHR X 108      -0.710  -4.450   6.976  0.00  0.00           C  
ATOM   1695  C  LTHR X 108      -1.657  -4.379   8.182  0.00  0.00           C  
ATOM   1696  O  LTHR X 108      -2.482  -5.267   8.396  0.00  0.00           O  
ATOM   1697  CB LTHR X 108      -0.720  -3.149   6.152  0.00  0.00           C  
ATOM   1698  CG2LTHR X 108      -2.099  -2.702   5.710  0.00  0.00           C  
ATOM   1699  OG1LTHR X 108      -0.168  -2.116   6.941  0.00  0.00           O  
ATOM   1700  H  LTHR X 108      -1.714  -6.245   6.378  0.00  0.00           H  
ATOM   1701  HA LTHR X 108       0.290  -4.526   7.389  0.00  0.00           H  
ATOM   1702  HB LTHR X 108      -0.101  -3.271   5.265  0.00  0.00           H  
ATOM   1703  HG1LTHR X 108       0.038  -1.347   6.373  0.00  0.00           H  
ATOM   1704 HG21LTHR X 108      -1.988  -1.769   5.166  0.00  0.00           H  
ATOM   1705 HG22LTHR X 108      -2.519  -3.453   5.042  0.00  0.00           H  
ATOM   1706 HG23LTHR X 108      -2.765  -2.546   6.557  0.00  0.00           H  
ATOM   1707  N  LPHE X 109      -1.511  -3.332   8.996  0.00  0.00           N  
ATOM   1708  CA LPHE X 109      -2.411  -2.951  10.076  0.00  0.00           C  
ATOM   1709  C  LPHE X 109      -3.728  -2.382   9.547  0.00  0.00           C  
ATOM   1710  O  LPHE X 109      -3.733  -1.376   8.828  0.00  0.00           O  
ATOM   1711  CB LPHE X 109      -1.735  -1.878  10.937  0.00  0.00           C  
ATOM   1712  CG LPHE X 109      -0.531  -2.355  11.716  0.00  0.00           C  
ATOM   1713  CD1LPHE X 109      -0.706  -3.304  12.738  0.00  0.00           C  
ATOM   1714  CD2LPHE X 109       0.748  -1.827  11.454  0.00  0.00           C  
ATOM   1715  CE1LPHE X 109       0.392  -3.717  13.507  0.00  0.00           C  
ATOM   1716  CE2LPHE X 109       1.843  -2.221  12.243  0.00  0.00           C  
ATOM   1717  CZ LPHE X 109       1.659  -3.159  13.274  0.00  0.00           C  
ATOM   1718  H  LPHE X 109      -0.825  -2.646   8.704  0.00  0.00           H  
ATOM   1719  HA LPHE X 109      -2.626  -3.823  10.693  0.00  0.00           H  
ATOM   1720  HB2LPHE X 109      -1.445  -1.040  10.301  0.00  0.00           H  
ATOM   1721  HB3LPHE X 109      -2.466  -1.500  11.651  0.00  0.00           H  
ATOM   1722  HD1LPHE X 109      -1.687  -3.704  12.946  0.00  0.00           H  
ATOM   1723  HD2LPHE X 109       0.889  -1.108  10.659  0.00  0.00           H  
ATOM   1724  HE1LPHE X 109       0.260  -4.444  14.296  0.00  0.00           H  
ATOM   1725  HE2LPHE X 109       2.827  -1.811  12.057  0.00  0.00           H  
ATOM   1726  HZ LPHE X 109       2.488  -3.452  13.897  0.00  0.00           H  
ATOM   1727  N  LLEU X 110      -4.844  -2.960   9.994  0.00  0.00           N  
ATOM   1728  CA LLEU X 110      -6.174  -2.411   9.757  0.00  0.00           C  
ATOM   1729  C  LLEU X 110      -6.312  -1.034  10.424  0.00  0.00           C  
ATOM   1730  O  LLEU X 110      -6.113  -0.889  11.635  0.00  0.00           O  
ATOM   1731  CB LLEU X 110      -7.237  -3.409  10.245  0.00  0.00           C  
ATOM   1732  CG LLEU X 110      -8.694  -2.953  10.051  0.00  0.00           C  
ATOM   1733  CD1LLEU X 110      -9.072  -2.634   8.603  0.00  0.00           C  
ATOM   1734  CD2LLEU X 110      -9.629  -4.064  10.529  0.00  0.00           C  
ATOM   1735  H  LLEU X 110      -4.770  -3.840  10.489  0.00  0.00           H  
ATOM   1736  HA LLEU X 110      -6.285  -2.297   8.680  0.00  0.00           H  
ATOM   1737  HB2LLEU X 110      -7.095  -4.352   9.727  0.00  0.00           H  
ATOM   1738  HB3LLEU X 110      -7.074  -3.595  11.307  0.00  0.00           H  
ATOM   1739  HG LLEU X 110      -8.868  -2.062  10.650  0.00  0.00           H  
ATOM   1740 HD11LLEU X 110     -10.087  -2.243   8.580  0.00  0.00           H  
ATOM   1741 HD12LLEU X 110      -8.414  -1.875   8.192  0.00  0.00           H  
ATOM   1742 HD13LLEU X 110      -9.019  -3.525   7.984  0.00  0.00           H  
ATOM   1743 HD21LLEU X 110     -10.661  -3.720  10.487  0.00  0.00           H  
ATOM   1744 HD22LLEU X 110      -9.513  -4.948   9.903  0.00  0.00           H  
ATOM   1745 HD23LLEU X 110      -9.391  -4.319  11.562  0.00  0.00           H  
ATOM   1746  N  LALA X 111      -6.691  -0.025   9.643  0.00  0.00           N  
ATOM   1747  CA LALA X 111      -6.844   1.360  10.081  0.00  0.00           C  
ATOM   1748  C  LALA X 111      -5.559   1.910  10.752  0.00  0.00           C  
ATOM   1749  O  LALA X 111      -5.582   2.412  11.879  0.00  0.00           O  
ATOM   1750  CB LALA X 111      -8.139   1.485  10.897  0.00  0.00           C  
ATOM   1751  H  LALA X 111      -6.782  -0.221   8.652  0.00  0.00           H  
ATOM   1752  HA LALA X 111      -6.995   1.960   9.185  0.00  0.00           H  
ATOM   1753  HB1LALA X 111      -8.401   2.536  10.990  0.00  0.00           H  
ATOM   1754  HB2LALA X 111      -8.958   0.974  10.391  0.00  0.00           H  
ATOM   1755  HB3LALA X 111      -8.009   1.050  11.888  0.00  0.00           H  
ATOM   1756  N  LGLY X 112      -4.415   1.741  10.079  0.00  0.00           N  
ATOM   1757  CA LGLY X 112      -3.108   2.274  10.486  0.00  0.00           C  
ATOM   1758  C  LGLY X 112      -2.687   3.575   9.784  0.00  0.00           C  
ATOM   1759  O  LGLY X 112      -1.739   4.219  10.227  0.00  0.00           O  
ATOM   1760  H  LGLY X 112      -4.464   1.248   9.199  0.00  0.00           H  
ATOM   1761  HA2LGLY X 112      -3.098   2.456  11.558  0.00  0.00           H  
ATOM   1762  HA3LGLY X 112      -2.351   1.522  10.271  0.00  0.00           H  
ATOM   1763  N  LMET X 113      -3.373   3.990   8.714  0.00  0.00           N  
ATOM   1764  CA LMET X 113      -2.969   5.147   7.909  0.00  0.00           C  
ATOM   1765  C  LMET X 113      -3.111   6.470   8.686  0.00  0.00           C  
ATOM   1766  O  LMET X 113      -4.098   6.686   9.395  0.00  0.00           O  
ATOM   1767  CB LMET X 113      -3.725   5.145   6.569  0.00  0.00           C  
ATOM   1768  CG LMET X 113      -3.238   6.218   5.590  0.00  0.00           C  
ATOM   1769  SD LMET X 113      -1.621   5.864   4.856  0.00  0.00           S  
ATOM   1770  CE LMET X 113      -1.243   7.504   4.202  0.00  0.00           C  
ATOM   1771  H  LMET X 113      -4.168   3.448   8.399  0.00  0.00           H  
ATOM   1772  HA LMET X 113      -1.915   5.012   7.672  0.00  0.00           H  
ATOM   1773  HB2LMET X 113      -3.595   4.178   6.088  0.00  0.00           H  
ATOM   1774  HB3LMET X 113      -4.788   5.286   6.757  0.00  0.00           H  
ATOM   1775  HG2LMET X 113      -3.951   6.291   4.773  0.00  0.00           H  
ATOM   1776  HG3LMET X 113      -3.213   7.186   6.087  0.00  0.00           H  
ATOM   1777  HE1LMET X 113      -0.237   7.511   3.790  0.00  0.00           H  
ATOM   1778  HE2LMET X 113      -1.961   7.765   3.427  0.00  0.00           H  
ATOM   1779  HE3LMET X 113      -1.290   8.231   5.009  0.00  0.00           H  
ATOM   1780  N  LCYX X 114      -2.129   7.362   8.531  0.00  0.00           N  
ATOM   1781  CA LCYX X 114      -1.900   8.570   9.337  0.00  0.00           C  
ATOM   1782  C  LCYX X 114      -1.607   8.305  10.838  0.00  0.00           C  
ATOM   1783  O  LCYX X 114      -1.836   9.192  11.663  0.00  0.00           O  
ATOM   1784  CB LCYX X 114      -2.989   9.647   9.134  0.00  0.00           C  
ATOM   1785  SG LCYX X 114      -3.481  10.121   7.448  0.00  0.00           S  
ATOM   1786  H  LCYX X 114      -1.369   7.081   7.918  0.00  0.00           H  
ATOM   1787  HA LCYX X 114      -0.977   9.001   8.948  0.00  0.00           H  
ATOM   1788  HB2LCYX X 114      -3.889   9.314   9.652  0.00  0.00           H  
ATOM   1789  HB3LCYX X 114      -2.652  10.554   9.638  0.00  0.00           H  
ATOM   1790  N  LGLN X 115      -1.106   7.119  11.212  0.00  0.00           N  
ATOM   1791  CA LGLN X 115      -0.560   6.826  12.551  0.00  0.00           C  
ATOM   1792  C  LGLN X 115       0.975   6.674  12.522  0.00  0.00           C  
ATOM   1793  O  LGLN X 115       1.522   6.107  11.576  0.00  0.00           O  
ATOM   1794  CB LGLN X 115      -1.208   5.562  13.141  0.00  0.00           C  
ATOM   1795  CG LGLN X 115      -2.742   5.549  13.106  0.00  0.00           C  
ATOM   1796  CD LGLN X 115      -3.308   4.479  14.036  0.00  0.00           C  
ATOM   1797  NE2LGLN X 115      -4.154   4.859  14.964  0.00  0.00           N  
ATOM   1798  OE1LGLN X 115      -3.013   3.294  13.944  0.00  0.00           O  
ATOM   1799  H  LGLN X 115      -1.016   6.389  10.516  0.00  0.00           H  
ATOM   1800  HA LGLN X 115      -0.794   7.654  13.221  0.00  0.00           H  
ATOM   1801  HB2LGLN X 115      -0.827   4.681  12.627  0.00  0.00           H  
ATOM   1802  HB3LGLN X 115      -0.907   5.505  14.185  0.00  0.00           H  
ATOM   1803  HG2LGLN X 115      -3.101   6.528  13.423  0.00  0.00           H  
ATOM   1804  HG3LGLN X 115      -3.104   5.372  12.096  0.00  0.00           H  
ATOM   1805 HE21LGLN X 115      -4.443   5.830  15.009  0.00  0.00           H  
ATOM   1806 HE22LGLN X 115      -4.396   4.199  15.688  0.00  0.00           H  
ATOM   1807  N  LALA X 116       1.682   7.147  13.555  0.00  0.00           N  
ATOM   1808  CA LALA X 116       3.150   7.231  13.566  0.00  0.00           C  
ATOM   1809  C  LALA X 116       3.863   5.909  13.208  0.00  0.00           C  
ATOM   1810  O  LALA X 116       4.637   5.868  12.251  0.00  0.00           O  
ATOM   1811  CB LALA X 116       3.606   7.751  14.935  0.00  0.00           C  
ATOM   1812  H  LALA X 116       1.184   7.626  14.293  0.00  0.00           H  
ATOM   1813  HA LALA X 116       3.447   7.967  12.818  0.00  0.00           H  
ATOM   1814  HB1LALA X 116       4.692   7.853  14.948  0.00  0.00           H  
ATOM   1815  HB2LALA X 116       3.166   8.729  15.125  0.00  0.00           H  
ATOM   1816  HB3LALA X 116       3.312   7.058  15.724  0.00  0.00           H  
ATOM   1817  N  LTYR X 117       3.572   4.818  13.917  0.00  0.00           N  
ATOM   1818  CA LTYR X 117       4.110   3.492  13.606  0.00  0.00           C  
ATOM   1819  C  LTYR X 117       3.351   2.830  12.453  0.00  0.00           C  
ATOM   1820  O  LTYR X 117       3.954   2.278  11.538  0.00  0.00           O  
ATOM   1821  CB LTYR X 117       4.044   2.597  14.856  0.00  0.00           C  
ATOM   1822  CG LTYR X 117       4.706   3.184  16.087  0.00  0.00           C  
ATOM   1823  CD1LTYR X 117       3.938   3.583  17.199  0.00  0.00           C  
ATOM   1824  CD2LTYR X 117       6.101   3.341  16.111  0.00  0.00           C  
ATOM   1825  CE1LTYR X 117       4.567   4.150  18.324  0.00  0.00           C  
ATOM   1826  CE2LTYR X 117       6.734   3.898  17.234  0.00  0.00           C  
ATOM   1827  CZ LTYR X 117       5.967   4.318  18.340  0.00  0.00           C  
ATOM   1828  OH LTYR X 117       6.570   4.895  19.411  0.00  0.00           O  
ATOM   1829  H  LTYR X 117       2.877   4.883  14.652  0.00  0.00           H  
ATOM   1830  HA LTYR X 117       5.153   3.590  13.305  0.00  0.00           H  
ATOM   1831  HB2LTYR X 117       3.001   2.380  15.088  0.00  0.00           H  
ATOM   1832  HB3LTYR X 117       4.526   1.645  14.628  0.00  0.00           H  
ATOM   1833  HD1LTYR X 117       2.864   3.459  17.188  0.00  0.00           H  
ATOM   1834  HD2LTYR X 117       6.684   3.058  15.246  0.00  0.00           H  
ATOM   1835  HE1LTYR X 117       3.985   4.454  19.179  0.00  0.00           H  
ATOM   1836  HE2LTYR X 117       7.804   4.034  17.234  0.00  0.00           H  
ATOM   1837  HH LTYR X 117       7.519   4.678  19.436  0.00  0.00           H  
ATOM   1838  N  LARG X 118       2.013   2.852  12.503  0.00  0.00           N  
ATOM   1839  CA LARG X 118       1.179   1.914  11.726  0.00  0.00           C  
ATOM   1840  C  LARG X 118       0.830   2.357  10.302  0.00  0.00           C  
ATOM   1841  O  LARG X 118       0.201   1.579   9.581  0.00  0.00           O  
ATOM   1842  CB LARG X 118      -0.065   1.506  12.528  0.00  0.00           C  
ATOM   1843  CG LARG X 118       0.282   1.064  13.962  0.00  0.00           C  
ATOM   1844  CD LARG X 118      -0.777   0.166  14.604  0.00  0.00           C  
ATOM   1845  NE LARG X 118      -2.155   0.621  14.339  0.00  0.00           N  
ATOM   1846  CZ LARG X 118      -3.181  -0.170  14.099  0.00  0.00           C  
ATOM   1847  NH1LARG X 118      -4.259   0.308  13.552  0.00  0.00           N1+
ATOM   1848  NH2LARG X 118      -3.133  -1.443  14.360  0.00  0.00           N  
ATOM   1849  H  LARG X 118       1.588   3.367  13.267  0.00  0.00           H  
ATOM   1850  HA LARG X 118       1.768   1.006  11.583  0.00  0.00           H  
ATOM   1851  HB2LARG X 118      -0.763   2.342  12.570  0.00  0.00           H  
ATOM   1852  HB3LARG X 118      -0.553   0.682  12.008  0.00  0.00           H  
ATOM   1853  HG2LARG X 118       1.223   0.511  13.959  0.00  0.00           H  
ATOM   1854  HG3LARG X 118       0.411   1.950  14.577  0.00  0.00           H  
ATOM   1855  HD2LARG X 118      -0.633  -0.836  14.196  0.00  0.00           H  
ATOM   1856  HD3LARG X 118      -0.603   0.120  15.680  0.00  0.00           H  
ATOM   1857  HE LARG X 118      -2.313   1.618  14.227  0.00  0.00           H  
ATOM   1858 HH11LARG X 118      -4.303   1.291  13.320  0.00  0.00           H  
ATOM   1859 HH12LARG X 118      -4.963  -0.325  13.197  0.00  0.00           H  
ATOM   1860 HH21LARG X 118      -2.337  -1.788  14.888  0.00  0.00           H  
ATOM   1861 HH22LARG X 118      -3.953  -2.026  14.230  0.00  0.00           H  
ATOM   1862  N  LSER X 119       1.242   3.555   9.881  0.00  0.00           N  
ATOM   1863  CA LSER X 119       1.022   4.076   8.523  0.00  0.00           C  
ATOM   1864  C  LSER X 119       2.022   3.469   7.525  0.00  0.00           C  
ATOM   1865  O  LSER X 119       2.963   4.126   7.075  0.00  0.00           O  
ATOM   1866  CB LSER X 119       1.018   5.607   8.551  0.00  0.00           C  
ATOM   1867  OG LSER X 119       0.284   6.154   7.481  0.00  0.00           O  
ATOM   1868  H  LSER X 119       1.705   4.154  10.551  0.00  0.00           H  
ATOM   1869  HA LSER X 119       0.025   3.773   8.213  0.00  0.00           H  
ATOM   1870  HB2LSER X 119       0.506   5.925   9.454  0.00  0.00           H  
ATOM   1871  HB3LSER X 119       2.034   5.998   8.561  0.00  0.00           H  
ATOM   1872  HG LSER X 119       0.900   6.428   6.764  0.00  0.00           H  
ATOM   1873  N  LVAL X 120       1.873   2.167   7.263  0.00  0.00           N  
ATOM   1874  CA LVAL X 120       2.820   1.293   6.542  0.00  0.00           C  
ATOM   1875  C  LVAL X 120       2.095   0.156   5.800  0.00  0.00           C  
ATOM   1876  O  LVAL X 120       0.866   0.062   5.830  0.00  0.00           O  
ATOM   1877  CB LVAL X 120       3.883   0.699   7.507  0.00  0.00           C  
ATOM   1878  CG1LVAL X 120       4.743   1.769   8.179  0.00  0.00           C  
ATOM   1879  CG2LVAL X 120       3.293  -0.204   8.602  0.00  0.00           C  
ATOM   1880  H  LVAL X 120       1.048   1.722   7.647  0.00  0.00           H  
ATOM   1881  HA LVAL X 120       3.338   1.885   5.791  0.00  0.00           H  
ATOM   1882  HB LVAL X 120       4.569   0.089   6.920  0.00  0.00           H  
ATOM   1883 HG11LVAL X 120       5.591   1.299   8.678  0.00  0.00           H  
ATOM   1884 HG12LVAL X 120       5.108   2.460   7.422  0.00  0.00           H  
ATOM   1885 HG13LVAL X 120       4.160   2.321   8.914  0.00  0.00           H  
ATOM   1886 HG21LVAL X 120       4.101  -0.642   9.188  0.00  0.00           H  
ATOM   1887 HG22LVAL X 120       2.657   0.378   9.265  0.00  0.00           H  
ATOM   1888 HG23LVAL X 120       2.709  -1.009   8.159  0.00  0.00           H  
ATOM   1889  N  LGLY X 121       2.849  -0.754   5.182  0.00  0.00           N  
ATOM   1890  CA LGLY X 121       2.383  -2.070   4.739  0.00  0.00           C  
ATOM   1891  C  LGLY X 121       3.481  -2.924   4.102  0.00  0.00           C  
ATOM   1892  O  LGLY X 121       4.635  -2.512   4.008  0.00  0.00           O  
ATOM   1893  H  LGLY X 121       3.834  -0.539   5.053  0.00  0.00           H  
ATOM   1894  HA2LGLY X 121       2.010  -2.619   5.602  0.00  0.00           H  
ATOM   1895  HA3LGLY X 121       1.569  -1.950   4.023  0.00  0.00           H  
ATOM   1896  N  LILE X 122       3.126  -4.130   3.662  0.00  0.00           N  
ATOM   1897  CA LILE X 122       4.037  -5.106   3.047  0.00  0.00           C  
ATOM   1898  C  LILE X 122       3.393  -5.663   1.776  0.00  0.00           C  
ATOM   1899  O  LILE X 122       2.217  -6.019   1.786  0.00  0.00           O  
ATOM   1900  CB LILE X 122       4.388  -6.232   4.048  0.00  0.00           C  
ATOM   1901  CG1LILE X 122       4.988  -5.650   5.353  0.00  0.00           C  
ATOM   1902  CG2LILE X 122       5.321  -7.268   3.393  0.00  0.00           C  
ATOM   1903  CD1LILE X 122       5.542  -6.673   6.348  0.00  0.00           C  
ATOM   1904  H  LILE X 122       2.177  -4.446   3.845  0.00  0.00           H  
ATOM   1905  HA LILE X 122       4.963  -4.607   2.760  0.00  0.00           H  
ATOM   1906  HB LILE X 122       3.464  -6.745   4.306  0.00  0.00           H  
ATOM   1907 HG12LILE X 122       5.790  -4.956   5.106  0.00  0.00           H  
ATOM   1908 HG13LILE X 122       4.215  -5.085   5.874  0.00  0.00           H  
ATOM   1909 HG21LILE X 122       5.487  -8.097   4.077  0.00  0.00           H  
ATOM   1910 HG22LILE X 122       4.872  -7.697   2.499  0.00  0.00           H  
ATOM   1911 HG23LILE X 122       6.276  -6.812   3.131  0.00  0.00           H  
ATOM   1912 HD11LILE X 122       5.890  -6.144   7.231  0.00  0.00           H  
ATOM   1913 HD12LILE X 122       4.769  -7.383   6.637  0.00  0.00           H  
ATOM   1914 HD13LILE X 122       6.387  -7.206   5.917  0.00  0.00           H  
ATOM   1915  N  LVAL X 123       4.165  -5.768   0.694  0.00  0.00           N  
ATOM   1916  CA LVAL X 123       3.725  -6.238  -0.627  0.00  0.00           C  
ATOM   1917  C  LVAL X 123       4.674  -7.337  -1.103  0.00  0.00           C  
ATOM   1918  O  LVAL X 123       5.831  -7.057  -1.433  0.00  0.00           O  
ATOM   1919  CB LVAL X 123       3.680  -5.056  -1.622  0.00  0.00           C  
ATOM   1920  CG1LVAL X 123       3.367  -5.491  -3.060  0.00  0.00           C  
ATOM   1921  CG2LVAL X 123       2.631  -4.014  -1.205  0.00  0.00           C  
ATOM   1922  H  LVAL X 123       5.143  -5.499   0.783  0.00  0.00           H  
ATOM   1923  HA LVAL X 123       2.723  -6.663  -0.560  0.00  0.00           H  
ATOM   1924  HB LVAL X 123       4.654  -4.566  -1.627  0.00  0.00           H  
ATOM   1925 HG11LVAL X 123       3.306  -4.614  -3.704  0.00  0.00           H  
ATOM   1926 HG12LVAL X 123       4.163  -6.132  -3.439  0.00  0.00           H  
ATOM   1927 HG13LVAL X 123       2.426  -6.035  -3.098  0.00  0.00           H  
ATOM   1928 HG21LVAL X 123       2.595  -3.211  -1.939  0.00  0.00           H  
ATOM   1929 HG22LVAL X 123       1.650  -4.482  -1.123  0.00  0.00           H  
ATOM   1930 HG23LVAL X 123       2.898  -3.582  -0.241  0.00  0.00           H  
ATOM   1931  N  LGLN X 124       4.196  -8.584  -1.152  0.00  0.00           N  
ATOM   1932  CA LGLN X 124       4.968  -9.665  -1.764  0.00  0.00           C  
ATOM   1933  C  LGLN X 124       4.994  -9.465  -3.288  0.00  0.00           C  
ATOM   1934  O  LGLN X 124       3.983  -9.164  -3.931  0.00  0.00           O  
ATOM   1935  CB LGLN X 124       4.440 -11.048  -1.349  0.00  0.00           C  
ATOM   1936  CG LGLN X 124       5.447 -12.185  -1.620  0.00  0.00           C  
ATOM   1937  CD LGLN X 124       4.833 -13.583  -1.506  0.00  0.00           C  
ATOM   1938  NE2LGLN X 124       3.829 -13.881  -2.294  0.00  0.00           N  
ATOM   1939  OE1LGLN X 124       5.253 -14.449  -0.751  0.00  0.00           O  
ATOM   1940  H  LGLN X 124       3.221  -8.762  -0.937  0.00  0.00           H  
ATOM   1941  HA LGLN X 124       5.988  -9.589  -1.387  0.00  0.00           H  
ATOM   1942  HB2LGLN X 124       4.216 -11.046  -0.281  0.00  0.00           H  
ATOM   1943  HB3LGLN X 124       3.522 -11.231  -1.903  0.00  0.00           H  
ATOM   1944  HG2LGLN X 124       5.833 -12.086  -2.634  0.00  0.00           H  
ATOM   1945  HG3LGLN X 124       6.283 -12.095  -0.929  0.00  0.00           H  
ATOM   1946 HE21LGLN X 124       3.516 -13.185  -2.964  0.00  0.00           H  
ATOM   1947 HE22LGLN X 124       3.418 -14.800  -2.263  0.00  0.00           H  
ATOM   1948  N  LVAL X 125       6.179  -9.588  -3.871  0.00  0.00           N  
ATOM   1949  CA LVAL X 125       6.422  -9.407  -5.299  0.00  0.00           C  
ATOM   1950  C  LVAL X 125       5.989 -10.673  -6.033  0.00  0.00           C  
ATOM   1951  O  LVAL X 125       6.676 -11.692  -6.004  0.00  0.00           O  
ATOM   1952  CB LVAL X 125       7.904  -9.051  -5.522  0.00  0.00           C  
ATOM   1953  CG1LVAL X 125       8.293  -8.998  -7.003  0.00  0.00           C  
ATOM   1954  CG2LVAL X 125       8.206  -7.668  -4.929  0.00  0.00           C  
ATOM   1955  H  LVAL X 125       6.976  -9.800  -3.278  0.00  0.00           H  
ATOM   1956  HA LVAL X 125       5.818  -8.575  -5.661  0.00  0.00           H  
ATOM   1957  HB LVAL X 125       8.524  -9.792  -5.021  0.00  0.00           H  
ATOM   1958 HG11LVAL X 125       9.331  -8.679  -7.091  0.00  0.00           H  
ATOM   1959 HG12LVAL X 125       8.216  -9.995  -7.434  0.00  0.00           H  
ATOM   1960 HG13LVAL X 125       7.639  -8.314  -7.542  0.00  0.00           H  
ATOM   1961 HG21LVAL X 125       9.281  -7.508  -4.947  0.00  0.00           H  
ATOM   1962 HG22LVAL X 125       7.698  -6.887  -5.493  0.00  0.00           H  
ATOM   1963 HG23LVAL X 125       7.881  -7.623  -3.892  0.00  0.00           H  
ATOM   1964  N  LGLN X 126       4.843 -10.615  -6.717  0.00  0.00           N  
ATOM   1965  CA LGLN X 126       4.307 -11.734  -7.503  0.00  0.00           C  
ATOM   1966  C  LGLN X 126       5.068 -11.921  -8.828  0.00  0.00           C  
ATOM   1967  O  LGLN X 126       4.496 -11.814  -9.919  0.00  0.00           O  
ATOM   1968  CB LGLN X 126       2.783 -11.588  -7.690  0.00  0.00           C  
ATOM   1969  CG LGLN X 126       2.007 -11.503  -6.365  0.00  0.00           C  
ATOM   1970  CD LGLN X 126       2.455 -12.532  -5.332  0.00  0.00           C  
ATOM   1971  NE2LGLN X 126       2.190 -13.809  -5.516  0.00  0.00           N  
ATOM   1972  OE1LGLN X 126       3.090 -12.205  -4.352  0.00  0.00           O  
ATOM   1973  H  LGLN X 126       4.273  -9.788  -6.605  0.00  0.00           H  
ATOM   1974  HA LGLN X 126       4.487 -12.647  -6.934  0.00  0.00           H  
ATOM   1975  HB2LGLN X 126       2.570 -10.693  -8.278  0.00  0.00           H  
ATOM   1976  HB3LGLN X 126       2.417 -12.451  -8.247  0.00  0.00           H  
ATOM   1977  HG2LGLN X 126       2.146 -10.509  -5.939  0.00  0.00           H  
ATOM   1978  HG3LGLN X 126       0.947 -11.642  -6.566  0.00  0.00           H  
ATOM   1979 HE21LGLN X 126       1.591 -14.104  -6.278  0.00  0.00           H  
ATOM   1980 HE22LGLN X 126       2.430 -14.445  -4.759  0.00  0.00           H  
ATOM   1981  N  LGLY X 127       6.377 -12.164  -8.740  0.00  0.00           N  
ATOM   1982  CA LGLY X 127       7.300 -12.156  -9.870  0.00  0.00           C  
ATOM   1983  C  LGLY X 127       7.262 -10.802 -10.576  0.00  0.00           C  
ATOM   1984  O  LGLY X 127       7.595  -9.771  -9.990  0.00  0.00           O  
ATOM   1985  H  LGLY X 127       6.778 -12.215  -7.806  0.00  0.00           H  
ATOM   1986  HA2LGLY X 127       8.311 -12.328  -9.502  0.00  0.00           H  
ATOM   1987  HA3LGLY X 127       7.040 -12.952 -10.568  0.00  0.00           H  
ATOM   1988  N  LASN X 128       6.795 -10.780 -11.825  0.00  0.00           N  
ATOM   1989  CA LASN X 128       6.484  -9.539 -12.540  0.00  0.00           C  
ATOM   1990  C  LASN X 128       5.017  -9.448 -13.009  0.00  0.00           C  
ATOM   1991  O  LASN X 128       4.705  -8.726 -13.960  0.00  0.00           O  
ATOM   1992  CB LASN X 128       7.546  -9.265 -13.620  0.00  0.00           C  
ATOM   1993  CG LASN X 128       7.764  -7.772 -13.760  0.00  0.00           C  
ATOM   1994  ND2LASN X 128       7.081  -7.139 -14.679  0.00  0.00           N  
ATOM   1995  OD1LASN X 128       8.501  -7.161 -12.989  0.00  0.00           O  
ATOM   1996  H  LASN X 128       6.562 -11.666 -12.266  0.00  0.00           H  
ATOM   1997  HA LASN X 128       6.562  -8.724 -11.818  0.00  0.00           H  
ATOM   1998  HB2LASN X 128       8.500  -9.707 -13.332  0.00  0.00           H  
ATOM   1999  HB3LASN X 128       7.243  -9.699 -14.574  0.00  0.00           H  
ATOM   2000 HD21LASN X 128       7.121  -6.123 -14.748  0.00  0.00           H  
ATOM   2001 HD22LASN X 128       6.440  -7.654 -15.259  0.00  0.00           H  
ATOM   2002  N  LARG X 129       4.084 -10.118 -12.312  0.00  0.00           N  
ATOM   2003  CA LARG X 129       2.625  -9.930 -12.463  0.00  0.00           C  
ATOM   2004  C  LARG X 129       2.179  -8.582 -11.876  0.00  0.00           C  
ATOM   2005  O  LARG X 129       1.324  -8.513 -10.998  0.00  0.00           O  
ATOM   2006  CB LARG X 129       1.873 -11.129 -11.853  0.00  0.00           C  
ATOM   2007  CG LARG X 129       0.393 -11.209 -12.289  0.00  0.00           C  
ATOM   2008  CD LARG X 129       0.187 -11.580 -13.763  0.00  0.00           C  
ATOM   2009  NE LARG X 129       0.781 -12.888 -14.067  0.00  0.00           N  
ATOM   2010  CZ LARG X 129       0.316 -14.061 -13.699  0.00  0.00           C  
ATOM   2011  NH1LARG X 129      -0.868 -14.208 -13.192  0.00  0.00           N1+
ATOM   2012  NH2LARG X 129       1.069 -15.111 -13.797  0.00  0.00           N  
ATOM   2013  H  LARG X 129       4.401 -10.702 -11.542  0.00  0.00           H  
ATOM   2014  HA LARG X 129       2.405  -9.901 -13.528  0.00  0.00           H  
ATOM   2015  HB2LARG X 129       2.378 -12.053 -12.137  0.00  0.00           H  
ATOM   2016  HB3LARG X 129       1.916 -11.063 -10.765  0.00  0.00           H  
ATOM   2017  HG2LARG X 129      -0.106 -11.954 -11.668  0.00  0.00           H  
ATOM   2018  HG3LARG X 129      -0.102 -10.256 -12.119  0.00  0.00           H  
ATOM   2019  HD2LARG X 129      -0.883 -11.602 -13.978  0.00  0.00           H  
ATOM   2020  HD3LARG X 129       0.637 -10.822 -14.406  0.00  0.00           H  
ATOM   2021  HE LARG X 129       1.701 -12.899 -14.495  0.00  0.00           H  
ATOM   2022 HH11LARG X 129      -1.500 -13.430 -13.083  0.00  0.00           H  
ATOM   2023 HH12LARG X 129      -1.187 -15.109 -12.862  0.00  0.00           H  
ATOM   2024 HH21LARG X 129       2.006 -14.996 -14.165  0.00  0.00           H  
ATOM   2025 HH22LARG X 129       0.743 -15.997 -13.434  0.00  0.00           H  
ATOM   2026  N  LASN X 130       2.780  -7.487 -12.331  0.00  0.00           N  
ATOM   2027  CA LASN X 130       2.752  -6.206 -11.627  0.00  0.00           C  
ATOM   2028  C  LASN X 130       1.368  -5.548 -11.532  0.00  0.00           C  
ATOM   2029  O  LASN X 130       1.158  -4.751 -10.625  0.00  0.00           O  
ATOM   2030  CB LASN X 130       3.848  -5.300 -12.214  0.00  0.00           C  
ATOM   2031  CG LASN X 130       5.237  -5.754 -11.781  0.00  0.00           C  
ATOM   2032  ND2LASN X 130       6.274  -5.266 -12.404  0.00  0.00           N  
ATOM   2033  OD1LASN X 130       5.414  -6.579 -10.896  0.00  0.00           O  
ATOM   2034  H  LASN X 130       3.481  -7.619 -13.050  0.00  0.00           H  
ATOM   2035  HA LASN X 130       3.018  -6.402 -10.588  0.00  0.00           H  
ATOM   2036  HB2LASN X 130       3.793  -5.297 -13.303  0.00  0.00           H  
ATOM   2037  HB3LASN X 130       3.703  -4.277 -11.872  0.00  0.00           H  
ATOM   2038 HD21LASN X 130       7.164  -5.674 -12.183  0.00  0.00           H  
ATOM   2039 HD22LASN X 130       6.177  -4.705 -13.248  0.00  0.00           H  
ATOM   2040  N  LPHE X 131       0.393  -5.948 -12.355  0.00  0.00           N  
ATOM   2041  CA LPHE X 131      -1.019  -5.609 -12.137  0.00  0.00           C  
ATOM   2042  C  LPHE X 131      -1.613  -6.296 -10.886  0.00  0.00           C  
ATOM   2043  O  LPHE X 131      -2.236  -5.630 -10.063  0.00  0.00           O  
ATOM   2044  CB LPHE X 131      -1.805  -5.941 -13.414  0.00  0.00           C  
ATOM   2045  CG LPHE X 131      -3.301  -5.703 -13.324  0.00  0.00           C  
ATOM   2046  CD1LPHE X 131      -4.198  -6.723 -13.696  0.00  0.00           C  
ATOM   2047  CD2LPHE X 131      -3.803  -4.465 -12.873  0.00  0.00           C  
ATOM   2048  CE1LPHE X 131      -5.583  -6.513 -13.598  0.00  0.00           C  
ATOM   2049  CE2LPHE X 131      -5.189  -4.264 -12.759  0.00  0.00           C  
ATOM   2050  CZ LPHE X 131      -6.080  -5.291 -13.112  0.00  0.00           C  
ATOM   2051  H  LPHE X 131       0.627  -6.577 -13.106  0.00  0.00           H  
ATOM   2052  HA LPHE X 131      -1.092  -4.534 -11.969  0.00  0.00           H  
ATOM   2053  HB2LPHE X 131      -1.416  -5.334 -14.232  0.00  0.00           H  
ATOM   2054  HB3LPHE X 131      -1.630  -6.988 -13.668  0.00  0.00           H  
ATOM   2055  HD1LPHE X 131      -3.829  -7.673 -14.054  0.00  0.00           H  
ATOM   2056  HD2LPHE X 131      -3.131  -3.663 -12.605  0.00  0.00           H  
ATOM   2057  HE1LPHE X 131      -6.268  -7.306 -13.863  0.00  0.00           H  
ATOM   2058  HE2LPHE X 131      -5.567  -3.316 -12.402  0.00  0.00           H  
ATOM   2059  HZ LPHE X 131      -7.145  -5.143 -13.004  0.00  0.00           H  
ATOM   2060  N  LLYS X 132      -1.337  -7.591 -10.659  0.00  0.00           N  
ATOM   2061  CA LLYS X 132      -1.682  -8.296  -9.406  0.00  0.00           C  
ATOM   2062  C  LLYS X 132      -0.951  -7.679  -8.213  0.00  0.00           C  
ATOM   2063  O  LLYS X 132      -1.586  -7.395  -7.201  0.00  0.00           O  
ATOM   2064  CB LLYS X 132      -1.394  -9.804  -9.556  0.00  0.00           C  
ATOM   2065  CG LLYS X 132      -1.655 -10.628  -8.286  0.00  0.00           C  
ATOM   2066  CD LLYS X 132      -1.690 -12.132  -8.600  0.00  0.00           C  
ATOM   2067  CE LLYS X 132      -1.910 -12.945  -7.319  0.00  0.00           C  
ATOM   2068  NZ LLYS X 132      -2.445 -14.290  -7.616  0.00  0.00           N1+
ATOM   2069  H  LLYS X 132      -0.714  -8.057 -11.303  0.00  0.00           H  
ATOM   2070  HA LLYS X 132      -2.748  -8.162  -9.213  0.00  0.00           H  
ATOM   2071  HB2LLYS X 132      -2.014 -10.190 -10.367  0.00  0.00           H  
ATOM   2072  HB3LLYS X 132      -0.349  -9.950  -9.821  0.00  0.00           H  
ATOM   2073  HG2LLYS X 132      -0.869 -10.426  -7.559  0.00  0.00           H  
ATOM   2074  HG3LLYS X 132      -2.609 -10.336  -7.854  0.00  0.00           H  
ATOM   2075  HD2LLYS X 132      -2.509 -12.321  -9.296  0.00  0.00           H  
ATOM   2076  HD3LLYS X 132      -0.753 -12.441  -9.068  0.00  0.00           H  
ATOM   2077  HE2LLYS X 132      -0.970 -13.023  -6.766  0.00  0.00           H  
ATOM   2078  HE3LLYS X 132      -2.635 -12.420  -6.692  0.00  0.00           H  
ATOM   2079  HZ1LLYS X 132      -2.625 -14.812  -6.760  0.00  0.00           H  
ATOM   2080  HZ2LLYS X 132      -3.352 -14.202  -8.059  0.00  0.00           H  
ATOM   2081  HZ3LLYS X 132      -1.846 -14.842  -8.222  0.00  0.00           H  
ATOM   2082  N  LTHR X 133       0.345  -7.390  -8.353  0.00  0.00           N  
ATOM   2083  CA LTHR X 133       1.141  -6.696  -7.323  0.00  0.00           C  
ATOM   2084  C  LTHR X 133       0.599  -5.288  -7.024  0.00  0.00           C  
ATOM   2085  O  LTHR X 133       0.623  -4.852  -5.877  0.00  0.00           O  
ATOM   2086  CB LTHR X 133       2.624  -6.623  -7.726  0.00  0.00           C  
ATOM   2087  CG2LTHR X 133       3.536  -6.372  -6.530  0.00  0.00           C  
ATOM   2088  OG1LTHR X 133       3.064  -7.827  -8.319  0.00  0.00           O  
ATOM   2089  H  LTHR X 133       0.825  -7.725  -9.181  0.00  0.00           H  
ATOM   2090  HA LTHR X 133       1.086  -7.265  -6.398  0.00  0.00           H  
ATOM   2091  HB LTHR X 133       2.750  -5.823  -8.451  0.00  0.00           H  
ATOM   2092  HG1LTHR X 133       3.959  -7.677  -8.643  0.00  0.00           H  
ATOM   2093 HG21LTHR X 133       4.580  -6.413  -6.838  0.00  0.00           H  
ATOM   2094 HG22LTHR X 133       3.332  -5.389  -6.108  0.00  0.00           H  
ATOM   2095 HG23LTHR X 133       3.365  -7.131  -5.764  0.00  0.00           H  
ATOM   2096  N  LALA X 134       0.039  -4.589  -8.018  0.00  0.00           N  
ATOM   2097  CA LALA X 134      -0.627  -3.298  -7.839  0.00  0.00           C  
ATOM   2098  C  LALA X 134      -1.993  -3.407  -7.144  0.00  0.00           C  
ATOM   2099  O  LALA X 134      -2.304  -2.570  -6.299  0.00  0.00           O  
ATOM   2100  CB LALA X 134      -0.757  -2.617  -9.199  0.00  0.00           C  
ATOM   2101  H  LALA X 134       0.112  -4.942  -8.964  0.00  0.00           H  
ATOM   2102  HA LALA X 134       0.002  -2.664  -7.216  0.00  0.00           H  
ATOM   2103  HB1LALA X 134      -1.200  -1.634  -9.060  0.00  0.00           H  
ATOM   2104  HB2LALA X 134       0.231  -2.500  -9.641  0.00  0.00           H  
ATOM   2105  HB3LALA X 134      -1.391  -3.201  -9.865  0.00  0.00           H  
ATOM   2106  N  LVAL X 135      -2.791  -4.442  -7.431  0.00  0.00           N  
ATOM   2107  CA LVAL X 135      -4.029  -4.718  -6.678  0.00  0.00           C  
ATOM   2108  C  LVAL X 135      -3.711  -5.076  -5.222  0.00  0.00           C  
ATOM   2109  O  LVAL X 135      -4.352  -4.538  -4.318  0.00  0.00           O  
ATOM   2110  CB LVAL X 135      -4.903  -5.783  -7.375  0.00  0.00           C  
ATOM   2111  CG1LVAL X 135      -6.104  -6.175  -6.504  0.00  0.00           C  
ATOM   2112  CG2LVAL X 135      -5.455  -5.238  -8.700  0.00  0.00           C  
ATOM   2113  H  LVAL X 135      -2.532  -5.059  -8.195  0.00  0.00           H  
ATOM   2114  HA LVAL X 135      -4.615  -3.798  -6.643  0.00  0.00           H  
ATOM   2115  HB LVAL X 135      -4.308  -6.675  -7.575  0.00  0.00           H  
ATOM   2116 HG11LVAL X 135      -6.805  -6.786  -7.068  0.00  0.00           H  
ATOM   2117 HG12LVAL X 135      -5.777  -6.739  -5.630  0.00  0.00           H  
ATOM   2118 HG13LVAL X 135      -6.622  -5.276  -6.180  0.00  0.00           H  
ATOM   2119 HG21LVAL X 135      -6.045  -5.995  -9.213  0.00  0.00           H  
ATOM   2120 HG22LVAL X 135      -6.099  -4.378  -8.515  0.00  0.00           H  
ATOM   2121 HG23LVAL X 135      -4.643  -4.943  -9.362  0.00  0.00           H  
ATOM   2122  N  LILE X 136      -2.667  -5.878  -4.970  0.00  0.00           N  
ATOM   2123  CA LILE X 136      -2.121  -6.134  -3.623  0.00  0.00           C  
ATOM   2124  C  LILE X 136      -1.746  -4.807  -2.948  0.00  0.00           C  
ATOM   2125  O  LILE X 136      -2.323  -4.466  -1.917  0.00  0.00           O  
ATOM   2126  CB LILE X 136      -0.922  -7.111  -3.695  0.00  0.00           C  
ATOM   2127  CG1LILE X 136      -1.401  -8.534  -4.055  0.00  0.00           C  
ATOM   2128  CG2LILE X 136      -0.122  -7.157  -2.382  0.00  0.00           C  
ATOM   2129  CD1LILE X 136      -0.317  -9.408  -4.691  0.00  0.00           C  
ATOM   2130  H  LILE X 136      -2.199  -6.308  -5.762  0.00  0.00           H  
ATOM   2131  HA LILE X 136      -2.893  -6.598  -3.008  0.00  0.00           H  
ATOM   2132  HB LILE X 136      -0.251  -6.766  -4.478  0.00  0.00           H  
ATOM   2133 HG12LILE X 136      -1.761  -9.034  -3.159  0.00  0.00           H  
ATOM   2134 HG13LILE X 136      -2.227  -8.475  -4.763  0.00  0.00           H  
ATOM   2135 HG21LILE X 136       0.729  -7.826  -2.499  0.00  0.00           H  
ATOM   2136 HG22LILE X 136       0.275  -6.179  -2.122  0.00  0.00           H  
ATOM   2137 HG23LILE X 136      -0.745  -7.515  -1.563  0.00  0.00           H  
ATOM   2138 HD11LILE X 136      -0.744 -10.382  -4.917  0.00  0.00           H  
ATOM   2139 HD12LILE X 136       0.029  -8.963  -5.619  0.00  0.00           H  
ATOM   2140 HD13LILE X 136       0.526  -9.533  -4.012  0.00  0.00           H  
ATOM   2141  N  LMET X 137      -0.879  -4.002  -3.570  0.00  0.00           N  
ATOM   2142  CA LMET X 137      -0.480  -2.680  -3.072  0.00  0.00           C  
ATOM   2143  C  LMET X 137      -1.690  -1.792  -2.739  0.00  0.00           C  
ATOM   2144  O  LMET X 137      -1.752  -1.224  -1.653  0.00  0.00           O  
ATOM   2145  CB LMET X 137       0.445  -2.024  -4.110  0.00  0.00           C  
ATOM   2146  CG LMET X 137       0.697  -0.545  -3.820  0.00  0.00           C  
ATOM   2147  SD LMET X 137       1.833   0.267  -4.964  0.00  0.00           S  
ATOM   2148  CE LMET X 137       1.604   1.938  -4.333  0.00  0.00           C  
ATOM   2149  H  LMET X 137      -0.431  -4.343  -4.415  0.00  0.00           H  
ATOM   2150  HA LMET X 137       0.081  -2.808  -2.146  0.00  0.00           H  
ATOM   2151  HB2LMET X 137       1.397  -2.556  -4.130  0.00  0.00           H  
ATOM   2152  HB3LMET X 137      -0.009  -2.093  -5.095  0.00  0.00           H  
ATOM   2153  HG2LMET X 137      -0.251  -0.010  -3.870  0.00  0.00           H  
ATOM   2154  HG3LMET X 137       1.087  -0.449  -2.810  0.00  0.00           H  
ATOM   2155  HE1LMET X 137       2.192   2.650  -4.907  0.00  0.00           H  
ATOM   2156  HE2LMET X 137       0.551   2.201  -4.408  0.00  0.00           H  
ATOM   2157  HE3LMET X 137       1.906   1.968  -3.287  0.00  0.00           H  
ATOM   2158  N  LALA X 138      -2.689  -1.721  -3.624  0.00  0.00           N  
ATOM   2159  CA LALA X 138      -3.922  -0.983  -3.370  0.00  0.00           C  
ATOM   2160  C  LALA X 138      -4.723  -1.594  -2.207  0.00  0.00           C  
ATOM   2161  O  LALA X 138      -5.232  -0.861  -1.360  0.00  0.00           O  
ATOM   2162  CB LALA X 138      -4.739  -0.918  -4.667  0.00  0.00           C  
ATOM   2163  H  LALA X 138      -2.568  -2.160  -4.532  0.00  0.00           H  
ATOM   2164  HA LALA X 138      -3.657   0.033  -3.081  0.00  0.00           H  
ATOM   2165  HB1LALA X 138      -5.633  -0.315  -4.505  0.00  0.00           H  
ATOM   2166  HB2LALA X 138      -4.146  -0.450  -5.455  0.00  0.00           H  
ATOM   2167  HB3LALA X 138      -5.033  -1.918  -4.987  0.00  0.00           H  
ATOM   2168  N  LHD1 X 139      -4.798  -2.923  -2.118  0.00  0.00           N  
ATOM   2169  CA HHD1 X 139      -5.508  -3.637  -1.054  0.00  0.00           C  
ATOM   2170  C  HHD1 X 139      -4.883  -3.427   0.336  0.00  0.00           C  
ATOM   2171  O  HHD1 X 139      -5.625  -3.212   1.301  0.00  0.00           O  
ATOM   2172  CB HHD1 X 139      -5.623  -5.112  -1.511  0.00  0.00           C  
ATOM   2173  CG HHD1 X 139      -6.236  -6.093  -0.558  0.00  0.00           C  
ATOM   2174  CD2HHD1 X 139      -5.896  -6.471   0.712  0.00  0.00           C  
ATOM   2175  ND1HHD1 X 139      -7.154  -7.046  -0.970  0.00  0.00           N  
ATOM   2176  CE1HHD1 X 139      -7.334  -7.951   0.011  0.00  0.00           C  
ATOM   2177  NE2HHD1 X 139      -6.565  -7.629   1.050  0.00  0.00           N  
ATOM   2178  H  LHD1 X 139      -4.343  -3.481  -2.836  0.00  0.00           H  
ATOM   2179  HA HHD1 X 139      -6.511  -3.213  -0.960  0.00  0.00           H  
ATOM   2180  HB2HHD1 X 139      -6.191  -5.133  -2.445  0.00  0.00           H  
ATOM   2181  HB3HHD1 X 139      -4.627  -5.498  -1.749  0.00  0.00           H  
ATOM   2182  HD1HHD1 X 139      -7.656  -7.010  -1.859  0.00  0.00           H  
ATOM   2183  HD2HHD1 X 139      -5.183  -6.024   1.379  0.00  0.00           H  
ATOM   2184  HE1HHD1 X 139      -7.989  -8.808  -0.056  0.00  0.00           H  
ATOM   2185  N  HGLU X 140      -3.526  -3.438   0.448  0.00  0.00           N  
ATOM   2186  CA HGLU X 140      -2.902  -3.243   1.757  0.00  0.00           C  
ATOM   2187  C  LGLU X 140      -3.042  -1.779   2.206  0.00  0.00           C  
ATOM   2188  O  LGLU X 140      -3.542  -1.526   3.297  0.00  0.00           O  
ATOM   2189  CB HGLU X 140      -1.431  -3.679   1.798  0.00  0.00           C  
ATOM   2190  CG HGLU X 140      -1.144  -5.111   1.289  0.00  0.00           C  
ATOM   2191  CD HGLU X 140      -2.152  -6.170   1.691  0.00  0.00           C  
ATOM   2192  OE1HGLU X 140      -2.091  -6.502   2.992  0.00  0.00           O  
ATOM   2193  OE2HGLU X 140      -2.917  -6.684   0.894  0.00  0.00           O1-
ATOM   2194  H  HGLU X 140      -2.931  -3.689  -0.336  0.00  0.00           H  
ATOM   2195  HA HGLU X 140      -3.466  -3.828   2.493  0.00  0.00           H  
ATOM   2196  HB2HGLU X 140      -0.809  -2.994   1.207  0.00  0.00           H  
ATOM   2197  HB3HGLU X 140      -1.091  -3.596   2.838  0.00  0.00           H  
ATOM   2198  HG2HGLU X 140      -1.120  -5.127   0.199  0.00  0.00           H  
ATOM   2199  HG3HGLU X 140      -0.159  -5.412   1.650  0.00  0.00           H  
ATOM   2200  N  LLEU X 141      -2.751  -0.817   1.327  0.00  0.00           N  
ATOM   2201  CA LLEU X 141      -3.013   0.597   1.609  0.00  0.00           C  
ATOM   2202  C  LLEU X 141      -4.493   0.860   1.942  0.00  0.00           C  
ATOM   2203  O  LLEU X 141      -4.794   1.778   2.699  0.00  0.00           O  
ATOM   2204  CB LLEU X 141      -2.562   1.441   0.406  0.00  0.00           C  
ATOM   2205  CG LLEU X 141      -1.040   1.508   0.200  0.00  0.00           C  
ATOM   2206  CD1LLEU X 141      -0.747   2.204  -1.130  0.00  0.00           C  
ATOM   2207  CD2LLEU X 141      -0.337   2.293   1.306  0.00  0.00           C  
ATOM   2208  H  LLEU X 141      -2.390  -1.077   0.413  0.00  0.00           H  
ATOM   2209  HA LLEU X 141      -2.443   0.884   2.492  0.00  0.00           H  
ATOM   2210  HB2LLEU X 141      -3.012   1.016  -0.491  0.00  0.00           H  
ATOM   2211  HB3LLEU X 141      -2.941   2.458   0.527  0.00  0.00           H  
ATOM   2212  HG LLEU X 141      -0.623   0.502   0.162  0.00  0.00           H  
ATOM   2213 HD11LLEU X 141       0.323   2.362  -1.238  0.00  0.00           H  
ATOM   2214 HD12LLEU X 141      -1.095   1.573  -1.947  0.00  0.00           H  
ATOM   2215 HD13LLEU X 141      -1.253   3.168  -1.163  0.00  0.00           H  
ATOM   2216 HD21LLEU X 141       0.726   2.380   1.084  0.00  0.00           H  
ATOM   2217 HD22LLEU X 141      -0.772   3.286   1.407  0.00  0.00           H  
ATOM   2218 HD23LLEU X 141      -0.434   1.763   2.253  0.00  0.00           H  
ATOM   2219  N  LSER X 142      -5.419   0.047   1.428  0.00  0.00           N  
ATOM   2220  CA LSER X 142      -6.849   0.115   1.763  0.00  0.00           C  
ATOM   2221  C  LSER X 142      -7.176  -0.486   3.125  0.00  0.00           C  
ATOM   2222  O  LSER X 142      -7.979   0.087   3.853  0.00  0.00           O  
ATOM   2223  CB LSER X 142      -7.687  -0.583   0.708  0.00  0.00           C  
ATOM   2224  OG LSER X 142      -7.539   0.105  -0.505  0.00  0.00           O  
ATOM   2225  H  LSER X 142      -5.083  -0.720   0.860  0.00  0.00           H  
ATOM   2226  HA LSER X 142      -7.158   1.159   1.781  0.00  0.00           H  
ATOM   2227  HB2LSER X 142      -7.354  -1.611   0.591  0.00  0.00           H  
ATOM   2228  HB3LSER X 142      -8.733  -0.578   1.007  0.00  0.00           H  
ATOM   2229  HG LSER X 142      -6.636  -0.083  -0.822  0.00  0.00           H  
ATOM   2230  N  LHD2 X 143      -6.526  -1.582   3.530  0.00  0.00           N  
ATOM   2231  CA LHD2 X 143      -6.557  -1.993   4.938  0.00  0.00           C  
ATOM   2232  C  LHD2 X 143      -5.976  -0.911   5.848  0.00  0.00           C  
ATOM   2233  O  LHD2 X 143      -6.548  -0.630   6.899  0.00  0.00           O  
ATOM   2234  CB HHD2 X 143      -5.801  -3.305   5.170  0.00  0.00           C  
ATOM   2235  CG HHD2 X 143      -6.385  -4.525   4.549  0.00  0.00           C  
ATOM   2236  CD2HHD2 X 143      -5.784  -5.684   4.135  0.00  0.00           C  
ATOM   2237  ND1HHD2 X 143      -7.739  -4.763   4.466  0.00  0.00           N  
ATOM   2238  CE1HHD2 X 143      -7.926  -6.018   4.023  0.00  0.00           C  
ATOM   2239  NE2HHD2 X 143      -6.755  -6.618   3.830  0.00  0.00           N  
ATOM   2240  H  LHD2 X 143      -5.892  -2.048   2.886  0.00  0.00           H  
ATOM   2241  HA LHD2 X 143      -7.592  -2.129   5.245  0.00  0.00           H  
ATOM   2242  HB2HHD2 X 143      -4.777  -3.193   4.806  0.00  0.00           H  
ATOM   2243  HB3HHD2 X 143      -5.724  -3.457   6.258  0.00  0.00           H  
ATOM   2244  HD1HHD2 X 143      -8.477  -4.067   4.606  0.00  0.00           H  
ATOM   2245  HD2HHD2 X 143      -4.732  -5.929   4.106  0.00  0.00           H  
ATOM   2246  HE1HHD2 X 143      -8.899  -6.448   3.854  0.00  0.00           H  
ATOM   2247  N  LASN X 144      -4.893  -0.251   5.437  0.00  0.00           N  
ATOM   2248  CA LASN X 144      -4.339   0.865   6.193  0.00  0.00           C  
ATOM   2249  C  LASN X 144      -5.331   2.045   6.279  0.00  0.00           C  
ATOM   2250  O  LASN X 144      -5.513   2.590   7.367  0.00  0.00           O  
ATOM   2251  CB LASN X 144      -2.965   1.237   5.605  0.00  0.00           C  
ATOM   2252  CG LASN X 144      -1.934   1.557   6.671  0.00  0.00           C  
ATOM   2253  ND2LASN X 144      -1.788   0.744   7.694  0.00  0.00           N  
ATOM   2254  OD1LASN X 144      -1.271   2.574   6.614  0.00  0.00           O  
ATOM   2255  H  LASN X 144      -4.416  -0.568   4.593  0.00  0.00           H  
ATOM   2256  HA LASN X 144      -4.207   0.509   7.213  0.00  0.00           H  
ATOM   2257  HB2LASN X 144      -2.565   0.404   5.030  0.00  0.00           H  
ATOM   2258  HB3LASN X 144      -3.060   2.085   4.927  0.00  0.00           H  
ATOM   2259 HD21LASN X 144      -1.048   0.972   8.349  0.00  0.00           H  
ATOM   2260 HD22LASN X 144      -2.290  -0.132   7.747  0.00  0.00           H  
ATOM   2261  N  LLEU X 145      -6.060   2.352   5.199  0.00  0.00           N  
ATOM   2262  CA LLEU X 145      -7.249   3.226   5.150  0.00  0.00           C  
ATOM   2263  C  LLEU X 145      -8.539   2.566   5.707  0.00  0.00           C  
ATOM   2264  O  LLEU X 145      -9.652   2.959   5.363  0.00  0.00           O  
ATOM   2265  CB LLEU X 145      -7.451   3.735   3.705  0.00  0.00           C  
ATOM   2266  CG LLEU X 145      -6.334   4.638   3.148  0.00  0.00           C  
ATOM   2267  CD1LLEU X 145      -6.481   4.762   1.632  0.00  0.00           C  
ATOM   2268  CD2LLEU X 145      -6.403   6.047   3.735  0.00  0.00           C  
ATOM   2269  H  LLEU X 145      -5.790   1.908   4.326  0.00  0.00           H  
ATOM   2270  HA LLEU X 145      -7.062   4.089   5.789  0.00  0.00           H  
ATOM   2271  HB2LLEU X 145      -7.557   2.864   3.062  0.00  0.00           H  
ATOM   2272  HB3LLEU X 145      -8.388   4.290   3.645  0.00  0.00           H  
ATOM   2273  HG LLEU X 145      -5.355   4.218   3.370  0.00  0.00           H  
ATOM   2274 HD11LLEU X 145      -5.697   5.405   1.234  0.00  0.00           H  
ATOM   2275 HD12LLEU X 145      -6.389   3.776   1.176  0.00  0.00           H  
ATOM   2276 HD13LLEU X 145      -7.456   5.184   1.390  0.00  0.00           H  
ATOM   2277 HD21LLEU X 145      -5.643   6.675   3.272  0.00  0.00           H  
ATOM   2278 HD22LLEU X 145      -7.383   6.484   3.555  0.00  0.00           H  
ATOM   2279 HD23LLEU X 145      -6.221   6.001   4.805  0.00  0.00           H  
ATOM   2280  N  LGLY X 146      -8.414   1.558   6.575  0.00  0.00           N  
ATOM   2281  CA LGLY X 146      -9.502   0.982   7.377  0.00  0.00           C  
ATOM   2282  C  LGLY X 146     -10.512   0.081   6.657  0.00  0.00           C  
ATOM   2283  O  LGLY X 146     -11.426  -0.421   7.307  0.00  0.00           O  
ATOM   2284  H  LGLY X 146      -7.483   1.199   6.730  0.00  0.00           H  
ATOM   2285  HA2LGLY X 146      -9.058   0.386   8.170  0.00  0.00           H  
ATOM   2286  HA3LGLY X 146     -10.061   1.792   7.842  0.00  0.00           H  
ATOM   2287  N  LMET X 147     -10.374  -0.165   5.354  0.00  0.00           N  
ATOM   2288  CA LMET X 147     -11.282  -1.032   4.596  0.00  0.00           C  
ATOM   2289  C  LMET X 147     -10.952  -2.518   4.815  0.00  0.00           C  
ATOM   2290  O  LMET X 147      -9.814  -2.957   4.631  0.00  0.00           O  
ATOM   2291  CB LMET X 147     -11.255  -0.662   3.104  0.00  0.00           C  
ATOM   2292  CG LMET X 147     -11.613   0.815   2.857  0.00  0.00           C  
ATOM   2293  SD LMET X 147     -10.335   1.780   2.005  0.00  0.00           S  
ATOM   2294  CE LMET X 147     -10.666   1.317   0.288  0.00  0.00           C  
ATOM   2295  H  LMET X 147      -9.590   0.257   4.863  0.00  0.00           H  
ATOM   2296  HA LMET X 147     -12.297  -0.857   4.957  0.00  0.00           H  
ATOM   2297  HB2LMET X 147     -10.262  -0.868   2.705  0.00  0.00           H  
ATOM   2298  HB3LMET X 147     -11.968  -1.290   2.569  0.00  0.00           H  
ATOM   2299  HG2LMET X 147     -12.534   0.862   2.276  0.00  0.00           H  
ATOM   2300  HG3LMET X 147     -11.817   1.307   3.809  0.00  0.00           H  
ATOM   2301  HE1LMET X 147      -9.913   1.767  -0.360  0.00  0.00           H  
ATOM   2302  HE2LMET X 147     -10.632   0.234   0.180  0.00  0.00           H  
ATOM   2303  HE3LMET X 147     -11.652   1.681   0.005  0.00  0.00           H  
ATOM   2304  N  LTYR X 148     -11.950  -3.316   5.198  0.00  0.00           N  
ATOM   2305  CA LTYR X 148     -11.817  -4.764   5.436  0.00  0.00           C  
ATOM   2306  C  LTYR X 148     -11.765  -5.574   4.121  0.00  0.00           C  
ATOM   2307  O  LTYR X 148     -11.572  -5.019   3.042  0.00  0.00           O  
ATOM   2308  CB LTYR X 148     -12.965  -5.246   6.347  0.00  0.00           C  
ATOM   2309  CG LTYR X 148     -13.557  -4.213   7.279  0.00  0.00           C  
ATOM   2310  CD1LTYR X 148     -12.762  -3.581   8.255  0.00  0.00           C  
ATOM   2311  CD2LTYR X 148     -14.903  -3.845   7.122  0.00  0.00           C  
ATOM   2312  CE1LTYR X 148     -13.293  -2.527   9.026  0.00  0.00           C  
ATOM   2313  CE2LTYR X 148     -15.440  -2.823   7.916  0.00  0.00           C  
ATOM   2314  CZ LTYR X 148     -14.631  -2.127   8.833  0.00  0.00           C  
ATOM   2315  OH LTYR X 148     -15.151  -1.062   9.494  0.00  0.00           O  
ATOM   2316  H  LTYR X 148     -12.841  -2.891   5.404  0.00  0.00           H  
ATOM   2317  HA LTYR X 148     -10.881  -4.937   5.969  0.00  0.00           H  
ATOM   2318  HB2LTYR X 148     -13.773  -5.619   5.716  0.00  0.00           H  
ATOM   2319  HB3LTYR X 148     -12.601  -6.078   6.950  0.00  0.00           H  
ATOM   2320  HD1LTYR X 148     -11.724  -3.860   8.363  0.00  0.00           H  
ATOM   2321  HD2LTYR X 148     -15.528  -4.331   6.382  0.00  0.00           H  
ATOM   2322  HE1LTYR X 148     -12.668  -1.977   9.714  0.00  0.00           H  
ATOM   2323  HE2LTYR X 148     -16.471  -2.543   7.798  0.00  0.00           H  
ATOM   2324  HH LTYR X 148     -15.741  -0.573   8.879  0.00  0.00           H  
ATOM   2325  N  LHD3 X 149     -11.953  -6.895   4.184  0.00  0.00           N  
ATOM   2326  CA LHD3 X 149     -12.354  -7.675   3.005  0.00  0.00           C  
ATOM   2327  C  LHD3 X 149     -13.848  -7.585   2.726  0.00  0.00           C  
ATOM   2328  O  LHD3 X 149     -14.658  -7.422   3.640  0.00  0.00           O  
ATOM   2329  CB HHD3 X 149     -11.999  -9.159   3.161  0.00  0.00           C  
ATOM   2330  CG HHD3 X 149     -10.534  -9.368   3.244  0.00  0.00           C  
ATOM   2331  CD2HHD3 X 149      -9.500  -8.658   2.697  0.00  0.00           C  
ATOM   2332  ND1HHD3 X 149      -9.938 -10.457   3.853  0.00  0.00           N  
ATOM   2333  CE1HHD3 X 149      -8.603 -10.367   3.683  0.00  0.00           C  
ATOM   2334  NE2HHD3 X 149      -8.308  -9.275   2.994  0.00  0.00           N  
ATOM   2335  H  LHD3 X 149     -12.176  -7.307   5.087  0.00  0.00           H  
ATOM   2336  HA LHD3 X 149     -11.838  -7.283   2.131  0.00  0.00           H  
ATOM   2337  HB2HHD3 X 149     -12.504  -9.559   4.045  0.00  0.00           H  
ATOM   2338  HB3HHD3 X 149     -12.399  -9.699   2.289  0.00  0.00           H  
ATOM   2339  HD1HHD3 X 149     -10.406 -11.253   4.294  0.00  0.00           H  
ATOM   2340  HD2HHD3 X 149      -9.547  -7.759   2.103  0.00  0.00           H  
ATOM   2341  HE1HHD3 X 149      -7.884 -11.079   4.060  0.00  0.00           H  
ATOM   2342  N  LASP X 150     -14.207  -7.822   1.471  0.00  0.00           N  
ATOM   2343  CA LASP X 150     -15.577  -8.073   1.044  0.00  0.00           C  
ATOM   2344  C  LASP X 150     -16.185  -9.302   1.735  0.00  0.00           C  
ATOM   2345  O  LASP X 150     -15.681 -10.423   1.618  0.00  0.00           O  
ATOM   2346  CB LASP X 150     -15.572  -8.230  -0.480  0.00  0.00           C  
ATOM   2347  CG LASP X 150     -15.285  -6.891  -1.148  0.00  0.00           C  
ATOM   2348  OD1LASP X 150     -16.024  -5.922  -0.862  0.00  0.00           O  
ATOM   2349  OD2LASP X 150     -14.321  -6.815  -1.942  0.00  0.00           O1-
ATOM   2350  H  LASP X 150     -13.475  -7.919   0.772  0.00  0.00           H  
ATOM   2351  HA LASP X 150     -16.187  -7.204   1.298  0.00  0.00           H  
ATOM   2352  HB2LASP X 150     -14.817  -8.962  -0.772  0.00  0.00           H  
ATOM   2353  HB3LASP X 150     -16.535  -8.604  -0.820  0.00  0.00           H  
ATOM   2354  N  LGLY X 151     -17.297  -9.099   2.442  0.00  0.00           N  
ATOM   2355  CA LGLY X 151     -18.209 -10.178   2.823  0.00  0.00           C  
ATOM   2356  C  LGLY X 151     -19.098 -10.600   1.646  0.00  0.00           C  
ATOM   2357  O  LGLY X 151     -19.141  -9.939   0.608  0.00  0.00           O  
ATOM   2358  H  LGLY X 151     -17.627  -8.151   2.543  0.00  0.00           H  
ATOM   2359  HA2LGLY X 151     -17.640 -11.045   3.158  0.00  0.00           H  
ATOM   2360  HA3LGLY X 151     -18.835  -9.855   3.653  0.00  0.00           H  
ATOM   2361  N  LLYS X 152     -19.830 -11.707   1.802  0.00  0.00           N  
ATOM   2362  CA LLYS X 152     -20.506 -12.425   0.699  0.00  0.00           C  
ATOM   2363  C  LLYS X 152     -21.609 -11.639  -0.031  0.00  0.00           C  
ATOM   2364  O  LLYS X 152     -22.114 -12.116  -1.051  0.00  0.00           O  
ATOM   2365  CB LLYS X 152     -21.062 -13.787   1.169  0.00  0.00           C  
ATOM   2366  CG LLYS X 152     -20.213 -14.560   2.194  0.00  0.00           C  
ATOM   2367  CD LLYS X 152     -20.669 -14.245   3.624  0.00  0.00           C  
ATOM   2368  CE LLYS X 152     -19.768 -14.921   4.654  0.00  0.00           C  
ATOM   2369  NZ LLYS X 152     -20.195 -14.540   6.016  0.00  0.00           N1+
ATOM   2370  H  LLYS X 152     -19.740 -12.179   2.688  0.00  0.00           H  
ATOM   2371  HA LLYS X 152     -19.743 -12.626  -0.056  0.00  0.00           H  
ATOM   2372  HB2LLYS X 152     -22.069 -13.650   1.570  0.00  0.00           H  
ATOM   2373  HB3LLYS X 152     -21.157 -14.417   0.287  0.00  0.00           H  
ATOM   2374  HG2LLYS X 152     -20.349 -15.629   2.023  0.00  0.00           H  
ATOM   2375  HG3LLYS X 152     -19.155 -14.328   2.063  0.00  0.00           H  
ATOM   2376  HD2LLYS X 152     -20.661 -13.171   3.803  0.00  0.00           H  
ATOM   2377  HD3LLYS X 152     -21.692 -14.601   3.749  0.00  0.00           H  
ATOM   2378  HE2LLYS X 152     -19.829 -16.005   4.528  0.00  0.00           H  
ATOM   2379  HE3LLYS X 152     -18.733 -14.608   4.489  0.00  0.00           H  
ATOM   2380  HZ1LLYS X 152     -19.618 -14.984   6.721  0.00  0.00           H  
ATOM   2381  HZ2LLYS X 152     -20.132 -13.529   6.134  0.00  0.00           H  
ATOM   2382  HZ3LLYS X 152     -21.166 -14.803   6.175  0.00  0.00           H  
ATOM   2383  N  LASN X 153     -22.013 -10.472   0.474  0.00  0.00           N  
ATOM   2384  CA LASN X 153     -22.994  -9.576  -0.152  0.00  0.00           C  
ATOM   2385  C  LASN X 153     -22.353  -8.387  -0.901  0.00  0.00           C  
ATOM   2386  O  LASN X 153     -23.040  -7.696  -1.654  0.00  0.00           O  
ATOM   2387  CB LASN X 153     -23.996  -9.120   0.919  0.00  0.00           C  
ATOM   2388  CG LASN X 153     -24.749 -10.282   1.537  0.00  0.00           C  
ATOM   2389  ND2LASN X 153     -25.918 -10.584   1.034  0.00  0.00           N  
ATOM   2390  OD1LASN X 153     -24.282 -10.962   2.446  0.00  0.00           O  
ATOM   2391  H  LASN X 153     -21.563 -10.154   1.324  0.00  0.00           H  
ATOM   2392  HA LASN X 153     -23.561 -10.126  -0.902  0.00  0.00           H  
ATOM   2393  HB2LASN X 153     -23.480  -8.578   1.708  0.00  0.00           H  
ATOM   2394  HB3LASN X 153     -24.713  -8.437   0.464  0.00  0.00           H  
ATOM   2395 HD21LASN X 153     -26.449 -11.329   1.462  0.00  0.00           H  
ATOM   2396 HD22LASN X 153     -26.302 -10.052   0.262  0.00  0.00           H  
ATOM   2397  N  LCYX X 154     -21.052  -8.152  -0.721  0.00  0.00           N  
ATOM   2398  CA LCYX X 154     -20.292  -7.093  -1.383  0.00  0.00           C  
ATOM   2399  C  LCYX X 154     -19.968  -7.441  -2.848  0.00  0.00           C  
ATOM   2400  O  LCYX X 154     -19.832  -8.615  -3.189  0.00  0.00           O  
ATOM   2401  CB LCYX X 154     -19.015  -6.865  -0.577  0.00  0.00           C  
ATOM   2402  SG LCYX X 154     -19.301  -6.401   1.148  0.00  0.00           S  
ATOM   2403  H  LCYX X 154     -20.523  -8.792  -0.139  0.00  0.00           H  
ATOM   2404  HA LCYX X 154     -20.883  -6.177  -1.370  0.00  0.00           H  
ATOM   2405  HB2LCYX X 154     -18.443  -7.788  -0.589  0.00  0.00           H  
ATOM   2406  HB3LCYX X 154     -18.421  -6.089  -1.056  0.00  0.00           H  
ATOM   2407  N  LILE X 155     -19.839  -6.429  -3.718  0.00  0.00           N  
ATOM   2408  CA LILE X 155     -19.881  -6.612  -5.181  0.00  0.00           C  
ATOM   2409  C  LILE X 155     -18.716  -5.957  -5.930  0.00  0.00           C  
ATOM   2410  O  LILE X 155     -18.452  -4.759  -5.771  0.00  0.00           O  
ATOM   2411  CB LILE X 155     -21.221  -6.086  -5.753  0.00  0.00           C  
ATOM   2412  CG1LILE X 155     -22.465  -6.725  -5.101  0.00  0.00           C  
ATOM   2413  CG2LILE X 155     -21.281  -6.244  -7.285  0.00  0.00           C  
ATOM   2414  CD1LILE X 155     -22.636  -8.230  -5.343  0.00  0.00           C  
ATOM   2415  H  LILE X 155     -19.917  -5.490  -3.369  0.00  0.00           H  
ATOM   2416  HA LILE X 155     -19.834  -7.679  -5.400  0.00  0.00           H  
ATOM   2417  HB LILE X 155     -21.276  -5.017  -5.542  0.00  0.00           H  
ATOM   2418 HG12LILE X 155     -22.445  -6.542  -4.028  0.00  0.00           H  
ATOM   2419 HG13LILE X 155     -23.346  -6.213  -5.485  0.00  0.00           H  
ATOM   2420 HG21LILE X 155     -22.275  -5.989  -7.642  0.00  0.00           H  
ATOM   2421 HG22LILE X 155     -20.584  -5.563  -7.773  0.00  0.00           H  
ATOM   2422 HG23LILE X 155     -21.056  -7.271  -7.578  0.00  0.00           H  
ATOM   2423 HD11LILE X 155     -23.489  -8.591  -4.773  0.00  0.00           H  
ATOM   2424 HD12LILE X 155     -22.820  -8.419  -6.399  0.00  0.00           H  
ATOM   2425 HD13LILE X 155     -21.753  -8.779  -5.023  0.00  0.00           H  
ATOM   2426  N  LCYX X 156     -18.157  -6.725  -6.870  0.00  0.00           N  
ATOM   2427  CA LCYX X 156     -17.513  -6.246  -8.095  0.00  0.00           C  
ATOM   2428  C  LCYX X 156     -17.909  -7.156  -9.258  0.00  0.00           C  
ATOM   2429  O  LCYX X 156     -18.085  -8.358  -9.066  0.00  0.00           O  
ATOM   2430  CB LCYX X 156     -15.985  -6.228  -7.987  0.00  0.00           C  
ATOM   2431  SG LCYX X 156     -15.356  -5.443  -6.504  0.00  0.00           S  
ATOM   2432  H  LCYX X 156     -18.416  -7.702  -6.878  0.00  0.00           H  
ATOM   2433  HA LCYX X 156     -17.860  -5.236  -8.303  0.00  0.00           H  
ATOM   2434  HB2LCYX X 156     -15.607  -7.251  -8.014  0.00  0.00           H  
ATOM   2435  HB3LCYX X 156     -15.588  -5.697  -8.850  0.00  0.00           H  
ATOM   2436  N  LASN X 157     -17.956  -6.616 -10.474  0.00  0.00           N  
ATOM   2437  CA LASN X 157     -18.350  -7.352 -11.684  0.00  0.00           C  
ATOM   2438  C  LASN X 157     -17.326  -8.435 -12.126  0.00  0.00           C  
ATOM   2439  O  LASN X 157     -17.572  -9.167 -13.081  0.00  0.00           O  
ATOM   2440  CB LASN X 157     -18.687  -6.324 -12.786  0.00  0.00           C  
ATOM   2441  CG LASN X 157     -19.903  -5.451 -12.469  0.00  0.00           C  
ATOM   2442  ND2LASN X 157     -20.745  -5.175 -13.430  0.00  0.00           N  
ATOM   2443  OD1LASN X 157     -20.117  -4.985 -11.354  0.00  0.00           O  
ATOM   2444  H  LASN X 157     -17.833  -5.615 -10.554  0.00  0.00           H  
ATOM   2445  HA LASN X 157     -19.268  -7.899 -11.457  0.00  0.00           H  
ATOM   2446  HB2LASN X 157     -17.831  -5.674 -12.965  0.00  0.00           H  
ATOM   2447  HB3LASN X 157     -18.881  -6.860 -13.714  0.00  0.00           H  
ATOM   2448 HD21LASN X 157     -21.520  -4.563 -13.214  0.00  0.00           H  
ATOM   2449 HD22LASN X 157     -20.592  -5.523 -14.366  0.00  0.00           H  
ATOM   2450  N  LASP X 158     -16.198  -8.560 -11.416  0.00  0.00           N  
ATOM   2451  CA LASP X 158     -15.215  -9.655 -11.503  0.00  0.00           C  
ATOM   2452  C  LASP X 158     -15.353 -10.745 -10.422  0.00  0.00           C  
ATOM   2453  O  LASP X 158     -14.670 -11.762 -10.512  0.00  0.00           O  
ATOM   2454  CB LASP X 158     -13.813  -9.041 -11.356  0.00  0.00           C  
ATOM   2455  CG LASP X 158     -13.196  -8.653 -12.691  0.00  0.00           C  
ATOM   2456  OD1LASP X 158     -12.794  -9.565 -13.450  0.00  0.00           O  
ATOM   2457  OD2LASP X 158     -13.081  -7.441 -12.984  0.00  0.00           O1-
ATOM   2458  H  LASP X 158     -16.054  -7.879 -10.692  0.00  0.00           H  
ATOM   2459  HA LASP X 158     -15.291 -10.153 -12.470  0.00  0.00           H  
ATOM   2460  HB2LASP X 158     -13.870  -8.175 -10.694  0.00  0.00           H  
ATOM   2461  HB3LASP X 158     -13.133  -9.755 -10.887  0.00  0.00           H  
ATOM   2462  N  LSER X 159     -16.125 -10.515  -9.353  0.00  0.00           N  
ATOM   2463  CA LSER X 159     -16.070 -11.218  -8.047  0.00  0.00           C  
ATOM   2464  C  LSER X 159     -14.712 -11.151  -7.318  0.00  0.00           C  
ATOM   2465  O  LSER X 159     -14.675 -10.945  -6.105  0.00  0.00           O  
ATOM   2466  CB LSER X 159     -16.546 -12.674  -8.147  0.00  0.00           C  
ATOM   2467  OG LSER X 159     -17.778 -12.751  -8.838  0.00  0.00           O  
ATOM   2468  H  LSER X 159     -16.771  -9.735  -9.409  0.00  0.00           H  
ATOM   2469  HA LSER X 159     -16.783 -10.714  -7.393  0.00  0.00           H  
ATOM   2470  HB2LSER X 159     -15.799 -13.275  -8.668  0.00  0.00           H  
ATOM   2471  HB3LSER X 159     -16.673 -13.076  -7.141  0.00  0.00           H  
ATOM   2472  HG LSER X 159     -17.551 -12.906  -9.784  0.00  0.00           H  
ATOM   2473  N  LSER X 160     -13.582 -11.256  -8.025  0.00  0.00           N  
ATOM   2474  CA LSER X 160     -12.221 -10.988  -7.533  0.00  0.00           C  
ATOM   2475  C  LSER X 160     -11.954  -9.478  -7.365  0.00  0.00           C  
ATOM   2476  O  LSER X 160     -11.043  -8.925  -7.986  0.00  0.00           O  
ATOM   2477  CB LSER X 160     -11.193 -11.651  -8.462  0.00  0.00           C  
ATOM   2478  OG LSER X 160      -9.880 -11.343  -8.027  0.00  0.00           O  
ATOM   2479  H  LSER X 160     -13.685 -11.508  -9.004  0.00  0.00           H  
ATOM   2480  HA LSER X 160     -12.110 -11.448  -6.549  0.00  0.00           H  
ATOM   2481  HB2LSER X 160     -11.338 -12.731  -8.454  0.00  0.00           H  
ATOM   2482  HB3LSER X 160     -11.331 -11.283  -9.481  0.00  0.00           H  
ATOM   2483  HG LSER X 160      -9.880 -10.385  -7.864  0.00  0.00           H  
ATOM   2484  N  LCYX X 161     -12.756  -8.808  -6.536  0.00  0.00           N  
ATOM   2485  CA LCYX X 161     -12.595  -7.405  -6.144  0.00  0.00           C  
ATOM   2486  C  LCYX X 161     -11.174  -7.031  -5.693  0.00  0.00           C  
ATOM   2487  O  LCYX X 161     -10.442  -7.886  -5.187  0.00  0.00           O  
ATOM   2488  CB LCYX X 161     -13.510  -7.144  -4.945  0.00  0.00           C  
ATOM   2489  SG LCYX X 161     -15.279  -7.026  -5.244  0.00  0.00           S  
ATOM   2490  H  LCYX X 161     -13.497  -9.332  -6.086  0.00  0.00           H  
ATOM   2491  HA LCYX X 161     -12.875  -6.754  -6.973  0.00  0.00           H  
ATOM   2492  HB2LCYX X 161     -13.345  -7.906  -4.184  0.00  0.00           H  
ATOM   2493  HB3LCYX X 161     -13.207  -6.199  -4.507  0.00  0.00           H  
ATOM   2494  N  LVAL X 162     -10.835  -5.733  -5.718  0.00  0.00           N  
ATOM   2495  CA LVAL X 162      -9.605  -5.233  -5.069  0.00  0.00           C  
ATOM   2496  C  LVAL X 162      -9.559  -5.636  -3.591  0.00  0.00           C  
ATOM   2497  O  LVAL X 162      -8.518  -6.101  -3.132  0.00  0.00           O  
ATOM   2498  CB LVAL X 162      -9.445  -3.705  -5.221  0.00  0.00           C  
ATOM   2499  CG1LVAL X 162      -8.244  -3.158  -4.435  0.00  0.00           C  
ATOM   2500  CG2LVAL X 162      -9.240  -3.305  -6.684  0.00  0.00           C  
ATOM   2501  H  LVAL X 162     -11.462  -5.064  -6.159  0.00  0.00           H  
ATOM   2502  HA LVAL X 162      -8.755  -5.710  -5.553  0.00  0.00           H  
ATOM   2503  HB LVAL X 162     -10.348  -3.220  -4.850  0.00  0.00           H  
ATOM   2504 HG11LVAL X 162      -8.064  -2.122  -4.715  0.00  0.00           H  
ATOM   2505 HG12LVAL X 162      -8.446  -3.191  -3.365  0.00  0.00           H  
ATOM   2506 HG13LVAL X 162      -7.348  -3.738  -4.652  0.00  0.00           H  
ATOM   2507 HG21LVAL X 162      -9.295  -2.220  -6.777  0.00  0.00           H  
ATOM   2508 HG22LVAL X 162      -8.270  -3.652  -7.041  0.00  0.00           H  
ATOM   2509 HG23LVAL X 162     -10.011  -3.743  -7.311  0.00  0.00           H  
ATOM   2510  N  LMET X 163     -10.683  -5.550  -2.865  0.00  0.00           N  
ATOM   2511  CA LMET X 163     -10.799  -5.977  -1.459  0.00  0.00           C  
ATOM   2512  C  LMET X 163     -11.352  -7.402  -1.270  0.00  0.00           C  
ATOM   2513  O  LMET X 163     -11.802  -7.744  -0.174  0.00  0.00           O  
ATOM   2514  CB LMET X 163     -11.575  -4.938  -0.628  0.00  0.00           C  
ATOM   2515  CG LMET X 163     -10.979  -3.528  -0.725  0.00  0.00           C  
ATOM   2516  SD LMET X 163      -9.194  -3.406  -0.433  0.00  0.00           S  
ATOM   2517  CE LMET X 163      -9.081  -3.945   1.295  0.00  0.00           C  
ATOM   2518  H  LMET X 163     -11.513  -5.173  -3.302  0.00  0.00           H  
ATOM   2519  HA LMET X 163      -9.796  -6.019  -1.038  0.00  0.00           H  
ATOM   2520  HB2LMET X 163     -12.614  -4.908  -0.950  0.00  0.00           H  
ATOM   2521  HB3LMET X 163     -11.563  -5.241   0.417  0.00  0.00           H  
ATOM   2522  HG2LMET X 163     -11.186  -3.133  -1.720  0.00  0.00           H  
ATOM   2523  HG3LMET X 163     -11.487  -2.890  -0.002  0.00  0.00           H  
ATOM   2524  HE1LMET X 163      -8.048  -3.875   1.632  0.00  0.00           H  
ATOM   2525  HE2LMET X 163      -9.707  -3.309   1.922  0.00  0.00           H  
ATOM   2526  HE3LMET X 163      -9.412  -4.979   1.384  0.00  0.00           H  
ATOM   2527  N  LSER X 164     -11.298  -8.253  -2.302  0.00  0.00           N  
ATOM   2528  CA LSER X 164     -11.741  -9.650  -2.178  0.00  0.00           C  
ATOM   2529  C  LSER X 164     -10.948 -10.399  -1.088  0.00  0.00           C  
ATOM   2530  O  LSER X 164      -9.744 -10.172  -0.944  0.00  0.00           O  
ATOM   2531  CB LSER X 164     -11.688 -10.401  -3.517  0.00  0.00           C  
ATOM   2532  OG LSER X 164     -10.422 -10.346  -4.145  0.00  0.00           O  
ATOM   2533  H  LSER X 164     -10.859  -7.956  -3.160  0.00  0.00           H  
ATOM   2534  HA LSER X 164     -12.787  -9.609  -1.881  0.00  0.00           H  
ATOM   2535  HB2LSER X 164     -11.945 -11.446  -3.343  0.00  0.00           H  
ATOM   2536  HB3LSER X 164     -12.437  -9.984  -4.186  0.00  0.00           H  
ATOM   2537  HG LSER X 164     -10.287  -9.448  -4.499  0.00  0.00           H  
ATOM   2538  N  LPRO X 165     -11.602 -11.266  -0.289  0.00  0.00           N  
ATOM   2539  CA LPRO X 165     -10.954 -11.981   0.814  0.00  0.00           C  
ATOM   2540  C  LPRO X 165      -9.932 -13.025   0.356  0.00  0.00           C  
ATOM   2541  O  LPRO X 165      -8.997 -13.321   1.099  0.00  0.00           O  
ATOM   2542  CB LPRO X 165     -12.093 -12.627   1.614  0.00  0.00           C  
ATOM   2543  CG LPRO X 165     -13.220 -12.760   0.596  0.00  0.00           C  
ATOM   2544  CD LPRO X 165     -13.029 -11.551  -0.308  0.00  0.00           C  
ATOM   2545  HA LPRO X 165     -10.424 -11.270   1.439  0.00  0.00           H  
ATOM   2546  HB2LPRO X 165     -11.816 -13.598   2.022  0.00  0.00           H  
ATOM   2547  HB3LPRO X 165     -12.408 -11.965   2.419  0.00  0.00           H  
ATOM   2548  HG2LPRO X 165     -13.080 -13.669   0.017  0.00  0.00           H  
ATOM   2549  HG3LPRO X 165     -14.195 -12.753   1.076  0.00  0.00           H  
ATOM   2550  HD2LPRO X 165     -13.385 -11.776  -1.314  0.00  0.00           H  
ATOM   2551  HD3LPRO X 165     -13.568 -10.698   0.104  0.00  0.00           H  
ATOM   2552  N  LVAL X 166     -10.099 -13.574  -0.849  0.00  0.00           N  
ATOM   2553  CA LVAL X 166      -9.147 -14.485  -1.490  0.00  0.00           C  
ATOM   2554  C  LVAL X 166      -8.931 -14.041  -2.935  0.00  0.00           C  
ATOM   2555  O  LVAL X 166      -9.867 -14.020  -3.738  0.00  0.00           O  
ATOM   2556  CB LVAL X 166      -9.590 -15.956  -1.401  0.00  0.00           C  
ATOM   2557  CG1LVAL X 166      -8.494 -16.885  -1.928  0.00  0.00           C  
ATOM   2558  CG2LVAL X 166      -9.909 -16.369   0.040  0.00  0.00           C  
ATOM   2559  H  LVAL X 166     -10.921 -13.315  -1.379  0.00  0.00           H  
ATOM   2560  HA LVAL X 166      -8.195 -14.405  -0.967  0.00  0.00           H  
ATOM   2561  HB LVAL X 166     -10.486 -16.103  -2.004  0.00  0.00           H  
ATOM   2562 HG11LVAL X 166      -8.829 -17.919  -1.861  0.00  0.00           H  
ATOM   2563 HG12LVAL X 166      -8.273 -16.660  -2.970  0.00  0.00           H  
ATOM   2564 HG13LVAL X 166      -7.584 -16.767  -1.340  0.00  0.00           H  
ATOM   2565 HG21LVAL X 166     -10.111 -17.434   0.082  0.00  0.00           H  
ATOM   2566 HG22LVAL X 166      -9.071 -16.147   0.695  0.00  0.00           H  
ATOM   2567 HG23LVAL X 166     -10.790 -15.837   0.392  0.00  0.00           H  
ATOM   2568  N  LLEU X 167      -7.698 -13.648  -3.233  0.00  0.00           N  
ATOM   2569  CA LLEU X 167      -7.246 -13.039  -4.478  0.00  0.00           C  
ATOM   2570  C  LLEU X 167      -7.186 -14.056  -5.639  0.00  0.00           C  
ATOM   2571  O  LLEU X 167      -7.170 -15.270  -5.432  0.00  0.00           O  
ATOM   2572  CB LLEU X 167      -5.885 -12.382  -4.157  0.00  0.00           C  
ATOM   2573  CG LLEU X 167      -5.363 -11.363  -5.177  0.00  0.00           C  
ATOM   2574  CD1LLEU X 167      -6.229 -10.101  -5.198  0.00  0.00           C  
ATOM   2575  CD2LLEU X 167      -3.929 -10.968  -4.834  0.00  0.00           C  
ATOM   2576  H  LLEU X 167      -7.005 -13.750  -2.498  0.00  0.00           H  
ATOM   2577  HA LLEU X 167      -7.968 -12.265  -4.742  0.00  0.00           H  
ATOM   2578  HB2LLEU X 167      -5.954 -11.878  -3.190  0.00  0.00           H  
ATOM   2579  HB3LLEU X 167      -5.142 -13.170  -4.048  0.00  0.00           H  
ATOM   2580  HG LLEU X 167      -5.346 -11.812  -6.165  0.00  0.00           H  
ATOM   2581 HD11LLEU X 167      -5.765  -9.332  -5.812  0.00  0.00           H  
ATOM   2582 HD12LLEU X 167      -7.217 -10.328  -5.596  0.00  0.00           H  
ATOM   2583 HD13LLEU X 167      -6.345  -9.712  -4.186  0.00  0.00           H  
ATOM   2584 HD21LLEU X 167      -3.543 -10.283  -5.586  0.00  0.00           H  
ATOM   2585 HD22LLEU X 167      -3.902 -10.490  -3.858  0.00  0.00           H  
ATOM   2586 HD23LLEU X 167      -3.304 -11.858  -4.796  0.00  0.00           H  
ATOM   2587  N  LSER X 168      -7.150 -13.565  -6.880  0.00  0.00           N  
ATOM   2588  CA LSER X 168      -7.080 -14.380  -8.103  0.00  0.00           C  
ATOM   2589  C  LSER X 168      -5.767 -14.202  -8.875  0.00  0.00           C  
ATOM   2590  O  LSER X 168      -4.896 -13.413  -8.508  0.00  0.00           O  
ATOM   2591  CB LSER X 168      -8.272 -14.044  -8.996  0.00  0.00           C  
ATOM   2592  OG LSER X 168      -8.135 -12.740  -9.503  0.00  0.00           O  
ATOM   2593  H  LSER X 168      -7.173 -12.566  -6.998  0.00  0.00           H  
ATOM   2594  HA LSER X 168      -7.159 -15.435  -7.843  0.00  0.00           H  
ATOM   2595  HB2LSER X 168      -8.334 -14.748  -9.824  0.00  0.00           H  
ATOM   2596  HB3LSER X 168      -9.183 -14.107  -8.403  0.00  0.00           H  
ATOM   2597  HG LSER X 168      -8.787 -12.198  -9.016  0.00  0.00           H  
ATOM   2598  N  LASP X 169      -5.598 -14.953  -9.962  0.00  0.00           N  
ATOM   2599  CA LASP X 169      -4.422 -14.921 -10.840  0.00  0.00           C  
ATOM   2600  C  LASP X 169      -4.288 -13.600 -11.633  0.00  0.00           C  
ATOM   2601  O  LASP X 169      -3.183 -13.171 -11.972  0.00  0.00           O  
ATOM   2602  CB LASP X 169      -4.542 -16.125 -11.789  0.00  0.00           C  
ATOM   2603  CG LASP X 169      -3.214 -16.659 -12.320  0.00  0.00           C  
ATOM   2604  OD1LASP X 169      -2.124 -16.213 -11.901  0.00  0.00           O  
ATOM   2605  OD2LASP X 169      -3.241 -17.594 -13.152  0.00  0.00           O1-
ATOM   2606  H  LASP X 169      -6.326 -15.622 -10.179  0.00  0.00           H  
ATOM   2607  HA LASP X 169      -3.533 -15.042 -10.223  0.00  0.00           H  
ATOM   2608  HB2LASP X 169      -5.018 -16.951 -11.259  0.00  0.00           H  
ATOM   2609  HB3LASP X 169      -5.187 -15.859 -12.627  0.00  0.00           H  
ATOM   2610  N  LGLN X 170      -5.417 -12.933 -11.889  0.00  0.00           N  
ATOM   2611  CA LGLN X 170      -5.541 -11.690 -12.661  0.00  0.00           C  
ATOM   2612  C  LGLN X 170      -6.571 -10.731 -12.018  0.00  0.00           C  
ATOM   2613  O  LGLN X 170      -7.610 -10.457 -12.619  0.00  0.00           O  
ATOM   2614  CB LGLN X 170      -5.844 -12.026 -14.141  0.00  0.00           C  
ATOM   2615  CG LGLN X 170      -6.825 -13.185 -14.428  0.00  0.00           C  
ATOM   2616  CD LGLN X 170      -8.070 -13.247 -13.546  0.00  0.00           C  
ATOM   2617  NE2LGLN X 170      -9.151 -12.585 -13.897  0.00  0.00           N  
ATOM   2618  OE1LGLN X 170      -8.090 -13.931 -12.533  0.00  0.00           O  
ATOM   2619  H  LGLN X 170      -6.284 -13.341 -11.555  0.00  0.00           H  
ATOM   2620  HA LGLN X 170      -4.586 -11.165 -12.643  0.00  0.00           H  
ATOM   2621  HB2LGLN X 170      -6.201 -11.127 -14.644  0.00  0.00           H  
ATOM   2622  HB3LGLN X 170      -4.898 -12.290 -14.613  0.00  0.00           H  
ATOM   2623  HG2LGLN X 170      -7.129 -13.136 -15.473  0.00  0.00           H  
ATOM   2624  HG3LGLN X 170      -6.286 -14.122 -14.295  0.00  0.00           H  
ATOM   2625 HE21LGLN X 170      -9.032 -11.833 -14.573  0.00  0.00           H  
ATOM   2626 HE22LGLN X 170      -9.867 -12.476 -13.184  0.00  0.00           H  
ATOM   2627  N  LPRO X 171      -6.324 -10.222 -10.793  0.00  0.00           N  
ATOM   2628  CA LPRO X 171      -7.345  -9.551  -9.986  0.00  0.00           C  
ATOM   2629  C  LPRO X 171      -8.005  -8.345 -10.645  0.00  0.00           C  
ATOM   2630  O  LPRO X 171      -7.483  -7.759 -11.591  0.00  0.00           O  
ATOM   2631  CB LPRO X 171      -6.658  -9.152  -8.685  0.00  0.00           C  
ATOM   2632  CG LPRO X 171      -5.556 -10.190  -8.563  0.00  0.00           C  
ATOM   2633  CD LPRO X 171      -5.106 -10.354 -10.008  0.00  0.00           C  
ATOM   2634  HA LPRO X 171      -8.126 -10.274  -9.763  0.00  0.00           H  
ATOM   2635  HB2LPRO X 171      -6.201  -8.171  -8.794  0.00  0.00           H  
ATOM   2636  HB3LPRO X 171      -7.345  -9.175  -7.839  0.00  0.00           H  
ATOM   2637  HG2LPRO X 171      -4.752  -9.844  -7.918  0.00  0.00           H  
ATOM   2638  HG3LPRO X 171      -5.986 -11.122  -8.204  0.00  0.00           H  
ATOM   2639  HD2LPRO X 171      -4.420  -9.549 -10.277  0.00  0.00           H  
ATOM   2640  HD3LPRO X 171      -4.617 -11.316 -10.130  0.00  0.00           H  
ATOM   2641  N  LSER X 172      -9.176  -7.965 -10.145  0.00  0.00           N  
ATOM   2642  CA LSER X 172      -9.906  -6.823 -10.679  0.00  0.00           C  
ATOM   2643  C  LSER X 172      -9.288  -5.489 -10.267  0.00  0.00           C  
ATOM   2644  O  LSER X 172      -8.856  -5.342  -9.124  0.00  0.00           O  
ATOM   2645  CB LSER X 172     -11.343  -6.872 -10.195  0.00  0.00           C  
ATOM   2646  OG LSER X 172     -12.111  -5.999 -10.984  0.00  0.00           O  
ATOM   2647  H  LSER X 172      -9.561  -8.438  -9.338  0.00  0.00           H  
ATOM   2648  HA LSER X 172      -9.912  -6.897 -11.763  0.00  0.00           H  
ATOM   2649  HB2LSER X 172     -11.718  -7.887 -10.289  0.00  0.00           H  
ATOM   2650  HB3LSER X 172     -11.393  -6.565  -9.148  0.00  0.00           H  
ATOM   2651  HG LSER X 172     -12.441  -6.493 -11.769  0.00  0.00           H  
ATOM   2652  N  LLYS X 173      -9.348  -4.480 -11.145  0.00  0.00           N  
ATOM   2653  CA LLYS X 173      -9.156  -3.073 -10.749  0.00  0.00           C  
ATOM   2654  C  LLYS X 173     -10.358  -2.467 -10.005  0.00  0.00           C  
ATOM   2655  O  LLYS X 173     -10.295  -1.317  -9.580  0.00  0.00           O  
ATOM   2656  CB LLYS X 173      -8.752  -2.214 -11.959  0.00  0.00           C  
ATOM   2657  CG LLYS X 173      -9.888  -1.917 -12.962  0.00  0.00           C  
ATOM   2658  CD LLYS X 173      -9.594  -0.644 -13.767  0.00  0.00           C  
ATOM   2659  CE LLYS X 173      -9.734   0.612 -12.891  0.00  0.00           C  
ATOM   2660  NZ LLYS X 173      -9.048   1.771 -13.498  0.00  0.00           N1+
ATOM   2661  H  LLYS X 173      -9.659  -4.691 -12.090  0.00  0.00           H  
ATOM   2662  HA LLYS X 173      -8.331  -3.044 -10.035  0.00  0.00           H  
ATOM   2663  HB2LLYS X 173      -8.364  -1.278 -11.562  0.00  0.00           H  
ATOM   2664  HB3LLYS X 173      -7.930  -2.695 -12.490  0.00  0.00           H  
ATOM   2665  HG2LLYS X 173      -9.984  -2.761 -13.646  0.00  0.00           H  
ATOM   2666  HG3LLYS X 173     -10.843  -1.784 -12.454  0.00  0.00           H  
ATOM   2667  HD2LLYS X 173      -8.581  -0.712 -14.167  0.00  0.00           H  
ATOM   2668  HD3LLYS X 173     -10.295  -0.578 -14.600  0.00  0.00           H  
ATOM   2669  HE2LLYS X 173     -10.794   0.829 -12.731  0.00  0.00           H  
ATOM   2670  HE3LLYS X 173      -9.286   0.417 -11.913  0.00  0.00           H  
ATOM   2671  HZ1LLYS X 173      -8.853   2.496 -12.812  0.00  0.00           H  
ATOM   2672  HZ2LLYS X 173      -8.120   1.505 -13.830  0.00  0.00           H  
ATOM   2673  HZ3LLYS X 173      -9.543   2.163 -14.294  0.00  0.00           H  
ATOM   2674  N  LLEU X 174     -11.471  -3.197  -9.902  0.00  0.00           N  
ATOM   2675  CA LLEU X 174     -12.715  -2.729  -9.295  0.00  0.00           C  
ATOM   2676  C  LLEU X 174     -12.604  -2.661  -7.766  0.00  0.00           C  
ATOM   2677  O  LLEU X 174     -12.579  -3.689  -7.081  0.00  0.00           O  
ATOM   2678  CB LLEU X 174     -13.867  -3.651  -9.737  0.00  0.00           C  
ATOM   2679  CG LLEU X 174     -14.164  -3.620 -11.250  0.00  0.00           C  
ATOM   2680  CD1LLEU X 174     -15.167  -4.720 -11.602  0.00  0.00           C  
ATOM   2681  CD2LLEU X 174     -14.745  -2.278 -11.689  0.00  0.00           C  
ATOM   2682  H  LLEU X 174     -11.466  -4.129 -10.298  0.00  0.00           H  
ATOM   2683  HA LLEU X 174     -12.924  -1.720  -9.653  0.00  0.00           H  
ATOM   2684  HB2LLEU X 174     -13.617  -4.667  -9.438  0.00  0.00           H  
ATOM   2685  HB3LLEU X 174     -14.772  -3.384  -9.197  0.00  0.00           H  
ATOM   2686  HG LLEU X 174     -13.249  -3.792 -11.812  0.00  0.00           H  
ATOM   2687 HD11LLEU X 174     -15.310  -4.743 -12.681  0.00  0.00           H  
ATOM   2688 HD12LLEU X 174     -14.779  -5.688 -11.291  0.00  0.00           H  
ATOM   2689 HD13LLEU X 174     -16.116  -4.522 -11.113  0.00  0.00           H  
ATOM   2690 HD21LLEU X 174     -15.008  -2.320 -12.745  0.00  0.00           H  
ATOM   2691 HD22LLEU X 174     -15.636  -2.054 -11.106  0.00  0.00           H  
ATOM   2692 HD23LLEU X 174     -14.011  -1.485 -11.556  0.00  0.00           H  
ATOM   2693  N  LPHE X 175     -12.578  -1.440  -7.228  0.00  0.00           N  
ATOM   2694  CA LPHE X 175     -12.786  -1.198  -5.801  0.00  0.00           C  
ATOM   2695  C  LPHE X 175     -14.231  -1.486  -5.401  0.00  0.00           C  
ATOM   2696  O  LPHE X 175     -15.177  -1.038  -6.054  0.00  0.00           O  
ATOM   2697  CB LPHE X 175     -12.397   0.230  -5.414  0.00  0.00           C  
ATOM   2698  CG LPHE X 175     -11.046   0.275  -4.747  0.00  0.00           C  
ATOM   2699  CD1LPHE X 175     -10.916  -0.237  -3.443  0.00  0.00           C  
ATOM   2700  CD2LPHE X 175      -9.920   0.762  -5.432  0.00  0.00           C  
ATOM   2701  CE1LPHE X 175      -9.657  -0.271  -2.827  0.00  0.00           C  
ATOM   2702  CE2LPHE X 175      -8.664   0.742  -4.805  0.00  0.00           C  
ATOM   2703  CZ LPHE X 175      -8.533   0.223  -3.508  0.00  0.00           C  
ATOM   2704  H  LPHE X 175     -12.510  -0.646  -7.846  0.00  0.00           H  
ATOM   2705  HA LPHE X 175     -12.154  -1.891  -5.244  0.00  0.00           H  
ATOM   2706  HB2LPHE X 175     -12.418   0.886  -6.285  0.00  0.00           H  
ATOM   2707  HB3LPHE X 175     -13.128   0.609  -4.699  0.00  0.00           H  
ATOM   2708  HD1LPHE X 175     -11.778  -0.623  -2.918  0.00  0.00           H  
ATOM   2709  HD2LPHE X 175     -10.016   1.141  -6.440  0.00  0.00           H  
ATOM   2710  HE1LPHE X 175      -9.552  -0.680  -1.833  0.00  0.00           H  
ATOM   2711  HE2LPHE X 175      -7.791   1.116  -5.316  0.00  0.00           H  
ATOM   2712  HZ LPHE X 175      -7.562   0.198  -3.039  0.00  0.00           H  
ATOM   2713  N  LSER X 176     -14.406  -2.246  -4.333  0.00  0.00           N  
ATOM   2714  CA LSER X 176     -15.653  -2.936  -4.034  0.00  0.00           C  
ATOM   2715  C  LSER X 176     -16.775  -2.017  -3.573  0.00  0.00           C  
ATOM   2716  O  LSER X 176     -16.531  -0.975  -2.968  0.00  0.00           O  
ATOM   2717  CB LSER X 176     -15.399  -3.995  -2.966  0.00  0.00           C  
ATOM   2718  OG LSER X 176     -14.104  -4.553  -3.080  0.00  0.00           O  
ATOM   2719  H  LSER X 176     -13.604  -2.572  -3.810  0.00  0.00           H  
ATOM   2720  HA LSER X 176     -15.992  -3.435  -4.937  0.00  0.00           H  
ATOM   2721  HB2LSER X 176     -15.504  -3.557  -1.973  0.00  0.00           H  
ATOM   2722  HB3LSER X 176     -16.145  -4.782  -3.080  0.00  0.00           H  
ATOM   2723  HG LSER X 176     -14.165  -5.426  -2.602  0.00  0.00           H  
ATOM   2724  N  LASN X 177     -18.021  -2.459  -3.774  0.00  0.00           N  
ATOM   2725  CA LASN X 177     -19.216  -1.785  -3.255  0.00  0.00           C  
ATOM   2726  C  LASN X 177     -19.056  -1.420  -1.768  0.00  0.00           C  
ATOM   2727  O  LASN X 177     -19.292  -0.277  -1.400  0.00  0.00           O  
ATOM   2728  CB LASN X 177     -20.409  -2.731  -3.493  0.00  0.00           C  
ATOM   2729  CG LASN X 177     -21.783  -2.280  -3.007  0.00  0.00           C  
ATOM   2730  ND2LASN X 177     -21.947  -1.177  -2.316  0.00  0.00           N  
ATOM   2731  OD1LASN X 177     -22.757  -2.987  -3.224  0.00  0.00           O  
ATOM   2732  H  LASN X 177     -18.146  -3.290  -4.342  0.00  0.00           H  
ATOM   2733  HA LASN X 177     -19.376  -0.858  -3.810  0.00  0.00           H  
ATOM   2734  HB2LASN X 177     -20.492  -2.913  -4.564  0.00  0.00           H  
ATOM   2735  HB3LASN X 177     -20.206  -3.679  -3.001  0.00  0.00           H  
ATOM   2736 HD21LASN X 177     -22.893  -0.929  -2.045  0.00  0.00           H  
ATOM   2737 HD22LASN X 177     -21.174  -0.566  -2.079  0.00  0.00           H  
ATOM   2738  N  LCYX X 178     -18.626  -2.368  -0.933  0.00  0.00           N  
ATOM   2739  CA LCYX X 178     -18.462  -2.160   0.507  0.00  0.00           C  
ATOM   2740  C  LCYX X 178     -17.229  -1.321   0.877  0.00  0.00           C  
ATOM   2741  O  LCYX X 178     -17.189  -0.739   1.961  0.00  0.00           O  
ATOM   2742  CB LCYX X 178     -18.394  -3.538   1.162  0.00  0.00           C  
ATOM   2743  SG LCYX X 178     -19.921  -4.485   0.952  0.00  0.00           S  
ATOM   2744  H  LCYX X 178     -18.425  -3.284  -1.298  0.00  0.00           H  
ATOM   2745  HA LCYX X 178     -19.338  -1.634   0.894  0.00  0.00           H  
ATOM   2746  HB2LCYX X 178     -17.562  -4.099   0.729  0.00  0.00           H  
ATOM   2747  HB3LCYX X 178     -18.202  -3.417   2.230  0.00  0.00           H  
ATOM   2748  N  LSER X 179     -16.228  -1.226  -0.010  0.00  0.00           N  
ATOM   2749  CA LSER X 179     -15.042  -0.400   0.231  0.00  0.00           C  
ATOM   2750  C  LSER X 179     -15.412   1.071   0.375  0.00  0.00           C  
ATOM   2751  O  LSER X 179     -14.839   1.740   1.221  0.00  0.00           O  
ATOM   2752  CB LSER X 179     -14.013  -0.528  -0.896  0.00  0.00           C  
ATOM   2753  OG LSER X 179     -13.714  -1.879  -1.172  0.00  0.00           O  
ATOM   2754  H  LSER X 179     -16.320  -1.661  -0.918  0.00  0.00           H  
ATOM   2755  HA LSER X 179     -14.576  -0.716   1.165  0.00  0.00           H  
ATOM   2756  HB2LSER X 179     -14.400  -0.060  -1.803  0.00  0.00           H  
ATOM   2757  HB3LSER X 179     -13.099  -0.010  -0.604  0.00  0.00           H  
ATOM   2758  HG LSER X 179     -13.518  -2.340  -0.351  0.00  0.00           H  
ATOM   2759  N  LILE X 180     -16.381   1.569  -0.400  0.00  0.00           N  
ATOM   2760  CA LILE X 180     -16.797   2.980  -0.369  0.00  0.00           C  
ATOM   2761  C  LILE X 180     -17.418   3.343   0.991  0.00  0.00           C  
ATOM   2762  O  LILE X 180     -17.038   4.333   1.619  0.00  0.00           O  
ATOM   2763  CB LILE X 180     -17.773   3.279  -1.535  0.00  0.00           C  
ATOM   2764  CG1LILE X 180     -17.334   2.699  -2.901  0.00  0.00           C  
ATOM   2765  CG2LILE X 180     -18.006   4.793  -1.657  0.00  0.00           C  
ATOM   2766  CD1LILE X 180     -15.935   3.112  -3.375  0.00  0.00           C  
ATOM   2767  H  LILE X 180     -16.835   0.950  -1.060  0.00  0.00           H  
ATOM   2768  HA LILE X 180     -15.909   3.602  -0.493  0.00  0.00           H  
ATOM   2769  HB LILE X 180     -18.733   2.816  -1.300  0.00  0.00           H  
ATOM   2770 HG12LILE X 180     -17.374   1.611  -2.856  0.00  0.00           H  
ATOM   2771 HG13LILE X 180     -18.055   3.004  -3.659  0.00  0.00           H  
ATOM   2772 HG21LILE X 180     -18.681   4.999  -2.487  0.00  0.00           H  
ATOM   2773 HG22LILE X 180     -18.460   5.180  -0.746  0.00  0.00           H  
ATOM   2774 HG23LILE X 180     -17.065   5.309  -1.835  0.00  0.00           H  
ATOM   2775 HD11LILE X 180     -15.728   2.629  -4.330  0.00  0.00           H  
ATOM   2776 HD12LILE X 180     -15.882   4.192  -3.509  0.00  0.00           H  
ATOM   2777 HD13LILE X 180     -15.181   2.797  -2.654  0.00  0.00           H  
ATOM   2778  N  LHIE X 181     -18.336   2.498   1.469  0.00  0.00           N  
ATOM   2779  CA LHIE X 181     -19.085   2.678   2.717  0.00  0.00           C  
ATOM   2780  C  LHIE X 181     -18.196   2.654   3.967  0.00  0.00           C  
ATOM   2781  O  LHIE X 181     -18.416   3.454   4.878  0.00  0.00           O  
ATOM   2782  CB LHIE X 181     -20.163   1.584   2.801  0.00  0.00           C  
ATOM   2783  CG LHIE X 181     -21.212   1.651   1.717  0.00  0.00           C  
ATOM   2784  CD2LHIE X 181     -22.554   1.794   1.906  0.00  0.00           C  
ATOM   2785  ND1LHIE X 181     -20.970   1.519   0.349  0.00  0.00           N  
ATOM   2786  CE1LHIE X 181     -22.170   1.544  -0.251  0.00  0.00           C  
ATOM   2787  NE2LHIE X 181     -23.137   1.725   0.660  0.00  0.00           N  
ATOM   2788  H  LHIE X 181     -18.619   1.728   0.876  0.00  0.00           H  
ATOM   2789  HA LHIE X 181     -19.578   3.652   2.696  0.00  0.00           H  
ATOM   2790  HB2LHIE X 181     -19.684   0.605   2.751  0.00  0.00           H  
ATOM   2791  HB3LHIE X 181     -20.666   1.654   3.762  0.00  0.00           H  
ATOM   2792  HD2LHIE X 181     -23.058   1.900   2.857  0.00  0.00           H  
ATOM   2793  HE1LHIE X 181     -22.332   1.464  -1.320  0.00  0.00           H  
ATOM   2794  HE2LHIE X 181     -24.132   1.758   0.450  0.00  0.00           H  
ATOM   2795  N  LASP X 182     -17.200   1.765   4.035  0.00  0.00           N  
ATOM   2796  CA LASP X 182     -16.262   1.696   5.167  0.00  0.00           C  
ATOM   2797  C  LASP X 182     -15.015   2.587   5.018  0.00  0.00           C  
ATOM   2798  O  LASP X 182     -14.500   3.060   6.030  0.00  0.00           O  
ATOM   2799  CB LASP X 182     -15.926   0.235   5.495  0.00  0.00           C  
ATOM   2800  CG LASP X 182     -16.940  -0.324   6.497  0.00  0.00           C  
ATOM   2801  OD1LASP X 182     -16.816  -0.008   7.702  0.00  0.00           O  
ATOM   2802  OD2LASP X 182     -17.859  -1.086   6.117  0.00  0.00           O1-
ATOM   2803  H  LASP X 182     -17.103   1.090   3.283  0.00  0.00           H  
ATOM   2804  HA LASP X 182     -16.768   2.092   6.048  0.00  0.00           H  
ATOM   2805  HB2LASP X 182     -15.909  -0.368   4.584  0.00  0.00           H  
ATOM   2806  HB3LASP X 182     -14.935   0.184   5.950  0.00  0.00           H  
ATOM   2807  N  LTYR X 183     -14.591   2.947   3.801  0.00  0.00           N  
ATOM   2808  CA LTYR X 183     -13.581   3.997   3.594  0.00  0.00           C  
ATOM   2809  C  LTYR X 183     -14.043   5.331   4.198  0.00  0.00           C  
ATOM   2810  O  LTYR X 183     -13.291   5.973   4.929  0.00  0.00           O  
ATOM   2811  CB LTYR X 183     -13.289   4.144   2.094  0.00  0.00           C  
ATOM   2812  CG LTYR X 183     -12.365   5.278   1.695  0.00  0.00           C  
ATOM   2813  CD1LTYR X 183     -11.150   5.496   2.375  0.00  0.00           C  
ATOM   2814  CD2LTYR X 183     -12.718   6.096   0.604  0.00  0.00           C  
ATOM   2815  CE1LTYR X 183     -10.310   6.556   1.984  0.00  0.00           C  
ATOM   2816  CE2LTYR X 183     -11.869   7.141   0.198  0.00  0.00           C  
ATOM   2817  CZ LTYR X 183     -10.671   7.379   0.898  0.00  0.00           C  
ATOM   2818  OH LTYR X 183      -9.867   8.402   0.522  0.00  0.00           O  
ATOM   2819  H  LTYR X 183     -15.011   2.526   2.979  0.00  0.00           H  
ATOM   2820  HA LTYR X 183     -12.660   3.704   4.101  0.00  0.00           H  
ATOM   2821  HB2LTYR X 183     -12.842   3.221   1.733  0.00  0.00           H  
ATOM   2822  HB3LTYR X 183     -14.238   4.279   1.576  0.00  0.00           H  
ATOM   2823  HD1LTYR X 183     -10.858   4.852   3.195  0.00  0.00           H  
ATOM   2824  HD2LTYR X 183     -13.643   5.919   0.077  0.00  0.00           H  
ATOM   2825  HE1LTYR X 183      -9.383   6.743   2.500  0.00  0.00           H  
ATOM   2826  HE2LTYR X 183     -12.131   7.768  -0.639  0.00  0.00           H  
ATOM   2827  HH LTYR X 183     -10.174   8.823  -0.285  0.00  0.00           H  
ATOM   2828  N  LGLN X 184     -15.316   5.702   4.020  0.00  0.00           N  
ATOM   2829  CA LGLN X 184     -15.895   6.870   4.694  0.00  0.00           C  
ATOM   2830  C  LGLN X 184     -15.880   6.742   6.233  0.00  0.00           C  
ATOM   2831  O  LGLN X 184     -15.687   7.726   6.953  0.00  0.00           O  
ATOM   2832  CB LGLN X 184     -17.317   7.085   4.154  0.00  0.00           C  
ATOM   2833  CG LGLN X 184     -18.036   8.331   4.697  0.00  0.00           C  
ATOM   2834  CD LGLN X 184     -17.390   9.655   4.284  0.00  0.00           C  
ATOM   2835  NE2LGLN X 184     -18.078  10.493   3.544  0.00  0.00           N  
ATOM   2836  OE1LGLN X 184     -16.265   9.978   4.629  0.00  0.00           O  
ATOM   2837  H  LGLN X 184     -15.894   5.163   3.383  0.00  0.00           H  
ATOM   2838  HA LGLN X 184     -15.287   7.734   4.431  0.00  0.00           H  
ATOM   2839  HB2LGLN X 184     -17.276   7.153   3.067  0.00  0.00           H  
ATOM   2840  HB3LGLN X 184     -17.919   6.211   4.406  0.00  0.00           H  
ATOM   2841  HG2LGLN X 184     -19.056   8.303   4.322  0.00  0.00           H  
ATOM   2842  HG3LGLN X 184     -18.094   8.292   5.785  0.00  0.00           H  
ATOM   2843 HE21LGLN X 184     -19.009  10.241   3.225  0.00  0.00           H  
ATOM   2844 HE22LGLN X 184     -17.637  11.354   3.271  0.00  0.00           H  
ATOM   2845  N  LARG X 185     -16.033   5.528   6.775  0.00  0.00           N  
ATOM   2846  CA LARG X 185     -15.914   5.280   8.222  0.00  0.00           C  
ATOM   2847  C  LARG X 185     -14.473   5.404   8.719  0.00  0.00           C  
ATOM   2848  O  LARG X 185     -14.282   5.850   9.850  0.00  0.00           O  
ATOM   2849  CB LARG X 185     -16.537   3.929   8.597  0.00  0.00           C  
ATOM   2850  CG LARG X 185     -18.058   3.946   8.378  0.00  0.00           C  
ATOM   2851  CD LARG X 185     -18.691   2.607   8.753  0.00  0.00           C  
ATOM   2852  NE LARG X 185     -18.527   2.324  10.190  0.00  0.00           N  
ATOM   2853  CZ LARG X 185     -18.326   1.148  10.752  0.00  0.00           C  
ATOM   2854  NH1LARG X 185     -18.146   0.053  10.080  0.00  0.00           N1+
ATOM   2855  NH2LARG X 185     -18.290   1.034  12.042  0.00  0.00           N  
ATOM   2856  H  LARG X 185     -16.127   4.735   6.151  0.00  0.00           H  
ATOM   2857  HA LARG X 185     -16.469   6.052   8.757  0.00  0.00           H  
ATOM   2858  HB2LARG X 185     -16.084   3.126   8.018  0.00  0.00           H  
ATOM   2859  HB3LARG X 185     -16.336   3.739   9.651  0.00  0.00           H  
ATOM   2860  HG2LARG X 185     -18.506   4.737   8.980  0.00  0.00           H  
ATOM   2861  HG3LARG X 185     -18.278   4.150   7.332  0.00  0.00           H  
ATOM   2862  HD2LARG X 185     -19.754   2.642   8.517  0.00  0.00           H  
ATOM   2863  HD3LARG X 185     -18.244   1.829   8.141  0.00  0.00           H  
ATOM   2864  HE LARG X 185     -18.614   3.117  10.815  0.00  0.00           H  
ATOM   2865 HH11LARG X 185     -17.926   0.111   9.085  0.00  0.00           H  
ATOM   2866 HH12LARG X 185     -17.935  -0.797  10.578  0.00  0.00           H  
ATOM   2867 HH21LARG X 185     -18.347   1.847  12.641  0.00  0.00           H  
ATOM   2868 HH22LARG X 185     -18.258   0.113  12.453  0.00  0.00           H  
ATOM   2869  N  LTYR X 186     -13.463   5.105   7.899  0.00  0.00           N  
ATOM   2870  CA LTYR X 186     -12.084   5.522   8.175  0.00  0.00           C  
ATOM   2871  C  LTYR X 186     -11.938   7.050   8.110  0.00  0.00           C  
ATOM   2872  O  LTYR X 186     -11.542   7.645   9.111  0.00  0.00           O  
ATOM   2873  CB LTYR X 186     -11.088   4.812   7.250  0.00  0.00           C  
ATOM   2874  CG LTYR X 186      -9.691   5.413   7.291  0.00  0.00           C  
ATOM   2875  CD1LTYR X 186      -9.340   6.411   6.361  0.00  0.00           C  
ATOM   2876  CD2LTYR X 186      -8.768   5.023   8.283  0.00  0.00           C  
ATOM   2877  CE1LTYR X 186      -8.106   7.075   6.473  0.00  0.00           C  
ATOM   2878  CE2LTYR X 186      -7.516   5.665   8.375  0.00  0.00           C  
ATOM   2879  CZ LTYR X 186      -7.201   6.722   7.494  0.00  0.00           C  
ATOM   2880  OH LTYR X 186      -6.043   7.419   7.624  0.00  0.00           O  
ATOM   2881  H  LTYR X 186     -13.673   4.664   7.009  0.00  0.00           H  
ATOM   2882  HA LTYR X 186     -11.831   5.230   9.195  0.00  0.00           H  
ATOM   2883  HB2LTYR X 186     -11.041   3.763   7.536  0.00  0.00           H  
ATOM   2884  HB3LTYR X 186     -11.448   4.850   6.223  0.00  0.00           H  
ATOM   2885  HD1LTYR X 186     -10.030   6.681   5.573  0.00  0.00           H  
ATOM   2886  HD2LTYR X 186      -9.028   4.247   8.988  0.00  0.00           H  
ATOM   2887  HE1LTYR X 186      -7.834   7.850   5.776  0.00  0.00           H  
ATOM   2888  HE2LTYR X 186      -6.811   5.378   9.142  0.00  0.00           H  
ATOM   2889  HH LTYR X 186      -5.494   7.102   8.360  0.00  0.00           H  
ATOM   2890  N  LLEU X 187     -12.318   7.697   6.997  0.00  0.00           N  
ATOM   2891  CA LLEU X 187     -12.147   9.144   6.784  0.00  0.00           C  
ATOM   2892  C  LLEU X 187     -12.729   9.970   7.939  0.00  0.00           C  
ATOM   2893  O  LLEU X 187     -12.042  10.798   8.531  0.00  0.00           O  
ATOM   2894  CB LLEU X 187     -12.819   9.579   5.464  0.00  0.00           C  
ATOM   2895  CG LLEU X 187     -12.167   9.111   4.150  0.00  0.00           C  
ATOM   2896  CD1LLEU X 187     -12.993   9.624   2.969  0.00  0.00           C  
ATOM   2897  CD2LLEU X 187     -10.741   9.637   4.007  0.00  0.00           C  
ATOM   2898  H  LLEU X 187     -12.654   7.135   6.219  0.00  0.00           H  
ATOM   2899  HA LLEU X 187     -11.082   9.370   6.738  0.00  0.00           H  
ATOM   2900  HB2LLEU X 187     -13.851   9.232   5.476  0.00  0.00           H  
ATOM   2901  HB3LLEU X 187     -12.849  10.670   5.445  0.00  0.00           H  
ATOM   2902  HG LLEU X 187     -12.139   8.026   4.111  0.00  0.00           H  
ATOM   2903 HD11LLEU X 187     -12.552   9.282   2.034  0.00  0.00           H  
ATOM   2904 HD12LLEU X 187     -14.008   9.232   3.032  0.00  0.00           H  
ATOM   2905 HD13LLEU X 187     -13.027  10.713   2.975  0.00  0.00           H  
ATOM   2906 HD21LLEU X 187     -10.370   9.424   3.006  0.00  0.00           H  
ATOM   2907 HD22LLEU X 187     -10.714  10.713   4.176  0.00  0.00           H  
ATOM   2908 HD23LLEU X 187     -10.098   9.125   4.717  0.00  0.00           H  
ATOM   2909  N  LTHR X 188     -13.978   9.703   8.313  0.00  0.00           N  
ATOM   2910  CA LTHR X 188     -14.674  10.421   9.394  0.00  0.00           C  
ATOM   2911  C  LTHR X 188     -14.089  10.155  10.790  0.00  0.00           C  
ATOM   2912  O  LTHR X 188     -14.214  11.008  11.668  0.00  0.00           O  
ATOM   2913  CB LTHR X 188     -16.168  10.074   9.390  0.00  0.00           C  
ATOM   2914  CG2LTHR X 188     -16.893  10.474   8.107  0.00  0.00           C  
ATOM   2915  OG1LTHR X 188     -16.348   8.683   9.529  0.00  0.00           O  
ATOM   2916  H  LTHR X 188     -14.493   9.019   7.768  0.00  0.00           H  
ATOM   2917  HA LTHR X 188     -14.582  11.492   9.215  0.00  0.00           H  
ATOM   2918  HB LTHR X 188     -16.650  10.576  10.230  0.00  0.00           H  
ATOM   2919  HG1LTHR X 188     -16.172   8.305   8.648  0.00  0.00           H  
ATOM   2920 HG21LTHR X 188     -17.908  10.082   8.128  0.00  0.00           H  
ATOM   2921 HG22LTHR X 188     -16.933  11.554   8.020  0.00  0.00           H  
ATOM   2922 HG23LTHR X 188     -16.381  10.092   7.229  0.00  0.00           H  
ATOM   2923  N  LARG X 189     -13.431   9.011  11.032  0.00  0.00           N  
ATOM   2924  CA LARG X 189     -12.863   8.640  12.347  0.00  0.00           C  
ATOM   2925  C  LARG X 189     -11.389   9.017  12.516  0.00  0.00           C  
ATOM   2926  O  LARG X 189     -10.991   9.519  13.568  0.00  0.00           O  
ATOM   2927  CB LARG X 189     -13.112   7.143  12.584  0.00  0.00           C  
ATOM   2928  CG LARG X 189     -12.677   6.712  13.990  0.00  0.00           C  
ATOM   2929  CD LARG X 189     -13.073   5.261  14.271  0.00  0.00           C  
ATOM   2930  NE LARG X 189     -12.628   4.863  15.616  0.00  0.00           N  
ATOM   2931  CZ LARG X 189     -11.621   4.067  15.917  0.00  0.00           C  
ATOM   2932  NH1LARG X 189     -11.089   3.249  15.057  0.00  0.00           N1+
ATOM   2933  NH2LARG X 189     -11.118   4.080  17.112  0.00  0.00           N  
ATOM   2934  H  LARG X 189     -13.343   8.350  10.266  0.00  0.00           H  
ATOM   2935  HA LARG X 189     -13.393   9.186  13.124  0.00  0.00           H  
ATOM   2936  HB2LARG X 189     -14.180   6.946  12.474  0.00  0.00           H  
ATOM   2937  HB3LARG X 189     -12.570   6.556  11.842  0.00  0.00           H  
ATOM   2938  HG2LARG X 189     -11.594   6.802  14.082  0.00  0.00           H  
ATOM   2939  HG3LARG X 189     -13.150   7.364  14.724  0.00  0.00           H  
ATOM   2940  HD2LARG X 189     -14.159   5.165  14.208  0.00  0.00           H  
ATOM   2941  HD3LARG X 189     -12.620   4.634  13.506  0.00  0.00           H  
ATOM   2942  HE LARG X 189     -13.045   5.379  16.380  0.00  0.00           H  
ATOM   2943 HH11LARG X 189     -11.589   3.069  14.193  0.00  0.00           H  
ATOM   2944 HH12LARG X 189     -10.327   2.642  15.331  0.00  0.00           H  
ATOM   2945 HH21LARG X 189     -11.449   4.756  17.789  0.00  0.00           H  
ATOM   2946 HH22LARG X 189     -10.209   3.658  17.248  0.00  0.00           H  
ATOM   2947  N  LTYR X 190     -10.583   8.806  11.482  0.00  0.00           N  
ATOM   2948  CA LTYR X 190      -9.157   9.146  11.452  0.00  0.00           C  
ATOM   2949  C  LTYR X 190      -8.903  10.597  11.026  0.00  0.00           C  
ATOM   2950  O  LTYR X 190      -7.819  11.129  11.289  0.00  0.00           O  
ATOM   2951  CB LTYR X 190      -8.413   8.129  10.581  0.00  0.00           C  
ATOM   2952  CG LTYR X 190      -8.196   6.817  11.315  0.00  0.00           C  
ATOM   2953  CD1LTYR X 190      -9.281   5.961  11.604  0.00  0.00           C  
ATOM   2954  CD2LTYR X 190      -6.903   6.478  11.755  0.00  0.00           C  
ATOM   2955  CE1LTYR X 190      -9.083   4.799  12.375  0.00  0.00           C  
ATOM   2956  CE2LTYR X 190      -6.698   5.297  12.486  0.00  0.00           C  
ATOM   2957  CZ LTYR X 190      -7.787   4.469  12.821  0.00  0.00           C  
ATOM   2958  OH LTYR X 190      -7.559   3.308  13.490  0.00  0.00           O  
ATOM   2959  H  LTYR X 190     -10.982   8.381  10.652  0.00  0.00           H  
ATOM   2960  HA LTYR X 190      -8.759   9.049  12.460  0.00  0.00           H  
ATOM   2961  HB2LTYR X 190      -8.961   7.952   9.655  0.00  0.00           H  
ATOM   2962  HB3LTYR X 190      -7.440   8.541  10.309  0.00  0.00           H  
ATOM   2963  HD1LTYR X 190     -10.266   6.194  11.229  0.00  0.00           H  
ATOM   2964  HD2LTYR X 190      -6.060   7.117  11.522  0.00  0.00           H  
ATOM   2965  HE1LTYR X 190      -9.905   4.137  12.596  0.00  0.00           H  
ATOM   2966  HE2LTYR X 190      -5.703   5.020  12.791  0.00  0.00           H  
ATOM   2967  HH LTYR X 190      -6.721   2.946  13.152  0.00  0.00           H  
ATOM   2968  N  LLYS X 191      -9.921  11.245  10.441  0.00  0.00           N  
ATOM   2969  CA LLYS X 191     -10.000  12.684  10.145  0.00  0.00           C  
ATOM   2970  C  LLYS X 191      -8.792  13.167   9.323  0.00  0.00           C  
ATOM   2971  O  LLYS X 191      -8.192  14.186   9.678  0.00  0.00           O  
ATOM   2972  CB LLYS X 191     -10.239  13.455  11.461  0.00  0.00           C  
ATOM   2973  CG LLYS X 191     -11.425  12.887  12.265  0.00  0.00           C  
ATOM   2974  CD LLYS X 191     -11.562  13.506  13.660  0.00  0.00           C  
ATOM   2975  CE LLYS X 191     -12.348  12.582  14.602  0.00  0.00           C  
ATOM   2976  NZ LLYS X 191     -13.698  12.268  14.086  0.00  0.00           N1+
ATOM   2977  H  LLYS X 191     -10.731  10.697  10.176  0.00  0.00           H  
ATOM   2978  HA LLYS X 191     -10.869  12.845   9.506  0.00  0.00           H  
ATOM   2979  HB2LLYS X 191      -9.336  13.403  12.072  0.00  0.00           H  
ATOM   2980  HB3LLYS X 191     -10.439  14.500  11.231  0.00  0.00           H  
ATOM   2981  HG2LLYS X 191     -12.346  13.041  11.703  0.00  0.00           H  
ATOM   2982  HG3LLYS X 191     -11.290  11.820  12.410  0.00  0.00           H  
ATOM   2983  HD2LLYS X 191     -10.570  13.657  14.091  0.00  0.00           H  
ATOM   2984  HD3LLYS X 191     -12.056  14.474  13.579  0.00  0.00           H  
ATOM   2985  HE2LLYS X 191     -11.781  11.656  14.744  0.00  0.00           H  
ATOM   2986  HE3LLYS X 191     -12.436  13.075  15.573  0.00  0.00           H  
ATOM   2987  HZ1LLYS X 191     -14.219  13.121  13.905  0.00  0.00           H  
ATOM   2988  HZ2LLYS X 191     -13.665  11.775  13.198  0.00  0.00           H  
ATOM   2989  HZ3LLYS X 191     -14.236  11.701  14.733  0.00  0.00           H  
ATOM   2990  N  LPRO X 192      -8.351  12.373   8.322  0.00  0.00           N  
ATOM   2991  CA LPRO X 192      -6.941  12.193   7.999  0.00  0.00           C  
ATOM   2992  C  LPRO X 192      -6.305  13.447   7.402  0.00  0.00           C  
ATOM   2993  O  LPRO X 192      -6.429  13.723   6.204  0.00  0.00           O  
ATOM   2994  CB LPRO X 192      -6.883  10.978   7.068  0.00  0.00           C  
ATOM   2995  CG LPRO X 192      -8.252  10.979   6.399  0.00  0.00           C  
ATOM   2996  CD LPRO X 192      -9.158  11.458   7.522  0.00  0.00           C  
ATOM   2997  HA LPRO X 192      -6.398  11.926   8.903  0.00  0.00           H  
ATOM   2998  HB2LPRO X 192      -6.072  11.040   6.344  0.00  0.00           H  
ATOM   2999  HB3LPRO X 192      -6.779  10.073   7.668  0.00  0.00           H  
ATOM   3000  HG2LPRO X 192      -8.270  11.689   5.575  0.00  0.00           H  
ATOM   3001  HG3LPRO X 192      -8.530   9.985   6.063  0.00  0.00           H  
ATOM   3002  HD2LPRO X 192     -10.040  11.953   7.115  0.00  0.00           H  
ATOM   3003  HD3LPRO X 192      -9.449  10.588   8.108  0.00  0.00           H  
ATOM   3004  N  LLYS X 193      -5.544  14.162   8.237  0.00  0.00           N  
ATOM   3005  CA LLYS X 193      -4.714  15.311   7.842  0.00  0.00           C  
ATOM   3006  C  LLYS X 193      -3.757  14.952   6.709  0.00  0.00           C  
ATOM   3007  O  LLYS X 193      -3.499  15.757   5.817  0.00  0.00           O  
ATOM   3008  CB LLYS X 193      -3.836  15.726   9.030  0.00  0.00           C  
ATOM   3009  CG LLYS X 193      -4.567  16.174  10.303  0.00  0.00           C  
ATOM   3010  CD LLYS X 193      -3.638  16.025  11.518  0.00  0.00           C  
ATOM   3011  CE LLYS X 193      -2.287  16.732  11.319  0.00  0.00           C  
ATOM   3012  NZ LLYS X 193      -1.338  16.453  12.415  0.00  0.00           N1+
ATOM   3013  H  LLYS X 193      -5.555  13.892   9.220  0.00  0.00           H  
ATOM   3014  HA LLYS X 193      -5.336  16.150   7.522  0.00  0.00           H  
ATOM   3015  HB2LLYS X 193      -3.195  14.878   9.284  0.00  0.00           H  
ATOM   3016  HB3LLYS X 193      -3.191  16.545   8.706  0.00  0.00           H  
ATOM   3017  HG2LLYS X 193      -4.884  17.211  10.197  0.00  0.00           H  
ATOM   3018  HG3LLYS X 193      -5.453  15.564  10.475  0.00  0.00           H  
ATOM   3019  HD2LLYS X 193      -4.146  16.440  12.386  0.00  0.00           H  
ATOM   3020  HD3LLYS X 193      -3.464  14.963  11.699  0.00  0.00           H  
ATOM   3021  HE2LLYS X 193      -1.839  16.400  10.381  0.00  0.00           H  
ATOM   3022  HE3LLYS X 193      -2.451  17.807  11.231  0.00  0.00           H  
ATOM   3023  HZ1LLYS X 193      -0.550  17.096  12.375  0.00  0.00           H  
ATOM   3024  HZ2LLYS X 193      -1.780  16.581  13.323  0.00  0.00           H  
ATOM   3025  HZ3LLYS X 193      -0.977  15.511  12.335  0.00  0.00           H  
ATOM   3026  N  LCYX X 194      -3.187  13.749   6.790  0.00  0.00           N  
ATOM   3027  CA LCYX X 194      -1.993  13.396   6.040  0.00  0.00           C  
ATOM   3028  C  LCYX X 194      -2.252  13.121   4.551  0.00  0.00           C  
ATOM   3029  O  LCYX X 194      -1.399  13.424   3.722  0.00  0.00           O  
ATOM   3030  CB LCYX X 194      -1.283  12.243   6.756  0.00  0.00           C  
ATOM   3031  SG LCYX X 194      -1.771  10.527   6.419  0.00  0.00           S  
ATOM   3032  H  LCYX X 194      -3.461  13.155   7.556  0.00  0.00           H  
ATOM   3033  HA LCYX X 194      -1.319  14.253   6.083  0.00  0.00           H  
ATOM   3034  HB2LCYX X 194      -0.251  12.327   6.439  0.00  0.00           H  
ATOM   3035  HB3LCYX X 194      -1.292  12.412   7.833  0.00  0.00           H  
ATOM   3036  N  LILE X 195      -3.438  12.609   4.206  0.00  0.00           N  
ATOM   3037  CA LILE X 195      -3.812  12.312   2.813  0.00  0.00           C  
ATOM   3038  C  LILE X 195      -4.431  13.508   2.075  0.00  0.00           C  
ATOM   3039  O  LILE X 195      -4.558  13.490   0.856  0.00  0.00           O  
ATOM   3040  CB LILE X 195      -4.711  11.052   2.737  0.00  0.00           C  
ATOM   3041  CG1LILE X 195      -6.149  11.323   3.231  0.00  0.00           C  
ATOM   3042  CG2LILE X 195      -4.037   9.872   3.462  0.00  0.00           C  
ATOM   3043  CD1LILE X 195      -7.012  10.063   3.366  0.00  0.00           C  
ATOM   3044  H  LILE X 195      -4.086  12.364   4.937  0.00  0.00           H  
ATOM   3045  HA LILE X 195      -2.893  12.085   2.276  0.00  0.00           H  
ATOM   3046  HB LILE X 195      -4.788  10.770   1.688  0.00  0.00           H  
ATOM   3047 HG12LILE X 195      -6.115  11.826   4.196  0.00  0.00           H  
ATOM   3048 HG13LILE X 195      -6.642  11.993   2.526  0.00  0.00           H  
ATOM   3049 HG21LILE X 195      -4.503   8.935   3.160  0.00  0.00           H  
ATOM   3050 HG22LILE X 195      -2.985   9.831   3.180  0.00  0.00           H  
ATOM   3051 HG23LILE X 195      -4.121   9.982   4.542  0.00  0.00           H  
ATOM   3052 HD11LILE X 195      -8.051  10.355   3.507  0.00  0.00           H  
ATOM   3053 HD12LILE X 195      -6.939   9.452   2.470  0.00  0.00           H  
ATOM   3054 HD13LILE X 195      -6.688   9.474   4.224  0.00  0.00           H  
ATOM   3055  N  LLEU X 196      -4.827  14.562   2.794  0.00  0.00           N  
ATOM   3056  CA LLEU X 196      -5.586  15.689   2.239  0.00  0.00           C  
ATOM   3057  C  LLEU X 196      -4.757  16.615   1.315  0.00  0.00           C  
ATOM   3058  O  LLEU X 196      -5.319  17.517   0.685  0.00  0.00           O  
ATOM   3059  CB LLEU X 196      -6.239  16.409   3.438  0.00  0.00           C  
ATOM   3060  CG LLEU X 196      -7.212  17.561   3.124  0.00  0.00           C  
ATOM   3061  CD1LLEU X 196      -8.367  17.135   2.213  0.00  0.00           C  
ATOM   3062  CD2LLEU X 196      -7.813  18.076   4.431  0.00  0.00           C  
ATOM   3063  H  LLEU X 196      -4.645  14.557   3.787  0.00  0.00           H  
ATOM   3064  HA LLEU X 196      -6.378  15.270   1.616  0.00  0.00           H  
ATOM   3065  HB2LLEU X 196      -6.780  15.665   4.021  0.00  0.00           H  
ATOM   3066  HB3LLEU X 196      -5.446  16.798   4.075  0.00  0.00           H  
ATOM   3067  HG LLEU X 196      -6.669  18.381   2.657  0.00  0.00           H  
ATOM   3068 HD11LLEU X 196      -9.042  17.978   2.061  0.00  0.00           H  
ATOM   3069 HD12LLEU X 196      -7.985  16.826   1.241  0.00  0.00           H  
ATOM   3070 HD13LLEU X 196      -8.917  16.311   2.666  0.00  0.00           H  
ATOM   3071 HD21LLEU X 196      -8.478  18.916   4.229  0.00  0.00           H  
ATOM   3072 HD22LLEU X 196      -8.380  17.285   4.922  0.00  0.00           H  
ATOM   3073 HD23LLEU X 196      -7.018  18.410   5.097  0.00  0.00           H  
ATOM   3074  N  LTYR X 197      -3.441  16.395   1.208  0.00  0.00           N  
ATOM   3075  CA LTYR X 197      -2.487  17.227   0.464  0.00  0.00           C  
ATOM   3076  C  LTYR X 197      -1.473  16.354  -0.297  0.00  0.00           C  
ATOM   3077  O  LTYR X 197      -1.004  15.360   0.257  0.00  0.00           O  
ATOM   3078  CB LTYR X 197      -1.736  18.176   1.415  0.00  0.00           C  
ATOM   3079  CG LTYR X 197      -2.613  18.913   2.409  0.00  0.00           C  
ATOM   3080  CD1LTYR X 197      -3.128  20.188   2.112  0.00  0.00           C  
ATOM   3081  CD2LTYR X 197      -2.933  18.295   3.630  0.00  0.00           C  
ATOM   3082  CE1LTYR X 197      -3.974  20.837   3.033  0.00  0.00           C  
ATOM   3083  CE2LTYR X 197      -3.797  18.926   4.540  0.00  0.00           C  
ATOM   3084  CZ LTYR X 197      -4.324  20.196   4.242  0.00  0.00           C  
ATOM   3085  OH LTYR X 197      -5.205  20.775   5.101  0.00  0.00           O  
ATOM   3086  H  LTYR X 197      -3.058  15.588   1.679  0.00  0.00           H  
ATOM   3087  HA LTYR X 197      -3.046  17.833  -0.244  0.00  0.00           H  
ATOM   3088  HB2LTYR X 197      -1.001  17.597   1.978  0.00  0.00           H  
ATOM   3089  HB3LTYR X 197      -1.181  18.902   0.819  0.00  0.00           H  
ATOM   3090  HD1LTYR X 197      -2.879  20.666   1.174  0.00  0.00           H  
ATOM   3091  HD2LTYR X 197      -2.529  17.316   3.855  0.00  0.00           H  
ATOM   3092  HE1LTYR X 197      -4.379  21.810   2.797  0.00  0.00           H  
ATOM   3093  HE2LTYR X 197      -4.060  18.436   5.464  0.00  0.00           H  
ATOM   3094  HH LTYR X 197      -5.140  21.752   5.062  0.00  0.00           H  
ATOM   3095  N  LPRO X 198      -1.106  16.702  -1.543  0.00  0.00           N  
ATOM   3096  CA LPRO X 198      -0.104  15.973  -2.313  0.00  0.00           C  
ATOM   3097  C  LPRO X 198       1.322  16.284  -1.841  0.00  0.00           C  
ATOM   3098  O  LPRO X 198       1.575  17.391  -1.355  0.00  0.00           O  
ATOM   3099  CB LPRO X 198      -0.289  16.453  -3.752  0.00  0.00           C  
ATOM   3100  CG LPRO X 198      -0.736  17.901  -3.572  0.00  0.00           C  
ATOM   3101  CD LPRO X 198      -1.601  17.832  -2.314  0.00  0.00           C  
ATOM   3102  HA LPRO X 198      -0.290  14.903  -2.251  0.00  0.00           H  
ATOM   3103  HB2LPRO X 198       0.621  16.376  -4.342  0.00  0.00           H  
ATOM   3104  HB3LPRO X 198      -1.078  15.886  -4.232  0.00  0.00           H  
ATOM   3105  HG2LPRO X 198       0.130  18.541  -3.395  0.00  0.00           H  
ATOM   3106  HG3LPRO X 198      -1.303  18.254  -4.429  0.00  0.00           H  
ATOM   3107  HD2LPRO X 198      -1.521  18.765  -1.754  0.00  0.00           H  
ATOM   3108  HD3LPRO X 198      -2.636  17.637  -2.591  0.00  0.00           H  
ATOM   3109  N  LPRO X 199       2.293  15.384  -2.072  0.00  0.00           N  
ATOM   3110  CA LPRO X 199       3.693  15.775  -2.148  0.00  0.00           C  
ATOM   3111  C  LPRO X 199       3.953  16.580  -3.425  0.00  0.00           C  
ATOM   3112  O  LPRO X 199       3.150  16.584  -4.366  0.00  0.00           O  
ATOM   3113  CB LPRO X 199       4.474  14.469  -2.172  0.00  0.00           C  
ATOM   3114  CG LPRO X 199       3.532  13.521  -2.909  0.00  0.00           C  
ATOM   3115  CD LPRO X 199       2.128  14.020  -2.554  0.00  0.00           C  
ATOM   3116  HA LPRO X 199       3.987  16.366  -1.280  0.00  0.00           H  
ATOM   3117  HB2LPRO X 199       5.424  14.577  -2.693  0.00  0.00           H  
ATOM   3118  HB3LPRO X 199       4.640  14.117  -1.155  0.00  0.00           H  
ATOM   3119  HG2LPRO X 199       3.690  13.618  -3.984  0.00  0.00           H  
ATOM   3120  HG3LPRO X 199       3.688  12.491  -2.590  0.00  0.00           H  
ATOM   3121  HD2LPRO X 199       1.494  13.990  -3.441  0.00  0.00           H  
ATOM   3122  HD3LPRO X 199       1.692  13.401  -1.771  0.00  0.00           H  
ATOM   3123  N  LLEU X 200       5.110  17.231  -3.498  0.00  0.00           N  
ATOM   3124  CA LLEU X 200       5.518  17.939  -4.705  0.00  0.00           C  
ATOM   3125  C  LLEU X 200       5.857  16.924  -5.799  0.00  0.00           C  
ATOM   3126  O  LLEU X 200       6.469  15.889  -5.530  0.00  0.00           O  
ATOM   3127  CB LLEU X 200       6.725  18.838  -4.408  0.00  0.00           C  
ATOM   3128  CG LLEU X 200       6.464  20.086  -3.543  0.00  0.00           C  
ATOM   3129  CD1LLEU X 200       5.637  19.880  -2.274  0.00  0.00           C  
ATOM   3130  CD2LLEU X 200       7.824  20.615  -3.104  0.00  0.00           C  
ATOM   3131  H  LLEU X 200       5.774  17.162  -2.733  0.00  0.00           H  
ATOM   3132  HA LLEU X 200       4.698  18.562  -5.054  0.00  0.00           H  
ATOM   3133  HB2LLEU X 200       7.499  18.228  -3.944  0.00  0.00           H  
ATOM   3134  HB3LLEU X 200       7.121  19.195  -5.358  0.00  0.00           H  
ATOM   3135  HG LLEU X 200       5.969  20.841  -4.154  0.00  0.00           H  
ATOM   3136 HD11LLEU X 200       5.655  20.783  -1.670  0.00  0.00           H  
ATOM   3137 HD12LLEU X 200       4.601  19.666  -2.536  0.00  0.00           H  
ATOM   3138 HD13LLEU X 200       6.045  19.058  -1.691  0.00  0.00           H  
ATOM   3139 HD21LLEU X 200       7.692  21.546  -2.558  0.00  0.00           H  
ATOM   3140 HD22LLEU X 200       8.317  19.886  -2.458  0.00  0.00           H  
ATOM   3141 HD23LLEU X 200       8.440  20.790  -3.985  0.00  0.00           H  
ATOM   3142  N  LARG X 201       5.588  17.259  -7.064  0.00  0.00           N  
ATOM   3143  CA LARG X 201       6.112  16.479  -8.203  0.00  0.00           C  
ATOM   3144  C  LARG X 201       7.651  16.495  -8.249  0.00  0.00           C  
ATOM   3145  O  LARG X 201       8.251  15.636  -8.886  0.00  0.00           O  
ATOM   3146  CB LARG X 201       5.442  16.951  -9.506  0.00  0.00           C  
ATOM   3147  CG LARG X 201       3.928  16.626  -9.508  0.00  0.00           C  
ATOM   3148  CD LARG X 201       3.022  17.807  -9.884  0.00  0.00           C  
ATOM   3149  NE LARG X 201       3.128  18.923  -8.920  0.00  0.00           N  
ATOM   3150  CZ LARG X 201       3.671  20.113  -9.125  0.00  0.00           C  
ATOM   3151  NH1LARG X 201       4.177  20.472 -10.267  0.00  0.00           N1+
ATOM   3152  NH2LARG X 201       3.731  20.979  -8.164  0.00  0.00           N  
ATOM   3153  H  LARG X 201       5.118  18.137  -7.243  0.00  0.00           H  
ATOM   3154  HA LARG X 201       5.854  15.433  -8.052  0.00  0.00           H  
ATOM   3155  HB2LARG X 201       5.615  18.019  -9.634  0.00  0.00           H  
ATOM   3156  HB3LARG X 201       5.906  16.439 -10.351  0.00  0.00           H  
ATOM   3157  HG2LARG X 201       3.751  15.820 -10.221  0.00  0.00           H  
ATOM   3158  HG3LARG X 201       3.612  16.259  -8.531  0.00  0.00           H  
ATOM   3159  HD2LARG X 201       3.260  18.129 -10.895  0.00  0.00           H  
ATOM   3160  HD3LARG X 201       1.989  17.455  -9.888  0.00  0.00           H  
ATOM   3161  HE LARG X 201       2.710  18.763  -8.007  0.00  0.00           H  
ATOM   3162 HH11LARG X 201       4.137  19.845 -11.062  0.00  0.00           H  
ATOM   3163 HH12LARG X 201       4.612  21.371 -10.376  0.00  0.00           H  
ATOM   3164 HH21LARG X 201       3.356  20.737  -7.250  0.00  0.00           H  
ATOM   3165 HH22LARG X 201       4.116  21.905  -8.292  0.00  0.00           H  
ATOM   3166  N  LLYS X 202       8.276  17.424  -7.517  0.00  0.00           N  
ATOM   3167  CA LLYS X 202       9.702  17.485  -7.166  0.00  0.00           C  
ATOM   3168  C  LLYS X 202      10.141  16.410  -6.161  0.00  0.00           C  
ATOM   3169  O  LLYS X 202      11.205  15.828  -6.349  0.00  0.00           O  
ATOM   3170  CB LLYS X 202       9.976  18.889  -6.607  0.00  0.00           C  
ATOM   3171  CG LLYS X 202      11.467  19.151  -6.398  0.00  0.00           C  
ATOM   3172  CD LLYS X 202      11.671  20.544  -5.804  0.00  0.00           C  
ATOM   3173  CE LLYS X 202      13.165  20.815  -5.642  0.00  0.00           C  
ATOM   3174  NZ LLYS X 202      13.408  22.114  -4.988  0.00  0.00           N1+
ATOM   3175  H  LLYS X 202       7.687  18.180  -7.193  0.00  0.00           H  
ATOM   3176  HA LLYS X 202      10.295  17.340  -8.071  0.00  0.00           H  
ATOM   3177  HB2LLYS X 202       9.593  19.637  -7.302  0.00  0.00           H  
ATOM   3178  HB3LLYS X 202       9.460  19.007  -5.653  0.00  0.00           H  
ATOM   3179  HG2LLYS X 202      11.880  18.413  -5.714  0.00  0.00           H  
ATOM   3180  HG3LLYS X 202      11.981  19.078  -7.356  0.00  0.00           H  
ATOM   3181  HD2LLYS X 202      11.238  21.287  -6.476  0.00  0.00           H  
ATOM   3182  HD3LLYS X 202      11.178  20.600  -4.833  0.00  0.00           H  
ATOM   3183  HE2LLYS X 202      13.616  20.014  -5.051  0.00  0.00           H  
ATOM   3184  HE3LLYS X 202      13.629  20.803  -6.632  0.00  0.00           H  
ATOM   3185  HZ1LLYS X 202      14.368  22.411  -5.138  0.00  0.00           H  
ATOM   3186  HZ2LLYS X 202      12.797  22.833  -5.368  0.00  0.00           H  
ATOM   3187  HZ3LLYS X 202      13.266  22.062  -3.985  0.00  0.00           H  
ATOM   3188  N  LASP X 203       9.343  16.137  -5.123  0.00  0.00           N  
ATOM   3189  CA LASP X 203       9.596  15.040  -4.174  0.00  0.00           C  
ATOM   3190  C  LASP X 203       9.437  13.667  -4.840  0.00  0.00           C  
ATOM   3191  O  LASP X 203      10.163  12.732  -4.503  0.00  0.00           O  
ATOM   3192  CB LASP X 203       8.625  15.106  -2.980  0.00  0.00           C  
ATOM   3193  CG LASP X 203       8.825  16.302  -2.056  0.00  0.00           C  
ATOM   3194  OD1LASP X 203       9.966  16.505  -1.570  0.00  0.00           O  
ATOM   3195  OD2LASP X 203       7.829  16.994  -1.753  0.00  0.00           O1-
ATOM   3196  H  LASP X 203       8.452  16.607  -5.067  0.00  0.00           H  
ATOM   3197  HA LASP X 203      10.618  15.115  -3.798  0.00  0.00           H  
ATOM   3198  HB2LASP X 203       7.601  15.096  -3.349  0.00  0.00           H  
ATOM   3199  HB3LASP X 203       8.761  14.207  -2.378  0.00  0.00           H  
ATOM   3200  N  LILE X 204       8.493  13.547  -5.779  0.00  0.00           N  
ATOM   3201  CA LILE X 204       8.173  12.296  -6.473  0.00  0.00           C  
ATOM   3202  C  LILE X 204       9.409  11.711  -7.184  0.00  0.00           C  
ATOM   3203  O  LILE X 204      10.164  12.407  -7.864  0.00  0.00           O  
ATOM   3204  CB LILE X 204       6.932  12.482  -7.383  0.00  0.00           C  
ATOM   3205  CG1LILE X 204       5.669  12.621  -6.496  0.00  0.00           C  
ATOM   3206  CG2LILE X 204       6.742  11.332  -8.387  0.00  0.00           C  
ATOM   3207  CD1LILE X 204       4.368  12.906  -7.259  0.00  0.00           C  
ATOM   3208  H  LILE X 204       7.925  14.362  -5.974  0.00  0.00           H  
ATOM   3209  HA LILE X 204       7.893  11.581  -5.707  0.00  0.00           H  
ATOM   3210  HB LILE X 204       7.065  13.398  -7.958  0.00  0.00           H  
ATOM   3211 HG12LILE X 204       5.534  11.708  -5.914  0.00  0.00           H  
ATOM   3212 HG13LILE X 204       5.818  13.436  -5.790  0.00  0.00           H  
ATOM   3213 HG21LILE X 204       5.896  11.535  -9.043  0.00  0.00           H  
ATOM   3214 HG22LILE X 204       7.620  11.260  -9.025  0.00  0.00           H  
ATOM   3215 HG23LILE X 204       6.577  10.392  -7.865  0.00  0.00           H  
ATOM   3216 HD11LILE X 204       3.599  13.219  -6.554  0.00  0.00           H  
ATOM   3217 HD12LILE X 204       4.519  13.702  -7.986  0.00  0.00           H  
ATOM   3218 HD13LILE X 204       4.028  12.008  -7.773  0.00  0.00           H  
ATOM   3219  N  LVAL X 205       9.609  10.399  -7.016  0.00  0.00           N  
ATOM   3220  CA LVAL X 205      10.714   9.618  -7.613  0.00  0.00           C  
ATOM   3221  C  LVAL X 205      10.242   8.636  -8.686  0.00  0.00           C  
ATOM   3222  O  LVAL X 205      11.062   8.063  -9.408  0.00  0.00           O  
ATOM   3223  CB LVAL X 205      11.566   8.910  -6.543  0.00  0.00           C  
ATOM   3224  CG1LVAL X 205      12.060   9.892  -5.475  0.00  0.00           C  
ATOM   3225  CG2LVAL X 205      10.814   7.767  -5.863  0.00  0.00           C  
ATOM   3226  H  LVAL X 205       8.956   9.917  -6.410  0.00  0.00           H  
ATOM   3227  HA LVAL X 205      11.379  10.305  -8.129  0.00  0.00           H  
ATOM   3228  HB LVAL X 205      12.438   8.475  -7.029  0.00  0.00           H  
ATOM   3229 HG11LVAL X 205      12.738   9.387  -4.788  0.00  0.00           H  
ATOM   3230 HG12LVAL X 205      12.594  10.714  -5.949  0.00  0.00           H  
ATOM   3231 HG13LVAL X 205      11.227  10.303  -4.908  0.00  0.00           H  
ATOM   3232 HG21LVAL X 205      11.483   7.279  -5.158  0.00  0.00           H  
ATOM   3233 HG22LVAL X 205       9.949   8.164  -5.338  0.00  0.00           H  
ATOM   3234 HG23LVAL X 205      10.497   7.025  -6.594  0.00  0.00           H  
ATOM   3235  N  LSER X 206       8.928   8.462  -8.836  0.00  0.00           N  
ATOM   3236  CA LSER X 206       8.333   7.893 -10.050  0.00  0.00           C  
ATOM   3237  C  LSER X 206       8.508   8.854 -11.235  0.00  0.00           C  
ATOM   3238  O  LSER X 206       8.422  10.064 -11.033  0.00  0.00           O  
ATOM   3239  CB LSER X 206       6.843   7.616  -9.813  0.00  0.00           C  
ATOM   3240  OG LSER X 206       6.243   6.951 -10.906  0.00  0.00           O  
ATOM   3241  H  LSER X 206       8.328   9.002  -8.230  0.00  0.00           H  
ATOM   3242  HA LSER X 206       8.820   6.954 -10.281  0.00  0.00           H  
ATOM   3243  HB2LSER X 206       6.741   6.982  -8.932  0.00  0.00           H  
ATOM   3244  HB3LSER X 206       6.319   8.555  -9.630  0.00  0.00           H  
ATOM   3245  HG LSER X 206       6.067   7.597 -11.620  0.00  0.00           H  
ATOM   3246  N  LPRO X 207       8.629   8.366 -12.482  0.00  0.00           N  
ATOM   3247  CA LPRO X 207       8.194   9.145 -13.634  0.00  0.00           C  
ATOM   3248  C  LPRO X 207       6.749   9.612 -13.380  0.00  0.00           C  
ATOM   3249  O  LPRO X 207       5.950   8.789 -12.913  0.00  0.00           O  
ATOM   3250  CB LPRO X 207       8.259   8.192 -14.834  0.00  0.00           C  
ATOM   3251  CG LPRO X 207       9.183   7.062 -14.378  0.00  0.00           C  
ATOM   3252  CD LPRO X 207       8.959   7.010 -12.871  0.00  0.00           C  
ATOM   3253  HA LPRO X 207       8.876   9.981 -13.785  0.00  0.00           H  
ATOM   3254  HB2LPRO X 207       7.271   7.778 -15.036  0.00  0.00           H  
ATOM   3255  HB3LPRO X 207       8.645   8.690 -15.723  0.00  0.00           H  
ATOM   3256  HG2LPRO X 207       8.933   6.114 -14.855  0.00  0.00           H  
ATOM   3257  HG3LPRO X 207      10.217   7.329 -14.585  0.00  0.00           H  
ATOM   3258  HD2LPRO X 207       8.128   6.341 -12.643  0.00  0.00           H  
ATOM   3259  HD3LPRO X 207       9.867   6.682 -12.371  0.00  0.00           H  
ATOM   3260  N  LPRO X 208       6.376  10.876 -13.652  0.00  0.00           N  
ATOM   3261  CA LPRO X 208       5.001  11.332 -13.474  0.00  0.00           C  
ATOM   3262  C  LPRO X 208       4.016  10.446 -14.243  0.00  0.00           C  
ATOM   3263  O  LPRO X 208       4.264  10.075 -15.397  0.00  0.00           O  
ATOM   3264  CB LPRO X 208       4.983  12.790 -13.943  0.00  0.00           C  
ATOM   3265  CG LPRO X 208       6.413  13.243 -13.649  0.00  0.00           C  
ATOM   3266  CD LPRO X 208       7.235  11.998 -13.989  0.00  0.00           C  
ATOM   3267  HA LPRO X 208       4.764  11.298 -12.410  0.00  0.00           H  
ATOM   3268  HB2LPRO X 208       4.800  12.840 -15.018  0.00  0.00           H  
ATOM   3269  HB3LPRO X 208       4.248  13.383 -13.398  0.00  0.00           H  
ATOM   3270  HG2LPRO X 208       6.700  14.102 -14.253  0.00  0.00           H  
ATOM   3271  HG3LPRO X 208       6.517  13.471 -12.586  0.00  0.00           H  
ATOM   3272  HD2LPRO X 208       7.458  11.977 -15.056  0.00  0.00           H  
ATOM   3273  HD3LPRO X 208       8.156  11.994 -13.404  0.00  0.00           H  
ATOM   3274  N  LVAL X 209       2.908  10.073 -13.603  0.00  0.00           N  
ATOM   3275  CA LVAL X 209       1.886   9.207 -14.194  0.00  0.00           C  
ATOM   3276  C  LVAL X 209       0.644  10.034 -14.502  0.00  0.00           C  
ATOM   3277  O  LVAL X 209      -0.096  10.456 -13.612  0.00  0.00           O  
ATOM   3278  CB LVAL X 209       1.602   7.973 -13.314  0.00  0.00           C  
ATOM   3279  CG1LVAL X 209       0.420   7.153 -13.843  0.00  0.00           C  
ATOM   3280  CG2LVAL X 209       2.827   7.053 -13.264  0.00  0.00           C  
ATOM   3281  H  LVAL X 209       2.742  10.398 -12.654  0.00  0.00           H  
ATOM   3282  HA LVAL X 209       2.248   8.810 -15.140  0.00  0.00           H  
ATOM   3283  HB LVAL X 209       1.374   8.283 -12.300  0.00  0.00           H  
ATOM   3284 HG11LVAL X 209       0.301   6.245 -13.255  0.00  0.00           H  
ATOM   3285 HG12LVAL X 209      -0.503   7.723 -13.758  0.00  0.00           H  
ATOM   3286 HG13LVAL X 209       0.592   6.892 -14.886  0.00  0.00           H  
ATOM   3287 HG21LVAL X 209       2.631   6.208 -12.608  0.00  0.00           H  
ATOM   3288 HG22LVAL X 209       3.075   6.693 -14.262  0.00  0.00           H  
ATOM   3289 HG23LVAL X 209       3.679   7.594 -12.856  0.00  0.00           H  
ATOM   3290  N  LCYS X 210       0.372  10.219 -15.788  0.00  0.00           N  
ATOM   3291  CA LCYS X 210      -0.942  10.606 -16.265  0.00  0.00           C  
ATOM   3292  C  LCYS X 210      -1.947   9.532 -15.806  0.00  0.00           C  
ATOM   3293  O  LCYS X 210      -1.776   8.344 -16.106  0.00  0.00           O  
ATOM   3294  CB LCYS X 210      -0.834  10.776 -17.782  0.00  0.00           C  
ATOM   3295  SG LCYS X 210      -2.402  11.386 -18.427  0.00  0.00           S  
ATOM   3296  H  LCYS X 210       1.062   9.946 -16.477  0.00  0.00           H  
ATOM   3297  HA LCYS X 210      -1.219  11.562 -15.821  0.00  0.00           H  
ATOM   3298  HB2LCYS X 210      -0.050  11.499 -18.012  0.00  0.00           H  
ATOM   3299  HB3LCYS X 210      -0.581   9.825 -18.252  0.00  0.00           H  
ATOM   3300  HG LCYS X 210      -1.944  11.751 -19.636  0.00  0.00           H  
ATOM   3301  N  LGLY X 211      -2.926   9.923 -14.990  0.00  0.00           N  
ATOM   3302  CA LGLY X 211      -3.782   9.011 -14.219  0.00  0.00           C  
ATOM   3303  C  LGLY X 211      -3.444   8.862 -12.721  0.00  0.00           C  
ATOM   3304  O  LGLY X 211      -4.309   8.387 -11.985  0.00  0.00           O  
ATOM   3305  H  LGLY X 211      -3.099  10.922 -14.911  0.00  0.00           H  
ATOM   3306  HA2LGLY X 211      -4.806   9.377 -14.292  0.00  0.00           H  
ATOM   3307  HA3LGLY X 211      -3.758   8.016 -14.664  0.00  0.00           H  
ATOM   3308  N  LASN X 212      -2.279   9.326 -12.232  0.00  0.00           N  
ATOM   3309  CA LASN X 212      -2.086   9.663 -10.802  0.00  0.00           C  
ATOM   3310  C  LASN X 212      -2.676  11.037 -10.433  0.00  0.00           C  
ATOM   3311  O  LASN X 212      -2.560  11.460  -9.285  0.00  0.00           O  
ATOM   3312  CB LASN X 212      -0.618   9.477 -10.326  0.00  0.00           C  
ATOM   3313  CG LASN X 212       0.369  10.635 -10.507  0.00  0.00           C  
ATOM   3314  ND2LASN X 212       0.117  11.794  -9.950  0.00  0.00           N  
ATOM   3315  OD1LASN X 212       1.420  10.505 -11.114  0.00  0.00           O  
ATOM   3316  H  LASN X 212      -1.586   9.678 -12.883  0.00  0.00           H  
ATOM   3317  HA LASN X 212      -2.674   8.948 -10.229  0.00  0.00           H  
ATOM   3318  HB2LASN X 212      -0.656   9.311  -9.251  0.00  0.00           H  
ATOM   3319  HB3LASN X 212      -0.204   8.576 -10.771  0.00  0.00           H  
ATOM   3320 HD21LASN X 212       0.772  12.539 -10.093  0.00  0.00           H  
ATOM   3321 HD22LASN X 212      -0.752  11.934  -9.438  0.00  0.00           H  
ATOM   3322  N  LGLU X 213      -3.263  11.728 -11.416  0.00  0.00           N  
ATOM   3323  CA LGLU X 213      -3.828  13.081 -11.324  0.00  0.00           C  
ATOM   3324  C  LGLU X 213      -2.799  14.138 -10.927  0.00  0.00           C  
ATOM   3325  O  LGLU X 213      -2.889  14.758  -9.847  0.00  0.00           O  
ATOM   3326  CB LGLU X 213      -5.107  13.067 -10.475  0.00  0.00           C  
ATOM   3327  CG LGLU X 213      -6.158  12.114 -11.071  0.00  0.00           C  
ATOM   3328  CD LGLU X 213      -7.487  12.186 -10.317  0.00  0.00           C  
ATOM   3329  OE1LGLU X 213      -8.202  11.158 -10.254  0.00  0.00           O  
ATOM   3330  OE2LGLU X 213      -7.852  13.285  -9.826  0.00  0.00           O1-
ATOM   3331  OXTLGLU X 213      -1.923  14.396 -11.783  0.00  0.00           O1-
ATOM   3332  H  LGLU X 213      -3.289  11.290 -12.319  0.00  0.00           H  
ATOM   3333  HA LGLU X 213      -4.134  13.373 -12.327  0.00  0.00           H  
ATOM   3334  HB2LGLU X 213      -4.882  12.767  -9.451  0.00  0.00           H  
ATOM   3335  HB3LGLU X 213      -5.509  14.078 -10.457  0.00  0.00           H  
ATOM   3336  HG2LGLU X 213      -6.332  12.386 -12.115  0.00  0.00           H  
ATOM   3337  HG3LGLU X 213      -5.787  11.087 -11.048  0.00  0.00           H  
TER   
ATOM   3338 ZN  HZN1 X 214      -6.500  -8.397   2.884  0.00  0.00          ZN  
ATOM   3339  O  HWT1 X 215      -3.829  -8.492   3.903  0.00  0.00           O  
ATOM   3340  H1 HWT1 X 215      -1.725 -11.342   2.371  0.00  0.00           H  
ATOM   3341  H2 HWT1 X 215      -2.713  -7.244   3.201  0.00  0.00           H  
ATOM   3342  N  LASN X 216      -4.422  -6.565  15.094  0.00  0.00           N  
ATOM   3343  CA LASN X 216      -4.403  -6.753  13.638  0.00  0.00           C  
ATOM   3344  C  LASN X 216      -5.112  -8.041  13.262  0.00  0.00           C  
ATOM   3345  O  LASN X 216      -5.123  -8.992  14.039  0.00  0.00           O  
ATOM   3346  CB LASN X 216      -2.979  -6.743  13.053  0.00  0.00           C  
ATOM   3347  CG LASN X 216      -3.016  -6.509  11.551  0.00  0.00           C  
ATOM   3348  ND2LASN X 216      -2.005  -6.896  10.811  0.00  0.00           N  
ATOM   3349  OD1LASN X 216      -3.999  -5.998  11.032  0.00  0.00           O  
ATOM   3350  HA LASN X 216      -4.953  -5.924  13.193  0.00  0.00           H  
ATOM   3351  HB2LASN X 216      -2.386  -5.944  13.492  0.00  0.00           H  
ATOM   3352  HB3LASN X 216      -2.490  -7.692  13.257  0.00  0.00           H  
ATOM   3353 HD21LASN X 216      -2.045  -6.672   9.822  0.00  0.00           H  
ATOM   3354 HD22LASN X 216      -1.240  -7.440  11.208  0.00  0.00           H  
ATOM   3355  H1 LASN X 216      -5.371  -6.470  15.432  0.00  0.00           H  
ATOM   3356  H2 LASN X 216      -3.913  -5.723  15.334  0.00  0.00           H  
ATOM   3357  H3 LASN X 216      -3.982  -7.350  15.558  0.00  0.00           H  
ATOM   3358  N  LLEU X 217      -5.658  -8.073  12.048  0.00  0.00           N  
ATOM   3359  CA LLEU X 217      -6.112  -9.292  11.369  0.00  0.00           C  
ATOM   3360  C  LLEU X 217      -5.958  -9.232   9.837  0.00  0.00           C  
ATOM   3361  O  LLEU X 217      -6.367 -10.168   9.145  0.00  0.00           O  
ATOM   3362  CB LLEU X 217      -7.559  -9.628  11.787  0.00  0.00           C  
ATOM   3363  CG LLEU X 217      -8.680  -8.751  11.190  0.00  0.00           C  
ATOM   3364  CD1LLEU X 217     -10.021  -9.427  11.457  0.00  0.00           C  
ATOM   3365  CD2LLEU X 217      -8.734  -7.345  11.792  0.00  0.00           C  
ATOM   3366  H  LLEU X 217      -5.603  -7.218  11.509  0.00  0.00           H  
ATOM   3367  HA LLEU X 217      -5.482 -10.119  11.701  0.00  0.00           H  
ATOM   3368  HB2LLEU X 217      -7.739 -10.656  11.472  0.00  0.00           H  
ATOM   3369  HB3LLEU X 217      -7.636  -9.616  12.875  0.00  0.00           H  
ATOM   3370  HG LLEU X 217      -8.559  -8.666  10.111  0.00  0.00           H  
ATOM   3371 HD11LLEU X 217     -10.833  -8.831  11.042  0.00  0.00           H  
ATOM   3372 HD12LLEU X 217     -10.035 -10.409  10.985  0.00  0.00           H  
ATOM   3373 HD13LLEU X 217     -10.170  -9.545  12.530  0.00  0.00           H  
ATOM   3374 HD21LLEU X 217      -9.646  -6.846  11.470  0.00  0.00           H  
ATOM   3375 HD22LLEU X 217      -8.734  -7.405  12.881  0.00  0.00           H  
ATOM   3376 HD23LLEU X 217      -7.885  -6.755  11.454  0.00  0.00           H  
ATOM   3377  N  LTHR X 218      -5.467  -8.122   9.270  0.00  0.00           N  
ATOM   3378  CA HTHR X 218      -5.611  -7.877   7.829  0.00  0.00           C  
ATOM   3379  C  HTHR X 218      -4.404  -8.405   7.061  0.00  0.00           C  
ATOM   3380  O  HTHR X 218      -3.379  -7.770   6.878  0.00  0.00           O  
ATOM   3381  CB LTHR X 218      -5.884  -6.398   7.539  0.00  0.00           C  
ATOM   3382  CG2LTHR X 218      -7.379  -6.107   7.629  0.00  0.00           C  
ATOM   3383  OG1LTHR X 218      -5.221  -5.524   8.411  0.00  0.00           O  
ATOM   3384  H  LTHR X 218      -5.059  -7.385   9.833  0.00  0.00           H  
ATOM   3385  HA HTHR X 218      -6.503  -8.421   7.491  0.00  0.00           H  
ATOM   3386  HB LTHR X 218      -5.552  -6.181   6.531  0.00  0.00           H  
ATOM   3387  HG1LTHR X 218      -4.256  -5.640   8.317  0.00  0.00           H  
ATOM   3388 HG21LTHR X 218      -7.541  -5.056   7.405  0.00  0.00           H  
ATOM   3389 HG22LTHR X 218      -7.920  -6.711   6.903  0.00  0.00           H  
ATOM   3390 HG23LTHR X 218      -7.743  -6.334   8.631  0.00  0.00           H  
ATOM   3391  N  HARG X 219      -4.615  -9.695   6.623  0.00  0.00           N  
ATOM   3392  CA HARG X 219      -3.956 -10.343   5.483  0.00  0.00           C  
ATOM   3393  C  HARG X 219      -4.427  -9.521   4.251  0.00  0.00           C  
ATOM   3394  O  HARG X 219      -5.586  -9.857   3.776  0.00  0.00           O  
ATOM   3395  CB HARG X 219      -4.413 -11.824   5.483  0.00  0.00           C  
ATOM   3396  CG LARG X 219      -3.936 -12.643   6.711  0.00  0.00           C  
ATOM   3397  CD LARG X 219      -4.591 -14.034   6.863  0.00  0.00           C  
ATOM   3398  NE LARG X 219      -4.315 -14.970   5.749  0.00  0.00           N  
ATOM   3399  CZ LARG X 219      -4.797 -16.209   5.655  0.00  0.00           C  
ATOM   3400  NH1LARG X 219      -5.482 -16.802   6.593  0.00  0.00           N1+
ATOM   3401  NH2LARG X 219      -4.585 -16.935   4.600  0.00  0.00           N  
ATOM   3402  H  HARG X 219      -5.546 -10.057   6.794  0.00  0.00           H  
ATOM   3403  HA HARG X 219      -2.874 -10.253   5.565  0.00  0.00           H  
ATOM   3404  HB2HARG X 219      -5.508 -11.858   5.452  0.00  0.00           H  
ATOM   3405  HB3HARG X 219      -4.065 -12.308   4.567  0.00  0.00           H  
ATOM   3406  HG2LARG X 219      -2.854 -12.755   6.672  0.00  0.00           H  
ATOM   3407  HG3LARG X 219      -4.168 -12.087   7.619  0.00  0.00           H  
ATOM   3408  HD2LARG X 219      -4.229 -14.477   7.794  0.00  0.00           H  
ATOM   3409  HD3LARG X 219      -5.671 -13.900   6.958  0.00  0.00           H  
ATOM   3410  HE LARG X 219      -3.845 -14.601   4.939  0.00  0.00           H  
ATOM   3411 HH11LARG X 219      -5.521 -16.426   7.534  0.00  0.00           H  
ATOM   3412 HH12LARG X 219      -5.871 -17.716   6.436  0.00  0.00           H  
ATOM   3413 HH21LARG X 219      -3.800 -16.717   3.998  0.00  0.00           H  
ATOM   3414 HH22LARG X 219      -5.047 -17.824   4.489  0.00  0.00           H  
ATOM   3415  N  HILE X 220      -2.647 -11.355   2.808  0.00  0.00           N  
ATOM   3416  CA HILE X 220      -3.610 -11.424   1.687  0.00  0.00           C  
ATOM   3417  C  LILE X 220      -3.362 -12.767   1.010  0.00  0.00           C  
ATOM   3418  O  LILE X 220      -2.258 -12.997   0.550  0.00  0.00           O  
ATOM   3419  CB HILE X 220      -3.560 -10.172   0.772  0.00  0.00           C  
ATOM   3420  CG1LILE X 220      -4.416 -10.410  -0.498  0.00  0.00           C  
ATOM   3421  CG2LILE X 220      -2.155  -9.638   0.403  0.00  0.00           C  
ATOM   3422  CD1LILE X 220      -4.530  -9.198  -1.427  0.00  0.00           C  
ATOM   3423  H  HILE X 220      -2.674 -12.305   3.194  0.00  0.00           H  
ATOM   3424  HA HILE X 220      -4.612 -11.467   2.123  0.00  0.00           H  
ATOM   3425  HB HILE X 220      -4.032  -9.357   1.327  0.00  0.00           H  
ATOM   3426 HG12LILE X 220      -4.008 -11.239  -1.078  0.00  0.00           H  
ATOM   3427 HG13LILE X 220      -5.424 -10.683  -0.180  0.00  0.00           H  
ATOM   3428 HG21LILE X 220      -2.224  -8.776  -0.256  0.00  0.00           H  
ATOM   3429 HG22LILE X 220      -1.641  -9.301   1.302  0.00  0.00           H  
ATOM   3430 HG23LILE X 220      -1.570 -10.407  -0.091  0.00  0.00           H  
ATOM   3431 HD11LILE X 220      -5.396  -9.312  -2.076  0.00  0.00           H  
ATOM   3432 HD12LILE X 220      -4.624  -8.289  -0.843  0.00  0.00           H  
ATOM   3433 HD13LILE X 220      -3.638  -9.113  -2.038  0.00  0.00           H  
ATOM   3434  N  LVAL X 221      -4.354 -13.646   0.997  0.00  0.00           N  
ATOM   3435  CA LVAL X 221      -4.207 -14.954   0.367  0.00  0.00           C  
ATOM   3436  C  LVAL X 221      -4.736 -14.931  -1.058  0.00  0.00           C  
ATOM   3437  O  LVAL X 221      -5.791 -14.366  -1.333  0.00  0.00           O  
ATOM   3438  CB LVAL X 221      -4.825 -16.059   1.234  0.00  0.00           C  
ATOM   3439  CG1LVAL X 221      -6.293 -15.810   1.592  0.00  0.00           C  
ATOM   3440  CG2LVAL X 221      -4.711 -17.431   0.564  0.00  0.00           C  
ATOM   3441  H  LVAL X 221      -5.275 -13.373   1.312  0.00  0.00           H  
ATOM   3442  HA LVAL X 221      -3.147 -15.182   0.303  0.00  0.00           H  
ATOM   3443  HB LVAL X 221      -4.251 -16.098   2.157  0.00  0.00           H  
ATOM   3444 HG11LVAL X 221      -6.690 -16.659   2.147  0.00  0.00           H  
ATOM   3445 HG12LVAL X 221      -6.381 -14.921   2.216  0.00  0.00           H  
ATOM   3446 HG13LVAL X 221      -6.877 -15.666   0.687  0.00  0.00           H  
ATOM   3447 HG21LVAL X 221      -5.009 -18.199   1.272  0.00  0.00           H  
ATOM   3448 HG22LVAL X 221      -5.364 -17.488  -0.306  0.00  0.00           H  
ATOM   3449 HG23LVAL X 221      -3.681 -17.610   0.260  0.00  0.00           H  
ATOM   3450  N  LGLY X 222      -4.032 -15.602  -1.970  0.00  0.00           N  
ATOM   3451  CA LGLY X 222      -4.557 -15.951  -3.290  0.00  0.00           C  
ATOM   3452  C  LGLY X 222      -3.505 -15.904  -4.388  0.00  0.00           C  
ATOM   3453  O  LGLY X 222      -3.461 -14.962  -5.181  0.00  0.00           O  
ATOM   3454  H  LGLY X 222      -3.146 -15.986  -1.678  0.00  0.00           H  
ATOM   3455  HA2LGLY X 222      -4.959 -16.960  -3.247  0.00  0.00           H  
ATOM   3456  HA3LGLY X 222      -5.374 -15.291  -3.568  0.00  0.00           H  
ATOM   3457  N  LGLY X 223      -2.660 -16.935  -4.450  0.00  0.00           N  
ATOM   3458  CA LGLY X 223      -1.810 -17.242  -5.606  0.00  0.00           C  
ATOM   3459  C  LGLY X 223      -2.631 -17.853  -6.721  0.00  0.00           C  
ATOM   3460  O  LGLY X 223      -2.793 -17.201  -7.774  0.00  0.00           O  
ATOM   3461  OXTLGLY X 223      -3.168 -18.961  -6.508  0.00  0.00           O1-
ATOM   3462  H  LGLY X 223      -2.779 -17.677  -3.769  0.00  0.00           H  
ATOM   3463  HA2LGLY X 223      -1.305 -16.350  -5.969  0.00  0.00           H  
ATOM   3464  HA3LGLY X 223      -1.065 -17.977  -5.315  0.00  0.00           H  
TER   
END
