# Supplementary material for: Unraveling the Reaction Mechanism of Russell’s Viper Venom Factor X Activator: A Paradigm for the Reactivity of Zinc Metalloproteinases?
Source: J Chem Inf Model. 2023 Apr 24;63(13):4056–69. doi: 10.1021/acs.jcim.2c01156 (PMC10336966; doi:10.1021/acs.jcim.2c01156)
Supplement: Supplementary file 2 — ci2c01156_si_002.zip [file ci2c01156_si_002.zip › Data Files/Coordinates/REACT_structure.pdb]

ATOM      1  N  LGLN X   1     -17.645  10.489  -4.969  0.00  0.00           N  
ATOM      2  CA LGLN X   1     -16.387  10.099  -4.295  0.00  0.00           C  
ATOM      3  C  LGLN X   1     -16.142  11.032  -3.108  0.00  0.00           C  
ATOM      4  O  LGLN X   1     -17.075  11.244  -2.339  0.00  0.00           O  
ATOM      5  CB LGLN X   1     -15.207   9.926  -5.284  0.00  0.00           C  
ATOM      6  CG LGLN X   1     -14.900  11.157  -6.146  0.00  0.00           C  
ATOM      7  CD LGLN X   1     -13.774  11.003  -7.157  0.00  0.00           C  
ATOM      8  NE2LGLN X   1     -13.355   9.814  -7.511  0.00  0.00           N  
ATOM      9  OE1LGLN X   1     -13.241  11.989  -7.640  0.00  0.00           O  
ATOM     10  HA LGLN X   1     -16.555   9.121  -3.846  0.00  0.00           H  
ATOM     11  HB2LGLN X   1     -14.312   9.640  -4.729  0.00  0.00           H  
ATOM     12  HB3LGLN X   1     -15.446   9.105  -5.952  0.00  0.00           H  
ATOM     13  HG2LGLN X   1     -15.790  11.412  -6.719  0.00  0.00           H  
ATOM     14  HG3LGLN X   1     -14.632  11.981  -5.493  0.00  0.00           H  
ATOM     15 HE21LGLN X   1     -13.769   8.958  -7.168  0.00  0.00           H  
ATOM     16 HE22LGLN X   1     -12.692   9.792  -8.278  0.00  0.00           H  
ATOM     17  H1 LGLN X   1     -17.903   9.814  -5.680  0.00  0.00           H  
ATOM     18  H2 LGLN X   1     -18.397  10.554  -4.295  0.00  0.00           H  
ATOM     19  H3 LGLN X   1     -17.553  11.406  -5.390  0.00  0.00           H  
ATOM     20  N  LPHE X   2     -14.923  11.543  -2.910  0.00  0.00           N  
ATOM     21  CA LPHE X   2     -14.464  12.237  -1.701  0.00  0.00           C  
ATOM     22  C  LPHE X   2     -13.434  13.320  -2.067  0.00  0.00           C  
ATOM     23  O  LPHE X   2     -13.042  13.420  -3.232  0.00  0.00           O  
ATOM     24  CB LPHE X   2     -13.834  11.199  -0.747  0.00  0.00           C  
ATOM     25  CG LPHE X   2     -14.685   9.966  -0.493  0.00  0.00           C  
ATOM     26  CD1LPHE X   2     -14.539   8.828  -1.311  0.00  0.00           C  
ATOM     27  CD2LPHE X   2     -15.658   9.973   0.522  0.00  0.00           C  
ATOM     28  CE1LPHE X   2     -15.361   7.705  -1.117  0.00  0.00           C  
ATOM     29  CE2LPHE X   2     -16.479   8.849   0.716  0.00  0.00           C  
ATOM     30  CZ LPHE X   2     -16.325   7.711  -0.094  0.00  0.00           C  
ATOM     31  H  LPHE X   2     -14.213  11.409  -3.614  0.00  0.00           H  
ATOM     32  HA LPHE X   2     -15.306  12.718  -1.203  0.00  0.00           H  
ATOM     33  HB2LPHE X   2     -12.878  10.875  -1.163  0.00  0.00           H  
ATOM     34  HB3LPHE X   2     -13.622  11.677   0.210  0.00  0.00           H  
ATOM     35  HD1LPHE X   2     -13.792   8.819  -2.091  0.00  0.00           H  
ATOM     36  HD2LPHE X   2     -15.785  10.844   1.150  0.00  0.00           H  
ATOM     37  HE1LPHE X   2     -15.241   6.832  -1.743  0.00  0.00           H  
ATOM     38  HE2LPHE X   2     -17.234   8.861   1.486  0.00  0.00           H  
ATOM     39  HZ LPHE X   2     -16.948   6.845   0.077  0.00  0.00           H  
ATOM     40  N  LASN X   3     -12.949  14.081  -1.076  0.00  0.00           N  
ATOM     41  CA LASN X   3     -11.720  14.877  -1.202  0.00  0.00           C  
ATOM     42  C  LASN X   3     -10.539  14.025  -1.711  0.00  0.00           C  
ATOM     43  O  LASN X   3     -10.530  12.805  -1.527  0.00  0.00           O  
ATOM     44  CB LASN X   3     -11.362  15.482   0.171  0.00  0.00           C  
ATOM     45  CG LASN X   3     -12.159  16.722   0.514  0.00  0.00           C  
ATOM     46  ND2LASN X   3     -11.807  17.839  -0.065  0.00  0.00           N  
ATOM     47  OD1LASN X   3     -13.087  16.707   1.313  0.00  0.00           O  
ATOM     48  H  LASN X   3     -13.322  13.947  -0.151  0.00  0.00           H  
ATOM     49  HA LASN X   3     -11.882  15.679  -1.926  0.00  0.00           H  
ATOM     50  HB2LASN X   3     -11.494  14.738   0.956  0.00  0.00           H  
ATOM     51  HB3LASN X   3     -10.309  15.769   0.170  0.00  0.00           H  
ATOM     52 HD21LASN X   3     -12.267  18.704   0.181  0.00  0.00           H  
ATOM     53 HD22LASN X   3     -11.063  17.826  -0.758  0.00  0.00           H  
ATOM     54  N  LLYS X   4      -9.523  14.664  -2.306  0.00  0.00           N  
ATOM     55  CA LLYS X   4      -8.305  13.958  -2.727  0.00  0.00           C  
ATOM     56  C  LLYS X   4      -7.593  13.348  -1.522  0.00  0.00           C  
ATOM     57  O  LLYS X   4      -7.401  14.008  -0.501  0.00  0.00           O  
ATOM     58  CB LLYS X   4      -7.340  14.846  -3.528  0.00  0.00           C  
ATOM     59  CG LLYS X   4      -7.976  15.385  -4.818  0.00  0.00           C  
ATOM     60  CD LLYS X   4      -6.968  15.716  -5.928  0.00  0.00           C  
ATOM     61  CE LLYS X   4      -6.213  14.499  -6.482  0.00  0.00           C  
ATOM     62  NZ LLYS X   4      -7.101  13.516  -7.140  0.00  0.00           N1+
ATOM     63  H  LLYS X   4      -9.550  15.678  -2.361  0.00  0.00           H  
ATOM     64  HA LLYS X   4      -8.611  13.132  -3.370  0.00  0.00           H  
ATOM     65  HB2LLYS X   4      -7.003  15.679  -2.913  0.00  0.00           H  
ATOM     66  HB3LLYS X   4      -6.470  14.238  -3.776  0.00  0.00           H  
ATOM     67  HG2LLYS X   4      -8.677  14.655  -5.206  0.00  0.00           H  
ATOM     68  HG3LLYS X   4      -8.538  16.287  -4.575  0.00  0.00           H  
ATOM     69  HD2LLYS X   4      -7.506  16.186  -6.744  0.00  0.00           H  
ATOM     70  HD3LLYS X   4      -6.249  16.440  -5.549  0.00  0.00           H  
ATOM     71  HE2LLYS X   4      -5.465  14.844  -7.202  0.00  0.00           H  
ATOM     72  HE3LLYS X   4      -5.679  14.010  -5.663  0.00  0.00           H  
ATOM     73  HZ1LLYS X   4      -6.619  12.628  -7.239  0.00  0.00           H  
ATOM     74  HZ2LLYS X   4      -7.934  13.312  -6.594  0.00  0.00           H  
ATOM     75  HZ3LLYS X   4      -7.417  13.799  -8.065  0.00  0.00           H  
ATOM     76  N  LALA X   5      -7.185  12.098  -1.687  0.00  0.00           N  
ATOM     77  CA LALA X   5      -6.502  11.281  -0.700  0.00  0.00           C  
ATOM     78  C  LALA X   5      -5.143  10.837  -1.255  0.00  0.00           C  
ATOM     79  O  LALA X   5      -4.944   9.698  -1.679  0.00  0.00           O  
ATOM     80  CB LALA X   5      -7.438  10.140  -0.309  0.00  0.00           C  
ATOM     81  H  LALA X   5      -7.436  11.644  -2.559  0.00  0.00           H  
ATOM     82  HA LALA X   5      -6.310  11.872   0.195  0.00  0.00           H  
ATOM     83  HB1LALA X   5      -6.888   9.383   0.249  0.00  0.00           H  
ATOM     84  HB2LALA X   5      -8.244  10.535   0.309  0.00  0.00           H  
ATOM     85  HB3LALA X   5      -7.866   9.684  -1.200  0.00  0.00           H  
ATOM     86  N  LPHE X   6      -4.208  11.779  -1.305  0.00  0.00           N  
ATOM     87  CA LPHE X   6      -2.831  11.503  -1.681  0.00  0.00           C  
ATOM     88  C  LPHE X   6      -2.123  10.624  -0.645  0.00  0.00           C  
ATOM     89  O  LPHE X   6      -2.490  10.589   0.526  0.00  0.00           O  
ATOM     90  CB LPHE X   6      -2.078  12.814  -1.900  0.00  0.00           C  
ATOM     91  CG LPHE X   6      -2.485  13.518  -3.174  0.00  0.00           C  
ATOM     92  CD1LPHE X   6      -3.369  14.613  -3.141  0.00  0.00           C  
ATOM     93  CD2LPHE X   6      -1.960  13.073  -4.401  0.00  0.00           C  
ATOM     94  CE1LPHE X   6      -3.703  15.277  -4.335  0.00  0.00           C  
ATOM     95  CE2LPHE X   6      -2.312  13.721  -5.597  0.00  0.00           C  
ATOM     96  CZ LPHE X   6      -3.174  14.829  -5.561  0.00  0.00           C  
ATOM     97  H  LPHE X   6      -4.401  12.658  -0.837  0.00  0.00           H  
ATOM     98  HA LPHE X   6      -2.853  10.966  -2.622  0.00  0.00           H  
ATOM     99  HB2LPHE X   6      -2.240  13.467  -1.042  0.00  0.00           H  
ATOM    100  HB3LPHE X   6      -1.008  12.605  -1.958  0.00  0.00           H  
ATOM    101  HD1LPHE X   6      -3.770  14.955  -2.197  0.00  0.00           H  
ATOM    102  HD2LPHE X   6      -1.286  12.228  -4.424  0.00  0.00           H  
ATOM    103  HE1LPHE X   6      -4.344  16.144  -4.304  0.00  0.00           H  
ATOM    104  HE2LPHE X   6      -1.906  13.382  -6.541  0.00  0.00           H  
ATOM    105  HZ LPHE X   6      -3.412  15.339  -6.482  0.00  0.00           H  
ATOM    106  N  LILE X   7      -1.072   9.926  -1.064  0.00  0.00           N  
ATOM    107  CA LILE X   7      -0.205   9.170  -0.156  0.00  0.00           C  
ATOM    108  C  LILE X   7       1.241   9.524  -0.488  0.00  0.00           C  
ATOM    109  O  LILE X   7       1.732   9.165  -1.556  0.00  0.00           O  
ATOM    110  CB LILE X   7      -0.504   7.651  -0.229  0.00  0.00           C  
ATOM    111  CG1LILE X   7      -1.981   7.352   0.132  0.00  0.00           C  
ATOM    112  CG2LILE X   7       0.470   6.866   0.669  0.00  0.00           C  
ATOM    113  CD1LILE X   7      -2.385   5.876   0.045  0.00  0.00           C  
ATOM    114  H  LILE X   7      -0.847   9.954  -2.052  0.00  0.00           H  
ATOM    115  HA LILE X   7      -0.388   9.486   0.871  0.00  0.00           H  
ATOM    116  HB LILE X   7      -0.338   7.321  -1.249  0.00  0.00           H  
ATOM    117 HG12LILE X   7      -2.190   7.714   1.138  0.00  0.00           H  
ATOM    118 HG13LILE X   7      -2.632   7.889  -0.558  0.00  0.00           H  
ATOM    119 HG21LILE X   7       0.307   5.794   0.561  0.00  0.00           H  
ATOM    120 HG22LILE X   7       1.503   7.069   0.392  0.00  0.00           H  
ATOM    121 HG23LILE X   7       0.324   7.150   1.708  0.00  0.00           H  
ATOM    122 HD11LILE X   7      -3.465   5.792   0.164  0.00  0.00           H  
ATOM    123 HD12LILE X   7      -2.105   5.471  -0.928  0.00  0.00           H  
ATOM    124 HD13LILE X   7      -1.907   5.305   0.840  0.00  0.00           H  
ATOM    125  N  LGLU X   8       1.922  10.227   0.420  0.00  0.00           N  
ATOM    126  CA LGLU X   8       3.369  10.471   0.354  0.00  0.00           C  
ATOM    127  C  LGLU X   8       4.109   9.144   0.623  0.00  0.00           C  
ATOM    128  O  LGLU X   8       4.424   8.814   1.767  0.00  0.00           O  
ATOM    129  CB LGLU X   8       3.770  11.596   1.339  0.00  0.00           C  
ATOM    130  CG LGLU X   8       3.027  12.924   1.095  0.00  0.00           C  
ATOM    131  CD LGLU X   8       3.734  14.161   1.685  0.00  0.00           C  
ATOM    132  OE1LGLU X   8       3.612  15.270   1.111  0.00  0.00           O  
ATOM    133  OE2LGLU X   8       4.426  14.064   2.724  0.00  0.00           O1-
ATOM    134  H  LGLU X   8       1.433  10.553   1.241  0.00  0.00           H  
ATOM    135  HA LGLU X   8       3.631  10.799  -0.653  0.00  0.00           H  
ATOM    136  HB2LGLU X   8       3.581  11.280   2.363  0.00  0.00           H  
ATOM    137  HB3LGLU X   8       4.837  11.768   1.224  0.00  0.00           H  
ATOM    138  HG2LGLU X   8       2.933  13.060   0.020  0.00  0.00           H  
ATOM    139  HG3LGLU X   8       2.020  12.849   1.509  0.00  0.00           H  
ATOM    140  N  LLEU X   9       4.289   8.325  -0.418  0.00  0.00           N  
ATOM    141  CA LLEU X   9       4.759   6.940  -0.306  0.00  0.00           C  
ATOM    142  C  LLEU X   9       6.289   6.820  -0.396  0.00  0.00           C  
ATOM    143  O  LLEU X   9       6.893   7.299  -1.354  0.00  0.00           O  
ATOM    144  CB LLEU X   9       4.051   6.090  -1.384  0.00  0.00           C  
ATOM    145  CG LLEU X   9       4.576   4.646  -1.518  0.00  0.00           C  
ATOM    146  CD1LLEU X   9       4.230   3.789  -0.305  0.00  0.00           C  
ATOM    147  CD2LLEU X   9       3.962   3.964  -2.735  0.00  0.00           C  
ATOM    148  H  LLEU X   9       3.973   8.644  -1.330  0.00  0.00           H  
ATOM    149  HA LLEU X   9       4.450   6.555   0.664  0.00  0.00           H  
ATOM    150  HB2LLEU X   9       2.983   6.062  -1.169  0.00  0.00           H  
ATOM    151  HB3LLEU X   9       4.174   6.587  -2.345  0.00  0.00           H  
ATOM    152  HG LLEU X   9       5.655   4.651  -1.660  0.00  0.00           H  
ATOM    153 HD11LLEU X   9       4.643   2.792  -0.442  0.00  0.00           H  
ATOM    154 HD12LLEU X   9       4.677   4.208   0.592  0.00  0.00           H  
ATOM    155 HD13LLEU X   9       3.151   3.727  -0.168  0.00  0.00           H  
ATOM    156 HD21LLEU X   9       4.410   2.981  -2.868  0.00  0.00           H  
ATOM    157 HD22LLEU X   9       2.899   3.842  -2.565  0.00  0.00           H  
ATOM    158 HD23LLEU X   9       4.134   4.562  -3.629  0.00  0.00           H  
ATOM    159  N  LILE X  10       6.896   6.063   0.516  0.00  0.00           N  
ATOM    160  CA LILE X  10       8.214   5.436   0.335  0.00  0.00           C  
ATOM    161  C  LILE X  10       8.019   3.948   0.010  0.00  0.00           C  
ATOM    162  O  LILE X  10       7.235   3.273   0.678  0.00  0.00           O  
ATOM    163  CB LILE X  10       9.087   5.606   1.601  0.00  0.00           C  
ATOM    164  CG1LILE X  10       9.253   7.072   2.059  0.00  0.00           C  
ATOM    165  CG2LILE X  10      10.464   4.947   1.401  0.00  0.00           C  
ATOM    166  CD1LILE X  10      10.043   7.982   1.113  0.00  0.00           C  
ATOM    167  H  LILE X  10       6.331   5.726   1.290  0.00  0.00           H  
ATOM    168  HA LILE X  10       8.729   5.905  -0.502  0.00  0.00           H  
ATOM    169  HB LILE X  10       8.587   5.079   2.416  0.00  0.00           H  
ATOM    170 HG12LILE X  10       8.266   7.506   2.201  0.00  0.00           H  
ATOM    171 HG13LILE X  10       9.748   7.083   3.031  0.00  0.00           H  
ATOM    172 HG21LILE X  10      11.106   5.153   2.256  0.00  0.00           H  
ATOM    173 HG22LILE X  10      10.353   3.868   1.319  0.00  0.00           H  
ATOM    174 HG23LILE X  10      10.944   5.323   0.498  0.00  0.00           H  
ATOM    175 HD11LILE X  10      10.026   9.003   1.496  0.00  0.00           H  
ATOM    176 HD12LILE X  10      11.080   7.652   1.047  0.00  0.00           H  
ATOM    177 HD13LILE X  10       9.589   7.968   0.125  0.00  0.00           H  
ATOM    178  N  LILE X  11       8.753   3.401  -0.962  0.00  0.00           N  
ATOM    179  CA LILE X  11       8.901   1.942  -1.102  0.00  0.00           C  
ATOM    180  C  LILE X  11      10.262   1.508  -0.564  0.00  0.00           C  
ATOM    181  O  LILE X  11      11.310   1.962  -1.019  0.00  0.00           O  
ATOM    182  CB LILE X  11       8.615   1.456  -2.537  0.00  0.00           C  
ATOM    183  CG1LILE X  11       7.089   1.529  -2.771  0.00  0.00           C  
ATOM    184  CG2LILE X  11       9.112   0.012  -2.744  0.00  0.00           C  
ATOM    185  CD1LILE X  11       6.676   1.405  -4.239  0.00  0.00           C  
ATOM    186  H  LILE X  11       9.390   4.000  -1.480  0.00  0.00           H  
ATOM    187  HA LILE X  11       8.160   1.449  -0.474  0.00  0.00           H  
ATOM    188  HB LILE X  11       9.128   2.108  -3.244  0.00  0.00           H  
ATOM    189 HG12LILE X  11       6.598   0.742  -2.199  0.00  0.00           H  
ATOM    190 HG13LILE X  11       6.715   2.485  -2.409  0.00  0.00           H  
ATOM    191 HG21LILE X  11       8.812  -0.364  -3.718  0.00  0.00           H  
ATOM    192 HG22LILE X  11      10.200  -0.030  -2.697  0.00  0.00           H  
ATOM    193 HG23LILE X  11       8.694  -0.638  -1.973  0.00  0.00           H  
ATOM    194 HD11LILE X  11       5.593   1.486  -4.321  0.00  0.00           H  
ATOM    195 HD12LILE X  11       7.139   2.203  -4.814  0.00  0.00           H  
ATOM    196 HD13LILE X  11       6.985   0.447  -4.646  0.00  0.00           H  
ATOM    197  N  LILE X  12      10.236   0.600   0.403  0.00  0.00           N  
ATOM    198  CA LILE X  12      11.419  -0.058   0.941  0.00  0.00           C  
ATOM    199  C  LILE X  12      11.579  -1.393   0.220  0.00  0.00           C  
ATOM    200  O  LILE X  12      10.725  -2.270   0.337  0.00  0.00           O  
ATOM    201  CB LILE X  12      11.282  -0.225   2.467  0.00  0.00           C  
ATOM    202  CG1LILE X  12      11.003   1.112   3.197  0.00  0.00           C  
ATOM    203  CG2LILE X  12      12.530  -0.911   3.038  0.00  0.00           C  
ATOM    204  CD1LILE X  12      12.053   2.205   2.985  0.00  0.00           C  
ATOM    205  H  LILE X  12       9.332   0.222   0.672  0.00  0.00           H  
ATOM    206  HA LILE X  12      12.306   0.543   0.740  0.00  0.00           H  
ATOM    207  HB LILE X  12      10.430  -0.879   2.664  0.00  0.00           H  
ATOM    208 HG12LILE X  12      10.034   1.501   2.880  0.00  0.00           H  
ATOM    209 HG13LILE X  12      10.933   0.925   4.265  0.00  0.00           H  
ATOM    210 HG21LILE X  12      12.413  -1.013   4.114  0.00  0.00           H  
ATOM    211 HG22LILE X  12      12.653  -1.910   2.619  0.00  0.00           H  
ATOM    212 HG23LILE X  12      13.427  -0.331   2.822  0.00  0.00           H  
ATOM    213 HD11LILE X  12      11.757   3.101   3.528  0.00  0.00           H  
ATOM    214 HD12LILE X  12      13.022   1.876   3.357  0.00  0.00           H  
ATOM    215 HD13LILE X  12      12.127   2.453   1.929  0.00  0.00           H  
ATOM    216  N  LVAL X  13      12.658  -1.547  -0.542  0.00  0.00           N  
ATOM    217  CA LVAL X  13      13.046  -2.828  -1.131  0.00  0.00           C  
ATOM    218  C  LVAL X  13      13.834  -3.604  -0.079  0.00  0.00           C  
ATOM    219  O  LVAL X  13      14.965  -3.234   0.255  0.00  0.00           O  
ATOM    220  CB LVAL X  13      13.859  -2.637  -2.425  0.00  0.00           C  
ATOM    221  CG1LVAL X  13      14.004  -3.980  -3.137  0.00  0.00           C  
ATOM    222  CG2LVAL X  13      13.179  -1.673  -3.406  0.00  0.00           C  
ATOM    223  H  LVAL X  13      13.326  -0.786  -0.615  0.00  0.00           H  
ATOM    224  HA LVAL X  13      12.148  -3.392  -1.382  0.00  0.00           H  
ATOM    225  HB LVAL X  13      14.852  -2.256  -2.193  0.00  0.00           H  
ATOM    226 HG11LVAL X  13      14.737  -3.900  -3.938  0.00  0.00           H  
ATOM    227 HG12LVAL X  13      14.325  -4.739  -2.430  0.00  0.00           H  
ATOM    228 HG13LVAL X  13      13.045  -4.283  -3.544  0.00  0.00           H  
ATOM    229 HG21LVAL X  13      13.751  -1.624  -4.330  0.00  0.00           H  
ATOM    230 HG22LVAL X  13      12.166  -2.016  -3.609  0.00  0.00           H  
ATOM    231 HG23LVAL X  13      13.143  -0.671  -2.980  0.00  0.00           H  
ATOM    232  N  LASP X  14      13.225  -4.657   0.468  0.00  0.00           N  
ATOM    233  CA LASP X  14      13.854  -5.486   1.501  0.00  0.00           C  
ATOM    234  C  LASP X  14      15.044  -6.289   0.950  0.00  0.00           C  
ATOM    235  O  LASP X  14      15.213  -6.394  -0.264  0.00  0.00           O  
ATOM    236  CB LASP X  14      12.823  -6.416   2.157  0.00  0.00           C  
ATOM    237  CG LASP X  14      12.800  -7.813   1.542  0.00  0.00           C  
ATOM    238  OD1LASP X  14      12.596  -7.960   0.318  0.00  0.00           O  
ATOM    239  OD2LASP X  14      13.003  -8.804   2.275  0.00  0.00           O1-
ATOM    240  H  LASP X  14      12.313  -4.926   0.119  0.00  0.00           H  
ATOM    241  HA LASP X  14      14.234  -4.813   2.266  0.00  0.00           H  
ATOM    242  HB2LASP X  14      13.071  -6.504   3.215  0.00  0.00           H  
ATOM    243  HB3LASP X  14      11.827  -5.982   2.079  0.00  0.00           H  
ATOM    244  N  LHID X  15      15.840  -6.933   1.810  0.00  0.00           N  
ATOM    245  CA LHID X  15      16.966  -7.739   1.338  0.00  0.00           C  
ATOM    246  C  LHID X  15      16.542  -8.896   0.416  0.00  0.00           C  
ATOM    247  O  LHID X  15      17.292  -9.234  -0.498  0.00  0.00           O  
ATOM    248  CB LHID X  15      17.789  -8.246   2.524  0.00  0.00           C  
ATOM    249  CG LHID X  15      19.103  -8.824   2.088  0.00  0.00           C  
ATOM    250  CD2LHID X  15      19.414 -10.143   1.914  0.00  0.00           C  
ATOM    251  ND1LHID X  15      20.160  -8.092   1.621  0.00  0.00           N  
ATOM    252  CE1LHID X  15      21.106  -8.942   1.201  0.00  0.00           C  
ATOM    253  NE2LHID X  15      20.695 -10.213   1.349  0.00  0.00           N  
ATOM    254  H  LHID X  15      15.644  -6.914   2.810  0.00  0.00           H  
ATOM    255  HA LHID X  15      17.609  -7.089   0.746  0.00  0.00           H  
ATOM    256  HB2LHID X  15      17.993  -7.412   3.195  0.00  0.00           H  
ATOM    257  HB3LHID X  15      17.228  -9.004   3.065  0.00  0.00           H  
ATOM    258  HD1LHID X  15      20.180  -7.076   1.563  0.00  0.00           H  
ATOM    259  HD2LHID X  15      18.767 -10.979   2.135  0.00  0.00           H  
ATOM    260  HE1LHID X  15      22.058  -8.648   0.783  0.00  0.00           H  
ATOM    261  N  LSER X  16      15.335  -9.454   0.574  0.00  0.00           N  
ATOM    262  CA LSER X  16      14.824 -10.526  -0.291  0.00  0.00           C  
ATOM    263  C  LSER X  16      14.729 -10.098  -1.750  0.00  0.00           C  
ATOM    264  O  LSER X  16      15.077 -10.899  -2.612  0.00  0.00           O  
ATOM    265  CB LSER X  16      13.432 -11.020   0.119  0.00  0.00           C  
ATOM    266  OG LSER X  16      13.337 -11.305   1.496  0.00  0.00           O  
ATOM    267  H  LSER X  16      14.737  -9.122   1.322  0.00  0.00           H  
ATOM    268  HA LSER X  16      15.511 -11.370  -0.234  0.00  0.00           H  
ATOM    269  HB2LSER X  16      12.676 -10.285  -0.145  0.00  0.00           H  
ATOM    270  HB3LSER X  16      13.207 -11.924  -0.445  0.00  0.00           H  
ATOM    271  HG LSER X  16      13.175 -10.435   1.931  0.00  0.00           H  
ATOM    272  N  LMET X  17      14.262  -8.877  -2.048  0.00  0.00           N  
ATOM    273  CA LMET X  17      14.173  -8.377  -3.432  0.00  0.00           C  
ATOM    274  C  LMET X  17      15.371  -7.502  -3.838  0.00  0.00           C  
ATOM    275  O  LMET X  17      15.859  -7.616  -4.962  0.00  0.00           O  
ATOM    276  CB LMET X  17      12.819  -7.683  -3.656  0.00  0.00           C  
ATOM    277  CG LMET X  17      12.445  -7.607  -5.146  0.00  0.00           C  
ATOM    278  SD LMET X  17      12.474  -5.965  -5.912  0.00  0.00           S  
ATOM    279  CE LMET X  17      11.027  -5.189  -5.143  0.00  0.00           C  
ATOM    280  H  LMET X  17      13.958  -8.278  -1.280  0.00  0.00           H  
ATOM    281  HA LMET X  17      14.191  -9.239  -4.101  0.00  0.00           H  
ATOM    282  HB2LMET X  17      12.048  -8.267  -3.162  0.00  0.00           H  
ATOM    283  HB3LMET X  17      12.825  -6.692  -3.203  0.00  0.00           H  
ATOM    284  HG2LMET X  17      13.118  -8.249  -5.713  0.00  0.00           H  
ATOM    285  HG3LMET X  17      11.444  -8.019  -5.269  0.00  0.00           H  
ATOM    286  HE1LMET X  17      11.042  -4.118  -5.344  0.00  0.00           H  
ATOM    287  HE2LMET X  17      10.117  -5.616  -5.561  0.00  0.00           H  
ATOM    288  HE3LMET X  17      11.044  -5.351  -4.065  0.00  0.00           H  
ATOM    289  N  LALA X  18      15.935  -6.714  -2.915  0.00  0.00           N  
ATOM    290  CA LALA X  18      17.158  -5.922  -3.111  0.00  0.00           C  
ATOM    291  C  LALA X  18      18.399  -6.803  -3.342  0.00  0.00           C  
ATOM    292  O  LALA X  18      19.388  -6.343  -3.909  0.00  0.00           O  
ATOM    293  CB LALA X  18      17.354  -4.985  -1.914  0.00  0.00           C  
ATOM    294  H  LALA X  18      15.505  -6.672  -1.995  0.00  0.00           H  
ATOM    295  HA LALA X  18      17.026  -5.311  -4.005  0.00  0.00           H  
ATOM    296  HB1LALA X  18      18.169  -4.297  -2.119  0.00  0.00           H  
ATOM    297  HB2LALA X  18      16.457  -4.398  -1.731  0.00  0.00           H  
ATOM    298  HB3LALA X  18      17.590  -5.563  -1.021  0.00  0.00           H  
ATOM    299  N  LLYS X  19      18.301  -8.098  -3.014  0.00  0.00           N  
ATOM    300  CA LLYS X  19      19.046  -9.216  -3.610  0.00  0.00           C  
ATOM    301  C  LLYS X  19      19.381  -8.991  -5.088  0.00  0.00           C  
ATOM    302  O  LLYS X  19      20.534  -9.197  -5.473  0.00  0.00           O  
ATOM    303  CB LLYS X  19      18.148 -10.449  -3.430  0.00  0.00           C  
ATOM    304  CG LLYS X  19      18.577 -11.761  -4.106  0.00  0.00           C  
ATOM    305  CD LLYS X  19      17.469 -12.815  -3.935  0.00  0.00           C  
ATOM    306  CE LLYS X  19      16.257 -12.492  -4.822  0.00  0.00           C  
ATOM    307  NZ LLYS X  19      15.020 -13.141  -4.342  0.00  0.00           N1+
ATOM    308  H  LLYS X  19      17.544  -8.349  -2.385  0.00  0.00           H  
ATOM    309  HA LLYS X  19      19.977  -9.351  -3.063  0.00  0.00           H  
ATOM    310  HB2LLYS X  19      18.049 -10.654  -2.365  0.00  0.00           H  
ATOM    311  HB3LLYS X  19      17.167 -10.171  -3.809  0.00  0.00           H  
ATOM    312  HG2LLYS X  19      18.762 -11.605  -5.169  0.00  0.00           H  
ATOM    313  HG3LLYS X  19      19.491 -12.122  -3.634  0.00  0.00           H  
ATOM    314  HD2LLYS X  19      17.856 -13.796  -4.203  0.00  0.00           H  
ATOM    315  HD3LLYS X  19      17.167 -12.841  -2.886  0.00  0.00           H  
ATOM    316  HE2LLYS X  19      16.082 -11.415  -4.816  0.00  0.00           H  
ATOM    317  HE3LLYS X  19      16.474 -12.793  -5.849  0.00  0.00           H  
ATOM    318  HZ1LLYS X  19      14.218 -12.726  -4.820  0.00  0.00           H  
ATOM    319  HZ2LLYS X  19      15.042 -14.146  -4.488  0.00  0.00           H  
ATOM    320  HZ3LLYS X  19      14.881 -12.943  -3.354  0.00  0.00           H  
ATOM    321  N  LLYS X  20      18.417  -8.533  -5.900  0.00  0.00           N  
ATOM    322  CA LLYS X  20      18.650  -8.023  -7.257  0.00  0.00           C  
ATOM    323  C  LLYS X  20      18.894  -6.511  -7.231  0.00  0.00           C  
ATOM    324  O  LLYS X  20      18.015  -5.712  -7.553  0.00  0.00           O  
ATOM    325  CB LLYS X  20      17.516  -8.452  -8.205  0.00  0.00           C  
ATOM    326  CG LLYS X  20      17.891  -8.265  -9.689  0.00  0.00           C  
ATOM    327  CD LLYS X  20      19.151  -9.061 -10.082  0.00  0.00           C  
ATOM    328  CE LLYS X  20      19.238  -9.288 -11.591  0.00  0.00           C  
ATOM    329  NZ LLYS X  20      20.380 -10.166 -11.927  0.00  0.00           N1+
ATOM    330  H  LLYS X  20      17.501  -8.362  -5.492  0.00  0.00           H  
ATOM    331  HA LLYS X  20      19.560  -8.482  -7.620  0.00  0.00           H  
ATOM    332  HB2LLYS X  20      17.296  -9.509  -8.039  0.00  0.00           H  
ATOM    333  HB3LLYS X  20      16.609  -7.887  -7.982  0.00  0.00           H  
ATOM    334  HG2LLYS X  20      17.046  -8.598 -10.293  0.00  0.00           H  
ATOM    335  HG3LLYS X  20      18.053  -7.208  -9.904  0.00  0.00           H  
ATOM    336  HD2LLYS X  20      20.040  -8.518  -9.760  0.00  0.00           H  
ATOM    337  HD3LLYS X  20      19.135 -10.031  -9.582  0.00  0.00           H  
ATOM    338  HE2LLYS X  20      18.308  -9.750 -11.933  0.00  0.00           H  
ATOM    339  HE3LLYS X  20      19.344  -8.322 -12.084  0.00  0.00           H  
ATOM    340  HZ1LLYS X  20      20.473 -10.321 -12.926  0.00  0.00           H  
ATOM    341  HZ2LLYS X  20      21.260  -9.783 -11.600  0.00  0.00           H  
ATOM    342  HZ3LLYS X  20      20.285 -11.080 -11.485  0.00  0.00           H  
ATOM    343  N  LCYX X  21      20.110  -6.112  -6.862  0.00  0.00           N  
ATOM    344  CA LCYX X  21      20.458  -4.707  -6.628  0.00  0.00           C  
ATOM    345  C  LCYX X  21      20.626  -3.858  -7.909  0.00  0.00           C  
ATOM    346  O  LCYX X  21      21.190  -2.764  -7.863  0.00  0.00           O  
ATOM    347  CB LCYX X  21      21.674  -4.619  -5.701  0.00  0.00           C  
ATOM    348  SG LCYX X  21      21.791  -3.048  -4.799  0.00  0.00           S  
ATOM    349  H  LCYX X  21      20.777  -6.816  -6.584  0.00  0.00           H  
ATOM    350  HA LCYX X  21      19.621  -4.268  -6.083  0.00  0.00           H  
ATOM    351  HB2LCYX X  21      21.635  -5.424  -4.966  0.00  0.00           H  
ATOM    352  HB3LCYX X  21      22.577  -4.751  -6.297  0.00  0.00           H  
ATOM    353  N  LASN X  22      20.118  -4.314  -9.060  0.00  0.00           N  
ATOM    354  CA LASN X  22      19.909  -3.462 -10.231  0.00  0.00           C  
ATOM    355  C  LASN X  22      18.765  -2.482  -9.927  0.00  0.00           C  
ATOM    356  O  LASN X  22      17.614  -2.696 -10.317  0.00  0.00           O  
ATOM    357  CB LASN X  22      19.643  -4.332 -11.471  0.00  0.00           C  
ATOM    358  CG LASN X  22      19.425  -3.518 -12.739  0.00  0.00           C  
ATOM    359  ND2LASN X  22      19.241  -4.181 -13.851  0.00  0.00           N  
ATOM    360  OD1LASN X  22      19.400  -2.292 -12.759  0.00  0.00           O  
ATOM    361  H  LASN X  22      19.620  -5.189  -9.029  0.00  0.00           H  
ATOM    362  HA LASN X  22      20.812  -2.877 -10.415  0.00  0.00           H  
ATOM    363  HB2LASN X  22      20.496  -4.986 -11.634  0.00  0.00           H  
ATOM    364  HB3LASN X  22      18.761  -4.950 -11.305  0.00  0.00           H  
ATOM    365 HD21LASN X  22      19.041  -3.652 -14.692  0.00  0.00           H  
ATOM    366 HD22LASN X  22      19.265  -5.191 -13.853  0.00  0.00           H  
ATOM    367  N  LSER X  23      19.080  -1.419  -9.188  0.00  0.00           N  
ATOM    368  CA LSER X  23      18.095  -0.447  -8.726  0.00  0.00           C  
ATOM    369  C  LSER X  23      17.344   0.208  -9.884  0.00  0.00           C  
ATOM    370  O  LSER X  23      16.151   0.423  -9.740  0.00  0.00           O  
ATOM    371  CB LSER X  23      18.751   0.591  -7.813  0.00  0.00           C  
ATOM    372  OG LSER X  23      19.179  -0.028  -6.609  0.00  0.00           O  
ATOM    373  H  LSER X  23      20.019  -1.359  -8.814  0.00  0.00           H  
ATOM    374  HA LSER X  23      17.352  -0.981  -8.138  0.00  0.00           H  
ATOM    375  HB2LSER X  23      19.607   1.028  -8.325  0.00  0.00           H  
ATOM    376  HB3LSER X  23      18.036   1.379  -7.575  0.00  0.00           H  
ATOM    377  HG LSER X  23      18.391  -0.165  -6.057  0.00  0.00           H  
ATOM    378  N  LTHR X  24      17.945   0.394 -11.064  0.00  0.00           N  
ATOM    379  CA LTHR X  24      17.230   0.885 -12.258  0.00  0.00           C  
ATOM    380  C  LTHR X  24      16.090  -0.058 -12.665  0.00  0.00           C  
ATOM    381  O  LTHR X  24      14.951   0.381 -12.855  0.00  0.00           O  
ATOM    382  CB LTHR X  24      18.183   1.078 -13.451  0.00  0.00           C  
ATOM    383  CG2LTHR X  24      17.478   1.729 -14.640  0.00  0.00           C  
ATOM    384  OG1LTHR X  24      19.245   1.944 -13.128  0.00  0.00           O  
ATOM    385  H  LTHR X  24      18.943   0.218 -11.127  0.00  0.00           H  
ATOM    386  HA LTHR X  24      16.790   1.853 -12.018  0.00  0.00           H  
ATOM    387  HB LTHR X  24      18.594   0.116 -13.758  0.00  0.00           H  
ATOM    388  HG1LTHR X  24      19.830   1.484 -12.491  0.00  0.00           H  
ATOM    389 HG21LTHR X  24      18.205   1.954 -15.420  0.00  0.00           H  
ATOM    390 HG22LTHR X  24      16.727   1.055 -15.046  0.00  0.00           H  
ATOM    391 HG23LTHR X  24      16.999   2.657 -14.326  0.00  0.00           H  
ATOM    392  N  LALA X  25      16.352  -1.366 -12.761  0.00  0.00           N  
ATOM    393  CA LALA X  25      15.323  -2.358 -13.082  0.00  0.00           C  
ATOM    394  C  LALA X  25      14.293  -2.523 -11.954  0.00  0.00           C  
ATOM    395  O  LALA X  25      13.097  -2.615 -12.225  0.00  0.00           O  
ATOM    396  CB LALA X  25      15.992  -3.693 -13.402  0.00  0.00           C  
ATOM    397  H  LALA X  25      17.290  -1.694 -12.554  0.00  0.00           H  
ATOM    398  HA LALA X  25      14.786  -2.031 -13.973  0.00  0.00           H  
ATOM    399  HB1LALA X  25      15.230  -4.423 -13.674  0.00  0.00           H  
ATOM    400  HB2LALA X  25      16.669  -3.561 -14.243  0.00  0.00           H  
ATOM    401  HB3LALA X  25      16.543  -4.059 -12.535  0.00  0.00           H  
ATOM    402  N  LTHR X  26      14.725  -2.507 -10.692  0.00  0.00           N  
ATOM    403  CA LTHR X  26      13.828  -2.636  -9.535  0.00  0.00           C  
ATOM    404  C  LTHR X  26      12.946  -1.399  -9.332  0.00  0.00           C  
ATOM    405  O  LTHR X  26      11.745  -1.542  -9.108  0.00  0.00           O  
ATOM    406  CB LTHR X  26      14.635  -3.009  -8.288  0.00  0.00           C  
ATOM    407  CG2LTHR X  26      13.790  -2.987  -7.018  0.00  0.00           C  
ATOM    408  OG1LTHR X  26      15.109  -4.323  -8.482  0.00  0.00           O  
ATOM    409  H  LTHR X  26      15.729  -2.503 -10.527  0.00  0.00           H  
ATOM    410  HA LTHR X  26      13.149  -3.467  -9.724  0.00  0.00           H  
ATOM    411  HB LTHR X  26      15.480  -2.329  -8.176  0.00  0.00           H  
ATOM    412  HG1LTHR X  26      15.814  -4.519  -7.853  0.00  0.00           H  
ATOM    413 HG21LTHR X  26      14.309  -3.511  -6.217  0.00  0.00           H  
ATOM    414 HG22LTHR X  26      13.609  -1.958  -6.710  0.00  0.00           H  
ATOM    415 HG23LTHR X  26      12.834  -3.474  -7.203  0.00  0.00           H  
ATOM    416  N  LASN X  27      13.473  -0.186  -9.532  0.00  0.00           N  
ATOM    417  CA LASN X  27      12.668   1.027  -9.675  0.00  0.00           C  
ATOM    418  C  LASN X  27      11.699   0.904 -10.856  0.00  0.00           C  
ATOM    419  O  LASN X  27      10.546   1.283 -10.719  0.00  0.00           O  
ATOM    420  CB LASN X  27      13.562   2.268  -9.841  0.00  0.00           C  
ATOM    421  CG LASN X  27      14.027   2.840  -8.515  0.00  0.00           C  
ATOM    422  ND2LASN X  27      13.461   3.941  -8.082  0.00  0.00           N  
ATOM    423  OD1LASN X  27      14.911   2.328  -7.853  0.00  0.00           O  
ATOM    424  H  LASN X  27      14.474  -0.103  -9.677  0.00  0.00           H  
ATOM    425  HA LASN X  27      12.065   1.160  -8.776  0.00  0.00           H  
ATOM    426  HB2LASN X  27      14.425   2.050 -10.467  0.00  0.00           H  
ATOM    427  HB3LASN X  27      12.997   3.038 -10.356  0.00  0.00           H  
ATOM    428 HD21LASN X  27      13.846   4.339  -7.244  0.00  0.00           H  
ATOM    429 HD22LASN X  27      12.848   4.458  -8.692  0.00  0.00           H  
ATOM    430  N  LTHR X  28      12.108   0.316 -11.985  0.00  0.00           N  
ATOM    431  CA LTHR X  28      11.206   0.105 -13.133  0.00  0.00           C  
ATOM    432  C  LTHR X  28      10.053  -0.854 -12.791  0.00  0.00           C  
ATOM    433  O  LTHR X  28       8.898  -0.504 -13.027  0.00  0.00           O  
ATOM    434  CB LTHR X  28      11.973  -0.347 -14.384  0.00  0.00           C  
ATOM    435  CG2LTHR X  28      11.081  -0.378 -15.619  0.00  0.00           C  
ATOM    436  OG1LTHR X  28      13.013   0.567 -14.680  0.00  0.00           O  
ATOM    437  H  LTHR X  28      13.077   0.029 -12.053  0.00  0.00           H  
ATOM    438  HA LTHR X  28      10.744   1.063 -13.371  0.00  0.00           H  
ATOM    439  HB LTHR X  28      12.399  -1.337 -14.230  0.00  0.00           H  
ATOM    440  HG1LTHR X  28      13.662   0.529 -13.946  0.00  0.00           H  
ATOM    441 HG21LTHR X  28      11.675  -0.638 -16.494  0.00  0.00           H  
ATOM    442 HG22LTHR X  28      10.297  -1.124 -15.498  0.00  0.00           H  
ATOM    443 HG23LTHR X  28      10.622   0.599 -15.772  0.00  0.00           H  
ATOM    444  N  LLYS X  29      10.330  -1.990 -12.124  0.00  0.00           N  
ATOM    445  CA LLYS X  29       9.309  -2.888 -11.542  0.00  0.00           C  
ATOM    446  C  LLYS X  29       8.358  -2.103 -10.629  0.00  0.00           C  
ATOM    447  O  LLYS X  29       7.143  -2.218 -10.759  0.00  0.00           O  
ATOM    448  CB LLYS X  29      10.006  -4.047 -10.788  0.00  0.00           C  
ATOM    449  CG LLYS X  29       9.029  -5.017 -10.091  0.00  0.00           C  
ATOM    450  CD LLYS X  29       9.702  -5.993  -9.109  0.00  0.00           C  
ATOM    451  CE LLYS X  29      10.541  -7.111  -9.744  0.00  0.00           C  
ATOM    452  NZ LLYS X  29       9.714  -8.085 -10.500  0.00  0.00           N1+
ATOM    453  H  LLYS X  29      11.309  -2.221 -11.982  0.00  0.00           H  
ATOM    454  HA LLYS X  29       8.702  -3.298 -12.349  0.00  0.00           H  
ATOM    455  HB2LLYS X  29      10.624  -4.609 -11.490  0.00  0.00           H  
ATOM    456  HB3LLYS X  29      10.664  -3.627 -10.030  0.00  0.00           H  
ATOM    457  HG2LLYS X  29       8.312  -4.440  -9.509  0.00  0.00           H  
ATOM    458  HG3LLYS X  29       8.474  -5.576 -10.840  0.00  0.00           H  
ATOM    459  HD2LLYS X  29      10.343  -5.421  -8.435  0.00  0.00           H  
ATOM    460  HD3LLYS X  29       8.925  -6.451  -8.496  0.00  0.00           H  
ATOM    461  HE2LLYS X  29      11.304  -6.671 -10.392  0.00  0.00           H  
ATOM    462  HE3LLYS X  29      11.060  -7.638  -8.936  0.00  0.00           H  
ATOM    463  HZ1LLYS X  29       8.920  -8.420  -9.957  0.00  0.00           H  
ATOM    464  HZ2LLYS X  29       9.362  -7.700 -11.372  0.00  0.00           H  
ATOM    465  HZ3LLYS X  29      10.241  -8.936 -10.690  0.00  0.00           H  
ATOM    466  N  LILE X  30       8.903  -1.270  -9.743  0.00  0.00           N  
ATOM    467  CA LILE X  30       8.128  -0.390  -8.861  0.00  0.00           C  
ATOM    468  C  LILE X  30       7.255   0.591  -9.658  0.00  0.00           C  
ATOM    469  O  LILE X  30       6.083   0.735  -9.331  0.00  0.00           O  
ATOM    470  CB LILE X  30       9.082   0.310  -7.866  0.00  0.00           C  
ATOM    471  CG1LILE X  30       9.484  -0.694  -6.766  0.00  0.00           C  
ATOM    472  CG2LILE X  30       8.469   1.582  -7.265  0.00  0.00           C  
ATOM    473  CD1LILE X  30      10.735  -0.277  -5.989  0.00  0.00           C  
ATOM    474  H  LILE X  30       9.915  -1.243  -9.680  0.00  0.00           H  
ATOM    475  HA LILE X  30       7.436  -1.004  -8.284  0.00  0.00           H  
ATOM    476  HB LILE X  30       9.981   0.607  -8.395  0.00  0.00           H  
ATOM    477 HG12LILE X  30       8.654  -0.818  -6.072  0.00  0.00           H  
ATOM    478 HG13LILE X  30       9.693  -1.665  -7.214  0.00  0.00           H  
ATOM    479 HG21LILE X  30       9.083   1.963  -6.451  0.00  0.00           H  
ATOM    480 HG22LILE X  30       8.410   2.360  -8.027  0.00  0.00           H  
ATOM    481 HG23LILE X  30       7.468   1.365  -6.898  0.00  0.00           H  
ATOM    482 HD11LILE X  30      10.995  -1.072  -5.294  0.00  0.00           H  
ATOM    483 HD12LILE X  30      11.569  -0.119  -6.673  0.00  0.00           H  
ATOM    484 HD13LILE X  30      10.548   0.634  -5.423  0.00  0.00           H  
ATOM    485  N  LTYR X  31       7.761   1.226 -10.716  0.00  0.00           N  
ATOM    486  CA LTYR X  31       6.995   2.170 -11.536  0.00  0.00           C  
ATOM    487  C  LTYR X  31       5.841   1.486 -12.289  0.00  0.00           C  
ATOM    488  O  LTYR X  31       4.747   2.046 -12.342  0.00  0.00           O  
ATOM    489  CB LTYR X  31       7.939   2.926 -12.490  0.00  0.00           C  
ATOM    490  CG LTYR X  31       9.114   3.673 -11.861  0.00  0.00           C  
ATOM    491  CD1LTYR X  31      10.295   3.859 -12.611  0.00  0.00           C  
ATOM    492  CD2LTYR X  31       9.044   4.188 -10.547  0.00  0.00           C  
ATOM    493  CE1LTYR X  31      11.394   4.547 -12.058  0.00  0.00           C  
ATOM    494  CE2LTYR X  31      10.145   4.866  -9.987  0.00  0.00           C  
ATOM    495  CZ LTYR X  31      11.313   5.066 -10.749  0.00  0.00           C  
ATOM    496  OH LTYR X  31      12.345   5.778 -10.225  0.00  0.00           O  
ATOM    497  H  LTYR X  31       8.746   1.103 -10.928  0.00  0.00           H  
ATOM    498  HA LTYR X  31       6.531   2.903 -10.875  0.00  0.00           H  
ATOM    499  HB2LTYR X  31       8.334   2.209 -13.211  0.00  0.00           H  
ATOM    500  HB3LTYR X  31       7.346   3.653 -13.046  0.00  0.00           H  
ATOM    501  HD1LTYR X  31      10.357   3.478 -13.621  0.00  0.00           H  
ATOM    502  HD2LTYR X  31       8.146   4.069  -9.959  0.00  0.00           H  
ATOM    503  HE1LTYR X  31      12.292   4.704 -12.638  0.00  0.00           H  
ATOM    504  HE2LTYR X  31      10.090   5.257  -8.983  0.00  0.00           H  
ATOM    505  HH LTYR X  31      12.017   6.628  -9.877  0.00  0.00           H  
ATOM    506  N  LGLU X  32       6.023   0.255 -12.787  0.00  0.00           N  
ATOM    507  CA LGLU X  32       4.938  -0.562 -13.369  0.00  0.00           C  
ATOM    508  C  LGLU X  32       3.793  -0.798 -12.360  0.00  0.00           C  
ATOM    509  O  LGLU X  32       2.606  -0.690 -12.700  0.00  0.00           O  
ATOM    510  CB LGLU X  32       5.484  -1.931 -13.834  0.00  0.00           C  
ATOM    511  CG LGLU X  32       6.531  -1.887 -14.961  0.00  0.00           C  
ATOM    512  CD LGLU X  32       7.382  -3.170 -15.002  0.00  0.00           C  
ATOM    513  OE1LGLU X  32       6.832  -4.294 -14.943  0.00  0.00           O  
ATOM    514  OE2LGLU X  32       8.625  -3.106 -15.126  0.00  0.00           O1-
ATOM    515  H  LGLU X  32       6.958  -0.144 -12.738  0.00  0.00           H  
ATOM    516  HA LGLU X  32       4.517  -0.041 -14.230  0.00  0.00           H  
ATOM    517  HB2LGLU X  32       5.925  -2.429 -12.973  0.00  0.00           H  
ATOM    518  HB3LGLU X  32       4.648  -2.547 -14.169  0.00  0.00           H  
ATOM    519  HG2LGLU X  32       6.015  -1.761 -15.914  0.00  0.00           H  
ATOM    520  HG3LGLU X  32       7.184  -1.025 -14.832  0.00  0.00           H  
ATOM    521  N  LILE X  33       4.157  -1.091 -11.106  0.00  0.00           N  
ATOM    522  CA LILE X  33       3.228  -1.329  -9.994  0.00  0.00           C  
ATOM    523  C  LILE X  33       2.541  -0.023  -9.565  0.00  0.00           C  
ATOM    524  O  LILE X  33       1.316   0.036  -9.520  0.00  0.00           O  
ATOM    525  CB LILE X  33       3.965  -2.019  -8.816  0.00  0.00           C  
ATOM    526  CG1LILE X  33       4.514  -3.402  -9.234  0.00  0.00           C  
ATOM    527  CG2LILE X  33       3.032  -2.194  -7.605  0.00  0.00           C  
ATOM    528  CD1LILE X  33       5.583  -3.972  -8.295  0.00  0.00           C  
ATOM    529  H  LILE X  33       5.153  -1.160 -10.915  0.00  0.00           H  
ATOM    530  HA LILE X  33       2.445  -2.005 -10.339  0.00  0.00           H  
ATOM    531  HB LILE X  33       4.802  -1.389  -8.514  0.00  0.00           H  
ATOM    532 HG12LILE X  33       3.688  -4.105  -9.317  0.00  0.00           H  
ATOM    533 HG13LILE X  33       4.974  -3.332 -10.214  0.00  0.00           H  
ATOM    534 HG21LILE X  33       3.552  -2.676  -6.779  0.00  0.00           H  
ATOM    535 HG22LILE X  33       2.678  -1.228  -7.252  0.00  0.00           H  
ATOM    536 HG23LILE X  33       2.180  -2.806  -7.888  0.00  0.00           H  
ATOM    537 HD11LILE X  33       5.914  -4.940  -8.670  0.00  0.00           H  
ATOM    538 HD12LILE X  33       6.440  -3.299  -8.260  0.00  0.00           H  
ATOM    539 HD13LILE X  33       5.189  -4.103  -7.290  0.00  0.00           H  
ATOM    540  N  LVAL X  34       3.304   1.039  -9.291  0.00  0.00           N  
ATOM    541  CA LVAL X  34       2.816   2.330  -8.766  0.00  0.00           C  
ATOM    542  C  LVAL X  34       1.942   3.079  -9.772  0.00  0.00           C  
ATOM    543  O  LVAL X  34       0.919   3.645  -9.378  0.00  0.00           O  
ATOM    544  CB LVAL X  34       4.006   3.195  -8.298  0.00  0.00           C  
ATOM    545  CG1LVAL X  34       3.630   4.648  -7.976  0.00  0.00           C  
ATOM    546  CG2LVAL X  34       4.617   2.589  -7.027  0.00  0.00           C  
ATOM    547  H  LVAL X  34       4.309   0.919  -9.375  0.00  0.00           H  
ATOM    548  HA LVAL X  34       2.188   2.132  -7.897  0.00  0.00           H  
ATOM    549  HB LVAL X  34       4.763   3.212  -9.082  0.00  0.00           H  
ATOM    550 HG11LVAL X  34       4.511   5.182  -7.625  0.00  0.00           H  
ATOM    551 HG12LVAL X  34       3.277   5.161  -8.871  0.00  0.00           H  
ATOM    552 HG13LVAL X  34       2.855   4.680  -7.208  0.00  0.00           H  
ATOM    553 HG21LVAL X  34       5.492   3.158  -6.729  0.00  0.00           H  
ATOM    554 HG22LVAL X  34       3.896   2.611  -6.215  0.00  0.00           H  
ATOM    555 HG23LVAL X  34       4.918   1.557  -7.196  0.00  0.00           H  
ATOM    556  N  LASN X  35       2.271   3.031 -11.070  0.00  0.00           N  
ATOM    557  CA LASN X  35       1.375   3.498 -12.133  0.00  0.00           C  
ATOM    558  C  LASN X  35       0.006   2.820 -12.004  0.00  0.00           C  
ATOM    559  O  LASN X  35      -1.022   3.489 -11.923  0.00  0.00           O  
ATOM    560  CB LASN X  35       2.023   3.202 -13.503  0.00  0.00           C  
ATOM    561  CG LASN X  35       1.034   3.238 -14.658  0.00  0.00           C  
ATOM    562  ND2LASN X  35       0.465   2.109 -15.009  0.00  0.00           N  
ATOM    563  OD1LASN X  35       0.760   4.267 -15.260  0.00  0.00           O  
ATOM    564  H  LASN X  35       3.142   2.583 -11.340  0.00  0.00           H  
ATOM    565  HA LASN X  35       1.213   4.570 -12.030  0.00  0.00           H  
ATOM    566  HB2LASN X  35       2.819   3.921 -13.694  0.00  0.00           H  
ATOM    567  HB3LASN X  35       2.469   2.208 -13.487  0.00  0.00           H  
ATOM    568 HD21LASN X  35      -0.241   2.128 -15.739  0.00  0.00           H  
ATOM    569 HD22LASN X  35       0.656   1.252 -14.518  0.00  0.00           H  
ATOM    570  N  LSER X  36       0.011   1.489 -11.937  0.00  0.00           N  
ATOM    571  CA LSER X  36      -1.210   0.688 -11.917  0.00  0.00           C  
ATOM    572  C  LSER X  36      -1.982   0.858 -10.603  0.00  0.00           C  
ATOM    573  O  LSER X  36      -3.203   0.918 -10.622  0.00  0.00           O  
ATOM    574  CB LSER X  36      -0.865  -0.777 -12.193  0.00  0.00           C  
ATOM    575  OG LSER X  36      -0.125  -0.888 -13.402  0.00  0.00           O  
ATOM    576  H  LSER X  36       0.900   1.008 -11.924  0.00  0.00           H  
ATOM    577  HA LSER X  36      -1.865   1.030 -12.719  0.00  0.00           H  
ATOM    578  HB2LSER X  36      -0.260  -1.167 -11.377  0.00  0.00           H  
ATOM    579  HB3LSER X  36      -1.787  -1.356 -12.269  0.00  0.00           H  
ATOM    580  HG LSER X  36       0.823  -0.934 -13.170  0.00  0.00           H  
ATOM    581  N  LALA X  37      -1.304   1.025  -9.464  0.00  0.00           N  
ATOM    582  CA LALA X  37      -1.945   1.254  -8.169  0.00  0.00           C  
ATOM    583  C  LALA X  37      -2.739   2.573  -8.136  0.00  0.00           C  
ATOM    584  O  LALA X  37      -3.845   2.597  -7.603  0.00  0.00           O  
ATOM    585  CB LALA X  37      -0.871   1.204  -7.079  0.00  0.00           C  
ATOM    586  H  LALA X  37      -0.294   0.930  -9.486  0.00  0.00           H  
ATOM    587  HA LALA X  37      -2.653   0.446  -7.981  0.00  0.00           H  
ATOM    588  HB1LALA X  37      -1.341   1.306  -6.100  0.00  0.00           H  
ATOM    589  HB2LALA X  37      -0.351   0.246  -7.119  0.00  0.00           H  
ATOM    590  HB3LALA X  37      -0.152   2.012  -7.219  0.00  0.00           H  
ATOM    591  N  LASN X  38      -2.228   3.642  -8.759  0.00  0.00           N  
ATOM    592  CA LASN X  38      -2.980   4.886  -8.980  0.00  0.00           C  
ATOM    593  C  LASN X  38      -4.174   4.684  -9.925  0.00  0.00           C  
ATOM    594  O  LASN X  38      -5.283   5.136  -9.647  0.00  0.00           O  
ATOM    595  CB LASN X  38      -2.027   5.942  -9.556  0.00  0.00           C  
ATOM    596  CG LASN X  38      -1.185   6.566  -8.472  0.00  0.00           C  
ATOM    597  ND2LASN X  38       0.039   6.134  -8.294  0.00  0.00           N  
ATOM    598  OD1LASN X  38      -1.646   7.437  -7.759  0.00  0.00           O  
ATOM    599  H  LASN X  38      -1.313   3.551  -9.183  0.00  0.00           H  
ATOM    600  HA LASN X  38      -3.387   5.246  -8.032  0.00  0.00           H  
ATOM    601  HB2LASN X  38      -1.391   5.517 -10.331  0.00  0.00           H  
ATOM    602  HB3LASN X  38      -2.618   6.738 -10.008  0.00  0.00           H  
ATOM    603 HD21LASN X  38       0.559   6.511  -7.509  0.00  0.00           H  
ATOM    604 HD22LASN X  38       0.385   5.339  -8.817  0.00  0.00           H  
ATOM    605  N  LGLU X  39      -3.946   3.964 -11.022  0.00  0.00           N  
ATOM    606  CA LGLU X  39      -4.956   3.620 -12.025  0.00  0.00           C  
ATOM    607  C  LGLU X  39      -6.139   2.834 -11.411  0.00  0.00           C  
ATOM    608  O  LGLU X  39      -7.296   3.049 -11.782  0.00  0.00           O  
ATOM    609  CB LGLU X  39      -4.221   2.823 -13.123  0.00  0.00           C  
ATOM    610  CG LGLU X  39      -4.755   3.010 -14.538  0.00  0.00           C  
ATOM    611  CD LGLU X  39      -6.174   2.493 -14.722  0.00  0.00           C  
ATOM    612  OE1LGLU X  39      -6.468   1.312 -14.417  0.00  0.00           O  
ATOM    613  OE2LGLU X  39      -7.015   3.267 -15.237  0.00  0.00           O1-
ATOM    614  H  LGLU X  39      -2.996   3.653 -11.196  0.00  0.00           H  
ATOM    615  HA LGLU X  39      -5.350   4.544 -12.450  0.00  0.00           H  
ATOM    616  HB2LGLU X  39      -3.184   3.148 -13.165  0.00  0.00           H  
ATOM    617  HB3LGLU X  39      -4.219   1.768 -12.866  0.00  0.00           H  
ATOM    618  HG2LGLU X  39      -4.714   4.073 -14.784  0.00  0.00           H  
ATOM    619  HG3LGLU X  39      -4.098   2.481 -15.232  0.00  0.00           H  
ATOM    620  N  LILE X  40      -5.850   1.969 -10.431  0.00  0.00           N  
ATOM    621  CA LILE X  40      -6.814   1.221  -9.611  0.00  0.00           C  
ATOM    622  C  LILE X  40      -7.499   2.123  -8.563  0.00  0.00           C  
ATOM    623  O  LILE X  40      -8.718   2.066  -8.428  0.00  0.00           O  
ATOM    624  CB LILE X  40      -6.098   0.008  -8.958  0.00  0.00           C  
ATOM    625  CG1LILE X  40      -5.631  -1.031 -10.008  0.00  0.00           C  
ATOM    626  CG2LILE X  40      -6.994  -0.710  -7.934  0.00  0.00           C  
ATOM    627  CD1LILE X  40      -4.455  -1.887  -9.519  0.00  0.00           C  
ATOM    628  H  LILE X  40      -4.864   1.798 -10.258  0.00  0.00           H  
ATOM    629  HA LILE X  40      -7.603   0.837 -10.258  0.00  0.00           H  
ATOM    630  HB LILE X  40      -5.221   0.384  -8.429  0.00  0.00           H  
ATOM    631 HG12LILE X  40      -6.458  -1.688 -10.268  0.00  0.00           H  
ATOM    632 HG13LILE X  40      -5.317  -0.532 -10.924  0.00  0.00           H  
ATOM    633 HG21LILE X  40      -6.505  -1.601  -7.544  0.00  0.00           H  
ATOM    634 HG22LILE X  40      -7.200  -0.055  -7.093  0.00  0.00           H  
ATOM    635 HG23LILE X  40      -7.937  -0.992  -8.400  0.00  0.00           H  
ATOM    636 HD11LILE X  40      -4.162  -2.586 -10.302  0.00  0.00           H  
ATOM    637 HD12LILE X  40      -3.605  -1.255  -9.274  0.00  0.00           H  
ATOM    638 HD13LILE X  40      -4.736  -2.445  -8.630  0.00  0.00           H  
ATOM    639  N  LPHE X  41      -6.754   2.954  -7.821  0.00  0.00           N  
ATOM    640  CA LPHE X  41      -7.277   3.777  -6.711  0.00  0.00           C  
ATOM    641  C  LPHE X  41      -8.142   4.982  -7.119  0.00  0.00           C  
ATOM    642  O  LPHE X  41      -8.994   5.415  -6.335  0.00  0.00           O  
ATOM    643  CB LPHE X  41      -6.106   4.284  -5.853  0.00  0.00           C  
ATOM    644  CG LPHE X  41      -5.814   3.516  -4.581  0.00  0.00           C  
ATOM    645  CD1LPHE X  41      -4.488   3.203  -4.231  0.00  0.00           C  
ATOM    646  CD2LPHE X  41      -6.854   3.262  -3.666  0.00  0.00           C  
ATOM    647  CE1LPHE X  41      -4.206   2.652  -2.968  0.00  0.00           C  
ATOM    648  CE2LPHE X  41      -6.574   2.695  -2.414  0.00  0.00           C  
ATOM    649  CZ LPHE X  41      -5.250   2.397  -2.061  0.00  0.00           C  
ATOM    650  H  LPHE X  41      -5.749   2.948  -7.963  0.00  0.00           H  
ATOM    651  HA LPHE X  41      -7.926   3.154  -6.101  0.00  0.00           H  
ATOM    652  HB2LPHE X  41      -5.207   4.382  -6.459  0.00  0.00           H  
ATOM    653  HB3LPHE X  41      -6.340   5.288  -5.522  0.00  0.00           H  
ATOM    654  HD1LPHE X  41      -3.683   3.422  -4.917  0.00  0.00           H  
ATOM    655  HD2LPHE X  41      -7.871   3.534  -3.906  0.00  0.00           H  
ATOM    656  HE1LPHE X  41      -3.187   2.441  -2.689  0.00  0.00           H  
ATOM    657  HE2LPHE X  41      -7.375   2.514  -1.710  0.00  0.00           H  
ATOM    658  HZ LPHE X  41      -5.046   1.986  -1.083  0.00  0.00           H  
ATOM    659  N  LASN X  42      -7.955   5.513  -8.329  0.00  0.00           N  
ATOM    660  CA LASN X  42      -8.600   6.734  -8.823  0.00  0.00           C  
ATOM    661  C  LASN X  42     -10.123   6.882  -8.536  0.00  0.00           C  
ATOM    662  O  LASN X  42     -10.526   8.004  -8.214  0.00  0.00           O  
ATOM    663  CB LASN X  42      -8.253   6.860 -10.321  0.00  0.00           C  
ATOM    664  CG LASN X  42      -9.333   7.537 -11.141  0.00  0.00           C  
ATOM    665  ND2LASN X  42      -9.396   8.843 -11.188  0.00  0.00           N  
ATOM    666  OD1LASN X  42     -10.178   6.883 -11.740  0.00  0.00           O  
ATOM    667  H  LASN X  42      -7.185   5.140  -8.876  0.00  0.00           H  
ATOM    668  HA LASN X  42      -8.128   7.571  -8.305  0.00  0.00           H  
ATOM    669  HB2LASN X  42      -7.315   7.403 -10.428  0.00  0.00           H  
ATOM    670  HB3LASN X  42      -8.105   5.869 -10.753  0.00  0.00           H  
ATOM    671 HD21LASN X  42     -10.053   9.254 -11.829  0.00  0.00           H  
ATOM    672 HD22LASN X  42      -8.716   9.457 -10.739  0.00  0.00           H  
ATOM    673  N  LPRO X  43     -10.984   5.841  -8.600  0.00  0.00           N  
ATOM    674  CA LPRO X  43     -12.416   5.957  -8.293  0.00  0.00           C  
ATOM    675  C  LPRO X  43     -12.740   6.475  -6.882  0.00  0.00           C  
ATOM    676  O  LPRO X  43     -13.787   7.092  -6.676  0.00  0.00           O  
ATOM    677  CB LPRO X  43     -12.985   4.546  -8.491  0.00  0.00           C  
ATOM    678  CG LPRO X  43     -12.064   3.947  -9.550  0.00  0.00           C  
ATOM    679  CD LPRO X  43     -10.712   4.512  -9.129  0.00  0.00           C  
ATOM    680  HA LPRO X  43     -12.873   6.628  -9.022  0.00  0.00           H  
ATOM    681  HB2LPRO X  43     -12.891   3.968  -7.570  0.00  0.00           H  
ATOM    682  HB3LPRO X  43     -14.025   4.568  -8.814  0.00  0.00           H  
ATOM    683  HG2LPRO X  43     -12.072   2.857  -9.528  0.00  0.00           H  
ATOM    684  HG3LPRO X  43     -12.332   4.321 -10.538  0.00  0.00           H  
ATOM    685  HD2LPRO X  43     -10.307   3.894  -8.330  0.00  0.00           H  
ATOM    686  HD3LPRO X  43     -10.029   4.537  -9.979  0.00  0.00           H  
ATOM    687  N  LLEU X  44     -11.856   6.259  -5.902  0.00  0.00           N  
ATOM    688  CA LLEU X  44     -12.015   6.729  -4.515  0.00  0.00           C  
ATOM    689  C  LLEU X  44     -11.415   8.132  -4.287  0.00  0.00           C  
ATOM    690  O  LLEU X  44     -11.445   8.633  -3.166  0.00  0.00           O  
ATOM    691  CB LLEU X  44     -11.410   5.683  -3.554  0.00  0.00           C  
ATOM    692  CG LLEU X  44     -12.337   4.495  -3.238  0.00  0.00           C  
ATOM    693  CD1LLEU X  44     -12.689   3.650  -4.461  0.00  0.00           C  
ATOM    694  CD2LLEU X  44     -11.678   3.570  -2.217  0.00  0.00           C  
ATOM    695  H  LLEU X  44     -10.998   5.765  -6.130  0.00  0.00           H  
ATOM    696  HA LLEU X  44     -13.077   6.819  -4.283  0.00  0.00           H  
ATOM    697  HB2LLEU X  44     -10.466   5.318  -3.962  0.00  0.00           H  
ATOM    698  HB3LLEU X  44     -11.191   6.170  -2.604  0.00  0.00           H  
ATOM    699  HG LLEU X  44     -13.261   4.877  -2.802  0.00  0.00           H  
ATOM    700 HD11LLEU X  44     -13.221   2.760  -4.139  0.00  0.00           H  
ATOM    701 HD12LLEU X  44     -13.348   4.207  -5.123  0.00  0.00           H  
ATOM    702 HD13LLEU X  44     -11.781   3.358  -4.989  0.00  0.00           H  
ATOM    703 HD21LLEU X  44     -12.367   2.770  -1.952  0.00  0.00           H  
ATOM    704 HD22LLEU X  44     -10.766   3.137  -2.633  0.00  0.00           H  
ATOM    705 HD23LLEU X  44     -11.432   4.129  -1.314  0.00  0.00           H  
ATOM    706  N  LASN X  45     -10.882   8.763  -5.340  0.00  0.00           N  
ATOM    707  CA LASN X  45     -10.045   9.967  -5.291  0.00  0.00           C  
ATOM    708  C  LASN X  45      -8.729   9.781  -4.495  0.00  0.00           C  
ATOM    709  O  LASN X  45      -8.155  10.754  -4.007  0.00  0.00           O  
ATOM    710  CB LASN X  45     -10.886  11.200  -4.876  0.00  0.00           C  
ATOM    711  CG LASN X  45     -10.464  12.482  -5.575  0.00  0.00           C  
ATOM    712  ND2LASN X  45     -11.138  13.579  -5.327  0.00  0.00           N  
ATOM    713  OD1LASN X  45      -9.534  12.521  -6.367  0.00  0.00           O  
ATOM    714  H  LASN X  45     -10.951   8.307  -6.241  0.00  0.00           H  
ATOM    715  HA LASN X  45      -9.729  10.121  -6.322  0.00  0.00           H  
ATOM    716  HB2LASN X  45     -11.930  11.031  -5.121  0.00  0.00           H  
ATOM    717  HB3LASN X  45     -10.819  11.344  -3.798  0.00  0.00           H  
ATOM    718 HD21LASN X  45     -10.873  14.423  -5.821  0.00  0.00           H  
ATOM    719 HD22LASN X  45     -11.880  13.578  -4.632  0.00  0.00           H  
ATOM    720  N  LILE X  46      -8.265   8.532  -4.350  0.00  0.00           N  
ATOM    721  CA LILE X  46      -6.981   8.180  -3.723  0.00  0.00           C  
ATOM    722  C  LILE X  46      -5.865   8.205  -4.778  0.00  0.00           C  
ATOM    723  O  LILE X  46      -6.046   7.667  -5.872  0.00  0.00           O  
ATOM    724  CB LILE X  46      -7.069   6.811  -3.002  0.00  0.00           C  
ATOM    725  CG1LILE X  46      -8.086   6.831  -1.838  0.00  0.00           C  
ATOM    726  CG2LILE X  46      -5.691   6.357  -2.475  0.00  0.00           C  
ATOM    727  CD1LILE X  46      -8.531   5.432  -1.392  0.00  0.00           C  
ATOM    728  H  LILE X  46      -8.760   7.789  -4.817  0.00  0.00           H  
ATOM    729  HA LILE X  46      -6.751   8.934  -2.979  0.00  0.00           H  
ATOM    730  HB LILE X  46      -7.417   6.081  -3.731  0.00  0.00           H  
ATOM    731 HG12LILE X  46      -7.651   7.346  -0.983  0.00  0.00           H  
ATOM    732 HG13LILE X  46      -8.982   7.372  -2.139  0.00  0.00           H  
ATOM    733 HG21LILE X  46      -5.773   5.411  -1.943  0.00  0.00           H  
ATOM    734 HG22LILE X  46      -4.994   6.204  -3.297  0.00  0.00           H  
ATOM    735 HG23LILE X  46      -5.287   7.103  -1.790  0.00  0.00           H  
ATOM    736 HD11LILE X  46      -9.312   5.518  -0.639  0.00  0.00           H  
ATOM    737 HD12LILE X  46      -8.921   4.875  -2.241  0.00  0.00           H  
ATOM    738 HD13LILE X  46      -7.696   4.885  -0.961  0.00  0.00           H  
ATOM    739  N  LHIE X  47      -4.701   8.777  -4.444  0.00  0.00           N  
ATOM    740  CA LHIE X  47      -3.571   8.949  -5.372  0.00  0.00           C  
ATOM    741  C  LHIE X  47      -2.219   8.694  -4.697  0.00  0.00           C  
ATOM    742  O  LHIE X  47      -1.686   9.504  -3.942  0.00  0.00           O  
ATOM    743  CB LHIE X  47      -3.665  10.317  -6.061  0.00  0.00           C  
ATOM    744  CG LHIE X  47      -4.855  10.365  -6.985  0.00  0.00           C  
ATOM    745  CD2LHIE X  47      -4.930   9.691  -8.167  0.00  0.00           C  
ATOM    746  ND1LHIE X  47      -6.126  10.850  -6.663  0.00  0.00           N  
ATOM    747  CE1LHIE X  47      -6.935  10.433  -7.649  0.00  0.00           C  
ATOM    748  NE2LHIE X  47      -6.236   9.769  -8.580  0.00  0.00           N  
ATOM    749  H  LHIE X  47      -4.626   9.176  -3.513  0.00  0.00           H  
ATOM    750  HA LHIE X  47      -3.661   8.203  -6.164  0.00  0.00           H  
ATOM    751  HB2LHIE X  47      -3.759  11.102  -5.311  0.00  0.00           H  
ATOM    752  HB3LHIE X  47      -2.761  10.494  -6.645  0.00  0.00           H  
ATOM    753  HD2LHIE X  47      -4.132   9.130  -8.625  0.00  0.00           H  
ATOM    754  HE1LHIE X  47      -7.992  10.657  -7.720  0.00  0.00           H  
ATOM    755  HE2LHIE X  47      -6.610   9.442  -9.460  0.00  0.00           H  
ATOM    756  N  LVAL X  48      -1.657   7.518  -4.961  0.00  0.00           N  
ATOM    757  CA LVAL X  48      -0.452   7.005  -4.308  0.00  0.00           C  
ATOM    758  C  LVAL X  48       0.835   7.478  -4.998  0.00  0.00           C  
ATOM    759  O  LVAL X  48       1.409   6.834  -5.877  0.00  0.00           O  
ATOM    760  CB LVAL X  48      -0.589   5.495  -4.058  0.00  0.00           C  
ATOM    761  CG1LVAL X  48      -0.806   4.629  -5.307  0.00  0.00           C  
ATOM    762  CG2LVAL X  48       0.624   4.996  -3.282  0.00  0.00           C  
ATOM    763  H  LVAL X  48      -2.053   6.980  -5.719  0.00  0.00           H  
ATOM    764  HA LVAL X  48      -0.425   7.453  -3.319  0.00  0.00           H  
ATOM    765  HB LVAL X  48      -1.463   5.355  -3.419  0.00  0.00           H  
ATOM    766 HG11LVAL X  48      -1.055   3.615  -5.001  0.00  0.00           H  
ATOM    767 HG12LVAL X  48      -1.637   5.013  -5.896  0.00  0.00           H  
ATOM    768 HG13LVAL X  48       0.093   4.607  -5.921  0.00  0.00           H  
ATOM    769 HG21LVAL X  48       0.442   3.980  -2.951  0.00  0.00           H  
ATOM    770 HG22LVAL X  48       1.507   5.023  -3.919  0.00  0.00           H  
ATOM    771 HG23LVAL X  48       0.792   5.617  -2.403  0.00  0.00           H  
ATOM    772  N  LTHR X  49       1.274   8.662  -4.589  0.00  0.00           N  
ATOM    773  CA LTHR X  49       2.447   9.398  -5.076  0.00  0.00           C  
ATOM    774  C  LTHR X  49       3.757   8.947  -4.411  0.00  0.00           C  
ATOM    775  O  LTHR X  49       4.063   9.320  -3.279  0.00  0.00           O  
ATOM    776  CB LTHR X  49       2.212  10.897  -4.833  0.00  0.00           C  
ATOM    777  CG2LTHR X  49       1.250  11.489  -5.863  0.00  0.00           C  
ATOM    778  OG1LTHR X  49       1.631  11.111  -3.564  0.00  0.00           O  
ATOM    779  H  LTHR X  49       0.709   9.149  -3.901  0.00  0.00           H  
ATOM    780  HA LTHR X  49       2.544   9.244  -6.151  0.00  0.00           H  
ATOM    781  HB LTHR X  49       3.163  11.426  -4.896  0.00  0.00           H  
ATOM    782  HG1LTHR X  49       2.071  10.523  -2.928  0.00  0.00           H  
ATOM    783 HG21LTHR X  49       1.107  12.550  -5.658  0.00  0.00           H  
ATOM    784 HG22LTHR X  49       1.660  11.376  -6.866  0.00  0.00           H  
ATOM    785 HG23LTHR X  49       0.286  10.983  -5.813  0.00  0.00           H  
ATOM    786  N  LLEU X  50       4.559   8.158  -5.132  0.00  0.00           N  
ATOM    787  CA LLEU X  50       5.865   7.650  -4.684  0.00  0.00           C  
ATOM    788  C  LLEU X  50       6.954   8.741  -4.630  0.00  0.00           C  
ATOM    789  O  LLEU X  50       7.367   9.242  -5.676  0.00  0.00           O  
ATOM    790  CB LLEU X  50       6.265   6.509  -5.634  0.00  0.00           C  
ATOM    791  CG LLEU X  50       7.624   5.859  -5.316  0.00  0.00           C  
ATOM    792  CD1LLEU X  50       7.530   4.976  -4.078  0.00  0.00           C  
ATOM    793  CD2LLEU X  50       8.093   5.037  -6.514  0.00  0.00           C  
ATOM    794  H  LLEU X  50       4.230   7.862  -6.037  0.00  0.00           H  
ATOM    795  HA LLEU X  50       5.755   7.240  -3.681  0.00  0.00           H  
ATOM    796  HB2LLEU X  50       5.492   5.740  -5.611  0.00  0.00           H  
ATOM    797  HB3LLEU X  50       6.305   6.915  -6.645  0.00  0.00           H  
ATOM    798  HG LLEU X  50       8.372   6.622  -5.132  0.00  0.00           H  
ATOM    799 HD11LLEU X  50       8.448   4.402  -3.961  0.00  0.00           H  
ATOM    800 HD12LLEU X  50       7.406   5.595  -3.192  0.00  0.00           H  
ATOM    801 HD13LLEU X  50       6.683   4.301  -4.160  0.00  0.00           H  
ATOM    802 HD21LLEU X  50       9.058   4.587  -6.293  0.00  0.00           H  
ATOM    803 HD22LLEU X  50       7.377   4.252  -6.734  0.00  0.00           H  
ATOM    804 HD23LLEU X  50       8.202   5.684  -7.384  0.00  0.00           H  
ATOM    805  N  LILE X  51       7.478   9.026  -3.436  0.00  0.00           N  
ATOM    806  CA LILE X  51       8.491  10.057  -3.124  0.00  0.00           C  
ATOM    807  C  LILE X  51       9.832   9.511  -2.595  0.00  0.00           C  
ATOM    808  O  LILE X  51      10.693  10.288  -2.182  0.00  0.00           O  
ATOM    809  CB LILE X  51       7.913  11.114  -2.160  0.00  0.00           C  
ATOM    810  CG1LILE X  51       7.524  10.521  -0.788  0.00  0.00           C  
ATOM    811  CG2LILE X  51       6.719  11.846  -2.782  0.00  0.00           C  
ATOM    812  CD1LILE X  51       7.536  11.570   0.326  0.00  0.00           C  
ATOM    813  H  LILE X  51       7.081   8.538  -2.638  0.00  0.00           H  
ATOM    814  HA LILE X  51       8.748  10.575  -4.044  0.00  0.00           H  
ATOM    815  HB LILE X  51       8.692  11.859  -1.997  0.00  0.00           H  
ATOM    816 HG12LILE X  51       6.535  10.069  -0.849  0.00  0.00           H  
ATOM    817 HG13LILE X  51       8.230   9.744  -0.504  0.00  0.00           H  
ATOM    818 HG21LILE X  51       6.403  12.629  -2.101  0.00  0.00           H  
ATOM    819 HG22LILE X  51       7.010  12.306  -3.722  0.00  0.00           H  
ATOM    820 HG23LILE X  51       5.887  11.164  -2.951  0.00  0.00           H  
ATOM    821 HD11LILE X  51       7.233  11.097   1.258  0.00  0.00           H  
ATOM    822 HD12LILE X  51       8.542  11.974   0.445  0.00  0.00           H  
ATOM    823 HD13LILE X  51       6.846  12.382   0.104  0.00  0.00           H  
ATOM    824  N  LGLY X  52      10.042   8.193  -2.610  0.00  0.00           N  
ATOM    825  CA LGLY X  52      11.346   7.583  -2.332  0.00  0.00           C  
ATOM    826  C  LGLY X  52      11.363   6.074  -2.569  0.00  0.00           C  
ATOM    827  O  LGLY X  52      10.351   5.403  -2.366  0.00  0.00           O  
ATOM    828  H  LGLY X  52       9.277   7.582  -2.858  0.00  0.00           H  
ATOM    829  HA2LGLY X  52      12.101   8.048  -2.966  0.00  0.00           H  
ATOM    830  HA3LGLY X  52      11.628   7.771  -1.297  0.00  0.00           H  
ATOM    831  N  LVAL X  53      12.514   5.540  -2.985  0.00  0.00           N  
ATOM    832  CA LVAL X  53      12.795   4.094  -3.032  0.00  0.00           C  
ATOM    833  C  LVAL X  53      14.104   3.804  -2.298  0.00  0.00           C  
ATOM    834  O  LVAL X  53      15.095   4.504  -2.508  0.00  0.00           O  
ATOM    835  CB LVAL X  53      12.817   3.533  -4.468  0.00  0.00           C  
ATOM    836  CG1LVAL X  53      13.051   2.017  -4.477  0.00  0.00           C  
ATOM    837  CG2LVAL X  53      11.488   3.784  -5.192  0.00  0.00           C  
ATOM    838  H  LVAL X  53      13.291   6.162  -3.177  0.00  0.00           H  
ATOM    839  HA LVAL X  53      11.999   3.581  -2.505  0.00  0.00           H  
ATOM    840  HB LVAL X  53      13.617   4.014  -5.032  0.00  0.00           H  
ATOM    841 HG11LVAL X  53      13.069   1.649  -5.503  0.00  0.00           H  
ATOM    842 HG12LVAL X  53      14.009   1.774  -4.019  0.00  0.00           H  
ATOM    843 HG13LVAL X  53      12.261   1.513  -3.919  0.00  0.00           H  
ATOM    844 HG21LVAL X  53      11.500   3.312  -6.174  0.00  0.00           H  
ATOM    845 HG22LVAL X  53      10.667   3.372  -4.606  0.00  0.00           H  
ATOM    846 HG23LVAL X  53      11.335   4.853  -5.322  0.00  0.00           H  
ATOM    847  N  LGLU X  54      14.124   2.799  -1.425  0.00  0.00           N  
ATOM    848  CA LGLU X  54      15.286   2.457  -0.587  0.00  0.00           C  
ATOM    849  C  LGLU X  54      15.691   0.993  -0.766  0.00  0.00           C  
ATOM    850  O  LGLU X  54      14.847   0.158  -1.073  0.00  0.00           O  
ATOM    851  CB LGLU X  54      15.018   2.780   0.892  0.00  0.00           C  
ATOM    852  CG LGLU X  54      14.423   4.186   1.063  0.00  0.00           C  
ATOM    853  CD LGLU X  54      14.547   4.759   2.473  0.00  0.00           C  
ATOM    854  OE1LGLU X  54      14.751   4.030   3.468  0.00  0.00           O  
ATOM    855  OE2LGLU X  54      14.490   6.004   2.571  0.00  0.00           O1-
ATOM    856  H  LGLU X  54      13.271   2.263  -1.291  0.00  0.00           H  
ATOM    857  HA LGLU X  54      16.138   3.062  -0.898  0.00  0.00           H  
ATOM    858  HB2LGLU X  54      14.337   2.038   1.307  0.00  0.00           H  
ATOM    859  HB3LGLU X  54      15.967   2.719   1.426  0.00  0.00           H  
ATOM    860  HG2LGLU X  54      14.950   4.864   0.386  0.00  0.00           H  
ATOM    861  HG3LGLU X  54      13.371   4.177   0.771  0.00  0.00           H  
ATOM    862  N  LPHE X  55      16.977   0.678  -0.587  0.00  0.00           N  
ATOM    863  CA LPHE X  55      17.562  -0.595  -1.021  0.00  0.00           C  
ATOM    864  C  LPHE X  55      18.388  -1.273   0.075  0.00  0.00           C  
ATOM    865  O  LPHE X  55      19.547  -0.929   0.315  0.00  0.00           O  
ATOM    866  CB LPHE X  55      18.407  -0.343  -2.277  0.00  0.00           C  
ATOM    867  CG LPHE X  55      17.598  -0.249  -3.552  0.00  0.00           C  
ATOM    868  CD1LPHE X  55      17.287  -1.424  -4.262  0.00  0.00           C  
ATOM    869  CD2LPHE X  55      17.148   0.996  -4.027  0.00  0.00           C  
ATOM    870  CE1LPHE X  55      16.521  -1.356  -5.436  0.00  0.00           C  
ATOM    871  CE2LPHE X  55      16.379   1.061  -5.201  0.00  0.00           C  
ATOM    872  CZ LPHE X  55      16.051  -0.114  -5.899  0.00  0.00           C  
ATOM    873  H  LPHE X  55      17.613   1.392  -0.267  0.00  0.00           H  
ATOM    874  HA LPHE X  55      16.768  -1.293  -1.293  0.00  0.00           H  
ATOM    875  HB2LPHE X  55      19.001   0.563  -2.149  0.00  0.00           H  
ATOM    876  HB3LPHE X  55      19.110  -1.163  -2.390  0.00  0.00           H  
ATOM    877  HD1LPHE X  55      17.630  -2.383  -3.900  0.00  0.00           H  
ATOM    878  HD2LPHE X  55      17.379   1.903  -3.486  0.00  0.00           H  
ATOM    879  HE1LPHE X  55      16.290  -2.265  -5.970  0.00  0.00           H  
ATOM    880  HE2LPHE X  55      16.024   2.018  -5.559  0.00  0.00           H  
ATOM    881  HZ LPHE X  55      15.445  -0.052  -6.793  0.00  0.00           H  
ATOM    882  N  LTRP X  56      17.820  -2.306   0.694  0.00  0.00           N  
ATOM    883  CA LTRP X  56      18.494  -3.152   1.684  0.00  0.00           C  
ATOM    884  C  LTRP X  56      19.361  -4.253   1.031  0.00  0.00           C  
ATOM    885  O  LTRP X  56      19.385  -5.393   1.489  0.00  0.00           O  
ATOM    886  CB LTRP X  56      17.433  -3.681   2.664  0.00  0.00           C  
ATOM    887  CG LTRP X  56      16.683  -2.657   3.483  0.00  0.00           C  
ATOM    888  CD1LTRP X  56      16.968  -1.335   3.573  0.00  0.00           C  
ATOM    889  CD2LTRP X  56      15.543  -2.864   4.381  0.00  0.00           C  
ATOM    890  CE2LTRP X  56      15.212  -1.621   4.997  0.00  0.00           C  
ATOM    891  CE3LTRP X  56      14.771  -3.982   4.767  0.00  0.00           C  
ATOM    892  NE1LTRP X  56      16.079  -0.717   4.428  0.00  0.00           N  
ATOM    893  CZ2LTRP X  56      14.196  -1.499   5.958  0.00  0.00           C  
ATOM    894  CZ3LTRP X  56      13.742  -3.872   5.720  0.00  0.00           C  
ATOM    895  CH2LTRP X  56      13.457  -2.635   6.324  0.00  0.00           C  
ATOM    896  H  LTRP X  56      16.847  -2.525   0.488  0.00  0.00           H  
ATOM    897  HA LTRP X  56      19.186  -2.538   2.263  0.00  0.00           H  
ATOM    898  HB2LTRP X  56      16.705  -4.264   2.102  0.00  0.00           H  
ATOM    899  HB3LTRP X  56      17.924  -4.361   3.355  0.00  0.00           H  
ATOM    900  HD1LTRP X  56      17.774  -0.832   3.052  0.00  0.00           H  
ATOM    901  HE1LTRP X  56      16.093   0.275   4.621  0.00  0.00           H  
ATOM    902  HE3LTRP X  56      14.979  -4.944   4.325  0.00  0.00           H  
ATOM    903  HZ2LTRP X  56      13.969  -0.538   6.394  0.00  0.00           H  
ATOM    904  HZ3LTRP X  56      13.160  -4.747   5.980  0.00  0.00           H  
ATOM    905  HH2LTRP X  56      12.660  -2.554   7.051  0.00  0.00           H  
ATOM    906  N  LCYX X  57      20.078  -3.938  -0.059  0.00  0.00           N  
ATOM    907  CA LCYX X  57      20.839  -4.904  -0.874  0.00  0.00           C  
ATOM    908  C  LCYX X  57      21.921  -5.679  -0.102  0.00  0.00           C  
ATOM    909  O  LCYX X  57      22.379  -6.720  -0.569  0.00  0.00           O  
ATOM    910  CB LCYX X  57      21.541  -4.186  -2.036  0.00  0.00           C  
ATOM    911  SG LCYX X  57      20.514  -3.318  -3.242  0.00  0.00           S  
ATOM    912  H  LCYX X  57      20.089  -2.970  -0.351  0.00  0.00           H  
ATOM    913  HA LCYX X  57      20.148  -5.638  -1.287  0.00  0.00           H  
ATOM    914  HB2LCYX X  57      22.264  -3.479  -1.631  0.00  0.00           H  
ATOM    915  HB3LCYX X  57      22.100  -4.941  -2.590  0.00  0.00           H  
ATOM    916  N  LASP X  58      22.368  -5.177   1.047  0.00  0.00           N  
ATOM    917  CA LASP X  58      23.372  -5.787   1.919  0.00  0.00           C  
ATOM    918  C  LASP X  58      22.740  -6.534   3.105  0.00  0.00           C  
ATOM    919  O  LASP X  58      22.995  -7.729   3.278  0.00  0.00           O  
ATOM    920  CB LASP X  58      24.358  -4.712   2.389  0.00  0.00           C  
ATOM    921  CG LASP X  58      23.761  -3.486   3.098  0.00  0.00           C  
ATOM    922  OD1LASP X  58      22.582  -3.122   2.868  0.00  0.00           O  
ATOM    923  OD2LASP X  58      24.510  -2.869   3.891  0.00  0.00           O1-
ATOM    924  H  LASP X  58      21.986  -4.289   1.356  0.00  0.00           H  
ATOM    925  HA LASP X  58      23.947  -6.522   1.353  0.00  0.00           H  
ATOM    926  HB2LASP X  58      25.084  -5.187   3.045  0.00  0.00           H  
ATOM    927  HB3LASP X  58      24.892  -4.357   1.510  0.00  0.00           H  
ATOM    928  N  LARG X  59      21.870  -5.866   3.873  0.00  0.00           N  
ATOM    929  CA LARG X  59      20.993  -6.465   4.894  0.00  0.00           C  
ATOM    930  C  LARG X  59      19.854  -5.507   5.226  0.00  0.00           C  
ATOM    931  O  LARG X  59      19.992  -4.292   5.112  0.00  0.00           O  
ATOM    932  CB LARG X  59      21.795  -6.829   6.168  0.00  0.00           C  
ATOM    933  CG LARG X  59      21.261  -8.059   6.935  0.00  0.00           C  
ATOM    934  CD LARG X  59      20.171  -7.797   7.993  0.00  0.00           C  
ATOM    935  NE LARG X  59      18.933  -8.563   7.729  0.00  0.00           N  
ATOM    936  CZ LARG X  59      18.321  -9.457   8.480  0.00  0.00           C  
ATOM    937  NH1LARG X  59      18.721  -9.797   9.663  0.00  0.00           N1+
ATOM    938  NH2LARG X  59      17.257 -10.034   8.011  0.00  0.00           N  
ATOM    939  H  LARG X  59      21.732  -4.879   3.670  0.00  0.00           H  
ATOM    940  HA LARG X  59      20.562  -7.373   4.470  0.00  0.00           H  
ATOM    941  HB2LARG X  59      22.816  -7.070   5.873  0.00  0.00           H  
ATOM    942  HB3LARG X  59      21.858  -5.967   6.834  0.00  0.00           H  
ATOM    943  HG2LARG X  59      20.918  -8.809   6.221  0.00  0.00           H  
ATOM    944  HG3LARG X  59      22.110  -8.496   7.460  0.00  0.00           H  
ATOM    945  HD2LARG X  59      20.575  -8.067   8.969  0.00  0.00           H  
ATOM    946  HD3LARG X  59      19.941  -6.733   8.030  0.00  0.00           H  
ATOM    947  HE LARG X  59      18.465  -8.421   6.844  0.00  0.00           H  
ATOM    948 HH11LARG X  59      19.408  -9.216  10.133  0.00  0.00           H  
ATOM    949 HH12LARG X  59      18.207 -10.470  10.212  0.00  0.00           H  
ATOM    950 HH21LARG X  59      16.935  -9.741   7.092  0.00  0.00           H  
ATOM    951 HH22LARG X  59      16.850 -10.828   8.491  0.00  0.00           H  
ATOM    952  N  LASP X  60      18.741  -6.062   5.671  0.00  0.00           N  
ATOM    953  CA LASP X  60      17.566  -5.341   6.162  0.00  0.00           C  
ATOM    954  C  LASP X  60      17.836  -4.386   7.349  0.00  0.00           C  
ATOM    955  O  LASP X  60      18.836  -4.512   8.063  0.00  0.00           O  
ATOM    956  CB LASP X  60      16.512  -6.378   6.561  0.00  0.00           C  
ATOM    957  CG LASP X  60      16.345  -7.510   5.549  0.00  0.00           C  
ATOM    958  OD1LASP X  60      17.074  -8.526   5.676  0.00  0.00           O  
ATOM    959  OD2LASP X  60      15.535  -7.367   4.611  0.00  0.00           O1-
ATOM    960  H  LASP X  60      18.692  -7.068   5.660  0.00  0.00           H  
ATOM    961  HA LASP X  60      17.171  -4.749   5.345  0.00  0.00           H  
ATOM    962  HB2LASP X  60      16.850  -6.822   7.494  0.00  0.00           H  
ATOM    963  HB3LASP X  60      15.555  -5.886   6.733  0.00  0.00           H  
ATOM    964  N  LLEU X  61      16.912  -3.449   7.607  0.00  0.00           N  
ATOM    965  CA LLEU X  61      16.902  -2.647   8.848  0.00  0.00           C  
ATOM    966  C  LLEU X  61      16.020  -3.243   9.967  0.00  0.00           C  
ATOM    967  O  LLEU X  61      16.037  -2.754  11.099  0.00  0.00           O  
ATOM    968  CB LLEU X  61      16.613  -1.165   8.551  0.00  0.00           C  
ATOM    969  CG LLEU X  61      17.639  -0.502   7.605  0.00  0.00           C  
ATOM    970  CD1LLEU X  61      17.184   0.900   7.208  0.00  0.00           C  
ATOM    971  CD2LLEU X  61      19.018  -0.359   8.246  0.00  0.00           C  
ATOM    972  H  LLEU X  61      16.135  -3.344   6.965  0.00  0.00           H  
ATOM    973  HA LLEU X  61      17.898  -2.664   9.266  0.00  0.00           H  
ATOM    974  HB2LLEU X  61      15.614  -1.081   8.131  0.00  0.00           H  
ATOM    975  HB3LLEU X  61      16.621  -0.620   9.495  0.00  0.00           H  
ATOM    976  HG LLEU X  61      17.738  -1.092   6.695  0.00  0.00           H  
ATOM    977 HD11LLEU X  61      17.896   1.332   6.506  0.00  0.00           H  
ATOM    978 HD12LLEU X  61      16.212   0.834   6.728  0.00  0.00           H  
ATOM    979 HD13LLEU X  61      17.119   1.543   8.086  0.00  0.00           H  
ATOM    980 HD21LLEU X  61      19.691   0.152   7.559  0.00  0.00           H  
ATOM    981 HD22LLEU X  61      18.948   0.209   9.174  0.00  0.00           H  
ATOM    982 HD23LLEU X  61      19.430  -1.343   8.453  0.00  0.00           H  
ATOM    983  N  LILE X  62      15.316  -4.339   9.675  0.00  0.00           N  
ATOM    984  CA LILE X  62      14.517  -5.168  10.594  0.00  0.00           C  
ATOM    985  C  LILE X  62      14.775  -6.643  10.279  0.00  0.00           C  
ATOM    986  O  LILE X  62      15.119  -6.966   9.144  0.00  0.00           O  
ATOM    987  CB LILE X  62      13.009  -4.838  10.487  0.00  0.00           C  
ATOM    988  CG1LILE X  62      12.437  -5.256   9.111  0.00  0.00           C  
ATOM    989  CG2LILE X  62      12.752  -3.358  10.821  0.00  0.00           C  
ATOM    990  CD1LILE X  62      10.971  -4.900   8.879  0.00  0.00           C  
ATOM    991  H  LILE X  62      15.420  -4.708   8.740  0.00  0.00           H  
ATOM    992  HA LILE X  62      14.839  -4.995  11.617  0.00  0.00           H  
ATOM    993  HB LILE X  62      12.496  -5.432  11.244  0.00  0.00           H  
ATOM    994 HG12LILE X  62      13.027  -4.794   8.322  0.00  0.00           H  
ATOM    995 HG13LILE X  62      12.515  -6.337   9.007  0.00  0.00           H  
ATOM    996 HG21LILE X  62      11.687  -3.177  10.948  0.00  0.00           H  
ATOM    997 HG22LILE X  62      13.247  -3.099  11.758  0.00  0.00           H  
ATOM    998 HG23LILE X  62      13.129  -2.711  10.028  0.00  0.00           H  
ATOM    999 HD11LILE X  62      10.656  -5.275   7.905  0.00  0.00           H  
ATOM   1000 HD12LILE X  62      10.354  -5.351   9.652  0.00  0.00           H  
ATOM   1001 HD13LILE X  62      10.849  -3.820   8.887  0.00  0.00           H  
ATOM   1002  N  LASN X  63      14.563  -7.568  11.216  0.00  0.00           N  
ATOM   1003  CA LASN X  63      14.615  -8.989  10.869  0.00  0.00           C  
ATOM   1004  C  LASN X  63      13.317  -9.395  10.151  0.00  0.00           C  
ATOM   1005  O  LASN X  63      12.323  -9.764  10.773  0.00  0.00           O  
ATOM   1006  CB LASN X  63      15.010  -9.830  12.095  0.00  0.00           C  
ATOM   1007  CG LASN X  63      16.521  -9.939  12.149  0.00  0.00           C  
ATOM   1008  ND2LASN X  63      17.217  -8.911  12.575  0.00  0.00           N  
ATOM   1009  OD1LASN X  63      17.103 -10.917  11.694  0.00  0.00           O  
ATOM   1010  H  LASN X  63      14.164  -7.305  12.110  0.00  0.00           H  
ATOM   1011  HA LASN X  63      15.408  -9.141  10.134  0.00  0.00           H  
ATOM   1012  HB2LASN X  63      14.631  -9.393  13.019  0.00  0.00           H  
ATOM   1013  HB3LASN X  63      14.605 -10.837  11.998  0.00  0.00           H  
ATOM   1014 HD21LASN X  63      18.222  -8.899  12.445  0.00  0.00           H  
ATOM   1015 HD22LASN X  63      16.770  -8.104  12.973  0.00  0.00           H  
ATOM   1016  N  LVAL X  64      13.330  -9.266   8.821  0.00  0.00           N  
ATOM   1017  CA LVAL X  64      12.246  -9.697   7.929  0.00  0.00           C  
ATOM   1018  C  LVAL X  64      12.102 -11.217   8.018  0.00  0.00           C  
ATOM   1019  O  LVAL X  64      13.030 -11.952   7.680  0.00  0.00           O  
ATOM   1020  CB LVAL X  64      12.513  -9.254   6.474  0.00  0.00           C  
ATOM   1021  CG1LVAL X  64      11.413  -9.726   5.514  0.00  0.00           C  
ATOM   1022  CG2LVAL X  64      12.612  -7.728   6.356  0.00  0.00           C  
ATOM   1023  H  LVAL X  64      14.150  -8.847   8.401  0.00  0.00           H  
ATOM   1024  HA LVAL X  64      11.315  -9.242   8.263  0.00  0.00           H  
ATOM   1025  HB LVAL X  64      13.461  -9.680   6.148  0.00  0.00           H  
ATOM   1026 HG11LVAL X  64      11.609  -9.351   4.510  0.00  0.00           H  
ATOM   1027 HG12LVAL X  64      11.397 -10.812   5.468  0.00  0.00           H  
ATOM   1028 HG13LVAL X  64      10.441  -9.369   5.847  0.00  0.00           H  
ATOM   1029 HG21LVAL X  64      12.806  -7.458   5.318  0.00  0.00           H  
ATOM   1030 HG22LVAL X  64      11.684  -7.260   6.680  0.00  0.00           H  
ATOM   1031 HG23LVAL X  64      13.441  -7.355   6.955  0.00  0.00           H  
ATOM   1032  N  LTHR X  65      10.934 -11.684   8.446  0.00  0.00           N  
ATOM   1033  CA LTHR X  65      10.633 -13.097   8.713  0.00  0.00           C  
ATOM   1034  C  LTHR X  65       9.310 -13.482   8.056  0.00  0.00           C  
ATOM   1035  O  LTHR X  65       8.388 -12.672   7.976  0.00  0.00           O  
ATOM   1036  CB LTHR X  65      10.546 -13.378  10.228  0.00  0.00           C  
ATOM   1037  CG2LTHR X  65      10.544 -14.871  10.561  0.00  0.00           C  
ATOM   1038  OG1LTHR X  65      11.639 -12.859  10.936  0.00  0.00           O  
ATOM   1039  H  LTHR X  65      10.214 -11.007   8.668  0.00  0.00           H  
ATOM   1040  HA LTHR X  65      11.424 -13.720   8.297  0.00  0.00           H  
ATOM   1041  HB LTHR X  65       9.637 -12.919  10.618  0.00  0.00           H  
ATOM   1042  HG1LTHR X  65      11.325 -12.768  11.860  0.00  0.00           H  
ATOM   1043 HG21LTHR X  65      10.531 -14.999  11.644  0.00  0.00           H  
ATOM   1044 HG22LTHR X  65       9.662 -15.357  10.155  0.00  0.00           H  
ATOM   1045 HG23LTHR X  65      11.441 -15.342  10.159  0.00  0.00           H  
ATOM   1046  N  LSER X  66       9.174 -14.745   7.650  0.00  0.00           N  
ATOM   1047  CA LSER X  66       7.954 -15.316   7.057  0.00  0.00           C  
ATOM   1048  C  LSER X  66       6.678 -15.205   7.916  0.00  0.00           C  
ATOM   1049  O  LSER X  66       5.578 -15.406   7.404  0.00  0.00           O  
ATOM   1050  CB LSER X  66       8.221 -16.786   6.735  0.00  0.00           C  
ATOM   1051  OG LSER X  66       9.278 -16.871   5.800  0.00  0.00           O  
ATOM   1052  H  LSER X  66       9.986 -15.344   7.677  0.00  0.00           H  
ATOM   1053  HA LSER X  66       7.763 -14.789   6.123  0.00  0.00           H  
ATOM   1054  HB2LSER X  66       8.503 -17.311   7.648  0.00  0.00           H  
ATOM   1055  HB3LSER X  66       7.325 -17.245   6.314  0.00  0.00           H  
ATOM   1056  HG LSER X  66       8.874 -16.639   4.933  0.00  0.00           H  
ATOM   1057  N  LSER X  67       6.799 -14.853   9.198  0.00  0.00           N  
ATOM   1058  CA LSER X  67       5.713 -14.354  10.049  0.00  0.00           C  
ATOM   1059  C  LSER X  67       5.330 -12.923   9.635  0.00  0.00           C  
ATOM   1060  O  LSER X  67       5.996 -11.946   9.978  0.00  0.00           O  
ATOM   1061  CB LSER X  67       6.123 -14.433  11.535  0.00  0.00           C  
ATOM   1062  OG LSER X  67       7.535 -14.351  11.697  0.00  0.00           O  
ATOM   1063  H  LSER X  67       7.727 -14.693   9.558  0.00  0.00           H  
ATOM   1064  HA LSER X  67       4.839 -14.992   9.917  0.00  0.00           H  
ATOM   1065  HB2LSER X  67       5.633 -13.636  12.094  0.00  0.00           H  
ATOM   1066  HB3LSER X  67       5.785 -15.386  11.944  0.00  0.00           H  
ATOM   1067  HG LSER X  67       7.759 -14.049  12.610  0.00  0.00           H  
ATOM   1068  N  LALA X  68       4.225 -12.786   8.900  0.00  0.00           N  
ATOM   1069  CA LALA X  68       3.797 -11.518   8.302  0.00  0.00           C  
ATOM   1070  C  LALA X  68       3.613 -10.378   9.332  0.00  0.00           C  
ATOM   1071  O  LALA X  68       4.204  -9.308   9.180  0.00  0.00           O  
ATOM   1072  CB LALA X  68       2.524 -11.807   7.499  0.00  0.00           C  
ATOM   1073  H  LALA X  68       3.761 -13.626   8.586  0.00  0.00           H  
ATOM   1074  HA LALA X  68       4.569 -11.194   7.602  0.00  0.00           H  
ATOM   1075  HB1LALA X  68       2.239 -10.932   6.920  0.00  0.00           H  
ATOM   1076  HB2LALA X  68       2.712 -12.621   6.799  0.00  0.00           H  
ATOM   1077  HB3LALA X  68       1.706 -12.089   8.162  0.00  0.00           H  
ATOM   1078  N  LASP X  69       2.871 -10.615  10.425  0.00  0.00           N  
ATOM   1079  CA LASP X  69       2.720  -9.640  11.522  0.00  0.00           C  
ATOM   1080  C  LASP X  69       4.039  -9.317  12.251  0.00  0.00           C  
ATOM   1081  O  LASP X  69       4.167  -8.247  12.846  0.00  0.00           O  
ATOM   1082  CB LASP X  69       1.712 -10.144  12.564  0.00  0.00           C  
ATOM   1083  CG LASP X  69       0.257 -10.117  12.102  0.00  0.00           C  
ATOM   1084  OD1LASP X  69      -0.374  -9.031  12.102  0.00  0.00           O  
ATOM   1085  OD2LASP X  69      -0.321 -11.203  11.888  0.00  0.00           O1-
ATOM   1086  H  LASP X  69       2.390 -11.499  10.498  0.00  0.00           H  
ATOM   1087  HA LASP X  69       2.335  -8.708  11.112  0.00  0.00           H  
ATOM   1088  HB2LASP X  69       1.985 -11.157  12.868  0.00  0.00           H  
ATOM   1089  HB3LASP X  69       1.781  -9.510  13.448  0.00  0.00           H  
ATOM   1090  N  LGLU X  70       5.025 -10.218  12.243  0.00  0.00           N  
ATOM   1091  CA LGLU X  70       6.322  -9.979  12.888  0.00  0.00           C  
ATOM   1092  C  LGLU X  70       7.138  -8.947  12.121  0.00  0.00           C  
ATOM   1093  O  LGLU X  70       7.628  -7.975  12.708  0.00  0.00           O  
ATOM   1094  CB LGLU X  70       7.099 -11.292  13.017  0.00  0.00           C  
ATOM   1095  CG LGLU X  70       8.478 -11.154  13.676  0.00  0.00           C  
ATOM   1096  CD LGLU X  70       9.209 -12.495  13.657  0.00  0.00           C  
ATOM   1097  OE1LGLU X  70       8.566 -13.528  13.971  0.00  0.00           O  
ATOM   1098  OE2LGLU X  70      10.407 -12.540  13.300  0.00  0.00           O1-
ATOM   1099  H  LGLU X  70       4.923 -11.046  11.672  0.00  0.00           H  
ATOM   1100  HA LGLU X  70       6.145  -9.583  13.881  0.00  0.00           H  
ATOM   1101  HB2LGLU X  70       6.487 -11.996  13.579  0.00  0.00           H  
ATOM   1102  HB3LGLU X  70       7.266 -11.697  12.025  0.00  0.00           H  
ATOM   1103  HG2LGLU X  70       9.071 -10.411  13.141  0.00  0.00           H  
ATOM   1104  HG3LGLU X  70       8.355 -10.828  14.708  0.00  0.00           H  
ATOM   1105  N  LTHR X  71       7.231  -9.137  10.803  0.00  0.00           N  
ATOM   1106  CA LTHR X  71       7.860  -8.168   9.907  0.00  0.00           C  
ATOM   1107  C  LTHR X  71       7.112  -6.840   9.966  0.00  0.00           C  
ATOM   1108  O  LTHR X  71       7.745  -5.807  10.146  0.00  0.00           O  
ATOM   1109  CB LTHR X  71       7.921  -8.693   8.468  0.00  0.00           C  
ATOM   1110  CG2LTHR X  71       8.650  -7.725   7.539  0.00  0.00           C  
ATOM   1111  OG1LTHR X  71       8.671  -9.882   8.438  0.00  0.00           O  
ATOM   1112  H  LTHR X  71       6.804  -9.969  10.408  0.00  0.00           H  
ATOM   1113  HA LTHR X  71       8.882  -7.990  10.244  0.00  0.00           H  
ATOM   1114  HB LTHR X  71       6.915  -8.880   8.090  0.00  0.00           H  
ATOM   1115  HG1LTHR X  71       8.077 -10.643   8.533  0.00  0.00           H  
ATOM   1116 HG21LTHR X  71       8.648  -8.128   6.528  0.00  0.00           H  
ATOM   1117 HG22LTHR X  71       8.157  -6.754   7.523  0.00  0.00           H  
ATOM   1118 HG23LTHR X  71       9.676  -7.591   7.878  0.00  0.00           H  
ATOM   1119  N  LLEU X  72       5.777  -6.859   9.899  0.00  0.00           N  
ATOM   1120  CA LLEU X  72       4.937  -5.658   9.930  0.00  0.00           C  
ATOM   1121  C  LLEU X  72       5.135  -4.812  11.194  0.00  0.00           C  
ATOM   1122  O  LLEU X  72       5.337  -3.604  11.093  0.00  0.00           O  
ATOM   1123  CB LLEU X  72       3.476  -6.105   9.788  0.00  0.00           C  
ATOM   1124  CG LLEU X  72       2.442  -4.981   9.967  0.00  0.00           C  
ATOM   1125  CD1LLEU X  72       2.553  -3.924   8.867  0.00  0.00           C  
ATOM   1126  CD2LLEU X  72       1.046  -5.589   9.963  0.00  0.00           C  
ATOM   1127  H  LLEU X  72       5.313  -7.753   9.761  0.00  0.00           H  
ATOM   1128  HA LLEU X  72       5.196  -5.026   9.081  0.00  0.00           H  
ATOM   1129  HB2LLEU X  72       3.341  -6.573   8.814  0.00  0.00           H  
ATOM   1130  HB3LLEU X  72       3.284  -6.854  10.553  0.00  0.00           H  
ATOM   1131  HG LLEU X  72       2.583  -4.505  10.934  0.00  0.00           H  
ATOM   1132 HD11LLEU X  72       1.745  -3.200   8.972  0.00  0.00           H  
ATOM   1133 HD12LLEU X  72       3.498  -3.392   8.964  0.00  0.00           H  
ATOM   1134 HD13LLEU X  72       2.506  -4.394   7.885  0.00  0.00           H  
ATOM   1135 HD21LLEU X  72       0.322  -4.820  10.222  0.00  0.00           H  
ATOM   1136 HD22LLEU X  72       0.830  -6.004   8.983  0.00  0.00           H  
ATOM   1137 HD23LLEU X  72       0.986  -6.376  10.715  0.00  0.00           H  
ATOM   1138  N  LASP X  73       5.078  -5.422  12.378  0.00  0.00           N  
ATOM   1139  CA LASP X  73       5.213  -4.674  13.630  0.00  0.00           C  
ATOM   1140  C  LASP X  73       6.640  -4.146  13.842  0.00  0.00           C  
ATOM   1141  O  LASP X  73       6.809  -3.011  14.296  0.00  0.00           O  
ATOM   1142  CB LASP X  73       4.739  -5.548  14.793  0.00  0.00           C  
ATOM   1143  CG LASP X  73       4.615  -4.755  16.093  0.00  0.00           C  
ATOM   1144  OD1LASP X  73       3.925  -3.714  16.103  0.00  0.00           O  
ATOM   1145  OD2LASP X  73       5.143  -5.220  17.130  0.00  0.00           O1-
ATOM   1146  H  LASP X  73       4.875  -6.415  12.419  0.00  0.00           H  
ATOM   1147  HA LASP X  73       4.568  -3.799  13.575  0.00  0.00           H  
ATOM   1148  HB2LASP X  73       3.755  -5.952  14.551  0.00  0.00           H  
ATOM   1149  HB3LASP X  73       5.426  -6.386  14.922  0.00  0.00           H  
ATOM   1150  N  LSER X  74       7.652  -4.913  13.412  0.00  0.00           N  
ATOM   1151  CA LSER X  74       9.047  -4.451  13.373  0.00  0.00           C  
ATOM   1152  C  LSER X  74       9.197  -3.258  12.427  0.00  0.00           C  
ATOM   1153  O  LSER X  74       9.841  -2.267  12.762  0.00  0.00           O  
ATOM   1154  CB LSER X  74      10.000  -5.550  12.879  0.00  0.00           C  
ATOM   1155  OG LSER X  74       9.859  -6.776  13.569  0.00  0.00           O  
ATOM   1156  H  LSER X  74       7.431  -5.825  13.035  0.00  0.00           H  
ATOM   1157  HA LSER X  74       9.354  -4.143  14.374  0.00  0.00           H  
ATOM   1158  HB2LSER X  74       9.825  -5.736  11.820  0.00  0.00           H  
ATOM   1159  HB3LSER X  74      11.023  -5.193  13.003  0.00  0.00           H  
ATOM   1160  HG LSER X  74       9.053  -7.213  13.233  0.00  0.00           H  
ATOM   1161  N  LPHE X  75       8.581  -3.343  11.244  0.00  0.00           N  
ATOM   1162  CA LPHE X  75       8.622  -2.322  10.201  0.00  0.00           C  
ATOM   1163  C  LPHE X  75       7.928  -1.033  10.642  0.00  0.00           C  
ATOM   1164  O  LPHE X  75       8.481   0.041  10.435  0.00  0.00           O  
ATOM   1165  CB LPHE X  75       7.990  -2.899   8.925  0.00  0.00           C  
ATOM   1166  CG LPHE X  75       8.151  -2.074   7.666  0.00  0.00           C  
ATOM   1167  CD1LPHE X  75       9.432  -1.679   7.235  0.00  0.00           C  
ATOM   1168  CD2LPHE X  75       7.031  -1.795   6.864  0.00  0.00           C  
ATOM   1169  CE1LPHE X  75       9.591  -1.010   6.011  0.00  0.00           C  
ATOM   1170  CE2LPHE X  75       7.193  -1.121   5.644  0.00  0.00           C  
ATOM   1171  CZ LPHE X  75       8.470  -0.723   5.215  0.00  0.00           C  
ATOM   1172  H  LPHE X  75       8.072  -4.195  11.032  0.00  0.00           H  
ATOM   1173  HA LPHE X  75       9.664  -2.076  10.002  0.00  0.00           H  
ATOM   1174  HB2LPHE X  75       8.437  -3.866   8.713  0.00  0.00           H  
ATOM   1175  HB3LPHE X  75       6.929  -3.071   9.104  0.00  0.00           H  
ATOM   1176  HD1LPHE X  75      10.304  -1.899   7.830  0.00  0.00           H  
ATOM   1177  HD2LPHE X  75       6.046  -2.120   7.167  0.00  0.00           H  
ATOM   1178  HE1LPHE X  75      10.582  -0.735   5.685  0.00  0.00           H  
ATOM   1179  HE2LPHE X  75       6.335  -0.941   5.021  0.00  0.00           H  
ATOM   1180  HZ LPHE X  75       8.585  -0.220   4.266  0.00  0.00           H  
ATOM   1181  N  LGLY X  76       6.777  -1.122  11.315  0.00  0.00           N  
ATOM   1182  CA LGLY X  76       6.101   0.038  11.897  0.00  0.00           C  
ATOM   1183  C  LGLY X  76       6.910   0.702  13.016  0.00  0.00           C  
ATOM   1184  O  LGLY X  76       7.062   1.925  13.034  0.00  0.00           O  
ATOM   1185  H  LGLY X  76       6.352  -2.038  11.424  0.00  0.00           H  
ATOM   1186  HA2LGLY X  76       5.921   0.776  11.116  0.00  0.00           H  
ATOM   1187  HA3LGLY X  76       5.142  -0.276  12.309  0.00  0.00           H  
ATOM   1188  N  LGLU X  77       7.503  -0.090  13.915  0.00  0.00           N  
ATOM   1189  CA LGLU X  77       8.338   0.433  15.005  0.00  0.00           C  
ATOM   1190  C  LGLU X  77       9.603   1.127  14.466  0.00  0.00           C  
ATOM   1191  O  LGLU X  77       9.939   2.243  14.877  0.00  0.00           O  
ATOM   1192  CB LGLU X  77       8.668  -0.696  15.995  0.00  0.00           C  
ATOM   1193  CG LGLU X  77       9.233  -0.151  17.317  0.00  0.00           C  
ATOM   1194  CD LGLU X  77      10.584  -0.764  17.689  0.00  0.00           C  
ATOM   1195  OE1LGLU X  77      11.555   0.002  17.889  0.00  0.00           O  
ATOM   1196  OE2LGLU X  77      10.672  -2.000  17.884  0.00  0.00           O1-
ATOM   1197  H  LGLU X  77       7.371  -1.094  13.851  0.00  0.00           H  
ATOM   1198  HA LGLU X  77       7.760   1.179  15.546  0.00  0.00           H  
ATOM   1199  HB2LGLU X  77       7.756  -1.250  16.221  0.00  0.00           H  
ATOM   1200  HB3LGLU X  77       9.376  -1.384  15.531  0.00  0.00           H  
ATOM   1201  HG2LGLU X  77       9.328   0.936  17.269  0.00  0.00           H  
ATOM   1202  HG3LGLU X  77       8.521  -0.370  18.115  0.00  0.00           H  
ATOM   1203  N  LTRP X  78      10.255   0.514  13.474  0.00  0.00           N  
ATOM   1204  CA LTRP X  78      11.355   1.105  12.711  0.00  0.00           C  
ATOM   1205  C  LTRP X  78      10.927   2.372  11.952  0.00  0.00           C  
ATOM   1206  O  LTRP X  78      11.626   3.380  12.007  0.00  0.00           O  
ATOM   1207  CB LTRP X  78      11.926   0.034  11.769  0.00  0.00           C  
ATOM   1208  CG LTRP X  78      12.873   0.535  10.724  0.00  0.00           C  
ATOM   1209  CD1LTRP X  78      14.195   0.756  10.900  0.00  0.00           C  
ATOM   1210  CD2LTRP X  78      12.567   0.980   9.366  0.00  0.00           C  
ATOM   1211  CE2LTRP X  78      13.765   1.480   8.779  0.00  0.00           C  
ATOM   1212  CE3LTRP X  78      11.397   1.034   8.576  0.00  0.00           C  
ATOM   1213  NE1LTRP X  78      14.723   1.319   9.755  0.00  0.00           N  
ATOM   1214  CZ2LTRP X  78      13.799   2.012   7.484  0.00  0.00           C  
ATOM   1215  CZ3LTRP X  78      11.423   1.557   7.268  0.00  0.00           C  
ATOM   1216  CH2LTRP X  78      12.625   2.036   6.717  0.00  0.00           C  
ATOM   1217  H  LTRP X  78       9.944  -0.416  13.205  0.00  0.00           H  
ATOM   1218  HA LTRP X  78      12.147   1.401  13.398  0.00  0.00           H  
ATOM   1219  HB2LTRP X  78      12.427  -0.728  12.367  0.00  0.00           H  
ATOM   1220  HB3LTRP X  78      11.101  -0.449  11.246  0.00  0.00           H  
ATOM   1221  HD1LTRP X  78      14.740   0.568  11.818  0.00  0.00           H  
ATOM   1222  HE1LTRP X  78      15.671   1.677   9.697  0.00  0.00           H  
ATOM   1223  HE3LTRP X  78      10.466   0.673   8.986  0.00  0.00           H  
ATOM   1224  HZ2LTRP X  78      14.720   2.409   7.091  0.00  0.00           H  
ATOM   1225  HZ3LTRP X  78      10.511   1.596   6.689  0.00  0.00           H  
ATOM   1226  HH2LTRP X  78      12.643   2.448   5.719  0.00  0.00           H  
ATOM   1227  N  LARG X  79       9.757   2.386  11.302  0.00  0.00           N  
ATOM   1228  CA LARG X  79       9.296   3.501  10.455  0.00  0.00           C  
ATOM   1229  C  LARG X  79       9.191   4.831  11.207  0.00  0.00           C  
ATOM   1230  O  LARG X  79       9.540   5.868  10.642  0.00  0.00           O  
ATOM   1231  CB LARG X  79       7.978   3.081   9.777  0.00  0.00           C  
ATOM   1232  CG LARG X  79       7.387   4.142   8.844  0.00  0.00           C  
ATOM   1233  CD LARG X  79       6.239   4.932   9.482  0.00  0.00           C  
ATOM   1234  NE LARG X  79       5.780   5.944   8.527  0.00  0.00           N  
ATOM   1235  CZ LARG X  79       4.898   6.900   8.705  0.00  0.00           C  
ATOM   1236  NH1LARG X  79       4.179   7.037   9.776  0.00  0.00           N1+
ATOM   1237  NH2LARG X  79       4.764   7.792   7.778  0.00  0.00           N  
ATOM   1238  H  LARG X  79       9.217   1.525  11.287  0.00  0.00           H  
ATOM   1239  HA LARG X  79      10.042   3.651   9.675  0.00  0.00           H  
ATOM   1240  HB2LARG X  79       8.187   2.203   9.166  0.00  0.00           H  
ATOM   1241  HB3LARG X  79       7.239   2.799  10.528  0.00  0.00           H  
ATOM   1242  HG2LARG X  79       8.169   4.827   8.516  0.00  0.00           H  
ATOM   1243  HG3LARG X  79       7.004   3.643   7.955  0.00  0.00           H  
ATOM   1244  HD2LARG X  79       5.420   4.254   9.733  0.00  0.00           H  
ATOM   1245  HD3LARG X  79       6.589   5.418  10.395  0.00  0.00           H  
ATOM   1246  HE LARG X  79       6.249   5.963   7.630  0.00  0.00           H  
ATOM   1247 HH11LARG X  79       4.326   6.407  10.557  0.00  0.00           H  
ATOM   1248 HH12LARG X  79       3.594   7.844   9.877  0.00  0.00           H  
ATOM   1249 HH21LARG X  79       5.415   7.796   7.007  0.00  0.00           H  
ATOM   1250 HH22LARG X  79       4.201   8.610   7.969  0.00  0.00           H  
ATOM   1251  N  LALA X  80       8.777   4.813  12.475  0.00  0.00           N  
ATOM   1252  CA LALA X  80       8.813   5.998  13.341  0.00  0.00           C  
ATOM   1253  C  LALA X  80      10.192   6.267  13.981  0.00  0.00           C  
ATOM   1254  O  LALA X  80      10.511   7.409  14.307  0.00  0.00           O  
ATOM   1255  CB LALA X  80       7.742   5.834  14.419  0.00  0.00           C  
ATOM   1256  H  LALA X  80       8.464   3.930  12.859  0.00  0.00           H  
ATOM   1257  HA LALA X  80       8.566   6.876  12.747  0.00  0.00           H  
ATOM   1258  HB1LALA X  80       7.656   6.756  14.995  0.00  0.00           H  
ATOM   1259  HB2LALA X  80       6.777   5.607  13.966  0.00  0.00           H  
ATOM   1260  HB3LALA X  80       8.033   5.027  15.088  0.00  0.00           H  
ATOM   1261  N  LSER X  81      11.021   5.236  14.162  0.00  0.00           N  
ATOM   1262  CA LSER X  81      12.350   5.336  14.796  0.00  0.00           C  
ATOM   1263  C  LSER X  81      13.483   5.707  13.828  0.00  0.00           C  
ATOM   1264  O  LSER X  81      14.583   6.054  14.265  0.00  0.00           O  
ATOM   1265  CB LSER X  81      12.690   4.017  15.495  0.00  0.00           C  
ATOM   1266  OG LSER X  81      11.622   3.650  16.352  0.00  0.00           O  
ATOM   1267  H  LSER X  81      10.718   4.322  13.851  0.00  0.00           H  
ATOM   1268  HA LSER X  81      12.316   6.112  15.562  0.00  0.00           H  
ATOM   1269  HB2LSER X  81      12.851   3.234  14.752  0.00  0.00           H  
ATOM   1270  HB3LSER X  81      13.602   4.142  16.081  0.00  0.00           H  
ATOM   1271  HG LSER X  81      10.980   3.138  15.807  0.00  0.00           H  
ATOM   1272  N  LASP X  82      13.233   5.642  12.523  0.00  0.00           N  
ATOM   1273  CA LASP X  82      14.229   5.767  11.457  0.00  0.00           C  
ATOM   1274  C  LASP X  82      13.648   6.528  10.254  0.00  0.00           C  
ATOM   1275  O  LASP X  82      14.016   7.679  10.014  0.00  0.00           O  
ATOM   1276  CB LASP X  82      14.718   4.344  11.122  0.00  0.00           C  
ATOM   1277  CG LASP X  82      15.704   4.241   9.962  0.00  0.00           C  
ATOM   1278  OD1LASP X  82      15.329   4.559   8.816  0.00  0.00           O  
ATOM   1279  OD2LASP X  82      16.836   3.753  10.181  0.00  0.00           O1-
ATOM   1280  H  LASP X  82      12.343   5.235  12.263  0.00  0.00           H  
ATOM   1281  HA LASP X  82      15.085   6.343  11.812  0.00  0.00           H  
ATOM   1282  HB2LASP X  82      15.168   3.906  12.014  0.00  0.00           H  
ATOM   1283  HB3LASP X  82      13.854   3.734  10.863  0.00  0.00           H  
ATOM   1284  N  LLEU X  83      12.695   5.936   9.526  0.00  0.00           N  
ATOM   1285  CA LLEU X  83      12.300   6.457   8.214  0.00  0.00           C  
ATOM   1286  C  LLEU X  83      11.628   7.837   8.269  0.00  0.00           C  
ATOM   1287  O  LLEU X  83      11.949   8.682   7.440  0.00  0.00           O  
ATOM   1288  CB LLEU X  83      11.433   5.417   7.495  0.00  0.00           C  
ATOM   1289  CG LLEU X  83      11.012   5.818   6.069  0.00  0.00           C  
ATOM   1290  CD1LLEU X  83      12.174   5.954   5.090  0.00  0.00           C  
ATOM   1291  CD2LLEU X  83      10.047   4.769   5.531  0.00  0.00           C  
ATOM   1292  H  LLEU X  83      12.440   4.988   9.765  0.00  0.00           H  
ATOM   1293  HA LLEU X  83      13.217   6.582   7.638  0.00  0.00           H  
ATOM   1294  HB2LLEU X  83      11.984   4.481   7.451  0.00  0.00           H  
ATOM   1295  HB3LLEU X  83      10.534   5.255   8.089  0.00  0.00           H  
ATOM   1296  HG LLEU X  83      10.494   6.771   6.099  0.00  0.00           H  
ATOM   1297 HD11LLEU X  83      11.804   6.290   4.124  0.00  0.00           H  
ATOM   1298 HD12LLEU X  83      12.887   6.695   5.446  0.00  0.00           H  
ATOM   1299 HD13LLEU X  83      12.671   4.994   4.964  0.00  0.00           H  
ATOM   1300 HD21LLEU X  83       9.673   5.079   4.558  0.00  0.00           H  
ATOM   1301 HD22LLEU X  83      10.546   3.806   5.442  0.00  0.00           H  
ATOM   1302 HD23LLEU X  83       9.208   4.675   6.217  0.00  0.00           H  
ATOM   1303  N  LMET X  84      10.742   8.111   9.236  0.00  0.00           N  
ATOM   1304  CA LMET X  84      10.191   9.467   9.417  0.00  0.00           C  
ATOM   1305  C  LMET X  84      11.266  10.479   9.829  0.00  0.00           C  
ATOM   1306  O  LMET X  84      11.254  11.613   9.355  0.00  0.00           O  
ATOM   1307  CB LMET X  84       9.043   9.487  10.436  0.00  0.00           C  
ATOM   1308  CG LMET X  84       7.732   8.982   9.825  0.00  0.00           C  
ATOM   1309  SD LMET X  84       6.242   9.488  10.720  0.00  0.00           S  
ATOM   1310  CE LMET X  84       6.446   8.521  12.233  0.00  0.00           C  
ATOM   1311  H  LMET X  84      10.482   7.372   9.883  0.00  0.00           H  
ATOM   1312  HA LMET X  84       9.803   9.818   8.461  0.00  0.00           H  
ATOM   1313  HB2LMET X  84       9.305   8.899  11.316  0.00  0.00           H  
ATOM   1314  HB3LMET X  84       8.880  10.520  10.750  0.00  0.00           H  
ATOM   1315  HG2LMET X  84       7.642   9.394   8.820  0.00  0.00           H  
ATOM   1316  HG3LMET X  84       7.761   7.895   9.753  0.00  0.00           H  
ATOM   1317  HE1LMET X  84       5.626   8.734  12.916  0.00  0.00           H  
ATOM   1318  HE2LMET X  84       6.459   7.461  11.987  0.00  0.00           H  
ATOM   1319  HE3LMET X  84       7.384   8.780  12.716  0.00  0.00           H  
ATOM   1320  N  LTHR X  85      12.225  10.074  10.663  0.00  0.00           N  
ATOM   1321  CA LTHR X  85      13.354  10.921  11.089  0.00  0.00           C  
ATOM   1322  C  LTHR X  85      14.251  11.282   9.901  0.00  0.00           C  
ATOM   1323  O  LTHR X  85      14.820  12.376   9.848  0.00  0.00           O  
ATOM   1324  CB LTHR X  85      14.165  10.207  12.185  0.00  0.00           C  
ATOM   1325  CG2LTHR X  85      15.120  11.140  12.923  0.00  0.00           C  
ATOM   1326  OG1LTHR X  85      13.265   9.692  13.141  0.00  0.00           O  
ATOM   1327  H  LTHR X  85      12.208   9.122  11.005  0.00  0.00           H  
ATOM   1328  HA LTHR X  85      12.961  11.849  11.502  0.00  0.00           H  
ATOM   1329  HB LTHR X  85      14.733   9.384  11.754  0.00  0.00           H  
ATOM   1330  HG1LTHR X  85      13.786   9.308  13.873  0.00  0.00           H  
ATOM   1331 HG21LTHR X  85      15.634  10.593  13.714  0.00  0.00           H  
ATOM   1332 HG22LTHR X  85      15.867  11.532  12.235  0.00  0.00           H  
ATOM   1333 HG23LTHR X  85      14.568  11.971  13.363  0.00  0.00           H  
ATOM   1334  N  LARG X  86      14.342  10.397   8.901  0.00  0.00           N  
ATOM   1335  CA LARG X  86      15.018  10.645   7.620  0.00  0.00           C  
ATOM   1336  C  LARG X  86      14.186  11.441   6.617  0.00  0.00           C  
ATOM   1337  O  LARG X  86      14.740  12.323   5.966  0.00  0.00           O  
ATOM   1338  CB LARG X  86      15.478   9.306   7.025  0.00  0.00           C  
ATOM   1339  CG LARG X  86      16.600   8.721   7.892  0.00  0.00           C  
ATOM   1340  CD LARG X  86      17.302   7.526   7.254  0.00  0.00           C  
ATOM   1341  NE LARG X  86      16.411   6.375   7.096  0.00  0.00           N  
ATOM   1342  CZ LARG X  86      15.847   5.916   6.003  0.00  0.00           C  
ATOM   1343  NH1LARG X  86      15.970   6.462   4.836  0.00  0.00           N1+
ATOM   1344  NH2LARG X  86      15.120   4.853   6.081  0.00  0.00           N  
ATOM   1345  H  LARG X  86      13.927   9.482   9.055  0.00  0.00           H  
ATOM   1346  HA LARG X  86      15.904  11.257   7.786  0.00  0.00           H  
ATOM   1347  HB2LARG X  86      14.642   8.608   6.968  0.00  0.00           H  
ATOM   1348  HB3LARG X  86      15.861   9.477   6.019  0.00  0.00           H  
ATOM   1349  HG2LARG X  86      17.346   9.496   8.041  0.00  0.00           H  
ATOM   1350  HG3LARG X  86      16.213   8.427   8.867  0.00  0.00           H  
ATOM   1351  HD2LARG X  86      17.728   7.820   6.300  0.00  0.00           H  
ATOM   1352  HD3LARG X  86      18.122   7.235   7.907  0.00  0.00           H  
ATOM   1353  HE LARG X  86      16.194   5.832   7.930  0.00  0.00           H  
ATOM   1354 HH11LARG X  86      16.638   7.197   4.674  0.00  0.00           H  
ATOM   1355 HH12LARG X  86      15.427   6.079   4.061  0.00  0.00           H  
ATOM   1356 HH21LARG X  86      14.991   4.453   7.010  0.00  0.00           H  
ATOM   1357 HH22LARG X  86      14.795   4.429   5.209  0.00  0.00           H  
ATOM   1358  N  LLYS X  87      12.890  11.150   6.464  0.00  0.00           N  
ATOM   1359  CA LLYS X  87      12.063  11.644   5.348  0.00  0.00           C  
ATOM   1360  C  LLYS X  87      10.630  11.964   5.773  0.00  0.00           C  
ATOM   1361  O  LLYS X  87       9.935  11.097   6.308  0.00  0.00           O  
ATOM   1362  CB LLYS X  87      12.060  10.613   4.198  0.00  0.00           C  
ATOM   1363  CG LLYS X  87      13.473  10.363   3.648  0.00  0.00           C  
ATOM   1364  CD LLYS X  87      13.512   9.406   2.457  0.00  0.00           C  
ATOM   1365  CE LLYS X  87      14.980   9.219   2.056  0.00  0.00           C  
ATOM   1366  NZ LLYS X  87      15.131   8.149   1.051  0.00  0.00           N1+
ATOM   1367  H  LLYS X  87      12.507  10.403   7.035  0.00  0.00           H  
ATOM   1368  HA LLYS X  87      12.498  12.566   4.966  0.00  0.00           H  
ATOM   1369  HB2LLYS X  87      11.641   9.669   4.554  0.00  0.00           H  
ATOM   1370  HB3LLYS X  87      11.429  10.988   3.390  0.00  0.00           H  
ATOM   1371  HG2LLYS X  87      13.906  11.318   3.355  0.00  0.00           H  
ATOM   1372  HG3LLYS X  87      14.090   9.924   4.430  0.00  0.00           H  
ATOM   1373  HD2LLYS X  87      13.084   8.446   2.754  0.00  0.00           H  
ATOM   1374  HD3LLYS X  87      12.944   9.821   1.623  0.00  0.00           H  
ATOM   1375  HE2LLYS X  87      15.371  10.163   1.668  0.00  0.00           H  
ATOM   1376  HE3LLYS X  87      15.555   8.953   2.948  0.00  0.00           H  
ATOM   1377  HZ1LLYS X  87      16.106   7.992   0.821  0.00  0.00           H  
ATOM   1378  HZ2LLYS X  87      14.763   7.274   1.427  0.00  0.00           H  
ATOM   1379  HZ3LLYS X  87      14.679   8.385   0.174  0.00  0.00           H  
ATOM   1380  N  LSER X  88      10.154  13.164   5.438  0.00  0.00           N  
ATOM   1381  CA LSER X  88       8.718  13.481   5.444  0.00  0.00           C  
ATOM   1382  C  LSER X  88       7.994  12.571   4.454  0.00  0.00           C  
ATOM   1383  O  LSER X  88       8.263  12.623   3.255  0.00  0.00           O  
ATOM   1384  CB LSER X  88       8.463  14.935   5.041  0.00  0.00           C  
ATOM   1385  OG LSER X  88       8.978  15.822   6.014  0.00  0.00           O  
ATOM   1386  H  LSER X  88      10.786  13.828   5.004  0.00  0.00           H  
ATOM   1387  HA LSER X  88       8.313  13.321   6.443  0.00  0.00           H  
ATOM   1388  HB2LSER X  88       8.938  15.133   4.079  0.00  0.00           H  
ATOM   1389  HB3LSER X  88       7.389  15.101   4.942  0.00  0.00           H  
ATOM   1390  HG LSER X  88       9.085  16.681   5.562  0.00  0.00           H  
ATOM   1391  N  LHID X  89       7.120  11.709   4.968  0.00  0.00           N  
ATOM   1392  CA LHID X  89       6.320  10.761   4.200  0.00  0.00           C  
ATOM   1393  C  LHID X  89       5.154  10.247   5.062  0.00  0.00           C  
ATOM   1394  O  LHID X  89       5.185  10.353   6.291  0.00  0.00           O  
ATOM   1395  CB LHID X  89       7.203   9.592   3.729  0.00  0.00           C  
ATOM   1396  CG LHID X  89       7.506   8.593   4.814  0.00  0.00           C  
ATOM   1397  CD2LHID X  89       6.860   7.404   4.995  0.00  0.00           C  
ATOM   1398  ND1LHID X  89       8.322   8.782   5.904  0.00  0.00           N  
ATOM   1399  CE1LHID X  89       8.175   7.725   6.714  0.00  0.00           C  
ATOM   1400  NE2LHID X  89       7.278   6.860   6.212  0.00  0.00           N  
ATOM   1401  H  LHID X  89       6.927  11.751   5.958  0.00  0.00           H  
ATOM   1402  HA LHID X  89       5.911  11.275   3.329  0.00  0.00           H  
ATOM   1403  HB2LHID X  89       6.686   9.074   2.923  0.00  0.00           H  
ATOM   1404  HB3LHID X  89       8.141   9.968   3.319  0.00  0.00           H  
ATOM   1405  HD1LHID X  89       8.931   9.587   6.066  0.00  0.00           H  
ATOM   1406  HD2LHID X  89       6.105   7.002   4.341  0.00  0.00           H  
ATOM   1407  HE1LHID X  89       8.710   7.580   7.643  0.00  0.00           H  
ATOM   1408  N  LASP X  90       4.154   9.621   4.438  0.00  0.00           N  
ATOM   1409  CA LASP X  90       2.914   9.167   5.081  0.00  0.00           C  
ATOM   1410  C  LASP X  90       2.535   7.705   4.853  0.00  0.00           C  
ATOM   1411  O  LASP X  90       1.708   7.196   5.602  0.00  0.00           O  
ATOM   1412  CB LASP X  90       1.768  10.122   4.737  0.00  0.00           C  
ATOM   1413  CG LASP X  90       1.935  11.421   5.514  0.00  0.00           C  
ATOM   1414  OD1LASP X  90       1.915  11.372   6.767  0.00  0.00           O  
ATOM   1415  OD2LASP X  90       2.087  12.491   4.893  0.00  0.00           O1-
ATOM   1416  H  LASP X  90       4.221   9.530   3.429  0.00  0.00           H  
ATOM   1417  HA LASP X  90       3.046   9.220   6.158  0.00  0.00           H  
ATOM   1418  HB2LASP X  90       1.743  10.310   3.661  0.00  0.00           H  
ATOM   1419  HB3LASP X  90       0.818   9.673   5.026  0.00  0.00           H  
ATOM   1420  N  LASN X  91       3.171   6.978   3.934  0.00  0.00           N  
ATOM   1421  CA LASN X  91       3.167   5.515   4.005  0.00  0.00           C  
ATOM   1422  C  LASN X  91       4.518   4.928   3.591  0.00  0.00           C  
ATOM   1423  O  LASN X  91       5.184   5.473   2.712  0.00  0.00           O  
ATOM   1424  CB LASN X  91       1.980   4.930   3.219  0.00  0.00           C  
ATOM   1425  CG LASN X  91       1.700   3.499   3.641  0.00  0.00           C  
ATOM   1426  ND2LASN X  91       0.695   3.264   4.448  0.00  0.00           N  
ATOM   1427  OD1LASN X  91       2.406   2.581   3.268  0.00  0.00           O  
ATOM   1428  H  LASN X  91       3.821   7.430   3.298  0.00  0.00           H  
ATOM   1429  HA LASN X  91       3.025   5.241   5.047  0.00  0.00           H  
ATOM   1430  HB2LASN X  91       1.088   5.523   3.408  0.00  0.00           H  
ATOM   1431  HB3LASN X  91       2.196   4.948   2.152  0.00  0.00           H  
ATOM   1432 HD21LASN X  91       0.558   2.317   4.769  0.00  0.00           H  
ATOM   1433 HD22LASN X  91       0.106   4.004   4.800  0.00  0.00           H  
ATOM   1434  N  LALA X  92       4.922   3.828   4.221  0.00  0.00           N  
ATOM   1435  CA LALA X  92       6.060   3.025   3.794  0.00  0.00           C  
ATOM   1436  C  LALA X  92       5.592   1.612   3.431  0.00  0.00           C  
ATOM   1437  O  LALA X  92       5.036   0.921   4.283  0.00  0.00           O  
ATOM   1438  CB LALA X  92       7.116   3.026   4.901  0.00  0.00           C  
ATOM   1439  H  LALA X  92       4.312   3.429   4.921  0.00  0.00           H  
ATOM   1440  HA LALA X  92       6.513   3.476   2.916  0.00  0.00           H  
ATOM   1441  HB1LALA X  92       8.032   2.562   4.536  0.00  0.00           H  
ATOM   1442  HB2LALA X  92       7.320   4.055   5.193  0.00  0.00           H  
ATOM   1443  HB3LALA X  92       6.757   2.468   5.765  0.00  0.00           H  
ATOM   1444  N  LLEU X  93       5.837   1.169   2.195  0.00  0.00           N  
ATOM   1445  CA LLEU X  93       5.546  -0.201   1.761  0.00  0.00           C  
ATOM   1446  C  LLEU X  93       6.828  -1.020   1.599  0.00  0.00           C  
ATOM   1447  O  LLEU X  93       7.703  -0.652   0.817  0.00  0.00           O  
ATOM   1448  CB LLEU X  93       4.728  -0.211   0.462  0.00  0.00           C  
ATOM   1449  CG LLEU X  93       3.294   0.334   0.583  0.00  0.00           C  
ATOM   1450  CD1LLEU X  93       2.631   0.239  -0.788  0.00  0.00           C  
ATOM   1451  CD2LLEU X  93       2.436  -0.460   1.564  0.00  0.00           C  
ATOM   1452  H  LLEU X  93       6.305   1.795   1.546  0.00  0.00           H  
ATOM   1453  HA LLEU X  93       4.950  -0.694   2.523  0.00  0.00           H  
ATOM   1454  HB2LLEU X  93       5.266   0.367  -0.290  0.00  0.00           H  
ATOM   1455  HB3LLEU X  93       4.669  -1.243   0.111  0.00  0.00           H  
ATOM   1456  HG LLEU X  93       3.315   1.377   0.893  0.00  0.00           H  
ATOM   1457 HD11LLEU X  93       1.628   0.649  -0.726  0.00  0.00           H  
ATOM   1458 HD12LLEU X  93       3.206   0.806  -1.519  0.00  0.00           H  
ATOM   1459 HD13LLEU X  93       2.564  -0.804  -1.092  0.00  0.00           H  
ATOM   1460 HD21LLEU X  93       1.398  -0.132   1.506  0.00  0.00           H  
ATOM   1461 HD22LLEU X  93       2.496  -1.527   1.357  0.00  0.00           H  
ATOM   1462 HD23LLEU X  93       2.784  -0.250   2.572  0.00  0.00           H  
ATOM   1463  N  LLEU X  94       6.913  -2.154   2.294  0.00  0.00           N  
ATOM   1464  CA LLEU X  94       7.965  -3.150   2.100  0.00  0.00           C  
ATOM   1465  C  LLEU X  94       7.655  -3.988   0.847  0.00  0.00           C  
ATOM   1466  O  LLEU X  94       6.784  -4.858   0.886  0.00  0.00           O  
ATOM   1467  CB LLEU X  94       8.073  -4.009   3.374  0.00  0.00           C  
ATOM   1468  CG LLEU X  94       9.345  -4.871   3.446  0.00  0.00           C  
ATOM   1469  CD1LLEU X  94      10.579  -4.008   3.718  0.00  0.00           C  
ATOM   1470  CD2LLEU X  94       9.220  -5.889   4.579  0.00  0.00           C  
ATOM   1471  H  LLEU X  94       6.163  -2.375   2.943  0.00  0.00           H  
ATOM   1472  HA LLEU X  94       8.908  -2.628   1.951  0.00  0.00           H  
ATOM   1473  HB2LLEU X  94       8.042  -3.367   4.254  0.00  0.00           H  
ATOM   1474  HB3LLEU X  94       7.205  -4.663   3.417  0.00  0.00           H  
ATOM   1475  HG LLEU X  94       9.476  -5.412   2.509  0.00  0.00           H  
ATOM   1476 HD11LLEU X  94      11.442  -4.638   3.927  0.00  0.00           H  
ATOM   1477 HD12LLEU X  94      10.803  -3.403   2.842  0.00  0.00           H  
ATOM   1478 HD13LLEU X  94      10.407  -3.361   4.577  0.00  0.00           H  
ATOM   1479 HD21LLEU X  94      10.114  -6.512   4.613  0.00  0.00           H  
ATOM   1480 HD22LLEU X  94       9.100  -5.371   5.531  0.00  0.00           H  
ATOM   1481 HD23LLEU X  94       8.357  -6.530   4.403  0.00  0.00           H  
ATOM   1482  N  LPHE X  95       8.329  -3.714  -0.270  0.00  0.00           N  
ATOM   1483  CA LPHE X  95       8.252  -4.534  -1.486  0.00  0.00           C  
ATOM   1484  C  LPHE X  95       9.297  -5.646  -1.397  0.00  0.00           C  
ATOM   1485  O  LPHE X  95      10.489  -5.366  -1.256  0.00  0.00           O  
ATOM   1486  CB LPHE X  95       8.482  -3.684  -2.746  0.00  0.00           C  
ATOM   1487  CG LPHE X  95       7.275  -2.950  -3.310  0.00  0.00           C  
ATOM   1488  CD1LPHE X  95       6.259  -2.431  -2.481  0.00  0.00           C  
ATOM   1489  CD2LPHE X  95       7.177  -2.782  -4.705  0.00  0.00           C  
ATOM   1490  CE1LPHE X  95       5.152  -1.774  -3.046  0.00  0.00           C  
ATOM   1491  CE2LPHE X  95       6.079  -2.109  -5.267  0.00  0.00           C  
ATOM   1492  CZ LPHE X  95       5.061  -1.615  -4.437  0.00  0.00           C  
ATOM   1493  H  LPHE X  95       9.073  -3.024  -0.210  0.00  0.00           H  
ATOM   1494  HA LPHE X  95       7.267  -4.998  -1.561  0.00  0.00           H  
ATOM   1495  HB2LPHE X  95       9.285  -2.970  -2.559  0.00  0.00           H  
ATOM   1496  HB3LPHE X  95       8.832  -4.359  -3.526  0.00  0.00           H  
ATOM   1497  HD1LPHE X  95       6.318  -2.531  -1.408  0.00  0.00           H  
ATOM   1498  HD2LPHE X  95       7.955  -3.163  -5.349  0.00  0.00           H  
ATOM   1499  HE1LPHE X  95       4.376  -1.382  -2.409  0.00  0.00           H  
ATOM   1500  HE2LPHE X  95       6.022  -1.957  -6.333  0.00  0.00           H  
ATOM   1501  HZ LPHE X  95       4.220  -1.096  -4.868  0.00  0.00           H  
ATOM   1502  N  LTHR X  96       8.859  -6.904  -1.478  0.00  0.00           N  
ATOM   1503  CA LTHR X  96       9.698  -8.029  -1.049  0.00  0.00           C  
ATOM   1504  C  LTHR X  96       9.445  -9.351  -1.779  0.00  0.00           C  
ATOM   1505  O  LTHR X  96       8.309  -9.723  -2.057  0.00  0.00           O  
ATOM   1506  CB LTHR X  96       9.549  -8.201   0.469  0.00  0.00           C  
ATOM   1507  CG2LTHR X  96       8.130  -8.487   0.949  0.00  0.00           C  
ATOM   1508  OG1LTHR X  96      10.345  -9.271   0.892  0.00  0.00           O  
ATOM   1509  H  LTHR X  96       7.861  -7.070  -1.573  0.00  0.00           H  
ATOM   1510  HA LTHR X  96      10.737  -7.766  -1.238  0.00  0.00           H  
ATOM   1511  HB LTHR X  96       9.898  -7.292   0.961  0.00  0.00           H  
ATOM   1512  HG1LTHR X  96      11.267  -8.945   0.825  0.00  0.00           H  
ATOM   1513 HG21LTHR X  96       8.142  -8.561   2.034  0.00  0.00           H  
ATOM   1514 HG22LTHR X  96       7.461  -7.675   0.668  0.00  0.00           H  
ATOM   1515 HG23LTHR X  96       7.770  -9.423   0.524  0.00  0.00           H  
ATOM   1516  N  LASP X  97      10.522 -10.099  -2.039  0.00  0.00           N  
ATOM   1517  CA LASP X  97      10.480 -11.507  -2.464  0.00  0.00           C  
ATOM   1518  C  LASP X  97      10.306 -12.491  -1.280  0.00  0.00           C  
ATOM   1519  O  LASP X  97      10.389 -13.709  -1.480  0.00  0.00           O  
ATOM   1520  CB LASP X  97      11.759 -11.868  -3.245  0.00  0.00           C  
ATOM   1521  CG LASP X  97      11.933 -11.233  -4.625  0.00  0.00           C  
ATOM   1522  OD1LASP X  97      10.979 -10.663  -5.196  0.00  0.00           O  
ATOM   1523  OD2LASP X  97      13.041 -11.395  -5.187  0.00  0.00           O1-
ATOM   1524  H  LASP X  97      11.418  -9.711  -1.788  0.00  0.00           H  
ATOM   1525  HA LASP X  97       9.625 -11.650  -3.128  0.00  0.00           H  
ATOM   1526  HB2LASP X  97      12.616 -11.613  -2.629  0.00  0.00           H  
ATOM   1527  HB3LASP X  97      11.793 -12.944  -3.402  0.00  0.00           H  
ATOM   1528  N  LMET X  98      10.133 -12.011  -0.041  0.00  0.00           N  
ATOM   1529  CA LMET X  98       9.972 -12.850   1.151  0.00  0.00           C  
ATOM   1530  C  LMET X  98       8.719 -13.721   1.040  0.00  0.00           C  
ATOM   1531  O  LMET X  98       7.603 -13.212   0.961  0.00  0.00           O  
ATOM   1532  CB LMET X  98       9.930 -11.994   2.433  0.00  0.00           C  
ATOM   1533  CG LMET X  98       9.640 -12.813   3.703  0.00  0.00           C  
ATOM   1534  SD LMET X  98      10.715 -14.251   3.998  0.00  0.00           S  
ATOM   1535  CE LMET X  98      12.286 -13.448   4.419  0.00  0.00           C  
ATOM   1536  H  LMET X  98      10.065 -11.007   0.092  0.00  0.00           H  
ATOM   1537  HA LMET X  98      10.840 -13.500   1.232  0.00  0.00           H  
ATOM   1538  HB2LMET X  98      10.882 -11.479   2.554  0.00  0.00           H  
ATOM   1539  HB3LMET X  98       9.149 -11.241   2.333  0.00  0.00           H  
ATOM   1540  HG2LMET X  98       9.702 -12.149   4.565  0.00  0.00           H  
ATOM   1541  HG3LMET X  98       8.610 -13.168   3.653  0.00  0.00           H  
ATOM   1542  HE1LMET X  98      13.067 -14.203   4.509  0.00  0.00           H  
ATOM   1543  HE2LMET X  98      12.566 -12.735   3.644  0.00  0.00           H  
ATOM   1544  HE3LMET X  98      12.187 -12.928   5.371  0.00  0.00           H  
ATOM   1545  N  LARG X  99       8.901 -15.044   1.096  0.00  0.00           N  
ATOM   1546  CA LARG X  99       7.803 -15.991   1.308  0.00  0.00           C  
ATOM   1547  C  LARG X  99       7.262 -15.806   2.723  0.00  0.00           C  
ATOM   1548  O  LARG X  99       7.857 -16.308   3.676  0.00  0.00           O  
ATOM   1549  CB LARG X  99       8.305 -17.424   1.037  0.00  0.00           C  
ATOM   1550  CG LARG X  99       7.400 -18.562   1.542  0.00  0.00           C  
ATOM   1551  CD LARG X  99       5.952 -18.479   1.050  0.00  0.00           C  
ATOM   1552  NE LARG X  99       5.086 -19.352   1.856  0.00  0.00           N  
ATOM   1553  CZ LARG X  99       3.817 -19.617   1.624  0.00  0.00           C  
ATOM   1554  NH1LARG X  99       3.117 -20.358   2.430  0.00  0.00           N1+
ATOM   1555  NH2LARG X  99       3.189 -19.180   0.573  0.00  0.00           N  
ATOM   1556  H  LARG X  99       9.850 -15.388   1.147  0.00  0.00           H  
ATOM   1557  HA LARG X  99       6.997 -15.756   0.612  0.00  0.00           H  
ATOM   1558  HB2LARG X  99       8.439 -17.544  -0.037  0.00  0.00           H  
ATOM   1559  HB3LARG X  99       9.279 -17.548   1.513  0.00  0.00           H  
ATOM   1560  HG2LARG X  99       7.823 -19.514   1.221  0.00  0.00           H  
ATOM   1561  HG3LARG X  99       7.406 -18.560   2.632  0.00  0.00           H  
ATOM   1562  HD2LARG X  99       5.583 -17.456   1.138  0.00  0.00           H  
ATOM   1563  HD3LARG X  99       5.920 -18.775  -0.000  0.00  0.00           H  
ATOM   1564  HE LARG X  99       5.500 -19.766   2.685  0.00  0.00           H  
ATOM   1565 HH11LARG X  99       3.530 -20.726   3.281  0.00  0.00           H  
ATOM   1566 HH12LARG X  99       2.192 -20.637   2.129  0.00  0.00           H  
ATOM   1567 HH21LARG X  99       3.674 -18.597  -0.089  0.00  0.00           H  
ATOM   1568 HH22LARG X  99       2.256 -19.523   0.396  0.00  0.00           H  
ATOM   1569  N  LPHE X 100       6.135 -15.119   2.866  0.00  0.00           N  
ATOM   1570  CA LPHE X 100       5.357 -15.146   4.103  0.00  0.00           C  
ATOM   1571  C  LPHE X 100       4.421 -16.359   4.128  0.00  0.00           C  
ATOM   1572  O  LPHE X 100       3.866 -16.755   3.100  0.00  0.00           O  
ATOM   1573  CB LPHE X 100       4.595 -13.837   4.302  0.00  0.00           C  
ATOM   1574  CG LPHE X 100       5.455 -12.594   4.275  0.00  0.00           C  
ATOM   1575  CD1LPHE X 100       6.237 -12.244   5.392  0.00  0.00           C  
ATOM   1576  CD2LPHE X 100       5.477 -11.788   3.124  0.00  0.00           C  
ATOM   1577  CE1LPHE X 100       7.055 -11.102   5.348  0.00  0.00           C  
ATOM   1578  CE2LPHE X 100       6.286 -10.642   3.087  0.00  0.00           C  
ATOM   1579  CZ LPHE X 100       7.083 -10.302   4.195  0.00  0.00           C  
ATOM   1580  H  LPHE X 100       5.742 -14.655   2.057  0.00  0.00           H  
ATOM   1581  HA LPHE X 100       6.039 -15.244   4.941  0.00  0.00           H  
ATOM   1582  HB2LPHE X 100       3.837 -13.759   3.524  0.00  0.00           H  
ATOM   1583  HB3LPHE X 100       4.094 -13.881   5.268  0.00  0.00           H  
ATOM   1584  HD1LPHE X 100       6.217 -12.855   6.281  0.00  0.00           H  
ATOM   1585  HD2LPHE X 100       4.879 -12.056   2.263  0.00  0.00           H  
ATOM   1586  HE1LPHE X 100       7.673 -10.848   6.196  0.00  0.00           H  
ATOM   1587  HE2LPHE X 100       6.292 -10.034   2.198  0.00  0.00           H  
ATOM   1588  HZ LPHE X 100       7.718  -9.428   4.162  0.00  0.00           H  
ATOM   1589  N  LASP X 101       4.253 -16.978   5.298  0.00  0.00           N  
ATOM   1590  CA LASP X 101       3.312 -18.091   5.443  0.00  0.00           C  
ATOM   1591  C  LASP X 101       1.857 -17.604   5.608  0.00  0.00           C  
ATOM   1592  O  LASP X 101       1.552 -16.447   5.320  0.00  0.00           O  
ATOM   1593  CB LASP X 101       3.786 -19.091   6.505  0.00  0.00           C  
ATOM   1594  CG LASP X 101       3.307 -20.488   6.104  0.00  0.00           C  
ATOM   1595  OD1LASP X 101       2.294 -20.964   6.672  0.00  0.00           O  
ATOM   1596  OD2LASP X 101       3.825 -21.036   5.103  0.00  0.00           O1-
ATOM   1597  H  LASP X 101       4.667 -16.567   6.129  0.00  0.00           H  
ATOM   1598  HA LASP X 101       3.326 -18.629   4.497  0.00  0.00           H  
ATOM   1599  HB2LASP X 101       4.877 -19.101   6.540  0.00  0.00           H  
ATOM   1600  HB3LASP X 101       3.404 -18.811   7.488  0.00  0.00           H  
ATOM   1601  N  LLEU X 102       0.917 -18.505   5.928  0.00  0.00           N  
ATOM   1602  CA LLEU X 102      -0.530 -18.297   5.720  0.00  0.00           C  
ATOM   1603  C  LLEU X 102      -0.866 -17.943   4.252  0.00  0.00           C  
ATOM   1604  O  LLEU X 102      -1.906 -17.352   3.959  0.00  0.00           O  
ATOM   1605  CB LLEU X 102      -1.091 -17.279   6.738  0.00  0.00           C  
ATOM   1606  CG LLEU X 102      -0.915 -17.691   8.205  0.00  0.00           C  
ATOM   1607  CD1LLEU X 102      -1.008 -16.473   9.117  0.00  0.00           C  
ATOM   1608  CD2LLEU X 102      -1.993 -18.690   8.616  0.00  0.00           C  
ATOM   1609  H  LLEU X 102       1.220 -19.426   6.222  0.00  0.00           H  
ATOM   1610  HA LLEU X 102      -1.024 -19.250   5.910  0.00  0.00           H  
ATOM   1611  HB2LLEU X 102      -0.601 -16.320   6.583  0.00  0.00           H  
ATOM   1612  HB3LLEU X 102      -2.151 -17.135   6.550  0.00  0.00           H  
ATOM   1613  HG LLEU X 102       0.066 -18.140   8.353  0.00  0.00           H  
ATOM   1614 HD11LLEU X 102      -0.855 -16.788  10.147  0.00  0.00           H  
ATOM   1615 HD12LLEU X 102      -0.233 -15.753   8.856  0.00  0.00           H  
ATOM   1616 HD13LLEU X 102      -1.986 -16.003   9.028  0.00  0.00           H  
ATOM   1617 HD21LLEU X 102      -1.795 -19.034   9.628  0.00  0.00           H  
ATOM   1618 HD22LLEU X 102      -2.977 -18.220   8.583  0.00  0.00           H  
ATOM   1619 HD23LLEU X 102      -1.991 -19.547   7.946  0.00  0.00           H  
ATOM   1620  N  LASN X 103       0.056 -18.272   3.334  0.00  0.00           N  
ATOM   1621  CA LASN X 103       0.080 -17.822   1.944  0.00  0.00           C  
ATOM   1622  C  LASN X 103      -0.133 -16.309   1.807  0.00  0.00           C  
ATOM   1623  O  LASN X 103      -0.865 -15.877   0.917  0.00  0.00           O  
ATOM   1624  CB LASN X 103      -0.883 -18.677   1.101  0.00  0.00           C  
ATOM   1625  CG LASN X 103      -0.492 -20.132   1.064  0.00  0.00           C  
ATOM   1626  ND2LASN X 103      -1.446 -21.027   1.113  0.00  0.00           N  
ATOM   1627  OD1LASN X 103       0.679 -20.481   1.026  0.00  0.00           O  
ATOM   1628  H  LASN X 103       0.870 -18.754   3.675  0.00  0.00           H  
ATOM   1629  HA LASN X 103       1.090 -17.983   1.571  0.00  0.00           H  
ATOM   1630  HB2LASN X 103      -1.883 -18.590   1.520  0.00  0.00           H  
ATOM   1631  HB3LASN X 103      -0.903 -18.314   0.074  0.00  0.00           H  
ATOM   1632 HD21LASN X 103      -1.196 -21.983   0.877  0.00  0.00           H  
ATOM   1633 HD22LASN X 103      -2.421 -20.736   1.096  0.00  0.00           H  
ATOM   1634  N  LTHR X 104       0.462 -15.513   2.704  0.00  0.00           N  
ATOM   1635  CA LTHR X 104       0.233 -14.069   2.703  0.00  0.00           C  
ATOM   1636  C  LTHR X 104       0.972 -13.365   1.566  0.00  0.00           C  
ATOM   1637  O  LTHR X 104       2.193 -13.241   1.559  0.00  0.00           O  
ATOM   1638  CB LTHR X 104       0.436 -13.381   4.062  0.00  0.00           C  
ATOM   1639  CG2LTHR X 104      -0.773 -13.590   4.965  0.00  0.00           C  
ATOM   1640  OG1LTHR X 104       1.556 -13.830   4.776  0.00  0.00           O  
ATOM   1641  H  LTHR X 104       1.078 -15.908   3.404  0.00  0.00           H  
ATOM   1642  HA LTHR X 104      -0.819 -13.964   2.500  0.00  0.00           H  
ATOM   1643  HB LTHR X 104       0.545 -12.309   3.897  0.00  0.00           H  
ATOM   1644  HG1LTHR X 104       1.453 -14.778   4.974  0.00  0.00           H  
ATOM   1645 HG21LTHR X 104      -0.575 -13.151   5.943  0.00  0.00           H  
ATOM   1646 HG22LTHR X 104      -1.633 -13.092   4.519  0.00  0.00           H  
ATOM   1647 HG23LTHR X 104      -0.986 -14.652   5.068  0.00  0.00           H  
ATOM   1648  N  LLEU X 105       0.205 -12.865   0.593  0.00  0.00           N  
ATOM   1649  CA LLEU X 105       0.710 -12.064  -0.534  0.00  0.00           C  
ATOM   1650  C  LLEU X 105       0.998 -10.602  -0.121  0.00  0.00           C  
ATOM   1651  O  LLEU X 105       1.426  -9.782  -0.930  0.00  0.00           O  
ATOM   1652  CB LLEU X 105      -0.276 -12.172  -1.717  0.00  0.00           C  
ATOM   1653  CG LLEU X 105      -0.052 -13.408  -2.612  0.00  0.00           C  
ATOM   1654  CD1LLEU X 105      -0.287 -14.746  -1.920  0.00  0.00           C  
ATOM   1655  CD2LLEU X 105      -0.993 -13.356  -3.815  0.00  0.00           C  
ATOM   1656  H  LLEU X 105      -0.800 -12.989   0.692  0.00  0.00           H  
ATOM   1657  HA LLEU X 105       1.669 -12.479  -0.846  0.00  0.00           H  
ATOM   1658  HB2LLEU X 105      -1.303 -12.166  -1.347  0.00  0.00           H  
ATOM   1659  HB3LLEU X 105      -0.148 -11.292  -2.347  0.00  0.00           H  
ATOM   1660  HG LLEU X 105       0.971 -13.391  -2.979  0.00  0.00           H  
ATOM   1661 HD11LLEU X 105      -0.214 -15.564  -2.636  0.00  0.00           H  
ATOM   1662 HD12LLEU X 105       0.480 -14.900  -1.162  0.00  0.00           H  
ATOM   1663 HD13LLEU X 105      -1.265 -14.751  -1.444  0.00  0.00           H  
ATOM   1664 HD21LLEU X 105      -0.820 -14.222  -4.452  0.00  0.00           H  
ATOM   1665 HD22LLEU X 105      -2.027 -13.358  -3.470  0.00  0.00           H  
ATOM   1666 HD23LLEU X 105      -0.797 -12.455  -4.385  0.00  0.00           H  
ATOM   1667  N  LGLY X 106       0.755 -10.266   1.142  0.00  0.00           N  
ATOM   1668  CA LGLY X 106       0.974  -8.964   1.755  0.00  0.00           C  
ATOM   1669  C  LGLY X 106       0.307  -8.904   3.128  0.00  0.00           C  
ATOM   1670  O  LGLY X 106      -0.441  -9.812   3.504  0.00  0.00           O  
ATOM   1671  H  LGLY X 106       0.374 -10.981   1.746  0.00  0.00           H  
ATOM   1672  HA2LGLY X 106       2.044  -8.791   1.873  0.00  0.00           H  
ATOM   1673  HA3LGLY X 106       0.557  -8.177   1.126  0.00  0.00           H  
ATOM   1674  N  LILE X 107       0.575  -7.835   3.873  0.00  0.00           N  
ATOM   1675  CA LILE X 107      -0.094  -7.535   5.143  0.00  0.00           C  
ATOM   1676  C  LILE X 107       0.064  -6.048   5.483  0.00  0.00           C  
ATOM   1677  O  LILE X 107       1.085  -5.430   5.176  0.00  0.00           O  
ATOM   1678  CB LILE X 107       0.434  -8.451   6.284  0.00  0.00           C  
ATOM   1679  CG1LILE X 107      -0.510  -8.419   7.507  0.00  0.00           C  
ATOM   1680  CG2LILE X 107       1.883  -8.109   6.672  0.00  0.00           C  
ATOM   1681  CD1LILE X 107      -0.207  -9.469   8.581  0.00  0.00           C  
ATOM   1682  H  LILE X 107       1.176  -7.116   3.483  0.00  0.00           H  
ATOM   1683  HA LILE X 107      -1.160  -7.735   5.011  0.00  0.00           H  
ATOM   1684  HB LILE X 107       0.429  -9.479   5.919  0.00  0.00           H  
ATOM   1685 HG12LILE X 107      -0.501  -7.437   7.970  0.00  0.00           H  
ATOM   1686 HG13LILE X 107      -1.519  -8.614   7.158  0.00  0.00           H  
ATOM   1687 HG21LILE X 107       2.230  -8.748   7.477  0.00  0.00           H  
ATOM   1688 HG22LILE X 107       2.535  -8.271   5.815  0.00  0.00           H  
ATOM   1689 HG23LILE X 107       1.968  -7.075   7.002  0.00  0.00           H  
ATOM   1690 HD11LILE X 107      -1.004  -9.457   9.323  0.00  0.00           H  
ATOM   1691 HD12LILE X 107      -0.162 -10.461   8.131  0.00  0.00           H  
ATOM   1692 HD13LILE X 107       0.733  -9.242   9.080  0.00  0.00           H  
ATOM   1693  N  LTHR X 108      -0.901  -5.483   6.201  0.00  0.00           N  
ATOM   1694  CA LTHR X 108      -0.694  -4.277   7.005  0.00  0.00           C  
ATOM   1695  C  LTHR X 108      -1.629  -4.255   8.213  0.00  0.00           C  
ATOM   1696  O  LTHR X 108      -2.429  -5.174   8.413  0.00  0.00           O  
ATOM   1697  CB LTHR X 108      -0.767  -2.993   6.163  0.00  0.00           C  
ATOM   1698  CG2LTHR X 108      -2.170  -2.604   5.732  0.00  0.00           C  
ATOM   1699  OG1LTHR X 108      -0.249  -1.933   6.938  0.00  0.00           O  
ATOM   1700  H  LTHR X 108      -1.766  -5.993   6.328  0.00  0.00           H  
ATOM   1701  HA LTHR X 108       0.316  -4.318   7.400  0.00  0.00           H  
ATOM   1702  HB LTHR X 108      -0.152  -3.111   5.273  0.00  0.00           H  
ATOM   1703  HG1LTHR X 108      -0.008  -1.193   6.345  0.00  0.00           H  
ATOM   1704 HG21LTHR X 108      -2.108  -1.661   5.197  0.00  0.00           H  
ATOM   1705 HG22LTHR X 108      -2.560  -3.365   5.057  0.00  0.00           H  
ATOM   1706 HG23LTHR X 108      -2.836  -2.488   6.583  0.00  0.00           H  
ATOM   1707  N  LPHE X 109      -1.493  -3.220   9.037  0.00  0.00           N  
ATOM   1708  CA LPHE X 109      -2.405  -2.869  10.110  0.00  0.00           C  
ATOM   1709  C  LPHE X 109      -3.717  -2.316   9.556  0.00  0.00           C  
ATOM   1710  O  LPHE X 109      -3.728  -1.281   8.878  0.00  0.00           O  
ATOM   1711  CB LPHE X 109      -1.745  -1.808  10.992  0.00  0.00           C  
ATOM   1712  CG LPHE X 109      -0.538  -2.301  11.757  0.00  0.00           C  
ATOM   1713  CD1LPHE X 109      -0.708  -3.271  12.761  0.00  0.00           C  
ATOM   1714  CD2LPHE X 109       0.743  -1.781  11.488  0.00  0.00           C  
ATOM   1715  CE1LPHE X 109       0.395  -3.707  13.509  0.00  0.00           C  
ATOM   1716  CE2LPHE X 109       1.844  -2.197  12.258  0.00  0.00           C  
ATOM   1717  CZ LPHE X 109       1.664  -3.153  13.273  0.00  0.00           C  
ATOM   1718  H  LPHE X 109      -0.830  -2.511   8.743  0.00  0.00           H  
ATOM   1719  HA LPHE X 109      -2.618  -3.752  10.710  0.00  0.00           H  
ATOM   1720  HB2LPHE X 109      -1.460  -0.955  10.374  0.00  0.00           H  
ATOM   1721  HB3LPHE X 109      -2.481  -1.453  11.711  0.00  0.00           H  
ATOM   1722  HD1LPHE X 109      -1.689  -3.670  12.971  0.00  0.00           H  
ATOM   1723  HD2LPHE X 109       0.881  -1.052  10.702  0.00  0.00           H  
ATOM   1724  HE1LPHE X 109       0.267  -4.448  14.284  0.00  0.00           H  
ATOM   1725  HE2LPHE X 109       2.828  -1.791  12.069  0.00  0.00           H  
ATOM   1726  HZ LPHE X 109       2.498  -3.464  13.881  0.00  0.00           H  
ATOM   1727  N  LLEU X 110      -4.827  -2.957   9.921  0.00  0.00           N  
ATOM   1728  CA LLEU X 110      -6.157  -2.413   9.681  0.00  0.00           C  
ATOM   1729  C  LLEU X 110      -6.324  -1.062  10.402  0.00  0.00           C  
ATOM   1730  O  LLEU X 110      -6.116  -0.948  11.614  0.00  0.00           O  
ATOM   1731  CB LLEU X 110      -7.214  -3.450  10.097  0.00  0.00           C  
ATOM   1732  CG LLEU X 110      -8.667  -2.996   9.867  0.00  0.00           C  
ATOM   1733  CD1LLEU X 110      -8.984  -2.722   8.395  0.00  0.00           C  
ATOM   1734  CD2LLEU X 110      -9.620  -4.085  10.354  0.00  0.00           C  
ATOM   1735  H  LLEU X 110      -4.744  -3.847  10.398  0.00  0.00           H  
ATOM   1736  HA LLEU X 110      -6.245  -2.250   8.609  0.00  0.00           H  
ATOM   1737  HB2LLEU X 110      -7.040  -4.370   9.541  0.00  0.00           H  
ATOM   1738  HB3LLEU X 110      -7.082  -3.671  11.157  0.00  0.00           H  
ATOM   1739  HG LLEU X 110      -8.856  -2.089  10.440  0.00  0.00           H  
ATOM   1740 HD11LLEU X 110     -10.018  -2.398   8.300  0.00  0.00           H  
ATOM   1741 HD12LLEU X 110      -8.356  -1.923   8.011  0.00  0.00           H  
ATOM   1742 HD13LLEU X 110      -8.826  -3.618   7.797  0.00  0.00           H  
ATOM   1743 HD21LLEU X 110     -10.644  -3.720  10.313  0.00  0.00           H  
ATOM   1744 HD22LLEU X 110      -9.519  -4.975   9.732  0.00  0.00           H  
ATOM   1745 HD23LLEU X 110      -9.387  -4.338  11.389  0.00  0.00           H  
ATOM   1746  N  LALA X 111      -6.721  -0.036   9.653  0.00  0.00           N  
ATOM   1747  CA LALA X 111      -6.867   1.343  10.109  0.00  0.00           C  
ATOM   1748  C  LALA X 111      -5.574   1.889  10.766  0.00  0.00           C  
ATOM   1749  O  LALA X 111      -5.580   2.373  11.901  0.00  0.00           O  
ATOM   1750  CB LALA X 111      -8.154   1.458  10.938  0.00  0.00           C  
ATOM   1751  H  LALA X 111      -6.817  -0.209   8.659  0.00  0.00           H  
ATOM   1752  HA LALA X 111      -7.025   1.950   9.218  0.00  0.00           H  
ATOM   1753  HB1LALA X 111      -8.419   2.507  11.040  0.00  0.00           H  
ATOM   1754  HB2LALA X 111      -8.976   0.948  10.434  0.00  0.00           H  
ATOM   1755  HB3LALA X 111      -8.013   1.015  11.924  0.00  0.00           H  
ATOM   1756  N  LGLY X 112      -4.442   1.742  10.069  0.00  0.00           N  
ATOM   1757  CA LGLY X 112      -3.128   2.266  10.467  0.00  0.00           C  
ATOM   1758  C  LGLY X 112      -2.703   3.573   9.778  0.00  0.00           C  
ATOM   1759  O  LGLY X 112      -1.745   4.203  10.222  0.00  0.00           O  
ATOM   1760  H  LGLY X 112      -4.499   1.248   9.189  0.00  0.00           H  
ATOM   1761  HA2LGLY X 112      -3.104   2.434  11.542  0.00  0.00           H  
ATOM   1762  HA3LGLY X 112      -2.376   1.513  10.234  0.00  0.00           H  
ATOM   1763  N  LMET X 113      -3.391   4.010   8.719  0.00  0.00           N  
ATOM   1764  CA LMET X 113      -2.975   5.172   7.923  0.00  0.00           C  
ATOM   1765  C  LMET X 113      -3.105   6.488   8.710  0.00  0.00           C  
ATOM   1766  O  LMET X 113      -4.083   6.701   9.433  0.00  0.00           O  
ATOM   1767  CB LMET X 113      -3.724   5.194   6.580  0.00  0.00           C  
ATOM   1768  CG LMET X 113      -3.218   6.259   5.603  0.00  0.00           C  
ATOM   1769  SD LMET X 113      -1.615   5.868   4.856  0.00  0.00           S  
ATOM   1770  CE LMET X 113      -1.205   7.502   4.205  0.00  0.00           C  
ATOM   1771  H  LMET X 113      -4.199   3.486   8.406  0.00  0.00           H  
ATOM   1772  HA LMET X 113      -1.920   5.030   7.689  0.00  0.00           H  
ATOM   1773  HB2LMET X 113      -3.607   4.229   6.093  0.00  0.00           H  
ATOM   1774  HB3LMET X 113      -4.785   5.349   6.764  0.00  0.00           H  
ATOM   1775  HG2LMET X 113      -3.935   6.354   4.792  0.00  0.00           H  
ATOM   1776  HG3LMET X 113      -3.165   7.224   6.106  0.00  0.00           H  
ATOM   1777  HE1LMET X 113      -0.203   7.487   3.784  0.00  0.00           H  
ATOM   1778  HE2LMET X 113      -1.924   7.783   3.438  0.00  0.00           H  
ATOM   1779  HE3LMET X 113      -1.227   8.226   5.016  0.00  0.00           H  
ATOM   1780  N  LCYX X 114      -2.122   7.377   8.549  0.00  0.00           N  
ATOM   1781  CA LCYX X 114      -1.886   8.582   9.355  0.00  0.00           C  
ATOM   1782  C  LCYX X 114      -1.593   8.311  10.854  0.00  0.00           C  
ATOM   1783  O  LCYX X 114      -1.817   9.195  11.683  0.00  0.00           O  
ATOM   1784  CB LCYX X 114      -2.974   9.661   9.153  0.00  0.00           C  
ATOM   1785  SG LCYX X 114      -3.474  10.120   7.466  0.00  0.00           S  
ATOM   1786  H  LCYX X 114      -1.368   7.096   7.928  0.00  0.00           H  
ATOM   1787  HA LCYX X 114      -0.962   9.011   8.965  0.00  0.00           H  
ATOM   1788  HB2LCYX X 114      -3.871   9.332   9.679  0.00  0.00           H  
ATOM   1789  HB3LCYX X 114      -2.632  10.570   9.650  0.00  0.00           H  
ATOM   1790  N  LGLN X 115      -1.099   7.119  11.221  0.00  0.00           N  
ATOM   1791  CA LGLN X 115      -0.555   6.815  12.558  0.00  0.00           C  
ATOM   1792  C  LGLN X 115       0.979   6.658  12.527  0.00  0.00           C  
ATOM   1793  O  LGLN X 115       1.525   6.089  11.581  0.00  0.00           O  
ATOM   1794  CB LGLN X 115      -1.205   5.549  13.138  0.00  0.00           C  
ATOM   1795  CG LGLN X 115      -2.739   5.541  13.107  0.00  0.00           C  
ATOM   1796  CD LGLN X 115      -3.305   4.467  14.033  0.00  0.00           C  
ATOM   1797  NE2LGLN X 115      -4.148   4.843  14.965  0.00  0.00           N  
ATOM   1798  OE1LGLN X 115      -3.011   3.282  13.935  0.00  0.00           O  
ATOM   1799  H  LGLN X 115      -1.013   6.394  10.520  0.00  0.00           H  
ATOM   1800  HA LGLN X 115      -0.786   7.640  13.233  0.00  0.00           H  
ATOM   1801  HB2LGLN X 115      -0.827   4.672  12.616  0.00  0.00           H  
ATOM   1802  HB3LGLN X 115      -0.902   5.481  14.181  0.00  0.00           H  
ATOM   1803  HG2LGLN X 115      -3.095   6.518  13.429  0.00  0.00           H  
ATOM   1804  HG3LGLN X 115      -3.104   5.369  12.096  0.00  0.00           H  
ATOM   1805 HE21LGLN X 115      -4.437   5.813  15.015  0.00  0.00           H  
ATOM   1806 HE22LGLN X 115      -4.390   4.179  15.686  0.00  0.00           H  
ATOM   1807  N  LALA X 116       1.686   7.127  13.560  0.00  0.00           N  
ATOM   1808  CA LALA X 116       3.154   7.211  13.571  0.00  0.00           C  
ATOM   1809  C  LALA X 116       3.867   5.889  13.212  0.00  0.00           C  
ATOM   1810  O  LALA X 116       4.642   5.849  12.255  0.00  0.00           O  
ATOM   1811  CB LALA X 116       3.610   7.729  14.941  0.00  0.00           C  
ATOM   1812  H  LALA X 116       1.188   7.605  14.299  0.00  0.00           H  
ATOM   1813  HA LALA X 116       3.451   7.948  12.824  0.00  0.00           H  
ATOM   1814  HB1LALA X 116       4.696   7.832  14.954  0.00  0.00           H  
ATOM   1815  HB2LALA X 116       3.170   8.707  15.132  0.00  0.00           H  
ATOM   1816  HB3LALA X 116       3.316   7.035  15.729  0.00  0.00           H  
ATOM   1817  N  LTYR X 117       3.577   4.798  13.921  0.00  0.00           N  
ATOM   1818  CA LTYR X 117       4.112   3.472  13.607  0.00  0.00           C  
ATOM   1819  C  LTYR X 117       3.348   2.810  12.457  0.00  0.00           C  
ATOM   1820  O  LTYR X 117       3.948   2.248  11.545  0.00  0.00           O  
ATOM   1821  CB LTYR X 117       4.047   2.576  14.857  0.00  0.00           C  
ATOM   1822  CG LTYR X 117       4.710   3.161  16.088  0.00  0.00           C  
ATOM   1823  CD1LTYR X 117       3.942   3.559  17.200  0.00  0.00           C  
ATOM   1824  CD2LTYR X 117       6.105   3.318  16.111  0.00  0.00           C  
ATOM   1825  CE1LTYR X 117       4.572   4.124  18.326  0.00  0.00           C  
ATOM   1826  CE2LTYR X 117       6.738   3.874  17.236  0.00  0.00           C  
ATOM   1827  CZ LTYR X 117       5.972   4.293  18.342  0.00  0.00           C  
ATOM   1828  OH LTYR X 117       6.575   4.868  19.414  0.00  0.00           O  
ATOM   1829  H  LTYR X 117       2.882   4.863  14.655  0.00  0.00           H  
ATOM   1830  HA LTYR X 117       5.155   3.567  13.304  0.00  0.00           H  
ATOM   1831  HB2LTYR X 117       3.005   2.358  15.089  0.00  0.00           H  
ATOM   1832  HB3LTYR X 117       4.529   1.624  14.628  0.00  0.00           H  
ATOM   1833  HD1LTYR X 117       2.868   3.434  17.189  0.00  0.00           H  
ATOM   1834  HD2LTYR X 117       6.688   3.037  15.247  0.00  0.00           H  
ATOM   1835  HE1LTYR X 117       3.990   4.427  19.182  0.00  0.00           H  
ATOM   1836  HE2LTYR X 117       7.809   4.010  17.235  0.00  0.00           H  
ATOM   1837  HH LTYR X 117       7.524   4.651  19.438  0.00  0.00           H  
ATOM   1838  N  LARG X 118       2.010   2.846  12.505  0.00  0.00           N  
ATOM   1839  CA LARG X 118       1.169   1.917  11.725  0.00  0.00           C  
ATOM   1840  C  LARG X 118       0.829   2.365  10.300  0.00  0.00           C  
ATOM   1841  O  LARG X 118       0.205   1.591   9.571  0.00  0.00           O  
ATOM   1842  CB LARG X 118      -0.080   1.519  12.527  0.00  0.00           C  
ATOM   1843  CG LARG X 118       0.265   1.065  13.958  0.00  0.00           C  
ATOM   1844  CD LARG X 118      -0.792   0.164  14.601  0.00  0.00           C  
ATOM   1845  NE LARG X 118      -2.173   0.608  14.331  0.00  0.00           N  
ATOM   1846  CZ LARG X 118      -3.195  -0.192  14.106  0.00  0.00           C  
ATOM   1847  NH1LARG X 118      -4.278   0.268  13.552  0.00  0.00           N1+
ATOM   1848  NH2LARG X 118      -3.140  -1.462  14.385  0.00  0.00           N  
ATOM   1849  H  LARG X 118       1.589   3.366  13.267  0.00  0.00           H  
ATOM   1850  HA LARG X 118       1.750   1.004  11.583  0.00  0.00           H  
ATOM   1851  HB2LARG X 118      -0.770   2.362  12.573  0.00  0.00           H  
ATOM   1852  HB3LARG X 118      -0.578   0.703  12.003  0.00  0.00           H  
ATOM   1853  HG2LARG X 118       1.206   0.513  13.952  0.00  0.00           H  
ATOM   1854  HG3LARG X 118       0.396   1.948  14.578  0.00  0.00           H  
ATOM   1855  HD2LARG X 118      -0.641  -0.838  14.199  0.00  0.00           H  
ATOM   1856  HD3LARG X 118      -0.621   0.123  15.678  0.00  0.00           H  
ATOM   1857  HE LARG X 118      -2.336   1.603  14.207  0.00  0.00           H  
ATOM   1858 HH11LARG X 118      -4.331   1.246  13.301  0.00  0.00           H  
ATOM   1859 HH12LARG X 118      -4.975  -0.379  13.208  0.00  0.00           H  
ATOM   1860 HH21LARG X 118      -2.338  -1.798  14.911  0.00  0.00           H  
ATOM   1861 HH22LARG X 118      -3.953  -2.053  14.255  0.00  0.00           H  
ATOM   1862  N  LSER X 119       1.249   3.562   9.885  0.00  0.00           N  
ATOM   1863  CA LSER X 119       1.038   4.087   8.526  0.00  0.00           C  
ATOM   1864  C  LSER X 119       2.046   3.484   7.532  0.00  0.00           C  
ATOM   1865  O  LSER X 119       2.991   4.142   7.095  0.00  0.00           O  
ATOM   1866  CB LSER X 119       1.026   5.618   8.559  0.00  0.00           C  
ATOM   1867  OG LSER X 119       0.285   6.166   7.495  0.00  0.00           O  
ATOM   1868  H  LSER X 119       1.706   4.159  10.560  0.00  0.00           H  
ATOM   1869  HA LSER X 119       0.044   3.782   8.212  0.00  0.00           H  
ATOM   1870  HB2LSER X 119       0.515   5.930   9.464  0.00  0.00           H  
ATOM   1871  HB3LSER X 119       2.040   6.014   8.567  0.00  0.00           H  
ATOM   1872  HG LSER X 119       0.897   6.431   6.770  0.00  0.00           H  
ATOM   1873  N  LVAL X 120       1.896   2.184   7.260  0.00  0.00           N  
ATOM   1874  CA LVAL X 120       2.844   1.313   6.533  0.00  0.00           C  
ATOM   1875  C  LVAL X 120       2.113   0.194   5.767  0.00  0.00           C  
ATOM   1876  O  LVAL X 120       0.881   0.150   5.739  0.00  0.00           O  
ATOM   1877  CB LVAL X 120       3.894   0.701   7.501  0.00  0.00           C  
ATOM   1878  CG1LVAL X 120       4.760   1.760   8.183  0.00  0.00           C  
ATOM   1879  CG2LVAL X 120       3.286  -0.199   8.587  0.00  0.00           C  
ATOM   1880  H  LVAL X 120       1.070   1.737   7.639  0.00  0.00           H  
ATOM   1881  HA LVAL X 120       3.371   1.911   5.794  0.00  0.00           H  
ATOM   1882  HB LVAL X 120       4.577   0.087   6.916  0.00  0.00           H  
ATOM   1883 HG11LVAL X 120       5.601   1.279   8.683  0.00  0.00           H  
ATOM   1884 HG12LVAL X 120       5.135   2.450   7.431  0.00  0.00           H  
ATOM   1885 HG13LVAL X 120       4.178   2.313   8.918  0.00  0.00           H  
ATOM   1886 HG21LVAL X 120       4.085  -0.657   9.171  0.00  0.00           H  
ATOM   1887 HG22LVAL X 120       2.659   0.389   9.255  0.00  0.00           H  
ATOM   1888 HG23LVAL X 120       2.688  -0.989   8.136  0.00  0.00           H  
ATOM   1889  N  LGLY X 121       2.858  -0.748   5.184  0.00  0.00           N  
ATOM   1890  CA LGLY X 121       2.365  -2.052   4.729  0.00  0.00           C  
ATOM   1891  C  LGLY X 121       3.446  -2.927   4.089  0.00  0.00           C  
ATOM   1892  O  LGLY X 121       4.606  -2.532   3.987  0.00  0.00           O  
ATOM   1893  H  LGLY X 121       3.853  -0.566   5.088  0.00  0.00           H  
ATOM   1894  HA2LGLY X 121       1.974  -2.596   5.587  0.00  0.00           H  
ATOM   1895  HA3LGLY X 121       1.558  -1.909   4.010  0.00  0.00           H  
ATOM   1896  N  LILE X 122       3.072  -4.132   3.659  0.00  0.00           N  
ATOM   1897  CA LILE X 122       3.964  -5.132   3.055  0.00  0.00           C  
ATOM   1898  C  LILE X 122       3.311  -5.703   1.794  0.00  0.00           C  
ATOM   1899  O  LILE X 122       2.141  -6.085   1.817  0.00  0.00           O  
ATOM   1900  CB LILE X 122       4.305  -6.252   4.068  0.00  0.00           C  
ATOM   1901  CG1LILE X 122       4.942  -5.663   5.352  0.00  0.00           C  
ATOM   1902  CG2LILE X 122       5.206  -7.317   3.414  0.00  0.00           C  
ATOM   1903  CD1LILE X 122       5.470  -6.689   6.358  0.00  0.00           C  
ATOM   1904  H  LILE X 122       2.124  -4.435   3.863  0.00  0.00           H  
ATOM   1905  HA LILE X 122       4.896  -4.651   2.758  0.00  0.00           H  
ATOM   1906  HB LILE X 122       3.374  -6.742   4.352  0.00  0.00           H  
ATOM   1907 HG12LILE X 122       5.765  -5.005   5.080  0.00  0.00           H  
ATOM   1908 HG13LILE X 122       4.195  -5.062   5.871  0.00  0.00           H  
ATOM   1909 HG21LILE X 122       5.370  -8.138   4.108  0.00  0.00           H  
ATOM   1910 HG22LILE X 122       4.729  -7.753   2.537  0.00  0.00           H  
ATOM   1911 HG23LILE X 122       6.163  -6.882   3.126  0.00  0.00           H  
ATOM   1912 HD11LILE X 122       5.842  -6.157   7.229  0.00  0.00           H  
ATOM   1913 HD12LILE X 122       4.675  -7.368   6.663  0.00  0.00           H  
ATOM   1914 HD13LILE X 122       6.295  -7.255   5.930  0.00  0.00           H  
ATOM   1915  N  LVAL X 123       4.077  -5.793   0.706  0.00  0.00           N  
ATOM   1916  CA LVAL X 123       3.639  -6.274  -0.611  0.00  0.00           C  
ATOM   1917  C  LVAL X 123       4.597  -7.366  -1.088  0.00  0.00           C  
ATOM   1918  O  LVAL X 123       5.752  -7.081  -1.420  0.00  0.00           O  
ATOM   1919  CB LVAL X 123       3.573  -5.100  -1.613  0.00  0.00           C  
ATOM   1920  CG1LVAL X 123       3.212  -5.553  -3.034  0.00  0.00           C  
ATOM   1921  CG2LVAL X 123       2.545  -4.044  -1.180  0.00  0.00           C  
ATOM   1922  H  LVAL X 123       5.048  -5.500   0.785  0.00  0.00           H  
ATOM   1923  HA LVAL X 123       2.642  -6.709  -0.535  0.00  0.00           H  
ATOM   1924  HB LVAL X 123       4.550  -4.617  -1.655  0.00  0.00           H  
ATOM   1925 HG11LVAL X 123       3.141  -4.686  -3.690  0.00  0.00           H  
ATOM   1926 HG12LVAL X 123       3.988  -6.211  -3.425  0.00  0.00           H  
ATOM   1927 HG13LVAL X 123       2.262  -6.085  -3.034  0.00  0.00           H  
ATOM   1928 HG21LVAL X 123       2.498  -3.248  -1.922  0.00  0.00           H  
ATOM   1929 HG22LVAL X 123       1.562  -4.501  -1.069  0.00  0.00           H  
ATOM   1930 HG23LVAL X 123       2.840  -3.603  -0.229  0.00  0.00           H  
ATOM   1931  N  LGLN X 124       4.125  -8.615  -1.134  0.00  0.00           N  
ATOM   1932  CA LGLN X 124       4.892  -9.704  -1.735  0.00  0.00           C  
ATOM   1933  C  LGLN X 124       4.940  -9.509  -3.260  0.00  0.00           C  
ATOM   1934  O  LGLN X 124       3.938  -9.213  -3.919  0.00  0.00           O  
ATOM   1935  CB LGLN X 124       4.329 -11.075  -1.316  0.00  0.00           C  
ATOM   1936  CG LGLN X 124       5.322 -12.227  -1.574  0.00  0.00           C  
ATOM   1937  CD LGLN X 124       4.697 -13.618  -1.448  0.00  0.00           C  
ATOM   1938  NE2LGLN X 124       3.640 -13.887  -2.176  0.00  0.00           N  
ATOM   1939  OE1LGLN X 124       5.166 -14.506  -0.748  0.00  0.00           O  
ATOM   1940  H  LGLN X 124       3.154  -8.800  -0.907  0.00  0.00           H  
ATOM   1941  HA LGLN X 124       5.909  -9.641  -1.347  0.00  0.00           H  
ATOM   1942  HB2LGLN X 124       4.094 -11.063  -0.250  0.00  0.00           H  
ATOM   1943  HB3LGLN X 124       3.409 -11.248  -1.871  0.00  0.00           H  
ATOM   1944  HG2LGLN X 124       5.710 -12.141  -2.589  0.00  0.00           H  
ATOM   1945  HG3LGLN X 124       6.158 -12.139  -0.883  0.00  0.00           H  
ATOM   1946 HE21LGLN X 124       3.321 -13.185  -2.836  0.00  0.00           H  
ATOM   1947 HE22LGLN X 124       3.251 -14.816  -2.167  0.00  0.00           H  
ATOM   1948  N  LVAL X 125       6.134  -9.626  -3.830  0.00  0.00           N  
ATOM   1949  CA LVAL X 125       6.392  -9.438  -5.256  0.00  0.00           C  
ATOM   1950  C  LVAL X 125       5.965 -10.698  -6.004  0.00  0.00           C  
ATOM   1951  O  LVAL X 125       6.659 -11.713  -5.993  0.00  0.00           O  
ATOM   1952  CB LVAL X 125       7.874  -9.077  -5.475  0.00  0.00           C  
ATOM   1953  CG1LVAL X 125       8.267  -9.013  -6.955  0.00  0.00           C  
ATOM   1954  CG2LVAL X 125       8.172  -7.695  -4.877  0.00  0.00           C  
ATOM   1955  H  LVAL X 125       6.927  -9.832  -3.228  0.00  0.00           H  
ATOM   1956  HA LVAL X 125       5.789  -8.605  -5.618  0.00  0.00           H  
ATOM   1957  HB LVAL X 125       8.496  -9.818  -4.976  0.00  0.00           H  
ATOM   1958 HG11LVAL X 125       9.305  -8.692  -7.039  0.00  0.00           H  
ATOM   1959 HG12LVAL X 125       8.192 -10.006  -7.397  0.00  0.00           H  
ATOM   1960 HG13LVAL X 125       7.615  -8.325  -7.492  0.00  0.00           H  
ATOM   1961 HG21LVAL X 125       9.247  -7.535  -4.878  0.00  0.00           H  
ATOM   1962 HG22LVAL X 125       7.673  -6.912  -5.447  0.00  0.00           H  
ATOM   1963 HG23LVAL X 125       7.827  -7.649  -3.846  0.00  0.00           H  
ATOM   1964  N  LGLN X 126       4.815 -10.639  -6.681  0.00  0.00           N  
ATOM   1965  CA LGLN X 126       4.283 -11.748  -7.482  0.00  0.00           C  
ATOM   1966  C  LGLN X 126       5.042 -11.913  -8.814  0.00  0.00           C  
ATOM   1967  O  LGLN X 126       4.467 -11.800  -9.902  0.00  0.00           O  
ATOM   1968  CB LGLN X 126       2.757 -11.605  -7.659  0.00  0.00           C  
ATOM   1969  CG LGLN X 126       1.980 -11.527  -6.333  0.00  0.00           C  
ATOM   1970  CD LGLN X 126       2.412 -12.565  -5.301  0.00  0.00           C  
ATOM   1971  NE2LGLN X 126       2.124 -13.837  -5.483  0.00  0.00           N  
ATOM   1972  OE1LGLN X 126       3.048 -12.250  -4.317  0.00  0.00           O  
ATOM   1973  H  LGLN X 126       4.240  -9.818  -6.551  0.00  0.00           H  
ATOM   1974  HA LGLN X 126       4.467 -12.667  -6.924  0.00  0.00           H  
ATOM   1975  HB2LGLN X 126       2.540 -10.709  -8.242  0.00  0.00           H  
ATOM   1976  HB3LGLN X 126       2.391 -12.466  -8.220  0.00  0.00           H  
ATOM   1977  HG2LGLN X 126       2.124 -10.536  -5.899  0.00  0.00           H  
ATOM   1978  HG3LGLN X 126       0.919 -11.655  -6.536  0.00  0.00           H  
ATOM   1979 HE21LGLN X 126       1.549 -14.130  -6.263  0.00  0.00           H  
ATOM   1980 HE22LGLN X 126       2.380 -14.482  -4.738  0.00  0.00           H  
ATOM   1981  N  LGLY X 127       6.354 -12.147  -8.737  0.00  0.00           N  
ATOM   1982  CA LGLY X 127       7.269 -12.146  -9.875  0.00  0.00           C  
ATOM   1983  C  LGLY X 127       7.245 -10.792 -10.584  0.00  0.00           C  
ATOM   1984  O  LGLY X 127       7.573  -9.762  -9.991  0.00  0.00           O  
ATOM   1985  H  LGLY X 127       6.762 -12.203  -7.806  0.00  0.00           H  
ATOM   1986  HA2LGLY X 127       8.281 -12.332  -9.517  0.00  0.00           H  
ATOM   1987  HA3LGLY X 127       6.994 -12.938 -10.572  0.00  0.00           H  
ATOM   1988  N  LASN X 128       6.800 -10.769 -11.842  0.00  0.00           N  
ATOM   1989  CA LASN X 128       6.489  -9.527 -12.555  0.00  0.00           C  
ATOM   1990  C  LASN X 128       5.023  -9.435 -13.024  0.00  0.00           C  
ATOM   1991  O  LASN X 128       4.710  -8.712 -13.974  0.00  0.00           O  
ATOM   1992  CB LASN X 128       7.552  -9.252 -13.635  0.00  0.00           C  
ATOM   1993  CG LASN X 128       7.769  -7.758 -13.773  0.00  0.00           C  
ATOM   1994  ND2LASN X 128       7.086  -7.125 -14.692  0.00  0.00           N  
ATOM   1995  OD1LASN X 128       8.506  -7.148 -13.002  0.00  0.00           O  
ATOM   1996  H  LASN X 128       6.568 -11.654 -12.283  0.00  0.00           H  
ATOM   1997  HA LASN X 128       6.568  -8.713 -11.833  0.00  0.00           H  
ATOM   1998  HB2LASN X 128       8.505  -9.694 -13.347  0.00  0.00           H  
ATOM   1999  HB3LASN X 128       7.249  -9.684 -14.589  0.00  0.00           H  
ATOM   2000 HD21LASN X 128       7.126  -6.108 -14.759  0.00  0.00           H  
ATOM   2001 HD22LASN X 128       6.445  -7.639 -15.272  0.00  0.00           H  
ATOM   2002  N  LARG X 129       4.091 -10.106 -12.325  0.00  0.00           N  
ATOM   2003  CA LARG X 129       2.631  -9.918 -12.472  0.00  0.00           C  
ATOM   2004  C  LARG X 129       2.186  -8.575 -11.875  0.00  0.00           C  
ATOM   2005  O  LARG X 129       1.331  -8.511 -10.996  0.00  0.00           O  
ATOM   2006  CB LARG X 129       1.881 -11.121 -11.865  0.00  0.00           C  
ATOM   2007  CG LARG X 129       0.400 -11.201 -12.297  0.00  0.00           C  
ATOM   2008  CD LARG X 129       0.191 -11.564 -13.773  0.00  0.00           C  
ATOM   2009  NE LARG X 129       0.785 -12.871 -14.083  0.00  0.00           N  
ATOM   2010  CZ LARG X 129       0.321 -14.045 -13.719  0.00  0.00           C  
ATOM   2011  NH1LARG X 129      -0.863 -14.194 -13.211  0.00  0.00           N1+
ATOM   2012  NH2LARG X 129       1.073 -15.096 -13.821  0.00  0.00           N  
ATOM   2013  H  LARG X 129       4.409 -10.689 -11.555  0.00  0.00           H  
ATOM   2014  HA LARG X 129       2.408  -9.884 -13.536  0.00  0.00           H  
ATOM   2015  HB2LARG X 129       2.386 -12.044 -12.155  0.00  0.00           H  
ATOM   2016  HB3LARG X 129       1.927 -11.060 -10.777  0.00  0.00           H  
ATOM   2017  HG2LARG X 129      -0.096 -11.950 -11.678  0.00  0.00           H  
ATOM   2018  HG3LARG X 129      -0.097 -10.250 -12.118  0.00  0.00           H  
ATOM   2019  HD2LARG X 129      -0.879 -11.584 -13.986  0.00  0.00           H  
ATOM   2020  HD3LARG X 129       0.641 -10.803 -14.412  0.00  0.00           H  
ATOM   2021  HE LARG X 129       1.704 -12.880 -14.514  0.00  0.00           H  
ATOM   2022 HH11LARG X 129      -1.494 -13.416 -13.097  0.00  0.00           H  
ATOM   2023 HH12LARG X 129      -1.182 -15.096 -12.882  0.00  0.00           H  
ATOM   2024 HH21LARG X 129       2.009 -14.979 -14.190  0.00  0.00           H  
ATOM   2025 HH22LARG X 129       0.747 -15.983 -13.461  0.00  0.00           H  
ATOM   2026  N  LASN X 130       2.789  -7.479 -12.324  0.00  0.00           N  
ATOM   2027  CA LASN X 130       2.761  -6.199 -11.616  0.00  0.00           C  
ATOM   2028  C  LASN X 130       1.375  -5.547 -11.513  0.00  0.00           C  
ATOM   2029  O  LASN X 130       1.165  -4.754 -10.603  0.00  0.00           O  
ATOM   2030  CB LASN X 130       3.850  -5.289 -12.207  0.00  0.00           C  
ATOM   2031  CG LASN X 130       5.244  -5.739 -11.785  0.00  0.00           C  
ATOM   2032  ND2LASN X 130       6.275  -5.252 -12.418  0.00  0.00           N  
ATOM   2033  OD1LASN X 130       5.430  -6.563 -10.901  0.00  0.00           O  
ATOM   2034  H  LASN X 130       3.489  -7.607 -13.045  0.00  0.00           H  
ATOM   2035  HA LASN X 130       3.033  -6.397 -10.579  0.00  0.00           H  
ATOM   2036  HB2LASN X 130       3.787  -5.282 -13.296  0.00  0.00           H  
ATOM   2037  HB3LASN X 130       3.704  -4.267 -11.862  0.00  0.00           H  
ATOM   2038 HD21LASN X 130       7.167  -5.657 -12.202  0.00  0.00           H  
ATOM   2039 HD22LASN X 130       6.172  -4.691 -13.262  0.00  0.00           H  
ATOM   2040  N  LPHE X 131       0.398  -5.946 -12.334  0.00  0.00           N  
ATOM   2041  CA LPHE X 131      -1.014  -5.610 -12.116  0.00  0.00           C  
ATOM   2042  C  LPHE X 131      -1.609  -6.299 -10.866  0.00  0.00           C  
ATOM   2043  O  LPHE X 131      -2.237  -5.635 -10.045  0.00  0.00           O  
ATOM   2044  CB LPHE X 131      -1.798  -5.940 -13.395  0.00  0.00           C  
ATOM   2045  CG LPHE X 131      -3.294  -5.695 -13.311  0.00  0.00           C  
ATOM   2046  CD1LPHE X 131      -4.193  -6.709 -13.692  0.00  0.00           C  
ATOM   2047  CD2LPHE X 131      -3.793  -4.456 -12.861  0.00  0.00           C  
ATOM   2048  CE1LPHE X 131      -5.578  -6.493 -13.603  0.00  0.00           C  
ATOM   2049  CE2LPHE X 131      -5.179  -4.248 -12.756  0.00  0.00           C  
ATOM   2050  CZ LPHE X 131      -6.072  -5.270 -13.118  0.00  0.00           C  
ATOM   2051  H  LPHE X 131       0.633  -6.572 -13.088  0.00  0.00           H  
ATOM   2052  HA LPHE X 131      -1.087  -4.534 -11.946  0.00  0.00           H  
ATOM   2053  HB2LPHE X 131      -1.403  -5.334 -14.212  0.00  0.00           H  
ATOM   2054  HB3LPHE X 131      -1.626  -6.987 -13.647  0.00  0.00           H  
ATOM   2055  HD1LPHE X 131      -3.826  -7.660 -14.051  0.00  0.00           H  
ATOM   2056  HD2LPHE X 131      -3.119  -3.658 -12.587  0.00  0.00           H  
ATOM   2057  HE1LPHE X 131      -6.264  -7.282 -13.876  0.00  0.00           H  
ATOM   2058  HE2LPHE X 131      -5.555  -3.299 -12.400  0.00  0.00           H  
ATOM   2059  HZ LPHE X 131      -7.137  -5.117 -13.018  0.00  0.00           H  
ATOM   2060  N  LLYS X 132      -1.330  -7.594 -10.639  0.00  0.00           N  
ATOM   2061  CA LLYS X 132      -1.679  -8.300  -9.387  0.00  0.00           C  
ATOM   2062  C  LLYS X 132      -0.954  -7.679  -8.191  0.00  0.00           C  
ATOM   2063  O  LLYS X 132      -1.592  -7.398  -7.181  0.00  0.00           O  
ATOM   2064  CB LLYS X 132      -1.387  -9.808  -9.537  0.00  0.00           C  
ATOM   2065  CG LLYS X 132      -1.656 -10.636  -8.269  0.00  0.00           C  
ATOM   2066  CD LLYS X 132      -1.695 -12.140  -8.582  0.00  0.00           C  
ATOM   2067  CE LLYS X 132      -1.924 -12.955  -7.302  0.00  0.00           C  
ATOM   2068  NZ LLYS X 132      -2.460 -14.301  -7.599  0.00  0.00           N1+
ATOM   2069  H  LLYS X 132      -0.702  -8.058 -11.280  0.00  0.00           H  
ATOM   2070  HA LLYS X 132      -2.746  -8.168  -9.198  0.00  0.00           H  
ATOM   2071  HB2LLYS X 132      -2.002 -10.194 -10.351  0.00  0.00           H  
ATOM   2072  HB3LLYS X 132      -0.340  -9.953  -9.797  0.00  0.00           H  
ATOM   2073  HG2LLYS X 132      -0.874 -10.435  -7.537  0.00  0.00           H  
ATOM   2074  HG3LLYS X 132      -2.611 -10.341  -7.841  0.00  0.00           H  
ATOM   2075  HD2LLYS X 132      -2.511 -12.326  -9.282  0.00  0.00           H  
ATOM   2076  HD3LLYS X 132      -0.758 -12.452  -9.046  0.00  0.00           H  
ATOM   2077  HE2LLYS X 132      -0.987 -13.033  -6.745  0.00  0.00           H  
ATOM   2078  HE3LLYS X 132      -2.652 -12.428  -6.680  0.00  0.00           H  
ATOM   2079  HZ1LLYS X 132      -2.653 -14.821  -6.744  0.00  0.00           H  
ATOM   2080  HZ2LLYS X 132      -3.362 -14.211  -8.054  0.00  0.00           H  
ATOM   2081  HZ3LLYS X 132      -1.858 -14.857  -8.199  0.00  0.00           H  
ATOM   2082  N  LTHR X 133       0.341  -7.384  -8.331  0.00  0.00           N  
ATOM   2083  CA LTHR X 133       1.134  -6.683  -7.303  0.00  0.00           C  
ATOM   2084  C  LTHR X 133       0.580  -5.280  -7.003  0.00  0.00           C  
ATOM   2085  O  LTHR X 133       0.576  -4.856  -5.851  0.00  0.00           O  
ATOM   2086  CB LTHR X 133       2.614  -6.601  -7.711  0.00  0.00           C  
ATOM   2087  CG2LTHR X 133       3.529  -6.343  -6.517  0.00  0.00           C  
ATOM   2088  OG1LTHR X 133       3.059  -7.804  -8.302  0.00  0.00           O  
ATOM   2089  H  LTHR X 133       0.824  -7.716  -9.158  0.00  0.00           H  
ATOM   2090  HA LTHR X 133       1.085  -7.250  -6.376  0.00  0.00           H  
ATOM   2091  HB LTHR X 133       2.734  -5.801  -8.437  0.00  0.00           H  
ATOM   2092  HG1LTHR X 133       3.960  -7.657  -8.610  0.00  0.00           H  
ATOM   2093 HG21LTHR X 133       4.572  -6.376  -6.829  0.00  0.00           H  
ATOM   2094 HG22LTHR X 133       3.318  -5.361  -6.094  0.00  0.00           H  
ATOM   2095 HG23LTHR X 133       3.366  -7.104  -5.752  0.00  0.00           H  
ATOM   2096  N  LALA X 134       0.039  -4.576  -8.003  0.00  0.00           N  
ATOM   2097  CA LALA X 134      -0.627  -3.284  -7.831  0.00  0.00           C  
ATOM   2098  C  LALA X 134      -1.996  -3.388  -7.140  0.00  0.00           C  
ATOM   2099  O  LALA X 134      -2.312  -2.543  -6.304  0.00  0.00           O  
ATOM   2100  CB LALA X 134      -0.753  -2.610  -9.194  0.00  0.00           C  
ATOM   2101  H  LALA X 134       0.130  -4.923  -8.949  0.00  0.00           H  
ATOM   2102  HA LALA X 134       0.001  -2.648  -7.208  0.00  0.00           H  
ATOM   2103  HB1LALA X 134      -1.197  -1.626  -9.062  0.00  0.00           H  
ATOM   2104  HB2LALA X 134       0.236  -2.494  -9.635  0.00  0.00           H  
ATOM   2105  HB3LALA X 134      -1.385  -3.198  -9.859  0.00  0.00           H  
ATOM   2106  N  LVAL X 135      -2.792  -4.426  -7.422  0.00  0.00           N  
ATOM   2107  CA LVAL X 135      -4.035  -4.694  -6.675  0.00  0.00           C  
ATOM   2108  C  LVAL X 135      -3.726  -5.040  -5.214  0.00  0.00           C  
ATOM   2109  O  LVAL X 135      -4.372  -4.490  -4.320  0.00  0.00           O  
ATOM   2110  CB LVAL X 135      -4.905  -5.764  -7.369  0.00  0.00           C  
ATOM   2111  CG1LVAL X 135      -6.107  -6.159  -6.502  0.00  0.00           C  
ATOM   2112  CG2LVAL X 135      -5.455  -5.223  -8.697  0.00  0.00           C  
ATOM   2113  H  LVAL X 135      -2.529  -5.049  -8.180  0.00  0.00           H  
ATOM   2114  HA LVAL X 135      -4.620  -3.774  -6.651  0.00  0.00           H  
ATOM   2115  HB LVAL X 135      -4.307  -6.655  -7.566  0.00  0.00           H  
ATOM   2116 HG11LVAL X 135      -6.802  -6.778  -7.066  0.00  0.00           H  
ATOM   2117 HG12LVAL X 135      -5.781  -6.716  -5.624  0.00  0.00           H  
ATOM   2118 HG13LVAL X 135      -6.632  -5.261  -6.184  0.00  0.00           H  
ATOM   2119 HG21LVAL X 135      -6.042  -5.983  -9.210  0.00  0.00           H  
ATOM   2120 HG22LVAL X 135      -6.101  -4.364  -8.516  0.00  0.00           H  
ATOM   2121 HG23LVAL X 135      -4.641  -4.929  -9.358  0.00  0.00           H  
ATOM   2122  N  LILE X 136      -2.688  -5.845  -4.947  0.00  0.00           N  
ATOM   2123  CA LILE X 136      -2.169  -6.097  -3.588  0.00  0.00           C  
ATOM   2124  C  LILE X 136      -1.787  -4.769  -2.919  0.00  0.00           C  
ATOM   2125  O  LILE X 136      -2.364  -4.418  -1.891  0.00  0.00           O  
ATOM   2126  CB LILE X 136      -0.984  -7.093  -3.617  0.00  0.00           C  
ATOM   2127  CG1LILE X 136      -1.453  -8.502  -4.045  0.00  0.00           C  
ATOM   2128  CG2LILE X 136      -0.280  -7.187  -2.251  0.00  0.00           C  
ATOM   2129  CD1LILE X 136      -0.335  -9.374  -4.623  0.00  0.00           C  
ATOM   2130  H  LILE X 136      -2.210  -6.280  -5.730  0.00  0.00           H  
ATOM   2131  HA LILE X 136      -2.963  -6.542  -2.987  0.00  0.00           H  
ATOM   2132  HB LILE X 136      -0.256  -6.736  -4.344  0.00  0.00           H  
ATOM   2133 HG12LILE X 136      -1.885  -9.018  -3.190  0.00  0.00           H  
ATOM   2134 HG13LILE X 136      -2.226  -8.418  -4.807  0.00  0.00           H  
ATOM   2135 HG21LILE X 136       0.562  -7.873  -2.319  0.00  0.00           H  
ATOM   2136 HG22LILE X 136       0.117  -6.222  -1.942  0.00  0.00           H  
ATOM   2137 HG23LILE X 136      -0.969  -7.545  -1.487  0.00  0.00           H  
ATOM   2138 HD11LILE X 136      -0.758 -10.327  -4.930  0.00  0.00           H  
ATOM   2139 HD12LILE X 136       0.097  -8.900  -5.498  0.00  0.00           H  
ATOM   2140 HD13LILE X 136       0.445  -9.547  -3.882  0.00  0.00           H  
ATOM   2141  N  LMET X 137      -0.916  -3.971  -3.544  0.00  0.00           N  
ATOM   2142  CA LMET X 137      -0.516  -2.645  -3.058  0.00  0.00           C  
ATOM   2143  C  LMET X 137      -1.723  -1.745  -2.744  0.00  0.00           C  
ATOM   2144  O  LMET X 137      -1.787  -1.164  -1.665  0.00  0.00           O  
ATOM   2145  CB LMET X 137       0.420  -2.006  -4.098  0.00  0.00           C  
ATOM   2146  CG LMET X 137       0.678  -0.526  -3.823  0.00  0.00           C  
ATOM   2147  SD LMET X 137       1.818   0.271  -4.975  0.00  0.00           S  
ATOM   2148  CE LMET X 137       1.608   1.944  -4.346  0.00  0.00           C  
ATOM   2149  H  LMET X 137      -0.469  -4.319  -4.388  0.00  0.00           H  
ATOM   2150  HA LMET X 137       0.038  -2.765  -2.127  0.00  0.00           H  
ATOM   2151  HB2LMET X 137       1.369  -2.543  -4.107  0.00  0.00           H  
ATOM   2152  HB3LMET X 137      -0.029  -2.084  -5.085  0.00  0.00           H  
ATOM   2153  HG2LMET X 137      -0.267   0.014  -3.880  0.00  0.00           H  
ATOM   2154  HG3LMET X 137       1.067  -0.420  -2.814  0.00  0.00           H  
ATOM   2155  HE1LMET X 137       2.194   2.651  -4.928  0.00  0.00           H  
ATOM   2156  HE2LMET X 137       0.557   2.214  -4.409  0.00  0.00           H  
ATOM   2157  HE3LMET X 137       1.923   1.975  -3.304  0.00  0.00           H  
ATOM   2158  N  LALA X 138      -2.714  -1.671  -3.637  0.00  0.00           N  
ATOM   2159  CA LALA X 138      -3.939  -0.912  -3.399  0.00  0.00           C  
ATOM   2160  C  LALA X 138      -4.755  -1.503  -2.237  0.00  0.00           C  
ATOM   2161  O  LALA X 138      -5.257  -0.762  -1.392  0.00  0.00           O  
ATOM   2162  CB LALA X 138      -4.746  -0.850  -4.702  0.00  0.00           C  
ATOM   2163  H  LALA X 138      -2.591  -2.118  -4.541  0.00  0.00           H  
ATOM   2164  HA LALA X 138      -3.663   0.103  -3.118  0.00  0.00           H  
ATOM   2165  HB1LALA X 138      -5.634  -0.235  -4.551  0.00  0.00           H  
ATOM   2166  HB2LALA X 138      -4.142  -0.395  -5.490  0.00  0.00           H  
ATOM   2167  HB3LALA X 138      -5.049  -1.849  -5.015  0.00  0.00           H  
ATOM   2168  N  LHD1 X 139      -4.847  -2.831  -2.142  0.00  0.00           N  
ATOM   2169  CA HHD1 X 139      -5.561  -3.528  -1.068  0.00  0.00           C  
ATOM   2170  C  HHD1 X 139      -4.937  -3.299   0.322  0.00  0.00           C  
ATOM   2171  O  HHD1 X 139      -5.678  -3.079   1.287  0.00  0.00           O  
ATOM   2172  CB HHD1 X 139      -5.681  -5.008  -1.504  0.00  0.00           C  
ATOM   2173  CG HHD1 X 139      -6.313  -5.964  -0.538  0.00  0.00           C  
ATOM   2174  CD2HHD1 X 139      -6.009  -6.312   0.750  0.00  0.00           C  
ATOM   2175  ND1HHD1 X 139      -7.252  -6.901  -0.936  0.00  0.00           N  
ATOM   2176  CE1HHD1 X 139      -7.485  -7.759   0.079  0.00  0.00           C  
ATOM   2177  NE2HHD1 X 139      -6.733  -7.426   1.121  0.00  0.00           N  
ATOM   2178  H  LHD1 X 139      -4.404  -3.396  -2.862  0.00  0.00           H  
ATOM   2179  HA HHD1 X 139      -6.562  -3.098  -0.983  0.00  0.00           H  
ATOM   2180  HB2HHD1 X 139      -6.244  -5.040  -2.442  0.00  0.00           H  
ATOM   2181  HB3HHD1 X 139      -4.686  -5.402  -1.735  0.00  0.00           H  
ATOM   2182  HD1HHD1 X 139      -7.724  -6.891  -1.841  0.00  0.00           H  
ATOM   2183  HD2HHD1 X 139      -5.297  -5.864   1.420  0.00  0.00           H  
ATOM   2184  HE1HHD1 X 139      -8.166  -8.597   0.024  0.00  0.00           H  
ATOM   2185  N  HGLU X 140      -3.581  -3.303   0.430  0.00  0.00           N  
ATOM   2186  CA HGLU X 140      -2.937  -3.084   1.726  0.00  0.00           C  
ATOM   2187  C  LGLU X 140      -3.086  -1.625   2.176  0.00  0.00           C  
ATOM   2188  O  LGLU X 140      -3.589  -1.374   3.268  0.00  0.00           O  
ATOM   2189  CB HGLU X 140      -1.467  -3.518   1.714  0.00  0.00           C  
ATOM   2190  CG HGLU X 140      -1.278  -5.015   1.406  0.00  0.00           C  
ATOM   2191  CD HGLU X 140      -2.162  -5.879   2.292  0.00  0.00           C  
ATOM   2192  OE1HGLU X 140      -2.179  -5.787   3.515  0.00  0.00           O  
ATOM   2193  OE2HGLU X 140      -2.920  -6.718   1.608  0.00  0.00           O1-
ATOM   2194  H  HGLU X 140      -2.985  -3.533  -0.358  0.00  0.00           H  
ATOM   2195  HA HGLU X 140      -3.471  -3.669   2.483  0.00  0.00           H  
ATOM   2196  HB2HGLU X 140      -0.896  -2.927   0.986  0.00  0.00           H  
ATOM   2197  HB3HGLU X 140      -1.044  -3.313   2.706  0.00  0.00           H  
ATOM   2198  HG2HGLU X 140      -1.502  -5.239   0.361  0.00  0.00           H  
ATOM   2199  HG3HGLU X 140      -0.233  -5.286   1.587  0.00  0.00           H  
ATOM   2200  N  LLEU X 141      -2.801  -0.667   1.294  0.00  0.00           N  
ATOM   2201  CA LLEU X 141      -3.066   0.744   1.575  0.00  0.00           C  
ATOM   2202  C  LLEU X 141      -4.549   1.005   1.901  0.00  0.00           C  
ATOM   2203  O  LLEU X 141      -4.857   1.941   2.634  0.00  0.00           O  
ATOM   2204  CB LLEU X 141      -2.593   1.580   0.374  0.00  0.00           C  
ATOM   2205  CG LLEU X 141      -1.067   1.595   0.170  0.00  0.00           C  
ATOM   2206  CD1LLEU X 141      -0.746   2.276  -1.161  0.00  0.00           C  
ATOM   2207  CD2LLEU X 141      -0.340   2.355   1.277  0.00  0.00           C  
ATOM   2208  H  LLEU X 141      -2.437  -0.927   0.382  0.00  0.00           H  
ATOM   2209  HA LLEU X 141      -2.502   1.031   2.462  0.00  0.00           H  
ATOM   2210  HB2LLEU X 141      -3.052   1.166  -0.522  0.00  0.00           H  
ATOM   2211  HB3LLEU X 141      -2.942   2.606   0.497  0.00  0.00           H  
ATOM   2212  HG LLEU X 141      -0.683   0.577   0.134  0.00  0.00           H  
ATOM   2213 HD11LLEU X 141       0.331   2.391  -1.265  0.00  0.00           H  
ATOM   2214 HD12LLEU X 141      -1.114   1.656  -1.977  0.00  0.00           H  
ATOM   2215 HD13LLEU X 141      -1.215   3.258  -1.197  0.00  0.00           H  
ATOM   2216 HD21LLEU X 141       0.726   2.406   1.055  0.00  0.00           H  
ATOM   2217 HD22LLEU X 141      -0.740   3.361   1.380  0.00  0.00           H  
ATOM   2218 HD23LLEU X 141      -0.456   1.825   2.222  0.00  0.00           H  
ATOM   2219  N  LSER X 142      -5.472   0.167   1.416  0.00  0.00           N  
ATOM   2220  CA LSER X 142      -6.903   0.231   1.751  0.00  0.00           C  
ATOM   2221  C  LSER X 142      -7.234  -0.355   3.120  0.00  0.00           C  
ATOM   2222  O  LSER X 142      -8.066   0.205   3.826  0.00  0.00           O  
ATOM   2223  CB LSER X 142      -7.736  -0.492   0.709  0.00  0.00           C  
ATOM   2224  OG LSER X 142      -7.582   0.167  -0.520  0.00  0.00           O  
ATOM   2225  H  LSER X 142      -5.126  -0.620   0.883  0.00  0.00           H  
ATOM   2226  HA LSER X 142      -7.220   1.272   1.754  0.00  0.00           H  
ATOM   2227  HB2LSER X 142      -7.406  -1.523   0.616  0.00  0.00           H  
ATOM   2228  HB3LSER X 142      -8.783  -0.481   1.004  0.00  0.00           H  
ATOM   2229  HG LSER X 142      -6.673  -0.017  -0.825  0.00  0.00           H  
ATOM   2230  N  LHD2 X 143      -6.565  -1.428   3.553  0.00  0.00           N  
ATOM   2231  CA LHD2 X 143      -6.605  -1.802   4.970  0.00  0.00           C  
ATOM   2232  C  LHD2 X 143      -5.995  -0.727   5.854  0.00  0.00           C  
ATOM   2233  O  LHD2 X 143      -6.537  -0.447   6.919  0.00  0.00           O  
ATOM   2234  CB HHD2 X 143      -5.870  -3.112   5.251  0.00  0.00           C  
ATOM   2235  CG HHD2 X 143      -6.511  -4.329   4.706  0.00  0.00           C  
ATOM   2236  CD2HHD2 X 143      -5.955  -5.477   4.224  0.00  0.00           C  
ATOM   2237  ND1HHD2 X 143      -7.870  -4.555   4.729  0.00  0.00           N  
ATOM   2238  CE1HHD2 X 143      -8.101  -5.797   4.268  0.00  0.00           C  
ATOM   2239  NE2HHD2 X 143      -6.955  -6.395   3.974  0.00  0.00           N  
ATOM   2240  H  LHD2 X 143      -5.907  -1.889   2.929  0.00  0.00           H  
ATOM   2241  HA LHD2 X 143      -7.643  -1.909   5.281  0.00  0.00           H  
ATOM   2242  HB2HHD2 X 143      -4.856  -3.047   4.845  0.00  0.00           H  
ATOM   2243  HB3HHD2 X 143      -5.760  -3.213   6.344  0.00  0.00           H  
ATOM   2244  HD1HHD2 X 143      -8.587  -3.848   4.901  0.00  0.00           H  
ATOM   2245  HD2HHD2 X 143      -4.913  -5.727   4.084  0.00  0.00           H  
ATOM   2246  HE1HHD2 X 143      -9.086  -6.219   4.161  0.00  0.00           H  
ATOM   2247  N  LASN X 144      -4.909  -0.088   5.423  0.00  0.00           N  
ATOM   2248  CA LASN X 144      -4.345   1.027   6.169  0.00  0.00           C  
ATOM   2249  C  LASN X 144      -5.358   2.190   6.263  0.00  0.00           C  
ATOM   2250  O  LASN X 144      -5.571   2.705   7.360  0.00  0.00           O  
ATOM   2251  CB LASN X 144      -2.979   1.394   5.560  0.00  0.00           C  
ATOM   2252  CG LASN X 144      -1.931   1.692   6.615  0.00  0.00           C  
ATOM   2253  ND2LASN X 144      -1.767   0.857   7.617  0.00  0.00           N  
ATOM   2254  OD1LASN X 144      -1.271   2.711   6.570  0.00  0.00           O  
ATOM   2255  H  LASN X 144      -4.447  -0.414   4.574  0.00  0.00           H  
ATOM   2256  HA LASN X 144      -4.199   0.671   7.188  0.00  0.00           H  
ATOM   2257  HB2LASN X 144      -2.594   0.563   4.972  0.00  0.00           H  
ATOM   2258  HB3LASN X 144      -3.079   2.249   4.891  0.00  0.00           H  
ATOM   2259 HD21LASN X 144      -1.028   1.075   8.277  0.00  0.00           H  
ATOM   2260 HD22LASN X 144      -2.255  -0.027   7.650  0.00  0.00           H  
ATOM   2261  N  LLEU X 145      -6.079   2.500   5.177  0.00  0.00           N  
ATOM   2262  CA LLEU X 145      -7.289   3.346   5.127  0.00  0.00           C  
ATOM   2263  C  LLEU X 145      -8.572   2.656   5.668  0.00  0.00           C  
ATOM   2264  O  LLEU X 145      -9.689   3.021   5.308  0.00  0.00           O  
ATOM   2265  CB LLEU X 145      -7.487   3.869   3.687  0.00  0.00           C  
ATOM   2266  CG LLEU X 145      -6.367   4.779   3.143  0.00  0.00           C  
ATOM   2267  CD1LLEU X 145      -6.520   4.938   1.631  0.00  0.00           C  
ATOM   2268  CD2LLEU X 145      -6.420   6.175   3.760  0.00  0.00           C  
ATOM   2269  H  LLEU X 145      -5.791   2.074   4.301  0.00  0.00           H  
ATOM   2270  HA LLEU X 145      -7.124   4.205   5.778  0.00  0.00           H  
ATOM   2271  HB2LLEU X 145      -7.589   3.005   3.034  0.00  0.00           H  
ATOM   2272  HB3LLEU X 145      -8.423   4.424   3.631  0.00  0.00           H  
ATOM   2273  HG LLEU X 145      -5.389   4.350   3.349  0.00  0.00           H  
ATOM   2274 HD11LLEU X 145      -5.732   5.582   1.242  0.00  0.00           H  
ATOM   2275 HD12LLEU X 145      -6.437   3.960   1.154  0.00  0.00           H  
ATOM   2276 HD13LLEU X 145      -7.492   5.373   1.400  0.00  0.00           H  
ATOM   2277 HD21LLEU X 145      -5.659   6.806   3.303  0.00  0.00           H  
ATOM   2278 HD22LLEU X 145      -7.398   6.624   3.599  0.00  0.00           H  
ATOM   2279 HD23LLEU X 145      -6.223   6.105   4.827  0.00  0.00           H  
ATOM   2280  N  LGLY X 146      -8.433   1.655   6.543  0.00  0.00           N  
ATOM   2281  CA LGLY X 146      -9.498   1.065   7.365  0.00  0.00           C  
ATOM   2282  C  LGLY X 146     -10.538   0.173   6.674  0.00  0.00           C  
ATOM   2283  O  LGLY X 146     -11.404  -0.360   7.366  0.00  0.00           O  
ATOM   2284  H  LGLY X 146      -7.492   1.330   6.712  0.00  0.00           H  
ATOM   2285  HA2LGLY X 146      -9.028   0.454   8.131  0.00  0.00           H  
ATOM   2286  HA3LGLY X 146     -10.037   1.865   7.866  0.00  0.00           H  
ATOM   2287  N  LMET X 147     -10.479  -0.037   5.358  0.00  0.00           N  
ATOM   2288  CA LMET X 147     -11.414  -0.914   4.640  0.00  0.00           C  
ATOM   2289  C  LMET X 147     -11.089  -2.397   4.881  0.00  0.00           C  
ATOM   2290  O  LMET X 147      -9.928  -2.798   4.826  0.00  0.00           O  
ATOM   2291  CB LMET X 147     -11.404  -0.586   3.138  0.00  0.00           C  
ATOM   2292  CG LMET X 147     -11.731   0.890   2.856  0.00  0.00           C  
ATOM   2293  SD LMET X 147     -10.412   1.824   2.031  0.00  0.00           S  
ATOM   2294  CE LMET X 147     -10.718   1.365   0.308  0.00  0.00           C  
ATOM   2295  H  LMET X 147      -9.728   0.403   4.833  0.00  0.00           H  
ATOM   2296  HA LMET X 147     -12.420  -0.722   5.019  0.00  0.00           H  
ATOM   2297  HB2LMET X 147     -10.424  -0.828   2.725  0.00  0.00           H  
ATOM   2298  HB3LMET X 147     -12.144  -1.211   2.635  0.00  0.00           H  
ATOM   2299  HG2LMET X 147     -12.628   0.937   2.241  0.00  0.00           H  
ATOM   2300  HG3LMET X 147     -11.962   1.397   3.793  0.00  0.00           H  
ATOM   2301  HE1LMET X 147      -9.947   1.806  -0.326  0.00  0.00           H  
ATOM   2302  HE2LMET X 147     -10.697   0.282   0.201  0.00  0.00           H  
ATOM   2303  HE3LMET X 147     -11.694   1.743   0.008  0.00  0.00           H  
ATOM   2304  N  LTYR X 148     -12.096  -3.238   5.132  0.00  0.00           N  
ATOM   2305  CA LTYR X 148     -11.925  -4.682   5.389  0.00  0.00           C  
ATOM   2306  C  LTYR X 148     -11.823  -5.512   4.090  0.00  0.00           C  
ATOM   2307  O  LTYR X 148     -11.676  -4.958   3.003  0.00  0.00           O  
ATOM   2308  CB LTYR X 148     -13.066  -5.193   6.287  0.00  0.00           C  
ATOM   2309  CG LTYR X 148     -13.633  -4.181   7.256  0.00  0.00           C  
ATOM   2310  CD1LTYR X 148     -12.804  -3.556   8.207  0.00  0.00           C  
ATOM   2311  CD2LTYR X 148     -14.983  -3.812   7.147  0.00  0.00           C  
ATOM   2312  CE1LTYR X 148     -13.304  -2.501   8.998  0.00  0.00           C  
ATOM   2313  CE2LTYR X 148     -15.487  -2.792   7.963  0.00  0.00           C  
ATOM   2314  CZ LTYR X 148     -14.645  -2.096   8.850  0.00  0.00           C  
ATOM   2315  OH LTYR X 148     -15.139  -1.022   9.514  0.00  0.00           O  
ATOM   2316  H  LTYR X 148     -13.024  -2.854   5.221  0.00  0.00           H  
ATOM   2317  HA LTYR X 148     -10.995  -4.823   5.940  0.00  0.00           H  
ATOM   2318  HB2LTYR X 148     -13.880  -5.545   5.650  0.00  0.00           H  
ATOM   2319  HB3LTYR X 148     -12.700  -6.042   6.864  0.00  0.00           H  
ATOM   2320  HD1LTYR X 148     -11.764  -3.837   8.276  0.00  0.00           H  
ATOM   2321  HD2LTYR X 148     -15.632  -4.292   6.424  0.00  0.00           H  
ATOM   2322  HE1LTYR X 148     -12.652  -1.951   9.661  0.00  0.00           H  
ATOM   2323  HE2LTYR X 148     -16.518  -2.504   7.881  0.00  0.00           H  
ATOM   2324  HH LTYR X 148     -15.726  -0.528   8.902  0.00  0.00           H  
ATOM   2325  N  LHD3 X 149     -11.911  -6.844   4.176  0.00  0.00           N  
ATOM   2326  CA LHD3 X 149     -12.245  -7.667   3.004  0.00  0.00           C  
ATOM   2327  C  LHD3 X 149     -13.743  -7.636   2.705  0.00  0.00           C  
ATOM   2328  O  LHD3 X 149     -14.566  -7.465   3.607  0.00  0.00           O  
ATOM   2329  CB HHD3 X 149     -11.827  -9.133   3.195  0.00  0.00           C  
ATOM   2330  CG HHD3 X 149     -10.357  -9.318   3.334  0.00  0.00           C  
ATOM   2331  CD2HHD3 X 149      -9.301  -8.563   2.905  0.00  0.00           C  
ATOM   2332  ND1HHD3 X 149      -9.781 -10.448   3.890  0.00  0.00           N  
ATOM   2333  CE1HHD3 X 149      -8.438 -10.333   3.806  0.00  0.00           C  
ATOM   2334  NE2HHD3 X 149      -8.112  -9.191   3.220  0.00  0.00           N  
ATOM   2335  H  LHD3 X 149     -12.120  -7.254   5.082  0.00  0.00           H  
ATOM   2336  HA LHD3 X 149     -11.729  -7.270   2.132  0.00  0.00           H  
ATOM   2337  HB2HHD3 X 149     -12.349  -9.539   4.068  0.00  0.00           H  
ATOM   2338  HB3HHD3 X 149     -12.182  -9.696   2.319  0.00  0.00           H  
ATOM   2339  HD1HHD3 X 149     -10.265 -11.265   4.272  0.00  0.00           H  
ATOM   2340  HD2HHD3 X 149      -9.322  -7.621   2.381  0.00  0.00           H  
ATOM   2341  HE1HHD3 X 149      -7.735 -11.061   4.179  0.00  0.00           H  
ATOM   2342  N  LASP X 150     -14.099  -7.899   1.454  0.00  0.00           N  
ATOM   2343  CA LASP X 150     -15.480  -8.109   1.031  0.00  0.00           C  
ATOM   2344  C  LASP X 150     -16.126  -9.325   1.711  0.00  0.00           C  
ATOM   2345  O  LASP X 150     -15.642 -10.456   1.605  0.00  0.00           O  
ATOM   2346  CB LASP X 150     -15.502  -8.246  -0.495  0.00  0.00           C  
ATOM   2347  CG LASP X 150     -15.226  -6.899  -1.153  0.00  0.00           C  
ATOM   2348  OD1LASP X 150     -15.975  -5.939  -0.861  0.00  0.00           O  
ATOM   2349  OD2LASP X 150     -14.268  -6.812  -1.952  0.00  0.00           O1-
ATOM   2350  H  LASP X 150     -13.369  -7.997   0.754  0.00  0.00           H  
ATOM   2351  HA LASP X 150     -16.063  -7.227   1.301  0.00  0.00           H  
ATOM   2352  HB2LASP X 150     -14.757  -8.977  -0.812  0.00  0.00           H  
ATOM   2353  HB3LASP X 150     -16.475  -8.610  -0.820  0.00  0.00           H  
ATOM   2354  N  LGLY X 151     -17.251  -9.102   2.392  0.00  0.00           N  
ATOM   2355  CA LGLY X 151     -18.180 -10.164   2.784  0.00  0.00           C  
ATOM   2356  C  LGLY X 151     -19.073 -10.595   1.613  0.00  0.00           C  
ATOM   2357  O  LGLY X 151     -19.117  -9.941   0.571  0.00  0.00           O  
ATOM   2358  H  LGLY X 151     -17.570  -8.149   2.478  0.00  0.00           H  
ATOM   2359  HA2LGLY X 151     -17.622 -11.034   3.134  0.00  0.00           H  
ATOM   2360  HA3LGLY X 151     -18.803  -9.822   3.608  0.00  0.00           H  
ATOM   2361  N  LLYS X 152     -19.807 -11.699   1.778  0.00  0.00           N  
ATOM   2362  CA LLYS X 152     -20.489 -12.421   0.679  0.00  0.00           C  
ATOM   2363  C  LLYS X 152     -21.594 -11.636  -0.051  0.00  0.00           C  
ATOM   2364  O  LLYS X 152     -22.101 -12.115  -1.069  0.00  0.00           O  
ATOM   2365  CB LLYS X 152     -21.047 -13.780   1.153  0.00  0.00           C  
ATOM   2366  CG LLYS X 152     -20.198 -14.556   2.175  0.00  0.00           C  
ATOM   2367  CD LLYS X 152     -20.652 -14.239   3.606  0.00  0.00           C  
ATOM   2368  CE LLYS X 152     -19.759 -14.927   4.635  0.00  0.00           C  
ATOM   2369  NZ LLYS X 152     -20.188 -14.551   5.997  0.00  0.00           N1+
ATOM   2370  H  LLYS X 152     -19.716 -12.168   2.666  0.00  0.00           H  
ATOM   2371  HA LLYS X 152     -19.728 -12.625  -0.078  0.00  0.00           H  
ATOM   2372  HB2LLYS X 152     -22.052 -13.640   1.556  0.00  0.00           H  
ATOM   2373  HB3LLYS X 152     -21.147 -14.412   0.272  0.00  0.00           H  
ATOM   2374  HG2LLYS X 152     -20.337 -15.624   2.005  0.00  0.00           H  
ATOM   2375  HG3LLYS X 152     -19.140 -14.325   2.044  0.00  0.00           H  
ATOM   2376  HD2LLYS X 152     -20.633 -13.166   3.787  0.00  0.00           H  
ATOM   2377  HD3LLYS X 152     -21.679 -14.586   3.730  0.00  0.00           H  
ATOM   2378  HE2LLYS X 152     -19.826 -16.010   4.503  0.00  0.00           H  
ATOM   2379  HE3LLYS X 152     -18.722 -14.618   4.475  0.00  0.00           H  
ATOM   2380  HZ1LLYS X 152     -19.613 -14.998   6.702  0.00  0.00           H  
ATOM   2381  HZ2LLYS X 152     -20.125 -13.541   6.118  0.00  0.00           H  
ATOM   2382  HZ3LLYS X 152     -21.161 -14.814   6.153  0.00  0.00           H  
ATOM   2383  N  LASN X 153     -21.997 -10.469   0.456  0.00  0.00           N  
ATOM   2384  CA LASN X 153     -22.977  -9.572  -0.170  0.00  0.00           C  
ATOM   2385  C  LASN X 153     -22.335  -8.380  -0.913  0.00  0.00           C  
ATOM   2386  O  LASN X 153     -23.021  -7.687  -1.665  0.00  0.00           O  
ATOM   2387  CB LASN X 153     -23.984  -9.122   0.900  0.00  0.00           C  
ATOM   2388  CG LASN X 153     -24.737 -10.288   1.516  0.00  0.00           C  
ATOM   2389  ND2LASN X 153     -25.906 -10.590   1.014  0.00  0.00           N  
ATOM   2390  OD1LASN X 153     -24.269 -10.969   2.423  0.00  0.00           O  
ATOM   2391  H  LASN X 153     -21.547 -10.153   1.307  0.00  0.00           H  
ATOM   2392  HA LASN X 153     -23.541 -10.121  -0.924  0.00  0.00           H  
ATOM   2393  HB2LASN X 153     -23.472  -8.580   1.691  0.00  0.00           H  
ATOM   2394  HB3LASN X 153     -24.702  -8.441   0.444  0.00  0.00           H  
ATOM   2395 HD21LASN X 153     -26.437 -11.335   1.442  0.00  0.00           H  
ATOM   2396 HD22LASN X 153     -26.292 -10.057   0.244  0.00  0.00           H  
ATOM   2397  N  LCYX X 154     -21.033  -8.149  -0.733  0.00  0.00           N  
ATOM   2398  CA LCYX X 154     -20.267  -7.094  -1.396  0.00  0.00           C  
ATOM   2399  C  LCYX X 154     -19.957  -7.441  -2.863  0.00  0.00           C  
ATOM   2400  O  LCYX X 154     -19.826  -8.615  -3.207  0.00  0.00           O  
ATOM   2401  CB LCYX X 154     -18.981  -6.878  -0.600  0.00  0.00           C  
ATOM   2402  SG LCYX X 154     -19.251  -6.424   1.131  0.00  0.00           S  
ATOM   2403  H  LCYX X 154     -20.505  -8.792  -0.153  0.00  0.00           H  
ATOM   2404  HA LCYX X 154     -20.851  -6.173  -1.376  0.00  0.00           H  
ATOM   2405  HB2LCYX X 154     -18.411  -7.803  -0.624  0.00  0.00           H  
ATOM   2406  HB3LCYX X 154     -18.386  -6.102  -1.078  0.00  0.00           H  
ATOM   2407  N  LILE X 155     -19.833  -6.428  -3.733  0.00  0.00           N  
ATOM   2408  CA LILE X 155     -19.879  -6.610  -5.195  0.00  0.00           C  
ATOM   2409  C  LILE X 155     -18.714  -5.954  -5.944  0.00  0.00           C  
ATOM   2410  O  LILE X 155     -18.449  -4.756  -5.783  0.00  0.00           O  
ATOM   2411  CB LILE X 155     -21.219  -6.082  -5.766  0.00  0.00           C  
ATOM   2412  CG1LILE X 155     -22.462  -6.722  -5.113  0.00  0.00           C  
ATOM   2413  CG2LILE X 155     -21.280  -6.238  -7.298  0.00  0.00           C  
ATOM   2414  CD1LILE X 155     -22.633  -8.227  -5.358  0.00  0.00           C  
ATOM   2415  H  LILE X 155     -19.908  -5.490  -3.382  0.00  0.00           H  
ATOM   2416  HA LILE X 155     -19.832  -7.676  -5.416  0.00  0.00           H  
ATOM   2417  HB LILE X 155     -21.273  -5.013  -5.552  0.00  0.00           H  
ATOM   2418 HG12LILE X 155     -22.440  -6.541  -4.040  0.00  0.00           H  
ATOM   2419 HG13LILE X 155     -23.343  -6.209  -5.495  0.00  0.00           H  
ATOM   2420 HG21LILE X 155     -22.274  -5.983  -7.653  0.00  0.00           H  
ATOM   2421 HG22LILE X 155     -20.583  -5.556  -7.785  0.00  0.00           H  
ATOM   2422 HG23LILE X 155     -21.055  -7.264  -7.592  0.00  0.00           H  
ATOM   2423 HD11LILE X 155     -23.486  -8.588  -4.787  0.00  0.00           H  
ATOM   2424 HD12LILE X 155     -22.818  -8.414  -6.414  0.00  0.00           H  
ATOM   2425 HD13LILE X 155     -21.750  -8.777  -5.039  0.00  0.00           H  
ATOM   2426  N  LCYX X 156     -18.155  -6.721  -6.885  0.00  0.00           N  
ATOM   2427  CA LCYX X 156     -17.506  -6.242  -8.106  0.00  0.00           C  
ATOM   2428  C  LCYX X 156     -17.900  -7.150  -9.271  0.00  0.00           C  
ATOM   2429  O  LCYX X 156     -18.074  -8.353  -9.081  0.00  0.00           O  
ATOM   2430  CB LCYX X 156     -15.979  -6.227  -7.990  0.00  0.00           C  
ATOM   2431  SG LCYX X 156     -15.357  -5.448  -6.500  0.00  0.00           S  
ATOM   2432  H  LCYX X 156     -18.416  -7.698  -6.895  0.00  0.00           H  
ATOM   2433  HA LCYX X 156     -17.850  -5.231  -8.314  0.00  0.00           H  
ATOM   2434  HB2LCYX X 156     -15.602  -7.250  -8.019  0.00  0.00           H  
ATOM   2435  HB3LCYX X 156     -15.577  -5.693  -8.849  0.00  0.00           H  
ATOM   2436  N  LASN X 157     -17.948  -6.609 -10.486  0.00  0.00           N  
ATOM   2437  CA LASN X 157     -18.343  -7.343 -11.697  0.00  0.00           C  
ATOM   2438  C  LASN X 157     -17.320  -8.426 -12.140  0.00  0.00           C  
ATOM   2439  O  LASN X 157     -17.565  -9.156 -13.097  0.00  0.00           O  
ATOM   2440  CB LASN X 157     -18.681  -6.314 -12.798  0.00  0.00           C  
ATOM   2441  CG LASN X 157     -19.897  -5.442 -12.478  0.00  0.00           C  
ATOM   2442  ND2LASN X 157     -20.740  -5.164 -13.439  0.00  0.00           N  
ATOM   2443  OD1LASN X 157     -20.111  -4.978 -11.363  0.00  0.00           O  
ATOM   2444  H  LASN X 157     -17.826  -5.607 -10.565  0.00  0.00           H  
ATOM   2445  HA LASN X 157     -19.261  -7.891 -11.469  0.00  0.00           H  
ATOM   2446  HB2LASN X 157     -17.826  -5.664 -12.976  0.00  0.00           H  
ATOM   2447  HB3LASN X 157     -18.876  -6.849 -13.726  0.00  0.00           H  
ATOM   2448 HD21LASN X 157     -21.514  -4.553 -13.222  0.00  0.00           H  
ATOM   2449 HD22LASN X 157     -20.586  -5.511 -14.376  0.00  0.00           H  
ATOM   2450  N  LASP X 158     -16.192  -8.553 -11.431  0.00  0.00           N  
ATOM   2451  CA LASP X 158     -15.209  -9.647 -11.520  0.00  0.00           C  
ATOM   2452  C  LASP X 158     -15.348 -10.740 -10.442  0.00  0.00           C  
ATOM   2453  O  LASP X 158     -14.664 -11.757 -10.534  0.00  0.00           O  
ATOM   2454  CB LASP X 158     -13.807  -9.034 -11.371  0.00  0.00           C  
ATOM   2455  CG LASP X 158     -13.190  -8.643 -12.706  0.00  0.00           C  
ATOM   2456  OD1LASP X 158     -12.788  -9.554 -13.465  0.00  0.00           O  
ATOM   2457  OD2LASP X 158     -13.076  -7.430 -12.997  0.00  0.00           O1-
ATOM   2458  H  LASP X 158     -16.048  -7.874 -10.705  0.00  0.00           H  
ATOM   2459  HA LASP X 158     -15.285 -10.143 -12.488  0.00  0.00           H  
ATOM   2460  HB2LASP X 158     -13.865  -8.169 -10.708  0.00  0.00           H  
ATOM   2461  HB3LASP X 158     -13.128  -9.749 -10.904  0.00  0.00           H  
ATOM   2462  N  LSER X 159     -16.120 -10.513  -9.372  0.00  0.00           N  
ATOM   2463  CA LSER X 159     -16.066 -11.218  -8.067  0.00  0.00           C  
ATOM   2464  C  LSER X 159     -14.707 -11.155  -7.339  0.00  0.00           C  
ATOM   2465  O  LSER X 159     -14.671 -10.951  -6.126  0.00  0.00           O  
ATOM   2466  CB LSER X 159     -16.542 -12.674  -8.170  0.00  0.00           C  
ATOM   2467  OG LSER X 159     -17.775 -12.749  -8.860  0.00  0.00           O  
ATOM   2468  H  LSER X 159     -16.765  -9.733  -9.427  0.00  0.00           H  
ATOM   2469  HA LSER X 159     -16.778 -10.715  -7.413  0.00  0.00           H  
ATOM   2470  HB2LSER X 159     -15.797 -13.274  -8.692  0.00  0.00           H  
ATOM   2471  HB3LSER X 159     -16.670 -13.077  -7.164  0.00  0.00           H  
ATOM   2472  HG LSER X 159     -17.548 -12.901  -9.806  0.00  0.00           H  
ATOM   2473  N  LSER X 160     -13.578 -11.260  -8.046  0.00  0.00           N  
ATOM   2474  CA LSER X 160     -12.217 -10.990  -7.554  0.00  0.00           C  
ATOM   2475  C  LSER X 160     -11.955  -9.480  -7.384  0.00  0.00           C  
ATOM   2476  O  LSER X 160     -11.048  -8.922  -8.007  0.00  0.00           O  
ATOM   2477  CB LSER X 160     -11.188 -11.647  -8.486  0.00  0.00           C  
ATOM   2478  OG LSER X 160      -9.875 -11.336  -8.050  0.00  0.00           O  
ATOM   2479  H  LSER X 160     -13.681 -11.511  -9.025  0.00  0.00           H  
ATOM   2480  HA LSER X 160     -12.104 -11.452  -6.572  0.00  0.00           H  
ATOM   2481  HB2LSER X 160     -11.329 -12.728  -8.480  0.00  0.00           H  
ATOM   2482  HB3LSER X 160     -11.327 -11.277  -9.504  0.00  0.00           H  
ATOM   2483  HG LSER X 160      -9.878 -10.378  -7.887  0.00  0.00           H  
ATOM   2484  N  LCYX X 161     -12.758  -8.815  -6.551  0.00  0.00           N  
ATOM   2485  CA LCYX X 161     -12.607  -7.412  -6.158  0.00  0.00           C  
ATOM   2486  C  LCYX X 161     -11.187  -7.023  -5.718  0.00  0.00           C  
ATOM   2487  O  LCYX X 161     -10.441  -7.872  -5.221  0.00  0.00           O  
ATOM   2488  CB LCYX X 161     -13.516  -7.164  -4.951  0.00  0.00           C  
ATOM   2489  SG LCYX X 161     -15.285  -7.036  -5.245  0.00  0.00           S  
ATOM   2490  H  LCYX X 161     -13.496  -9.345  -6.101  0.00  0.00           H  
ATOM   2491  HA LCYX X 161     -12.899  -6.762  -6.984  0.00  0.00           H  
ATOM   2492  HB2LCYX X 161     -13.350  -7.936  -4.200  0.00  0.00           H  
ATOM   2493  HB3LCYX X 161     -13.209  -6.226  -4.502  0.00  0.00           H  
ATOM   2494  N  LVAL X 162     -10.862  -5.722  -5.745  0.00  0.00           N  
ATOM   2495  CA LVAL X 162      -9.633  -5.211  -5.106  0.00  0.00           C  
ATOM   2496  C  LVAL X 162      -9.572  -5.615  -3.630  0.00  0.00           C  
ATOM   2497  O  LVAL X 162      -8.526  -6.082  -3.188  0.00  0.00           O  
ATOM   2498  CB LVAL X 162      -9.482  -3.683  -5.258  0.00  0.00           C  
ATOM   2499  CG1LVAL X 162      -8.287  -3.127  -4.468  0.00  0.00           C  
ATOM   2500  CG2LVAL X 162      -9.271  -3.285  -6.721  0.00  0.00           C  
ATOM   2501  H  LVAL X 162     -11.500  -5.058  -6.178  0.00  0.00           H  
ATOM   2502  HA LVAL X 162      -8.782  -5.682  -5.597  0.00  0.00           H  
ATOM   2503  HB LVAL X 162     -10.389  -3.203  -4.892  0.00  0.00           H  
ATOM   2504 HG11LVAL X 162      -8.111  -2.092  -4.751  0.00  0.00           H  
ATOM   2505 HG12LVAL X 162      -8.495  -3.157  -3.398  0.00  0.00           H  
ATOM   2506 HG13LVAL X 162      -7.388  -3.704  -4.678  0.00  0.00           H  
ATOM   2507 HG21LVAL X 162      -9.337  -2.201  -6.818  0.00  0.00           H  
ATOM   2508 HG22LVAL X 162      -8.296  -3.625  -7.070  0.00  0.00           H  
ATOM   2509 HG23LVAL X 162     -10.034  -3.735  -7.350  0.00  0.00           H  
ATOM   2510  N  LMET X 163     -10.685  -5.528  -2.887  0.00  0.00           N  
ATOM   2511  CA LMET X 163     -10.780  -5.962  -1.481  0.00  0.00           C  
ATOM   2512  C  LMET X 163     -11.298  -7.399  -1.288  0.00  0.00           C  
ATOM   2513  O  LMET X 163     -11.728  -7.753  -0.188  0.00  0.00           O  
ATOM   2514  CB LMET X 163     -11.567  -4.942  -0.636  0.00  0.00           C  
ATOM   2515  CG LMET X 163     -10.988  -3.525  -0.711  0.00  0.00           C  
ATOM   2516  SD LMET X 163      -9.209  -3.380  -0.393  0.00  0.00           S  
ATOM   2517  CE LMET X 163      -9.104  -3.925   1.335  0.00  0.00           C  
ATOM   2518  H  LMET X 163     -11.522  -5.150  -3.310  0.00  0.00           H  
ATOM   2519  HA LMET X 163      -9.773  -5.980  -1.068  0.00  0.00           H  
ATOM   2520  HB2LMET X 163     -12.607  -4.919  -0.957  0.00  0.00           H  
ATOM   2521  HB3LMET X 163     -11.552  -5.259   0.405  0.00  0.00           H  
ATOM   2522  HG2LMET X 163     -11.187  -3.121  -1.704  0.00  0.00           H  
ATOM   2523  HG3LMET X 163     -11.512  -2.901   0.013  0.00  0.00           H  
ATOM   2524  HE1LMET X 163      -8.072  -3.853   1.678  0.00  0.00           H  
ATOM   2525  HE2LMET X 163      -9.735  -3.295   1.962  0.00  0.00           H  
ATOM   2526  HE3LMET X 163      -9.429  -4.962   1.417  0.00  0.00           H  
ATOM   2527  N  LSER X 164     -11.242  -8.250  -2.321  0.00  0.00           N  
ATOM   2528  CA LSER X 164     -11.679  -9.649  -2.200  0.00  0.00           C  
ATOM   2529  C  LSER X 164     -10.892 -10.400  -1.106  0.00  0.00           C  
ATOM   2530  O  LSER X 164      -9.684 -10.191  -0.970  0.00  0.00           O  
ATOM   2531  CB LSER X 164     -11.621 -10.400  -3.538  0.00  0.00           C  
ATOM   2532  OG LSER X 164     -10.358 -10.331  -4.171  0.00  0.00           O  
ATOM   2533  H  LSER X 164     -10.821  -7.944  -3.186  0.00  0.00           H  
ATOM   2534  HA LSER X 164     -12.727  -9.611  -1.907  0.00  0.00           H  
ATOM   2535  HB2LSER X 164     -11.867 -11.448  -3.364  0.00  0.00           H  
ATOM   2536  HB3LSER X 164     -12.376  -9.990  -4.206  0.00  0.00           H  
ATOM   2537  HG LSER X 164     -10.238  -9.431  -4.526  0.00  0.00           H  
ATOM   2538  N  LPRO X 165     -11.554 -11.254  -0.297  0.00  0.00           N  
ATOM   2539  CA LPRO X 165     -10.913 -11.969   0.810  0.00  0.00           C  
ATOM   2540  C  LPRO X 165      -9.897 -13.021   0.351  0.00  0.00           C  
ATOM   2541  O  LPRO X 165      -8.957 -13.318   1.087  0.00  0.00           O  
ATOM   2542  CB LPRO X 165     -12.059 -12.611   1.604  0.00  0.00           C  
ATOM   2543  CG LPRO X 165     -13.178 -12.748   0.579  0.00  0.00           C  
ATOM   2544  CD LPRO X 165     -12.982 -11.534  -0.319  0.00  0.00           C  
ATOM   2545  HA LPRO X 165     -10.382 -11.260   1.441  0.00  0.00           H  
ATOM   2546  HB2LPRO X 165     -11.786 -13.580   2.019  0.00  0.00           H  
ATOM   2547  HB3LPRO X 165     -12.380 -11.945   2.404  0.00  0.00           H  
ATOM   2548  HG2LPRO X 165     -13.030 -13.656  -0.001  0.00  0.00           H  
ATOM   2549  HG3LPRO X 165     -14.158 -12.747   1.051  0.00  0.00           H  
ATOM   2550  HD2LPRO X 165     -13.338 -11.754  -1.326  0.00  0.00           H  
ATOM   2551  HD3LPRO X 165     -13.518 -10.682   0.098  0.00  0.00           H  
ATOM   2552  N  LVAL X 166     -10.075 -13.578  -0.849  0.00  0.00           N  
ATOM   2553  CA LVAL X 166      -9.123 -14.491  -1.492  0.00  0.00           C  
ATOM   2554  C  LVAL X 166      -8.922 -14.061  -2.943  0.00  0.00           C  
ATOM   2555  O  LVAL X 166      -9.863 -14.049  -3.741  0.00  0.00           O  
ATOM   2556  CB LVAL X 166      -9.554 -15.965  -1.383  0.00  0.00           C  
ATOM   2557  CG1LVAL X 166      -8.463 -16.889  -1.929  0.00  0.00           C  
ATOM   2558  CG2LVAL X 166      -9.825 -16.368   0.070  0.00  0.00           C  
ATOM   2559  H  LVAL X 166     -10.900 -13.321  -1.377  0.00  0.00           H  
ATOM   2560  HA LVAL X 166      -8.167 -14.401  -0.979  0.00  0.00           H  
ATOM   2561  HB LVAL X 166     -10.464 -16.123  -1.960  0.00  0.00           H  
ATOM   2562 HG11LVAL X 166      -8.785 -17.926  -1.836  0.00  0.00           H  
ATOM   2563 HG12LVAL X 166      -8.276 -16.679  -2.980  0.00  0.00           H  
ATOM   2564 HG13LVAL X 166      -7.538 -16.753  -1.368  0.00  0.00           H  
ATOM   2565 HG21LVAL X 166     -10.039 -17.431   0.126  0.00  0.00           H  
ATOM   2566 HG22LVAL X 166      -8.958 -16.150   0.692  0.00  0.00           H  
ATOM   2567 HG23LVAL X 166     -10.688 -15.825   0.449  0.00  0.00           H  
ATOM   2568  N  LLEU X 167      -7.693 -13.667  -3.253  0.00  0.00           N  
ATOM   2569  CA LLEU X 167      -7.253 -13.053  -4.499  0.00  0.00           C  
ATOM   2570  C  LLEU X 167      -7.185 -14.066  -5.662  0.00  0.00           C  
ATOM   2571  O  LLEU X 167      -7.145 -15.280  -5.456  0.00  0.00           O  
ATOM   2572  CB LLEU X 167      -5.898 -12.382  -4.184  0.00  0.00           C  
ATOM   2573  CG LLEU X 167      -5.398 -11.354  -5.205  0.00  0.00           C  
ATOM   2574  CD1LLEU X 167      -6.305 -10.121  -5.246  0.00  0.00           C  
ATOM   2575  CD2LLEU X 167      -3.982 -10.909  -4.850  0.00  0.00           C  
ATOM   2576  H  LLEU X 167      -6.997 -13.755  -2.520  0.00  0.00           H  
ATOM   2577  HA LLEU X 167      -7.986 -12.288  -4.759  0.00  0.00           H  
ATOM   2578  HB2LLEU X 167      -5.971 -11.879  -3.217  0.00  0.00           H  
ATOM   2579  HB3LLEU X 167      -5.147 -13.164  -4.080  0.00  0.00           H  
ATOM   2580  HG LLEU X 167      -5.355 -11.810  -6.189  0.00  0.00           H  
ATOM   2581 HD11LLEU X 167      -5.847  -9.332  -5.839  0.00  0.00           H  
ATOM   2582 HD12LLEU X 167      -7.271 -10.377  -5.678  0.00  0.00           H  
ATOM   2583 HD13LLEU X 167      -6.469  -9.743  -4.237  0.00  0.00           H  
ATOM   2584 HD21LLEU X 167      -3.611 -10.216  -5.602  0.00  0.00           H  
ATOM   2585 HD22LLEU X 167      -3.981 -10.422  -3.878  0.00  0.00           H  
ATOM   2586 HD23LLEU X 167      -3.328 -11.778  -4.802  0.00  0.00           H  
ATOM   2587  N  LSER X 168      -7.167 -13.571  -6.901  0.00  0.00           N  
ATOM   2588  CA LSER X 168      -7.088 -14.379  -8.128  0.00  0.00           C  
ATOM   2589  C  LSER X 168      -5.769 -14.200  -8.891  0.00  0.00           C  
ATOM   2590  O  LSER X 168      -4.899 -13.415  -8.514  0.00  0.00           O  
ATOM   2591  CB LSER X 168      -8.272 -14.033  -9.028  0.00  0.00           C  
ATOM   2592  OG LSER X 168      -8.126 -12.727  -9.528  0.00  0.00           O  
ATOM   2593  H  LSER X 168      -7.212 -12.572  -7.016  0.00  0.00           H  
ATOM   2594  HA LSER X 168      -7.173 -15.435  -7.874  0.00  0.00           H  
ATOM   2595  HB2LSER X 168      -8.332 -14.734  -9.860  0.00  0.00           H  
ATOM   2596  HB3LSER X 168      -9.187 -14.094  -8.442  0.00  0.00           H  
ATOM   2597  HG LSER X 168      -8.779 -12.185  -9.044  0.00  0.00           H  
ATOM   2598  N  LASP X 169      -5.596 -14.946  -9.980  0.00  0.00           N  
ATOM   2599  CA LASP X 169      -4.417 -14.912 -10.856  0.00  0.00           C  
ATOM   2600  C  LASP X 169      -4.283 -13.589 -11.646  0.00  0.00           C  
ATOM   2601  O  LASP X 169      -3.177 -13.159 -11.982  0.00  0.00           O  
ATOM   2602  CB LASP X 169      -4.537 -16.114 -11.809  0.00  0.00           C  
ATOM   2603  CG LASP X 169      -3.209 -16.646 -12.342  0.00  0.00           C  
ATOM   2604  OD1LASP X 169      -2.119 -16.202 -11.922  0.00  0.00           O  
ATOM   2605  OD2LASP X 169      -3.237 -17.580 -13.175  0.00  0.00           O1-
ATOM   2606  H  LASP X 169      -6.324 -15.612 -10.204  0.00  0.00           H  
ATOM   2607  HA LASP X 169      -3.529 -15.033 -10.237  0.00  0.00           H  
ATOM   2608  HB2LASP X 169      -5.012 -16.941 -11.279  0.00  0.00           H  
ATOM   2609  HB3LASP X 169      -5.183 -15.846 -12.645  0.00  0.00           H  
ATOM   2610  N  LGLN X 170      -5.411 -12.922 -11.905  0.00  0.00           N  
ATOM   2611  CA LGLN X 170      -5.534 -11.679 -12.677  0.00  0.00           C  
ATOM   2612  C  LGLN X 170      -6.564 -10.719 -12.036  0.00  0.00           C  
ATOM   2613  O  LGLN X 170      -7.603 -10.446 -12.637  0.00  0.00           O  
ATOM   2614  CB LGLN X 170      -5.835 -12.015 -14.157  0.00  0.00           C  
ATOM   2615  CG LGLN X 170      -6.817 -13.173 -14.446  0.00  0.00           C  
ATOM   2616  CD LGLN X 170      -8.063 -13.235 -13.565  0.00  0.00           C  
ATOM   2617  NE2LGLN X 170      -9.143 -12.573 -13.915  0.00  0.00           N  
ATOM   2618  OE1LGLN X 170      -8.083 -13.920 -12.552  0.00  0.00           O  
ATOM   2619  H  LGLN X 170      -6.279 -13.330 -11.573  0.00  0.00           H  
ATOM   2620  HA LGLN X 170      -4.578 -11.154 -12.658  0.00  0.00           H  
ATOM   2621  HB2LGLN X 170      -6.191 -11.116 -14.661  0.00  0.00           H  
ATOM   2622  HB3LGLN X 170      -4.889 -12.280 -14.629  0.00  0.00           H  
ATOM   2623  HG2LGLN X 170      -7.121 -13.122 -15.491  0.00  0.00           H  
ATOM   2624  HG3LGLN X 170      -6.279 -14.110 -14.314  0.00  0.00           H  
ATOM   2625 HE21LGLN X 170      -9.025 -11.820 -14.591  0.00  0.00           H  
ATOM   2626 HE22LGLN X 170      -9.860 -12.465 -13.203  0.00  0.00           H  
ATOM   2627  N  LPRO X 171      -6.317 -10.209 -10.812  0.00  0.00           N  
ATOM   2628  CA LPRO X 171      -7.340  -9.538 -10.005  0.00  0.00           C  
ATOM   2629  C  LPRO X 171      -8.002  -8.333 -10.663  0.00  0.00           C  
ATOM   2630  O  LPRO X 171      -7.481  -7.747 -11.610  0.00  0.00           O  
ATOM   2631  CB LPRO X 171      -6.654  -9.138  -8.704  0.00  0.00           C  
ATOM   2632  CG LPRO X 171      -5.552 -10.176  -8.581  0.00  0.00           C  
ATOM   2633  CD LPRO X 171      -5.100 -10.340 -10.026  0.00  0.00           C  
ATOM   2634  HA LPRO X 171      -8.120 -10.262  -9.783  0.00  0.00           H  
ATOM   2635  HB2LPRO X 171      -6.197  -8.158  -8.813  0.00  0.00           H  
ATOM   2636  HB3LPRO X 171      -7.343  -9.161  -7.860  0.00  0.00           H  
ATOM   2637  HG2LPRO X 171      -4.749  -9.831  -7.935  0.00  0.00           H  
ATOM   2638  HG3LPRO X 171      -5.983 -11.109  -8.224  0.00  0.00           H  
ATOM   2639  HD2LPRO X 171      -4.414  -9.536 -10.294  0.00  0.00           H  
ATOM   2640  HD3LPRO X 171      -4.611 -11.303 -10.147  0.00  0.00           H  
ATOM   2641  N  LSER X 172      -9.172  -7.954 -10.161  0.00  0.00           N  
ATOM   2642  CA LSER X 172      -9.903  -6.812 -10.693  0.00  0.00           C  
ATOM   2643  C  LSER X 172      -9.285  -5.478 -10.280  0.00  0.00           C  
ATOM   2644  O  LSER X 172      -8.850  -5.334  -9.138  0.00  0.00           O  
ATOM   2645  CB LSER X 172     -11.340  -6.862 -10.208  0.00  0.00           C  
ATOM   2646  OG LSER X 172     -12.109  -5.990 -10.996  0.00  0.00           O  
ATOM   2647  H  LSER X 172      -9.555  -8.427  -9.354  0.00  0.00           H  
ATOM   2648  HA LSER X 172      -9.911  -6.884 -11.777  0.00  0.00           H  
ATOM   2649  HB2LSER X 172     -11.714  -7.878 -10.303  0.00  0.00           H  
ATOM   2650  HB3LSER X 172     -11.389  -6.556  -9.161  0.00  0.00           H  
ATOM   2651  HG LSER X 172     -12.439  -6.483 -11.781  0.00  0.00           H  
ATOM   2652  N  LLYS X 173      -9.350  -4.467 -11.155  0.00  0.00           N  
ATOM   2653  CA LLYS X 173      -9.161  -3.060 -10.757  0.00  0.00           C  
ATOM   2654  C  LLYS X 173     -10.366  -2.455 -10.018  0.00  0.00           C  
ATOM   2655  O  LLYS X 173     -10.307  -1.303  -9.596  0.00  0.00           O  
ATOM   2656  CB LLYS X 173      -8.752  -2.201 -11.964  0.00  0.00           C  
ATOM   2657  CG LLYS X 173      -9.884  -1.905 -12.972  0.00  0.00           C  
ATOM   2658  CD LLYS X 173      -9.589  -0.630 -13.774  0.00  0.00           C  
ATOM   2659  CE LLYS X 173      -9.733   0.625 -12.897  0.00  0.00           C  
ATOM   2660  NZ LLYS X 173      -9.045   1.785 -13.500  0.00  0.00           N1+
ATOM   2661  H  LLYS X 173      -9.663  -4.676 -12.100  0.00  0.00           H  
ATOM   2662  HA LLYS X 173      -8.339  -3.031 -10.040  0.00  0.00           H  
ATOM   2663  HB2LLYS X 173      -8.366  -1.265 -11.565  0.00  0.00           H  
ATOM   2664  HB3LLYS X 173      -7.927  -2.681 -12.492  0.00  0.00           H  
ATOM   2665  HG2LLYS X 173      -9.975  -2.748 -13.657  0.00  0.00           H  
ATOM   2666  HG3LLYS X 173     -10.841  -1.774 -12.468  0.00  0.00           H  
ATOM   2667  HD2LLYS X 173      -8.574  -0.697 -14.171  0.00  0.00           H  
ATOM   2668  HD3LLYS X 173     -10.287  -0.564 -14.609  0.00  0.00           H  
ATOM   2669  HE2LLYS X 173     -10.793   0.841 -12.741  0.00  0.00           H  
ATOM   2670  HE3LLYS X 173      -9.288   0.429 -11.918  0.00  0.00           H  
ATOM   2671  HZ1LLYS X 173      -8.852   2.509 -12.813  0.00  0.00           H  
ATOM   2672  HZ2LLYS X 173      -8.117   1.519 -13.830  0.00  0.00           H  
ATOM   2673  HZ3LLYS X 173      -9.538   2.178 -14.296  0.00  0.00           H  
ATOM   2674  N  LLEU X 174     -11.477  -3.187  -9.915  0.00  0.00           N  
ATOM   2675  CA LLEU X 174     -12.724  -2.719  -9.313  0.00  0.00           C  
ATOM   2676  C  LLEU X 174     -12.619  -2.649  -7.783  0.00  0.00           C  
ATOM   2677  O  LLEU X 174     -12.601  -3.675  -7.097  0.00  0.00           O  
ATOM   2678  CB LLEU X 174     -13.873  -3.644  -9.755  0.00  0.00           C  
ATOM   2679  CG LLEU X 174     -14.167  -3.614 -11.269  0.00  0.00           C  
ATOM   2680  CD1LLEU X 174     -15.169  -4.715 -11.621  0.00  0.00           C  
ATOM   2681  CD2LLEU X 174     -14.750  -2.272 -11.707  0.00  0.00           C  
ATOM   2682  H  LLEU X 174     -11.470  -4.119 -10.309  0.00  0.00           H  
ATOM   2683  HA LLEU X 174     -12.934  -1.712  -9.673  0.00  0.00           H  
ATOM   2684  HB2LLEU X 174     -13.621  -4.660  -9.456  0.00  0.00           H  
ATOM   2685  HB3LLEU X 174     -14.780  -3.380  -9.217  0.00  0.00           H  
ATOM   2686  HG LLEU X 174     -13.252  -3.785 -11.829  0.00  0.00           H  
ATOM   2687 HD11LLEU X 174     -15.308  -4.741 -12.701  0.00  0.00           H  
ATOM   2688 HD12LLEU X 174     -14.780  -5.682 -11.308  0.00  0.00           H  
ATOM   2689 HD13LLEU X 174     -16.119  -4.517 -11.136  0.00  0.00           H  
ATOM   2690 HD21LLEU X 174     -15.017  -2.315 -12.761  0.00  0.00           H  
ATOM   2691 HD22LLEU X 174     -15.637  -2.047 -11.120  0.00  0.00           H  
ATOM   2692 HD23LLEU X 174     -14.014  -1.479 -11.578  0.00  0.00           H  
ATOM   2693  N  LPHE X 175     -12.592  -1.427  -7.247  0.00  0.00           N  
ATOM   2694  CA LPHE X 175     -12.793  -1.183  -5.819  0.00  0.00           C  
ATOM   2695  C  LPHE X 175     -14.233  -1.478  -5.409  0.00  0.00           C  
ATOM   2696  O  LPHE X 175     -15.185  -1.035  -6.055  0.00  0.00           O  
ATOM   2697  CB LPHE X 175     -12.409   0.248  -5.439  0.00  0.00           C  
ATOM   2698  CG LPHE X 175     -11.061   0.297  -4.766  0.00  0.00           C  
ATOM   2699  CD1LPHE X 175     -10.937  -0.206  -3.458  0.00  0.00           C  
ATOM   2700  CD2LPHE X 175      -9.931   0.775  -5.452  0.00  0.00           C  
ATOM   2701  CE1LPHE X 175      -9.681  -0.242  -2.839  0.00  0.00           C  
ATOM   2702  CE2LPHE X 175      -8.677   0.752  -4.821  0.00  0.00           C  
ATOM   2703  CZ LPHE X 175      -8.552   0.242  -3.520  0.00  0.00           C  
ATOM   2704  H  LPHE X 175     -12.519  -0.634  -7.866  0.00  0.00           H  
ATOM   2705  HA LPHE X 175     -12.154  -1.870  -5.265  0.00  0.00           H  
ATOM   2706  HB2LPHE X 175     -12.426   0.900  -6.315  0.00  0.00           H  
ATOM   2707  HB3LPHE X 175     -13.144   0.630  -4.730  0.00  0.00           H  
ATOM   2708  HD1LPHE X 175     -11.802  -0.586  -2.934  0.00  0.00           H  
ATOM   2709  HD2LPHE X 175     -10.022   1.146  -6.463  0.00  0.00           H  
ATOM   2710  HE1LPHE X 175      -9.580  -0.644  -1.842  0.00  0.00           H  
ATOM   2711  HE2LPHE X 175      -7.801   1.119  -5.332  0.00  0.00           H  
ATOM   2712  HZ LPHE X 175      -7.582   0.215  -3.049  0.00  0.00           H  
ATOM   2713  N  LSER X 176     -14.398  -2.239  -4.340  0.00  0.00           N  
ATOM   2714  CA LSER X 176     -15.640  -2.935  -4.035  0.00  0.00           C  
ATOM   2715  C  LSER X 176     -16.766  -2.021  -3.571  0.00  0.00           C  
ATOM   2716  O  LSER X 176     -16.525  -0.978  -2.965  0.00  0.00           O  
ATOM   2717  CB LSER X 176     -15.376  -3.994  -2.967  0.00  0.00           C  
ATOM   2718  OG LSER X 176     -14.080  -4.548  -3.094  0.00  0.00           O  
ATOM   2719  H  LSER X 176     -13.592  -2.562  -3.822  0.00  0.00           H  
ATOM   2720  HA LSER X 176     -15.981  -3.437  -4.935  0.00  0.00           H  
ATOM   2721  HB2LSER X 176     -15.473  -3.556  -1.973  0.00  0.00           H  
ATOM   2722  HB3LSER X 176     -16.121  -4.783  -3.075  0.00  0.00           H  
ATOM   2723  HG LSER X 176     -14.131  -5.420  -2.613  0.00  0.00           H  
ATOM   2724  N  LASN X 177     -18.011  -2.466  -3.771  0.00  0.00           N  
ATOM   2725  CA LASN X 177     -19.207  -1.792  -3.252  0.00  0.00           C  
ATOM   2726  C  LASN X 177     -19.049  -1.430  -1.765  0.00  0.00           C  
ATOM   2727  O  LASN X 177     -19.289  -0.288  -1.394  0.00  0.00           O  
ATOM   2728  CB LASN X 177     -20.401  -2.736  -3.495  0.00  0.00           C  
ATOM   2729  CG LASN X 177     -21.776  -2.283  -3.011  0.00  0.00           C  
ATOM   2730  ND2LASN X 177     -21.939  -1.181  -2.317  0.00  0.00           N  
ATOM   2731  OD1LASN X 177     -22.750  -2.988  -3.231  0.00  0.00           O  
ATOM   2732  H  LASN X 177     -18.135  -3.295  -4.341  0.00  0.00           H  
ATOM   2733  HA LASN X 177     -19.364  -0.863  -3.806  0.00  0.00           H  
ATOM   2734  HB2LASN X 177     -20.482  -2.915  -4.566  0.00  0.00           H  
ATOM   2735  HB3LASN X 177     -20.200  -3.684  -3.004  0.00  0.00           H  
ATOM   2736 HD21LASN X 177     -22.885  -0.933  -2.048  0.00  0.00           H  
ATOM   2737 HD22LASN X 177     -21.165  -0.573  -2.076  0.00  0.00           H  
ATOM   2738  N  LCYX X 178     -18.614  -2.378  -0.931  0.00  0.00           N  
ATOM   2739  CA LCYX X 178     -18.449  -2.173   0.508  0.00  0.00           C  
ATOM   2740  C  LCYX X 178     -17.221  -1.325   0.877  0.00  0.00           C  
ATOM   2741  O  LCYX X 178     -17.186  -0.741   1.961  0.00  0.00           O  
ATOM   2742  CB LCYX X 178     -18.366  -3.552   1.159  0.00  0.00           C  
ATOM   2743  SG LCYX X 178     -19.886  -4.510   0.952  0.00  0.00           S  
ATOM   2744  H  LCYX X 178     -18.411  -3.293  -1.300  0.00  0.00           H  
ATOM   2745  HA LCYX X 178     -19.328  -1.656   0.899  0.00  0.00           H  
ATOM   2746  HB2LCYX X 178     -17.532  -4.106   0.721  0.00  0.00           H  
ATOM   2747  HB3LCYX X 178     -18.171  -3.433   2.226  0.00  0.00           H  
ATOM   2748  N  LSER X 179     -16.223  -1.222  -0.010  0.00  0.00           N  
ATOM   2749  CA LSER X 179     -15.043  -0.387   0.229  0.00  0.00           C  
ATOM   2750  C  LSER X 179     -15.425   1.081   0.370  0.00  0.00           C  
ATOM   2751  O  LSER X 179     -14.862   1.754   1.220  0.00  0.00           O  
ATOM   2752  CB LSER X 179     -14.014  -0.509  -0.900  0.00  0.00           C  
ATOM   2753  OG LSER X 179     -13.708  -1.858  -1.176  0.00  0.00           O  
ATOM   2754  H  LSER X 179     -16.311  -1.659  -0.918  0.00  0.00           H  
ATOM   2755  HA LSER X 179     -14.573  -0.698   1.163  0.00  0.00           H  
ATOM   2756  HB2LSER X 179     -14.405  -0.044  -1.806  0.00  0.00           H  
ATOM   2757  HB3LSER X 179     -13.103   0.015  -0.610  0.00  0.00           H  
ATOM   2758  HG LSER X 179     -13.485  -2.313  -0.358  0.00  0.00           H  
ATOM   2759  N  LILE X 180     -16.393   1.573  -0.409  0.00  0.00           N  
ATOM   2760  CA LILE X 180     -16.811   2.984  -0.381  0.00  0.00           C  
ATOM   2761  C  LILE X 180     -17.434   3.348   0.978  0.00  0.00           C  
ATOM   2762  O  LILE X 180     -17.061   4.344   1.601  0.00  0.00           O  
ATOM   2763  CB LILE X 180     -17.784   3.280  -1.549  0.00  0.00           C  
ATOM   2764  CG1LILE X 180     -17.344   2.693  -2.912  0.00  0.00           C  
ATOM   2765  CG2LILE X 180     -18.012   4.795  -1.677  0.00  0.00           C  
ATOM   2766  CD1LILE X 180     -15.943   3.100  -3.385  0.00  0.00           C  
ATOM   2767  H  LILE X 180     -16.841   0.952  -1.071  0.00  0.00           H  
ATOM   2768  HA LILE X 180     -15.924   3.606  -0.505  0.00  0.00           H  
ATOM   2769  HB LILE X 180     -18.745   2.820  -1.313  0.00  0.00           H  
ATOM   2770 HG12LILE X 180     -17.389   1.605  -2.864  0.00  0.00           H  
ATOM   2771 HG13LILE X 180     -18.063   2.998  -3.673  0.00  0.00           H  
ATOM   2772 HG21LILE X 180     -18.684   5.000  -2.510  0.00  0.00           H  
ATOM   2773 HG22LILE X 180     -18.468   5.186  -0.768  0.00  0.00           H  
ATOM   2774 HG23LILE X 180     -17.068   5.307  -1.853  0.00  0.00           H  
ATOM   2775 HD11LILE X 180     -15.736   2.614  -4.338  0.00  0.00           H  
ATOM   2776 HD12LILE X 180     -15.886   4.180  -3.522  0.00  0.00           H  
ATOM   2777 HD13LILE X 180     -15.192   2.784  -2.662  0.00  0.00           H  
ATOM   2778  N  LHIE X 181     -18.344   2.497   1.462  0.00  0.00           N  
ATOM   2779  CA LHIE X 181     -19.090   2.676   2.711  0.00  0.00           C  
ATOM   2780  C  LHIE X 181     -18.198   2.654   3.959  0.00  0.00           C  
ATOM   2781  O  LHIE X 181     -18.417   3.454   4.871  0.00  0.00           O  
ATOM   2782  CB LHIE X 181     -20.165   1.579   2.797  0.00  0.00           C  
ATOM   2783  CG LHIE X 181     -21.214   1.644   1.713  0.00  0.00           C  
ATOM   2784  CD2LHIE X 181     -22.557   1.788   1.903  0.00  0.00           C  
ATOM   2785  ND1LHIE X 181     -20.973   1.513   0.345  0.00  0.00           N  
ATOM   2786  CE1LHIE X 181     -22.173   1.539  -0.255  0.00  0.00           C  
ATOM   2787  NE2LHIE X 181     -23.139   1.720   0.657  0.00  0.00           N  
ATOM   2788  H  LHIE X 181     -18.622   1.723   0.872  0.00  0.00           H  
ATOM   2789  HA LHIE X 181     -19.586   3.648   2.692  0.00  0.00           H  
ATOM   2790  HB2LHIE X 181     -19.684   0.602   2.746  0.00  0.00           H  
ATOM   2791  HB3LHIE X 181     -20.668   1.648   3.759  0.00  0.00           H  
ATOM   2792  HD2LHIE X 181     -23.060   1.895   2.854  0.00  0.00           H  
ATOM   2793  HE1LHIE X 181     -22.335   1.460  -1.323  0.00  0.00           H  
ATOM   2794  HE2LHIE X 181     -24.134   1.755   0.447  0.00  0.00           H  
ATOM   2795  N  LASP X 182     -17.202   1.765   4.026  0.00  0.00           N  
ATOM   2796  CA LASP X 182     -16.263   1.697   5.157  0.00  0.00           C  
ATOM   2797  C  LASP X 182     -15.017   2.590   5.007  0.00  0.00           C  
ATOM   2798  O  LASP X 182     -14.497   3.057   6.019  0.00  0.00           O  
ATOM   2799  CB LASP X 182     -15.927   0.236   5.486  0.00  0.00           C  
ATOM   2800  CG LASP X 182     -16.937  -0.319   6.494  0.00  0.00           C  
ATOM   2801  OD1LASP X 182     -16.814   0.009   7.696  0.00  0.00           O  
ATOM   2802  OD2LASP X 182     -17.854  -1.088   6.121  0.00  0.00           O1-
ATOM   2803  H  LASP X 182     -17.105   1.090   3.274  0.00  0.00           H  
ATOM   2804  HA LASP X 182     -16.769   2.093   6.038  0.00  0.00           H  
ATOM   2805  HB2LASP X 182     -15.914  -0.368   4.577  0.00  0.00           H  
ATOM   2806  HB3LASP X 182     -14.934   0.185   5.937  0.00  0.00           H  
ATOM   2807  N  LTYR X 183     -14.601   2.959   3.790  0.00  0.00           N  
ATOM   2808  CA LTYR X 183     -13.595   4.012   3.581  0.00  0.00           C  
ATOM   2809  C  LTYR X 183     -14.055   5.339   4.199  0.00  0.00           C  
ATOM   2810  O  LTYR X 183     -13.303   5.977   4.933  0.00  0.00           O  
ATOM   2811  CB LTYR X 183     -13.319   4.176   2.080  0.00  0.00           C  
ATOM   2812  CG LTYR X 183     -12.388   5.305   1.684  0.00  0.00           C  
ATOM   2813  CD1LTYR X 183     -11.178   5.524   2.375  0.00  0.00           C  
ATOM   2814  CD2LTYR X 183     -12.726   6.117   0.585  0.00  0.00           C  
ATOM   2815  CE1LTYR X 183     -10.332   6.580   1.987  0.00  0.00           C  
ATOM   2816  CE2LTYR X 183     -11.871   7.159   0.182  0.00  0.00           C  
ATOM   2817  CZ LTYR X 183     -10.681   7.399   0.894  0.00  0.00           C  
ATOM   2818  OH LTYR X 183      -9.872   8.419   0.522  0.00  0.00           O  
ATOM   2819  H  LTYR X 183     -15.025   2.542   2.968  0.00  0.00           H  
ATOM   2820  HA LTYR X 183     -12.669   3.717   4.078  0.00  0.00           H  
ATOM   2821  HB2LTYR X 183     -12.887   3.255   1.699  0.00  0.00           H  
ATOM   2822  HB3LTYR X 183     -14.273   4.327   1.575  0.00  0.00           H  
ATOM   2823  HD1LTYR X 183     -10.895   4.883   3.201  0.00  0.00           H  
ATOM   2824  HD2LTYR X 183     -13.645   5.938   0.049  0.00  0.00           H  
ATOM   2825  HE1LTYR X 183      -9.410   6.767   2.512  0.00  0.00           H  
ATOM   2826  HE2LTYR X 183     -12.124   7.781  -0.661  0.00  0.00           H  
ATOM   2827  HH LTYR X 183     -10.173   8.839  -0.288  0.00  0.00           H  
ATOM   2828  N  LGLN X 184     -15.329   5.708   4.025  0.00  0.00           N  
ATOM   2829  CA LGLN X 184     -15.907   6.872   4.704  0.00  0.00           C  
ATOM   2830  C  LGLN X 184     -15.889   6.737   6.242  0.00  0.00           C  
ATOM   2831  O  LGLN X 184     -15.691   7.717   6.966  0.00  0.00           O  
ATOM   2832  CB LGLN X 184     -17.330   7.087   4.168  0.00  0.00           C  
ATOM   2833  CG LGLN X 184     -18.044   8.335   4.712  0.00  0.00           C  
ATOM   2834  CD LGLN X 184     -17.395   9.656   4.296  0.00  0.00           C  
ATOM   2835  NE2LGLN X 184     -18.078  10.493   3.553  0.00  0.00           N  
ATOM   2836  OE1LGLN X 184     -16.268   9.976   4.641  0.00  0.00           O  
ATOM   2837  H  LGLN X 184     -15.907   5.173   3.385  0.00  0.00           H  
ATOM   2838  HA LGLN X 184     -15.300   7.737   4.444  0.00  0.00           H  
ATOM   2839  HB2LGLN X 184     -17.293   7.154   3.081  0.00  0.00           H  
ATOM   2840  HB3LGLN X 184     -17.933   6.214   4.423  0.00  0.00           H  
ATOM   2841  HG2LGLN X 184     -19.064   8.309   4.338  0.00  0.00           H  
ATOM   2842  HG3LGLN X 184     -18.100   8.297   5.800  0.00  0.00           H  
ATOM   2843 HE21LGLN X 184     -19.009  10.243   3.232  0.00  0.00           H  
ATOM   2844 HE22LGLN X 184     -17.635  11.352   3.278  0.00  0.00           H  
ATOM   2845  N  LARG X 185     -16.043   5.520   6.779  0.00  0.00           N  
ATOM   2846  CA LARG X 185     -15.923   5.267   8.226  0.00  0.00           C  
ATOM   2847  C  LARG X 185     -14.482   5.393   8.723  0.00  0.00           C  
ATOM   2848  O  LARG X 185     -14.293   5.836   9.855  0.00  0.00           O  
ATOM   2849  CB LARG X 185     -16.543   3.914   8.595  0.00  0.00           C  
ATOM   2850  CG LARG X 185     -18.065   3.932   8.379  0.00  0.00           C  
ATOM   2851  CD LARG X 185     -18.700   2.594   8.756  0.00  0.00           C  
ATOM   2852  NE LARG X 185     -18.529   2.307  10.191  0.00  0.00           N  
ATOM   2853  CZ LARG X 185     -18.324   1.131  10.749  0.00  0.00           C  
ATOM   2854  NH1LARG X 185     -18.145   0.038  10.074  0.00  0.00           N1+
ATOM   2855  NH2LARG X 185     -18.283   1.014  12.039  0.00  0.00           N  
ATOM   2856  H  LARG X 185     -16.142   4.730   6.153  0.00  0.00           H  
ATOM   2857  HA LARG X 185     -16.480   6.036   8.764  0.00  0.00           H  
ATOM   2858  HB2LARG X 185     -16.091   3.114   8.010  0.00  0.00           H  
ATOM   2859  HB3LARG X 185     -16.340   3.719   9.648  0.00  0.00           H  
ATOM   2860  HG2LARG X 185     -18.511   4.723   8.983  0.00  0.00           H  
ATOM   2861  HG3LARG X 185     -18.286   4.138   7.334  0.00  0.00           H  
ATOM   2862  HD2LARG X 185     -19.764   2.634   8.524  0.00  0.00           H  
ATOM   2863  HD3LARG X 185     -18.260   1.817   8.138  0.00  0.00           H  
ATOM   2864  HE LARG X 185     -18.613   3.099  10.818  0.00  0.00           H  
ATOM   2865 HH11LARG X 185     -17.927   0.101   9.078  0.00  0.00           H  
ATOM   2866 HH12LARG X 185     -17.931  -0.814  10.568  0.00  0.00           H  
ATOM   2867 HH21LARG X 185     -18.339   1.825  12.640  0.00  0.00           H  
ATOM   2868 HH22LARG X 185     -18.247   0.091  12.447  0.00  0.00           H  
ATOM   2869  N  LTYR X 186     -13.472   5.099   7.903  0.00  0.00           N  
ATOM   2870  CA LTYR X 186     -12.094   5.516   8.182  0.00  0.00           C  
ATOM   2871  C  LTYR X 186     -11.946   7.043   8.119  0.00  0.00           C  
ATOM   2872  O  LTYR X 186     -11.550   7.637   9.121  0.00  0.00           O  
ATOM   2873  CB LTYR X 186     -11.097   4.812   7.254  0.00  0.00           C  
ATOM   2874  CG LTYR X 186      -9.699   5.409   7.309  0.00  0.00           C  
ATOM   2875  CD1LTYR X 186      -9.344   6.419   6.394  0.00  0.00           C  
ATOM   2876  CD2LTYR X 186      -8.780   5.005   8.299  0.00  0.00           C  
ATOM   2877  CE1LTYR X 186      -8.112   7.084   6.523  0.00  0.00           C  
ATOM   2878  CE2LTYR X 186      -7.528   5.646   8.405  0.00  0.00           C  
ATOM   2879  CZ LTYR X 186      -7.212   6.717   7.542  0.00  0.00           C  
ATOM   2880  OH LTYR X 186      -6.059   7.419   7.689  0.00  0.00           O  
ATOM   2881  H  LTYR X 186     -13.681   4.661   7.011  0.00  0.00           H  
ATOM   2882  HA LTYR X 186     -11.841   5.221   9.201  0.00  0.00           H  
ATOM   2883  HB2LTYR X 186     -11.057   3.760   7.529  0.00  0.00           H  
ATOM   2884  HB3LTYR X 186     -11.453   4.864   6.227  0.00  0.00           H  
ATOM   2885  HD1LTYR X 186     -10.030   6.699   5.606  0.00  0.00           H  
ATOM   2886  HD2LTYR X 186      -9.042   4.219   8.992  0.00  0.00           H  
ATOM   2887  HE1LTYR X 186      -7.837   7.869   5.838  0.00  0.00           H  
ATOM   2888  HE2LTYR X 186      -6.826   5.347   9.169  0.00  0.00           H  
ATOM   2889  HH LTYR X 186      -5.506   7.092   8.418  0.00  0.00           H  
ATOM   2890  N  LLEU X 187     -12.321   7.690   7.004  0.00  0.00           N  
ATOM   2891  CA LLEU X 187     -12.146   9.137   6.789  0.00  0.00           C  
ATOM   2892  C  LLEU X 187     -12.728   9.961   7.945  0.00  0.00           C  
ATOM   2893  O  LLEU X 187     -12.042  10.791   8.535  0.00  0.00           O  
ATOM   2894  CB LLEU X 187     -12.820   9.573   5.470  0.00  0.00           C  
ATOM   2895  CG LLEU X 187     -12.168   9.108   4.155  0.00  0.00           C  
ATOM   2896  CD1LLEU X 187     -12.998   9.621   2.977  0.00  0.00           C  
ATOM   2897  CD2LLEU X 187     -10.744   9.640   4.012  0.00  0.00           C  
ATOM   2898  H  LLEU X 187     -12.656   7.128   6.226  0.00  0.00           H  
ATOM   2899  HA LLEU X 187     -11.081   9.361   6.742  0.00  0.00           H  
ATOM   2900  HB2LLEU X 187     -13.851   9.224   5.483  0.00  0.00           H  
ATOM   2901  HB3LLEU X 187     -12.851  10.664   5.454  0.00  0.00           H  
ATOM   2902  HG LLEU X 187     -12.136   8.024   4.115  0.00  0.00           H  
ATOM   2903 HD11LLEU X 187     -12.558   9.282   2.041  0.00  0.00           H  
ATOM   2904 HD12LLEU X 187     -14.011   9.224   3.041  0.00  0.00           H  
ATOM   2905 HD13LLEU X 187     -13.036  10.710   2.985  0.00  0.00           H  
ATOM   2906 HD21LLEU X 187     -10.375   9.433   3.009  0.00  0.00           H  
ATOM   2907 HD22LLEU X 187     -10.720  10.716   4.185  0.00  0.00           H  
ATOM   2908 HD23LLEU X 187     -10.098   9.128   4.718  0.00  0.00           H  
ATOM   2909  N  LTHR X 188     -13.974   9.687   8.322  0.00  0.00           N  
ATOM   2910  CA LTHR X 188     -14.670  10.404   9.403  0.00  0.00           C  
ATOM   2911  C  LTHR X 188     -14.086  10.137  10.799  0.00  0.00           C  
ATOM   2912  O  LTHR X 188     -14.211  10.989  11.678  0.00  0.00           O  
ATOM   2913  CB LTHR X 188     -16.164  10.058   9.399  0.00  0.00           C  
ATOM   2914  CG2LTHR X 188     -16.889  10.459   8.116  0.00  0.00           C  
ATOM   2915  OG1LTHR X 188     -16.344   8.666   9.536  0.00  0.00           O  
ATOM   2916  H  LTHR X 188     -14.489   9.005   7.776  0.00  0.00           H  
ATOM   2917  HA LTHR X 188     -14.578  11.476   9.226  0.00  0.00           H  
ATOM   2918  HB LTHR X 188     -16.646  10.558  10.239  0.00  0.00           H  
ATOM   2919  HG1LTHR X 188     -16.168   8.289   8.655  0.00  0.00           H  
ATOM   2920 HG21LTHR X 188     -17.904  10.067   8.137  0.00  0.00           H  
ATOM   2921 HG22LTHR X 188     -16.929  11.539   8.030  0.00  0.00           H  
ATOM   2922 HG23LTHR X 188     -16.377  10.079   7.238  0.00  0.00           H  
ATOM   2923  N  LARG X 189     -13.428   8.992  11.040  0.00  0.00           N  
ATOM   2924  CA LARG X 189     -12.861   8.620  12.355  0.00  0.00           C  
ATOM   2925  C  LARG X 189     -11.388   8.998  12.526  0.00  0.00           C  
ATOM   2926  O  LARG X 189     -10.991   9.498  13.579  0.00  0.00           O  
ATOM   2927  CB LARG X 189     -13.109   7.123  12.590  0.00  0.00           C  
ATOM   2928  CG LARG X 189     -12.673   6.689  13.995  0.00  0.00           C  
ATOM   2929  CD LARG X 189     -13.069   5.238  14.274  0.00  0.00           C  
ATOM   2930  NE LARG X 189     -12.624   4.838  15.618  0.00  0.00           N  
ATOM   2931  CZ LARG X 189     -11.617   4.041  15.919  0.00  0.00           C  
ATOM   2932  NH1LARG X 189     -11.086   3.224  15.059  0.00  0.00           N1+
ATOM   2933  NH2LARG X 189     -11.113   4.054  17.114  0.00  0.00           N  
ATOM   2934  H  LARG X 189     -13.339   8.333  10.273  0.00  0.00           H  
ATOM   2935  HA LARG X 189     -13.393   9.164  13.132  0.00  0.00           H  
ATOM   2936  HB2LARG X 189     -14.178   6.926  12.480  0.00  0.00           H  
ATOM   2937  HB3LARG X 189     -12.568   6.536  11.846  0.00  0.00           H  
ATOM   2938  HG2LARG X 189     -11.590   6.780  14.087  0.00  0.00           H  
ATOM   2939  HG3LARG X 189     -13.146   7.340  14.730  0.00  0.00           H  
ATOM   2940  HD2LARG X 189     -14.155   5.141  14.211  0.00  0.00           H  
ATOM   2941  HD3LARG X 189     -12.616   4.612  13.508  0.00  0.00           H  
ATOM   2942  HE LARG X 189     -13.040   5.354  16.383  0.00  0.00           H  
ATOM   2943 HH11LARG X 189     -11.586   3.045  14.194  0.00  0.00           H  
ATOM   2944 HH12LARG X 189     -10.324   2.617  15.332  0.00  0.00           H  
ATOM   2945 HH21LARG X 189     -11.444   4.730  17.791  0.00  0.00           H  
ATOM   2946 HH22LARG X 189     -10.204   3.632  17.249  0.00  0.00           H  
ATOM   2947  N  LTYR X 190     -10.581   8.790  11.492  0.00  0.00           N  
ATOM   2948  CA LTYR X 190      -9.155   9.129  11.465  0.00  0.00           C  
ATOM   2949  C  LTYR X 190      -8.900  10.580  11.037  0.00  0.00           C  
ATOM   2950  O  LTYR X 190      -7.816  11.112  11.301  0.00  0.00           O  
ATOM   2951  CB LTYR X 190      -8.410   8.112  10.595  0.00  0.00           C  
ATOM   2952  CG LTYR X 190      -8.191   6.802  11.331  0.00  0.00           C  
ATOM   2953  CD1LTYR X 190      -9.274   5.947  11.627  0.00  0.00           C  
ATOM   2954  CD2LTYR X 190      -6.895   6.461  11.763  0.00  0.00           C  
ATOM   2955  CE1LTYR X 190      -9.074   4.787  12.398  0.00  0.00           C  
ATOM   2956  CE2LTYR X 190      -6.687   5.280  12.493  0.00  0.00           C  
ATOM   2957  CZ LTYR X 190      -7.775   4.454  12.837  0.00  0.00           C  
ATOM   2958  OH LTYR X 190      -7.546   3.295  13.507  0.00  0.00           O  
ATOM   2959  H  LTYR X 190     -10.979   8.366  10.661  0.00  0.00           H  
ATOM   2960  HA LTYR X 190      -8.758   9.033  12.473  0.00  0.00           H  
ATOM   2961  HB2LTYR X 190      -8.960   7.932   9.671  0.00  0.00           H  
ATOM   2962  HB3LTYR X 190      -7.439   8.525  10.321  0.00  0.00           H  
ATOM   2963  HD1LTYR X 190     -10.261   6.181  11.257  0.00  0.00           H  
ATOM   2964  HD2LTYR X 190      -6.053   7.099  11.524  0.00  0.00           H  
ATOM   2965  HE1LTYR X 190      -9.895   4.127  12.626  0.00  0.00           H  
ATOM   2966  HE2LTYR X 190      -5.691   5.001  12.791  0.00  0.00           H  
ATOM   2967  HH LTYR X 190      -6.709   2.931  13.169  0.00  0.00           H  
ATOM   2968  N  LLYS X 191      -9.917  11.228  10.452  0.00  0.00           N  
ATOM   2969  CA LLYS X 191      -9.996  12.667  10.157  0.00  0.00           C  
ATOM   2970  C  LLYS X 191      -8.788  13.152   9.335  0.00  0.00           C  
ATOM   2971  O  LLYS X 191      -8.188  14.170   9.691  0.00  0.00           O  
ATOM   2972  CB LLYS X 191     -10.236  13.437  11.474  0.00  0.00           C  
ATOM   2973  CG LLYS X 191     -11.421  12.868  12.277  0.00  0.00           C  
ATOM   2974  CD LLYS X 191     -11.558  13.484  13.673  0.00  0.00           C  
ATOM   2975  CE LLYS X 191     -12.344  12.559  14.614  0.00  0.00           C  
ATOM   2976  NZ LLYS X 191     -13.694  12.245  14.098  0.00  0.00           N1+
ATOM   2977  H  LLYS X 191     -10.727  10.680  10.185  0.00  0.00           H  
ATOM   2978  HA LLYS X 191     -10.865  12.829   9.519  0.00  0.00           H  
ATOM   2979  HB2LLYS X 191      -9.332  13.383  12.085  0.00  0.00           H  
ATOM   2980  HB3LLYS X 191     -10.436  14.482  11.245  0.00  0.00           H  
ATOM   2981  HG2LLYS X 191     -12.343  13.022  11.715  0.00  0.00           H  
ATOM   2982  HG3LLYS X 191     -11.286  11.800  12.421  0.00  0.00           H  
ATOM   2983  HD2LLYS X 191     -10.567  13.635  14.104  0.00  0.00           H  
ATOM   2984  HD3LLYS X 191     -12.052  14.453  13.593  0.00  0.00           H  
ATOM   2985  HE2LLYS X 191     -11.777  11.633  14.754  0.00  0.00           H  
ATOM   2986  HE3LLYS X 191     -12.432  13.052  15.586  0.00  0.00           H  
ATOM   2987  HZ1LLYS X 191     -14.216  13.099  13.917  0.00  0.00           H  
ATOM   2988  HZ2LLYS X 191     -13.661  11.754  13.209  0.00  0.00           H  
ATOM   2989  HZ3LLYS X 191     -14.232  11.678  14.744  0.00  0.00           H  
ATOM   2990  N  LPRO X 192      -8.347  12.359   8.333  0.00  0.00           N  
ATOM   2991  CA LPRO X 192      -6.938  12.179   8.009  0.00  0.00           C  
ATOM   2992  C  LPRO X 192      -6.301  13.434   7.415  0.00  0.00           C  
ATOM   2993  O  LPRO X 192      -6.425  13.712   6.217  0.00  0.00           O  
ATOM   2994  CB LPRO X 192      -6.882  10.967   7.074  0.00  0.00           C  
ATOM   2995  CG LPRO X 192      -8.250  10.974   6.405  0.00  0.00           C  
ATOM   2996  CD LPRO X 192      -9.155  11.448   7.530  0.00  0.00           C  
ATOM   2997  HA LPRO X 192      -6.394  11.909   8.912  0.00  0.00           H  
ATOM   2998  HB2LPRO X 192      -6.070  11.029   6.352  0.00  0.00           H  
ATOM   2999  HB3LPRO X 192      -6.781  10.060   7.672  0.00  0.00           H  
ATOM   3000  HG2LPRO X 192      -8.267  11.688   5.584  0.00  0.00           H  
ATOM   3001  HG3LPRO X 192      -8.531   9.983   6.063  0.00  0.00           H  
ATOM   3002  HD2LPRO X 192     -10.037  11.945   7.126  0.00  0.00           H  
ATOM   3003  HD3LPRO X 192      -9.447  10.576   8.113  0.00  0.00           H  
ATOM   3004  N  LLYS X 193      -5.540  14.147   8.250  0.00  0.00           N  
ATOM   3005  CA LLYS X 193      -4.710  15.297   7.857  0.00  0.00           C  
ATOM   3006  C  LLYS X 193      -3.753  14.940   6.724  0.00  0.00           C  
ATOM   3007  O  LLYS X 193      -3.495  15.746   5.833  0.00  0.00           O  
ATOM   3008  CB LLYS X 193      -3.832  15.711   9.046  0.00  0.00           C  
ATOM   3009  CG LLYS X 193      -4.563  16.157  10.320  0.00  0.00           C  
ATOM   3010  CD LLYS X 193      -3.634  16.007  11.534  0.00  0.00           C  
ATOM   3011  CE LLYS X 193      -2.284  16.714  11.336  0.00  0.00           C  
ATOM   3012  NZ LLYS X 193      -1.335  16.434  12.432  0.00  0.00           N1+
ATOM   3013  H  LLYS X 193      -5.552  13.877   9.234  0.00  0.00           H  
ATOM   3014  HA LLYS X 193      -5.333  16.137   7.538  0.00  0.00           H  
ATOM   3015  HB2LLYS X 193      -3.192  14.863   9.299  0.00  0.00           H  
ATOM   3016  HB3LLYS X 193      -3.188  16.530   8.723  0.00  0.00           H  
ATOM   3017  HG2LLYS X 193      -4.880  17.194  10.214  0.00  0.00           H  
ATOM   3018  HG3LLYS X 193      -5.450  15.547  10.490  0.00  0.00           H  
ATOM   3019  HD2LLYS X 193      -4.142  16.421  12.403  0.00  0.00           H  
ATOM   3020  HD3LLYS X 193      -3.460  14.945  11.713  0.00  0.00           H  
ATOM   3021  HE2LLYS X 193      -1.835  16.383  10.397  0.00  0.00           H  
ATOM   3022  HE3LLYS X 193      -2.448  17.789  11.249  0.00  0.00           H  
ATOM   3023  HZ1LLYS X 193      -0.547  17.077  12.392  0.00  0.00           H  
ATOM   3024  HZ2LLYS X 193      -1.777  16.561  13.340  0.00  0.00           H  
ATOM   3025  HZ3LLYS X 193      -0.973  15.492  12.351  0.00  0.00           H  
ATOM   3026  N  LCYX X 194      -3.184  13.736   6.803  0.00  0.00           N  
ATOM   3027  CA LCYX X 194      -1.989  13.384   6.053  0.00  0.00           C  
ATOM   3028  C  LCYX X 194      -2.248  13.111   4.564  0.00  0.00           C  
ATOM   3029  O  LCYX X 194      -1.396  13.416   3.734  0.00  0.00           O  
ATOM   3030  CB LCYX X 194      -1.279  12.231   6.767  0.00  0.00           C  
ATOM   3031  SG LCYX X 194      -1.767  10.515   6.428  0.00  0.00           S  
ATOM   3032  H  LCYX X 194      -3.457  13.142   7.568  0.00  0.00           H  
ATOM   3033  HA LCYX X 194      -1.315  14.242   6.097  0.00  0.00           H  
ATOM   3034  HB2LCYX X 194      -0.247  12.315   6.451  0.00  0.00           H  
ATOM   3035  HB3LCYX X 194      -1.288  12.399   7.844  0.00  0.00           H  
ATOM   3036  N  LILE X 195      -3.435  12.601   4.217  0.00  0.00           N  
ATOM   3037  CA LILE X 195      -3.807  12.305   2.824  0.00  0.00           C  
ATOM   3038  C  LILE X 195      -4.427  13.502   2.088  0.00  0.00           C  
ATOM   3039  O  LILE X 195      -4.554  13.487   0.868  0.00  0.00           O  
ATOM   3040  CB LILE X 195      -4.703  11.045   2.746  0.00  0.00           C  
ATOM   3041  CG1LILE X 195      -6.141  11.311   3.240  0.00  0.00           C  
ATOM   3042  CG2LILE X 195      -4.025   9.866   3.469  0.00  0.00           C  
ATOM   3043  CD1LILE X 195      -7.001  10.048   3.377  0.00  0.00           C  
ATOM   3044  H  LILE X 195      -4.083  12.355   4.948  0.00  0.00           H  
ATOM   3045  HA LILE X 195      -2.887  12.082   2.288  0.00  0.00           H  
ATOM   3046  HB LILE X 195      -4.779  10.764   1.696  0.00  0.00           H  
ATOM   3047 HG12LILE X 195      -6.109  11.815   4.204  0.00  0.00           H  
ATOM   3048 HG13LILE X 195      -6.637  11.979   2.535  0.00  0.00           H  
ATOM   3049 HG21LILE X 195      -4.485   8.928   3.161  0.00  0.00           H  
ATOM   3050 HG22LILE X 195      -2.972   9.831   3.190  0.00  0.00           H  
ATOM   3051 HG23LILE X 195      -4.112   9.971   4.549  0.00  0.00           H  
ATOM   3052 HD11LILE X 195      -8.041  10.338   3.518  0.00  0.00           H  
ATOM   3053 HD12LILE X 195      -6.926   9.437   2.481  0.00  0.00           H  
ATOM   3054 HD13LILE X 195      -6.675   9.462   4.235  0.00  0.00           H  
ATOM   3055  N  LLEU X 196      -4.823  14.554   2.808  0.00  0.00           N  
ATOM   3056  CA LLEU X 196      -5.583  15.682   2.255  0.00  0.00           C  
ATOM   3057  C  LLEU X 196      -4.754  16.610   1.332  0.00  0.00           C  
ATOM   3058  O  LLEU X 196      -5.316  17.512   0.703  0.00  0.00           O  
ATOM   3059  CB LLEU X 196      -6.235  16.401   3.454  0.00  0.00           C  
ATOM   3060  CG LLEU X 196      -7.208  17.553   3.142  0.00  0.00           C  
ATOM   3061  CD1LLEU X 196      -8.364  17.128   2.231  0.00  0.00           C  
ATOM   3062  CD2LLEU X 196      -7.810  18.067   4.450  0.00  0.00           C  
ATOM   3063  H  LLEU X 196      -4.641  14.548   3.801  0.00  0.00           H  
ATOM   3064  HA LLEU X 196      -6.375  15.264   1.631  0.00  0.00           H  
ATOM   3065  HB2LLEU X 196      -6.776  15.656   4.036  0.00  0.00           H  
ATOM   3066  HB3LLEU X 196      -5.443  16.789   4.092  0.00  0.00           H  
ATOM   3067  HG LLEU X 196      -6.666  18.373   2.676  0.00  0.00           H  
ATOM   3068 HD11LLEU X 196      -9.039  17.971   2.080  0.00  0.00           H  
ATOM   3069 HD12LLEU X 196      -7.982  16.820   1.258  0.00  0.00           H  
ATOM   3070 HD13LLEU X 196      -8.914  16.303   2.682  0.00  0.00           H  
ATOM   3071 HD21LLEU X 196      -8.474  18.907   4.248  0.00  0.00           H  
ATOM   3072 HD22LLEU X 196      -8.377  17.274   4.940  0.00  0.00           H  
ATOM   3073 HD23LLEU X 196      -7.015  18.400   5.116  0.00  0.00           H  
ATOM   3074  N  LTYR X 197      -3.438  16.390   1.225  0.00  0.00           N  
ATOM   3075  CA LTYR X 197      -2.484  17.222   0.482  0.00  0.00           C  
ATOM   3076  C  LTYR X 197      -1.470  16.351  -0.281  0.00  0.00           C  
ATOM   3077  O  LTYR X 197      -1.001  15.356   0.272  0.00  0.00           O  
ATOM   3078  CB LTYR X 197      -1.733  18.170   1.434  0.00  0.00           C  
ATOM   3079  CG LTYR X 197      -2.610  18.906   2.428  0.00  0.00           C  
ATOM   3080  CD1LTYR X 197      -3.125  20.182   2.133  0.00  0.00           C  
ATOM   3081  CD2LTYR X 197      -2.930  18.287   3.649  0.00  0.00           C  
ATOM   3082  CE1LTYR X 197      -3.971  20.829   3.055  0.00  0.00           C  
ATOM   3083  CE2LTYR X 197      -3.794  18.917   4.559  0.00  0.00           C  
ATOM   3084  CZ LTYR X 197      -4.321  20.187   4.263  0.00  0.00           C  
ATOM   3085  OH LTYR X 197      -5.201  20.765   5.123  0.00  0.00           O  
ATOM   3086  H  LTYR X 197      -3.055  15.582   1.695  0.00  0.00           H  
ATOM   3087  HA LTYR X 197      -3.043  17.830  -0.226  0.00  0.00           H  
ATOM   3088  HB2LTYR X 197      -0.998  17.591   1.996  0.00  0.00           H  
ATOM   3089  HB3LTYR X 197      -1.178  18.897   0.839  0.00  0.00           H  
ATOM   3090  HD1LTYR X 197      -2.875  20.661   1.195  0.00  0.00           H  
ATOM   3091  HD2LTYR X 197      -2.526  17.308   3.873  0.00  0.00           H  
ATOM   3092  HE1LTYR X 197      -4.376  21.802   2.820  0.00  0.00           H  
ATOM   3093  HE2LTYR X 197      -4.057  18.425   5.483  0.00  0.00           H  
ATOM   3094  HH LTYR X 197      -5.137  21.741   5.085  0.00  0.00           H  
ATOM   3095  N  LPRO X 198      -1.103  16.700  -1.527  0.00  0.00           N  
ATOM   3096  CA LPRO X 198      -0.101  15.972  -2.297  0.00  0.00           C  
ATOM   3097  C  LPRO X 198       1.326  16.282  -1.825  0.00  0.00           C  
ATOM   3098  O  LPRO X 198       1.579  17.389  -1.337  0.00  0.00           O  
ATOM   3099  CB LPRO X 198      -0.285  16.454  -3.736  0.00  0.00           C  
ATOM   3100  CG LPRO X 198      -0.733  17.901  -3.553  0.00  0.00           C  
ATOM   3101  CD LPRO X 198      -1.597  17.831  -2.296  0.00  0.00           C  
ATOM   3102  HA LPRO X 198      -0.287  14.902  -2.236  0.00  0.00           H  
ATOM   3103  HB2LPRO X 198       0.625  16.378  -4.325  0.00  0.00           H  
ATOM   3104  HB3LPRO X 198      -1.075  15.887  -4.216  0.00  0.00           H  
ATOM   3105  HG2LPRO X 198       0.133  18.541  -3.376  0.00  0.00           H  
ATOM   3106  HG3LPRO X 198      -1.300  18.255  -4.411  0.00  0.00           H  
ATOM   3107  HD2LPRO X 198      -1.518  18.763  -1.734  0.00  0.00           H  
ATOM   3108  HD3LPRO X 198      -2.633  17.636  -2.573  0.00  0.00           H  
ATOM   3109  N  LPRO X 199       2.296  15.383  -2.056  0.00  0.00           N  
ATOM   3110  CA LPRO X 199       3.697  15.774  -2.132  0.00  0.00           C  
ATOM   3111  C  LPRO X 199       3.956  16.580  -3.408  0.00  0.00           C  
ATOM   3112  O  LPRO X 199       3.154  16.586  -4.350  0.00  0.00           O  
ATOM   3113  CB LPRO X 199       4.478  14.468  -2.158  0.00  0.00           C  
ATOM   3114  CG LPRO X 199       3.536  13.521  -2.896  0.00  0.00           C  
ATOM   3115  CD LPRO X 199       2.131  14.020  -2.541  0.00  0.00           C  
ATOM   3116  HA LPRO X 199       3.990  16.364  -1.263  0.00  0.00           H  
ATOM   3117  HB2LPRO X 199       5.428  14.577  -2.679  0.00  0.00           H  
ATOM   3118  HB3LPRO X 199       4.644  14.115  -1.141  0.00  0.00           H  
ATOM   3119  HG2LPRO X 199       3.694  13.619  -3.971  0.00  0.00           H  
ATOM   3120  HG3LPRO X 199       3.691  12.491  -2.578  0.00  0.00           H  
ATOM   3121  HD2LPRO X 199       1.497  13.990  -3.428  0.00  0.00           H  
ATOM   3122  HD3LPRO X 199       1.696  13.400  -1.758  0.00  0.00           H  
ATOM   3123  N  LLEU X 200       5.113  17.232  -3.481  0.00  0.00           N  
ATOM   3124  CA LLEU X 200       5.522  17.941  -4.687  0.00  0.00           C  
ATOM   3125  C  LLEU X 200       5.860  16.928  -5.782  0.00  0.00           C  
ATOM   3126  O  LLEU X 200       6.472  15.893  -5.514  0.00  0.00           O  
ATOM   3127  CB LLEU X 200       6.728  18.840  -4.388  0.00  0.00           C  
ATOM   3128  CG LLEU X 200       6.467  20.087  -3.522  0.00  0.00           C  
ATOM   3129  CD1LLEU X 200       5.640  19.880  -2.253  0.00  0.00           C  
ATOM   3130  CD2LLEU X 200       7.827  20.615  -3.083  0.00  0.00           C  
ATOM   3131  H  LLEU X 200       5.778  17.162  -2.716  0.00  0.00           H  
ATOM   3132  HA LLEU X 200       4.701  18.565  -5.035  0.00  0.00           H  
ATOM   3133  HB2LLEU X 200       7.503  18.230  -3.926  0.00  0.00           H  
ATOM   3134  HB3LLEU X 200       7.124  19.198  -5.338  0.00  0.00           H  
ATOM   3135  HG LLEU X 200       5.972  20.843  -4.132  0.00  0.00           H  
ATOM   3136 HD11LLEU X 200       5.658  20.782  -1.648  0.00  0.00           H  
ATOM   3137 HD12LLEU X 200       4.604  19.666  -2.516  0.00  0.00           H  
ATOM   3138 HD13LLEU X 200       6.048  19.057  -1.672  0.00  0.00           H  
ATOM   3139 HD21LLEU X 200       7.695  21.546  -2.535  0.00  0.00           H  
ATOM   3140 HD22LLEU X 200       8.321  19.886  -2.438  0.00  0.00           H  
ATOM   3141 HD23LLEU X 200       8.443  20.792  -3.963  0.00  0.00           H  
ATOM   3142  N  LARG X 201       5.591  17.264  -7.046  0.00  0.00           N  
ATOM   3143  CA LARG X 201       6.115  16.486  -8.187  0.00  0.00           C  
ATOM   3144  C  LARG X 201       7.654  16.502  -8.233  0.00  0.00           C  
ATOM   3145  O  LARG X 201       8.255  15.644  -8.870  0.00  0.00           O  
ATOM   3146  CB LARG X 201       5.446  16.959  -9.489  0.00  0.00           C  
ATOM   3147  CG LARG X 201       3.931  16.634  -9.491  0.00  0.00           C  
ATOM   3148  CD LARG X 201       3.026  17.816  -9.866  0.00  0.00           C  
ATOM   3149  NE LARG X 201       3.131  18.931  -8.901  0.00  0.00           N  
ATOM   3150  CZ LARG X 201       3.674  20.121  -9.104  0.00  0.00           C  
ATOM   3151  NH1LARG X 201       4.180  20.481 -10.246  0.00  0.00           N1+
ATOM   3152  NH2LARG X 201       3.734  20.986  -8.142  0.00  0.00           N  
ATOM   3153  H  LARG X 201       5.121  18.142  -7.224  0.00  0.00           H  
ATOM   3154  HA LARG X 201       5.858  15.440  -8.037  0.00  0.00           H  
ATOM   3155  HB2LARG X 201       5.618  18.028  -9.615  0.00  0.00           H  
ATOM   3156  HB3LARG X 201       5.910  16.448 -10.334  0.00  0.00           H  
ATOM   3157  HG2LARG X 201       3.754  15.829 -10.205  0.00  0.00           H  
ATOM   3158  HG3LARG X 201       3.615  16.266  -8.515  0.00  0.00           H  
ATOM   3159  HD2LARG X 201       3.264  18.139 -10.876  0.00  0.00           H  
ATOM   3160  HD3LARG X 201       1.992  17.464  -9.870  0.00  0.00           H  
ATOM   3161  HE LARG X 201       2.713  18.769  -7.988  0.00  0.00           H  
ATOM   3162 HH11LARG X 201       4.141  19.855 -11.041  0.00  0.00           H  
ATOM   3163 HH12LARG X 201       4.615  21.380 -10.354  0.00  0.00           H  
ATOM   3164 HH21LARG X 201       3.359  20.742  -7.229  0.00  0.00           H  
ATOM   3165 HH22LARG X 201       4.118  21.911  -8.268  0.00  0.00           H  
ATOM   3166  N  LLYS X 202       8.280  17.430  -7.499  0.00  0.00           N  
ATOM   3167  CA LLYS X 202       9.705  17.490  -7.148  0.00  0.00           C  
ATOM   3168  C  LLYS X 202      10.144  16.414  -6.144  0.00  0.00           C  
ATOM   3169  O  LLYS X 202      11.209  15.833  -6.333  0.00  0.00           O  
ATOM   3170  CB LLYS X 202       9.979  18.894  -6.587  0.00  0.00           C  
ATOM   3171  CG LLYS X 202      11.470  19.156  -6.379  0.00  0.00           C  
ATOM   3172  CD LLYS X 202      11.674  20.549  -5.783  0.00  0.00           C  
ATOM   3173  CE LLYS X 202      13.168  20.819  -5.620  0.00  0.00           C  
ATOM   3174  NZ LLYS X 202      13.411  22.117  -4.965  0.00  0.00           N1+
ATOM   3175  H  LLYS X 202       7.691  18.186  -7.175  0.00  0.00           H  
ATOM   3176  HA LLYS X 202      10.299  17.347  -8.053  0.00  0.00           H  
ATOM   3177  HB2LLYS X 202       9.596  19.643  -7.282  0.00  0.00           H  
ATOM   3178  HB3LLYS X 202       9.463  19.011  -5.633  0.00  0.00           H  
ATOM   3179  HG2LLYS X 202      11.883  18.417  -5.695  0.00  0.00           H  
ATOM   3180  HG3LLYS X 202      11.984  19.085  -7.337  0.00  0.00           H  
ATOM   3181  HD2LLYS X 202      11.241  21.292  -6.453  0.00  0.00           H  
ATOM   3182  HD3LLYS X 202      11.182  20.603  -4.811  0.00  0.00           H  
ATOM   3183  HE2LLYS X 202      13.619  20.017  -5.030  0.00  0.00           H  
ATOM   3184  HE3LLYS X 202      13.632  20.809  -6.610  0.00  0.00           H  
ATOM   3185  HZ1LLYS X 202      14.371  22.415  -5.115  0.00  0.00           H  
ATOM   3186  HZ2LLYS X 202      12.800  22.837  -5.343  0.00  0.00           H  
ATOM   3187  HZ3LLYS X 202      13.269  22.064  -3.961  0.00  0.00           H  
ATOM   3188  N  LASP X 203       9.346  16.140  -5.107  0.00  0.00           N  
ATOM   3189  CA LASP X 203       9.600  15.042  -4.159  0.00  0.00           C  
ATOM   3190  C  LASP X 203       9.441  13.670  -4.826  0.00  0.00           C  
ATOM   3191  O  LASP X 203      10.167  12.734  -4.492  0.00  0.00           O  
ATOM   3192  CB LASP X 203       8.629  15.106  -2.965  0.00  0.00           C  
ATOM   3193  CG LASP X 203       8.828  16.302  -2.039  0.00  0.00           C  
ATOM   3194  OD1LASP X 203       9.970  16.504  -1.554  0.00  0.00           O  
ATOM   3195  OD2LASP X 203       7.832  16.993  -1.736  0.00  0.00           O1-
ATOM   3196  H  LASP X 203       8.455  16.610  -5.050  0.00  0.00           H  
ATOM   3197  HA LASP X 203      10.622  15.117  -3.783  0.00  0.00           H  
ATOM   3198  HB2LASP X 203       7.604  15.097  -3.334  0.00  0.00           H  
ATOM   3199  HB3LASP X 203       8.765  14.207  -2.364  0.00  0.00           H  
ATOM   3200  N  LILE X 204       8.496  13.551  -5.766  0.00  0.00           N  
ATOM   3201  CA LILE X 204       8.177  12.300  -6.461  0.00  0.00           C  
ATOM   3202  C  LILE X 204       9.413  11.717  -7.173  0.00  0.00           C  
ATOM   3203  O  LILE X 204      10.167  12.414  -7.852  0.00  0.00           O  
ATOM   3204  CB LILE X 204       6.936  12.488  -7.371  0.00  0.00           C  
ATOM   3205  CG1LILE X 204       5.673  12.626  -6.484  0.00  0.00           C  
ATOM   3206  CG2LILE X 204       6.746  11.339  -8.377  0.00  0.00           C  
ATOM   3207  CD1LILE X 204       4.372  12.912  -7.247  0.00  0.00           C  
ATOM   3208  H  LILE X 204       7.928  14.367  -5.960  0.00  0.00           H  
ATOM   3209  HA LILE X 204       7.897  11.584  -5.697  0.00  0.00           H  
ATOM   3210  HB LILE X 204       7.068  13.404  -7.946  0.00  0.00           H  
ATOM   3211 HG12LILE X 204       5.537  11.712  -5.904  0.00  0.00           H  
ATOM   3212 HG13LILE X 204       5.822  13.440  -5.778  0.00  0.00           H  
ATOM   3213 HG21LILE X 204       5.900  11.543  -9.033  0.00  0.00           H  
ATOM   3214 HG22LILE X 204       7.624  11.268  -9.014  0.00  0.00           H  
ATOM   3215 HG23LILE X 204       6.581  10.398  -7.856  0.00  0.00           H  
ATOM   3216 HD11LILE X 204       3.602  13.223  -6.541  0.00  0.00           H  
ATOM   3217 HD12LILE X 204       4.523  13.709  -7.973  0.00  0.00           H  
ATOM   3218 HD13LILE X 204       4.031  12.014  -7.762  0.00  0.00           H  
ATOM   3219  N  LVAL X 205       9.613  10.405  -7.007  0.00  0.00           N  
ATOM   3220  CA LVAL X 205      10.718   9.624  -7.605  0.00  0.00           C  
ATOM   3221  C  LVAL X 205      10.246   8.643  -8.679  0.00  0.00           C  
ATOM   3222  O  LVAL X 205      11.066   8.072  -9.402  0.00  0.00           O  
ATOM   3223  CB LVAL X 205      11.570   8.915  -6.535  0.00  0.00           C  
ATOM   3224  CG1LVAL X 205      12.064   9.896  -5.466  0.00  0.00           C  
ATOM   3225  CG2LVAL X 205      10.818   7.771  -5.857  0.00  0.00           C  
ATOM   3226  H  LVAL X 205       8.960   9.922  -6.401  0.00  0.00           H  
ATOM   3227  HA LVAL X 205      11.383  10.312  -8.120  0.00  0.00           H  
ATOM   3228  HB LVAL X 205      12.442   8.480  -7.022  0.00  0.00           H  
ATOM   3229 HG11LVAL X 205      12.742   9.390  -4.780  0.00  0.00           H  
ATOM   3230 HG12LVAL X 205      12.598  10.719  -5.940  0.00  0.00           H  
ATOM   3231 HG13LVAL X 205      11.231  10.306  -4.899  0.00  0.00           H  
ATOM   3232 HG21LVAL X 205      11.487   7.282  -5.152  0.00  0.00           H  
ATOM   3233 HG22LVAL X 205       9.954   8.168  -5.332  0.00  0.00           H  
ATOM   3234 HG23LVAL X 205      10.501   7.030  -6.589  0.00  0.00           H  
ATOM   3235  N  LSER X 206       8.932   8.469  -8.830  0.00  0.00           N  
ATOM   3236  CA LSER X 206       8.337   7.903 -10.044  0.00  0.00           C  
ATOM   3237  C  LSER X 206       8.512   8.864 -11.228  0.00  0.00           C  
ATOM   3238  O  LSER X 206       8.426  10.075 -11.024  0.00  0.00           O  
ATOM   3239  CB LSER X 206       6.847   7.625  -9.807  0.00  0.00           C  
ATOM   3240  OG LSER X 206       6.247   6.961 -10.901  0.00  0.00           O  
ATOM   3241  H  LSER X 206       8.332   9.009  -8.223  0.00  0.00           H  
ATOM   3242  HA LSER X 206       8.825   6.963 -10.276  0.00  0.00           H  
ATOM   3243  HB2LSER X 206       6.745   6.990  -8.927  0.00  0.00           H  
ATOM   3244  HB3LSER X 206       6.323   8.564  -9.623  0.00  0.00           H  
ATOM   3245  HG LSER X 206       6.071   7.608 -11.614  0.00  0.00           H  
ATOM   3246  N  LPRO X 207       8.633   8.378 -12.475  0.00  0.00           N  
ATOM   3247  CA LPRO X 207       8.198   9.159 -13.627  0.00  0.00           C  
ATOM   3248  C  LPRO X 207       6.753   9.625 -13.372  0.00  0.00           C  
ATOM   3249  O  LPRO X 207       5.954   8.802 -12.906  0.00  0.00           O  
ATOM   3250  CB LPRO X 207       8.263   8.207 -14.828  0.00  0.00           C  
ATOM   3251  CG LPRO X 207       9.187   7.077 -14.373  0.00  0.00           C  
ATOM   3252  CD LPRO X 207       8.963   7.022 -12.866  0.00  0.00           C  
ATOM   3253  HA LPRO X 207       8.880   9.995 -13.776  0.00  0.00           H  
ATOM   3254  HB2LPRO X 207       7.275   7.793 -15.030  0.00  0.00           H  
ATOM   3255  HB3LPRO X 207       8.649   8.706 -15.716  0.00  0.00           H  
ATOM   3256  HG2LPRO X 207       8.937   6.129 -14.851  0.00  0.00           H  
ATOM   3257  HG3LPRO X 207      10.221   7.344 -14.579  0.00  0.00           H  
ATOM   3258  HD2LPRO X 207       8.133   6.354 -12.639  0.00  0.00           H  
ATOM   3259  HD3LPRO X 207       9.871   6.694 -12.366  0.00  0.00           H  
ATOM   3260  N  LPRO X 208       6.380  10.889 -13.642  0.00  0.00           N  
ATOM   3261  CA LPRO X 208       5.005  11.345 -13.464  0.00  0.00           C  
ATOM   3262  C  LPRO X 208       4.020  10.460 -14.234  0.00  0.00           C  
ATOM   3263  O  LPRO X 208       4.267  10.091 -15.388  0.00  0.00           O  
ATOM   3264  CB LPRO X 208       4.987  12.803 -13.931  0.00  0.00           C  
ATOM   3265  CG LPRO X 208       6.417  13.256 -13.636  0.00  0.00           C  
ATOM   3266  CD LPRO X 208       7.239  12.012 -13.978  0.00  0.00           C  
ATOM   3267  HA LPRO X 208       4.767  11.310 -12.400  0.00  0.00           H  
ATOM   3268  HB2LPRO X 208       4.804  12.855 -15.006  0.00  0.00           H  
ATOM   3269  HB3LPRO X 208       4.252  13.396 -13.386  0.00  0.00           H  
ATOM   3270  HG2LPRO X 208       6.703  14.116 -14.239  0.00  0.00           H  
ATOM   3271  HG3LPRO X 208       6.521  13.483 -12.574  0.00  0.00           H  
ATOM   3272  HD2LPRO X 208       7.462  11.992 -15.045  0.00  0.00           H  
ATOM   3273  HD3LPRO X 208       8.160  12.007 -13.393  0.00  0.00           H  
ATOM   3274  N  LVAL X 209       2.912  10.086 -13.594  0.00  0.00           N  
ATOM   3275  CA LVAL X 209       1.890   9.221 -14.187  0.00  0.00           C  
ATOM   3276  C  LVAL X 209       0.648  10.048 -14.493  0.00  0.00           C  
ATOM   3277  O  LVAL X 209      -0.092  10.469 -13.603  0.00  0.00           O  
ATOM   3278  CB LVAL X 209       1.606   7.986 -13.308  0.00  0.00           C  
ATOM   3279  CG1LVAL X 209       0.424   7.167 -13.837  0.00  0.00           C  
ATOM   3280  CG2LVAL X 209       2.831   7.065 -13.259  0.00  0.00           C  
ATOM   3281  H  LVAL X 209       2.746  10.410 -12.645  0.00  0.00           H  
ATOM   3282  HA LVAL X 209       2.252   8.825 -15.133  0.00  0.00           H  
ATOM   3283  HB LVAL X 209       1.378   8.295 -12.293  0.00  0.00           H  
ATOM   3284 HG11LVAL X 209       0.305   6.257 -13.251  0.00  0.00           H  
ATOM   3285 HG12LVAL X 209      -0.499   7.736 -13.752  0.00  0.00           H  
ATOM   3286 HG13LVAL X 209       0.597   6.906 -14.881  0.00  0.00           H  
ATOM   3287 HG21LVAL X 209       2.635   6.220 -12.604  0.00  0.00           H  
ATOM   3288 HG22LVAL X 209       3.079   6.707 -14.258  0.00  0.00           H  
ATOM   3289 HG23LVAL X 209       3.683   7.606 -12.850  0.00  0.00           H  
ATOM   3290  N  LCYS X 210       0.376  10.234 -15.779  0.00  0.00           N  
ATOM   3291  CA LCYS X 210      -0.938  10.622 -16.256  0.00  0.00           C  
ATOM   3292  C  LCYS X 210      -1.943   9.547 -15.798  0.00  0.00           C  
ATOM   3293  O  LCYS X 210      -1.772   8.360 -16.099  0.00  0.00           O  
ATOM   3294  CB LCYS X 210      -0.830  10.794 -17.772  0.00  0.00           C  
ATOM   3295  SG LCYS X 210      -2.398  11.404 -18.416  0.00  0.00           S  
ATOM   3296  H  LCYS X 210       1.066   9.963 -16.469  0.00  0.00           H  
ATOM   3297  HA LCYS X 210      -1.216  11.578 -15.811  0.00  0.00           H  
ATOM   3298  HB2LCYS X 210      -0.046  11.517 -18.002  0.00  0.00           H  
ATOM   3299  HB3LCYS X 210      -0.578   9.844 -18.243  0.00  0.00           H  
ATOM   3300  HG LCYS X 210      -1.940  11.771 -19.625  0.00  0.00           H  
ATOM   3301  N  LGLY X 211      -2.923   9.937 -14.981  0.00  0.00           N  
ATOM   3302  CA LGLY X 211      -3.778   9.025 -14.211  0.00  0.00           C  
ATOM   3303  C  LGLY X 211      -3.440   8.873 -12.714  0.00  0.00           C  
ATOM   3304  O  LGLY X 211      -4.305   8.398 -11.979  0.00  0.00           O  
ATOM   3305  H  LGLY X 211      -3.095  10.936 -14.902  0.00  0.00           H  
ATOM   3306  HA2LGLY X 211      -4.802   9.390 -14.284  0.00  0.00           H  
ATOM   3307  HA3LGLY X 211      -3.754   8.030 -14.658  0.00  0.00           H  
ATOM   3308  N  LASN X 212      -2.275   9.337 -12.224  0.00  0.00           N  
ATOM   3309  CA LASN X 212      -2.082   9.672 -10.794  0.00  0.00           C  
ATOM   3310  C  LASN X 212      -2.672  11.046 -10.423  0.00  0.00           C  
ATOM   3311  O  LASN X 212      -2.556  11.467  -9.275  0.00  0.00           O  
ATOM   3312  CB LASN X 212      -0.614   9.486 -10.318  0.00  0.00           C  
ATOM   3313  CG LASN X 212       0.373  10.644 -10.498  0.00  0.00           C  
ATOM   3314  ND2LASN X 212       0.121  11.802  -9.939  0.00  0.00           N  
ATOM   3315  OD1LASN X 212       1.424  10.515 -11.104  0.00  0.00           O  
ATOM   3316  H  LASN X 212      -1.582   9.690 -12.875  0.00  0.00           H  
ATOM   3317  HA LASN X 212      -2.670   8.957 -10.222  0.00  0.00           H  
ATOM   3318  HB2LASN X 212      -0.652   9.319  -9.243  0.00  0.00           H  
ATOM   3319  HB3LASN X 212      -0.200   8.586 -10.764  0.00  0.00           H  
ATOM   3320 HD21LASN X 212       0.776  12.548 -10.081  0.00  0.00           H  
ATOM   3321 HD22LASN X 212      -0.748  11.942  -9.427  0.00  0.00           H  
ATOM   3322  N  LGLU X 213      -3.259  11.738 -11.405  0.00  0.00           N  
ATOM   3323  CA LGLU X 213      -3.824  13.091 -11.312  0.00  0.00           C  
ATOM   3324  C  LGLU X 213      -2.795  14.148 -10.913  0.00  0.00           C  
ATOM   3325  O  LGLU X 213      -2.885  14.766  -9.833  0.00  0.00           O  
ATOM   3326  CB LGLU X 213      -5.103  13.076 -10.463  0.00  0.00           C  
ATOM   3327  CG LGLU X 213      -6.154  12.124 -11.059  0.00  0.00           C  
ATOM   3328  CD LGLU X 213      -7.483  12.194 -10.305  0.00  0.00           C  
ATOM   3329  OE1LGLU X 213      -8.198  11.166 -10.244  0.00  0.00           O  
ATOM   3330  OE2LGLU X 213      -7.848  13.292  -9.813  0.00  0.00           O1-
ATOM   3331  OXTLGLU X 213      -1.919  14.406 -11.769  0.00  0.00           O1-
ATOM   3332  H  LGLU X 213      -3.286  11.301 -12.309  0.00  0.00           H  
ATOM   3333  HA LGLU X 213      -4.130  13.384 -12.314  0.00  0.00           H  
ATOM   3334  HB2LGLU X 213      -4.879  12.775  -9.439  0.00  0.00           H  
ATOM   3335  HB3LGLU X 213      -5.506  14.087 -10.443  0.00  0.00           H  
ATOM   3336  HG2LGLU X 213      -6.328  12.396 -12.103  0.00  0.00           H  
ATOM   3337  HG3LGLU X 213      -5.783  11.096 -11.038  0.00  0.00           H  
TER   
ATOM   3338 ZN  HZN1 X 214      -6.412  -8.122   3.025  0.00  0.00          ZN  
ATOM   3339  O  HWT1 X 215      -4.531  -7.904   3.112  0.00  0.00           O  
ATOM   3340  H1 HWT1 X 215      -3.561  -7.227   2.290  0.00  0.00           H  
ATOM   3341  H2 HWT1 X 215      -4.121  -8.078   3.976  0.00  0.00           H  
ATOM   3342  N  LASN X 216      -4.429  -6.604  15.033  0.00  0.00           N  
ATOM   3343  CA LASN X 216      -4.390  -6.794  13.573  0.00  0.00           C  
ATOM   3344  C  LASN X 216      -5.065  -8.098  13.174  0.00  0.00           C  
ATOM   3345  O  LASN X 216      -5.123  -9.022  13.982  0.00  0.00           O  
ATOM   3346  CB LASN X 216      -2.952  -6.758  13.026  0.00  0.00           C  
ATOM   3347  CG LASN X 216      -2.959  -6.480  11.534  0.00  0.00           C  
ATOM   3348  ND2LASN X 216      -1.943  -6.868  10.800  0.00  0.00           N  
ATOM   3349  OD1LASN X 216      -3.921  -5.935  11.018  0.00  0.00           O  
ATOM   3350  HA LASN X 216      -4.945  -5.972  13.120  0.00  0.00           H  
ATOM   3351  HB2LASN X 216      -2.377  -5.966  13.498  0.00  0.00           H  
ATOM   3352  HB3LASN X 216      -2.460  -7.708  13.217  0.00  0.00           H  
ATOM   3353 HD21LASN X 216      -1.946  -6.582   9.828  0.00  0.00           H  
ATOM   3354 HD22LASN X 216      -1.192  -7.432  11.198  0.00  0.00           H  
ATOM   3355  H1 LASN X 216      -5.383  -6.515  15.361  0.00  0.00           H  
ATOM   3356  H2 LASN X 216      -3.930  -5.757  15.279  0.00  0.00           H  
ATOM   3357  H3 LASN X 216      -3.987  -7.383  15.506  0.00  0.00           H  
ATOM   3358  N  LLEU X 217      -5.534  -8.189  11.925  0.00  0.00           N  
ATOM   3359  CA LLEU X 217      -6.010  -9.442  11.309  0.00  0.00           C  
ATOM   3360  C  LLEU X 217      -5.806  -9.533   9.780  0.00  0.00           C  
ATOM   3361  O  LLEU X 217      -6.235 -10.504   9.155  0.00  0.00           O  
ATOM   3362  CB LLEU X 217      -7.478  -9.705  11.709  0.00  0.00           C  
ATOM   3363  CG LLEU X 217      -8.562  -8.841  11.033  0.00  0.00           C  
ATOM   3364  CD1LLEU X 217      -9.931  -9.446  11.334  0.00  0.00           C  
ATOM   3365  CD2LLEU X 217      -8.574  -7.393  11.528  0.00  0.00           C  
ATOM   3366  H  LLEU X 217      -5.455  -7.360  11.346  0.00  0.00           H  
ATOM   3367  HA LLEU X 217      -5.422 -10.261  11.728  0.00  0.00           H  
ATOM   3368  HB2LLEU X 217      -7.683 -10.746  11.457  0.00  0.00           H  
ATOM   3369  HB3LLEU X 217      -7.581  -9.622  12.792  0.00  0.00           H  
ATOM   3370  HG LLEU X 217      -8.422  -8.844   9.952  0.00  0.00           H  
ATOM   3371 HD11LLEU X 217     -10.714  -8.863  10.850  0.00  0.00           H  
ATOM   3372 HD12LLEU X 217      -9.972 -10.465  10.953  0.00  0.00           H  
ATOM   3373 HD13LLEU X 217     -10.105  -9.459  12.410  0.00  0.00           H  
ATOM   3374 HD21LLEU X 217      -9.462  -6.890  11.150  0.00  0.00           H  
ATOM   3375 HD22LLEU X 217      -8.595  -7.369  12.618  0.00  0.00           H  
ATOM   3376 HD23LLEU X 217      -7.700  -6.858  11.162  0.00  0.00           H  
ATOM   3377  N  LTHR X 218      -5.236  -8.511   9.132  0.00  0.00           N  
ATOM   3378  CA HTHR X 218      -5.453  -8.278   7.689  0.00  0.00           C  
ATOM   3379  C  HTHR X 218      -4.414  -8.914   6.764  0.00  0.00           C  
ATOM   3380  O  HTHR X 218      -3.670  -8.298   6.010  0.00  0.00           O  
ATOM   3381  CB LTHR X 218      -5.725  -6.783   7.428  0.00  0.00           C  
ATOM   3382  CG2LTHR X 218      -7.223  -6.506   7.555  0.00  0.00           C  
ATOM   3383  OG1LTHR X 218      -5.120  -5.913   8.357  0.00  0.00           O  
ATOM   3384  H  LTHR X 218      -4.835  -7.749   9.663  0.00  0.00           H  
ATOM   3385  HA HTHR X 218      -6.388  -8.799   7.427  0.00  0.00           H  
ATOM   3386  HB LTHR X 218      -5.399  -6.518   6.428  0.00  0.00           H  
ATOM   3387  HG1LTHR X 218      -4.159  -5.866   8.221  0.00  0.00           H  
ATOM   3388 HG21LTHR X 218      -7.407  -5.450   7.373  0.00  0.00           H  
ATOM   3389 HG22LTHR X 218      -7.775  -7.095   6.824  0.00  0.00           H  
ATOM   3390 HG23LTHR X 218      -7.566  -6.760   8.558  0.00  0.00           H  
ATOM   3391  N  HARG X 219      -4.395 -10.294   6.813  0.00  0.00           N  
ATOM   3392  CA HARG X 219      -3.838 -11.079   5.725  0.00  0.00           C  
ATOM   3393  C  HARG X 219      -4.441 -10.680   4.349  0.00  0.00           C  
ATOM   3394  O  HARG X 219      -5.620 -10.316   4.289  0.00  0.00           O  
ATOM   3395  CB HARG X 219      -4.254 -12.559   5.887  0.00  0.00           C  
ATOM   3396  CG LARG X 219      -3.740 -13.306   7.132  0.00  0.00           C  
ATOM   3397  CD LARG X 219      -4.368 -14.705   7.240  0.00  0.00           C  
ATOM   3398  NE LARG X 219      -4.198 -15.502   6.007  0.00  0.00           N  
ATOM   3399  CZ LARG X 219      -4.800 -16.650   5.739  0.00  0.00           C  
ATOM   3400  NH1LARG X 219      -5.571 -17.259   6.591  0.00  0.00           N1+
ATOM   3401  NH2LARG X 219      -4.609 -17.237   4.597  0.00  0.00           N  
ATOM   3402  H  HARG X 219      -5.167 -10.732   7.308  0.00  0.00           H  
ATOM   3403  HA HARG X 219      -2.748 -10.979   5.696  0.00  0.00           H  
ATOM   3404  HB2HARG X 219      -5.350 -12.610   5.881  0.00  0.00           H  
ATOM   3405  HB3HARG X 219      -3.917 -13.089   4.982  0.00  0.00           H  
ATOM   3406  HG2LARG X 219      -2.656 -13.397   7.086  0.00  0.00           H  
ATOM   3407  HG3LARG X 219      -3.999 -12.745   8.031  0.00  0.00           H  
ATOM   3408  HD2LARG X 219      -3.910 -15.229   8.080  0.00  0.00           H  
ATOM   3409  HD3LARG X 219      -5.434 -14.592   7.453  0.00  0.00           H  
ATOM   3410  HE LARG X 219      -3.671 -15.085   5.257  0.00  0.00           H  
ATOM   3411 HH11LARG X 219      -5.602 -16.941   7.557  0.00  0.00           H  
ATOM   3412 HH12LARG X 219      -6.069 -18.096   6.330  0.00  0.00           H  
ATOM   3413 HH21LARG X 219      -3.800 -16.977   4.047  0.00  0.00           H  
ATOM   3414 HH22LARG X 219      -5.118 -18.077   4.361  0.00  0.00           H  
ATOM   3415  N  HILE X 220      -3.651 -10.843   3.270  0.00  0.00           N  
ATOM   3416  CA HILE X 220      -4.189 -11.097   1.925  0.00  0.00           C  
ATOM   3417  C  LILE X 220      -3.645 -12.471   1.518  0.00  0.00           C  
ATOM   3418  O  LILE X 220      -2.469 -12.741   1.710  0.00  0.00           O  
ATOM   3419  CB HILE X 220      -3.957  -9.974   0.885  0.00  0.00           C  
ATOM   3420  CG1LILE X 220      -4.688 -10.313  -0.438  0.00  0.00           C  
ATOM   3421  CG2LILE X 220      -2.496  -9.574   0.611  0.00  0.00           C  
ATOM   3422  CD1LILE X 220      -4.666  -9.169  -1.456  0.00  0.00           C  
ATOM   3423  H  HILE X 220      -2.690 -11.138   3.402  0.00  0.00           H  
ATOM   3424  HA HILE X 220      -5.267 -11.214   2.062  0.00  0.00           H  
ATOM   3425  HB HILE X 220      -4.429  -9.088   1.305  0.00  0.00           H  
ATOM   3426 HG12LILE X 220      -4.241 -11.193  -0.903  0.00  0.00           H  
ATOM   3427 HG13LILE X 220      -5.731 -10.537  -0.208  0.00  0.00           H  
ATOM   3428 HG21LILE X 220      -2.447  -8.693  -0.027  0.00  0.00           H  
ATOM   3429 HG22LILE X 220      -2.019  -9.318   1.553  0.00  0.00           H  
ATOM   3430 HG23LILE X 220      -1.959 -10.396   0.143  0.00  0.00           H  
ATOM   3431 HD11LILE X 220      -5.441  -9.329  -2.203  0.00  0.00           H  
ATOM   3432 HD12LILE X 220      -4.834  -8.220  -0.957  0.00  0.00           H  
ATOM   3433 HD13LILE X 220      -3.698  -9.129  -1.946  0.00  0.00           H  
ATOM   3434  N  LVAL X 221      -4.483 -13.294   0.898  0.00  0.00           N  
ATOM   3435  CA LVAL X 221      -4.114 -14.608   0.369  0.00  0.00           C  
ATOM   3436  C  LVAL X 221      -4.684 -14.778  -1.037  0.00  0.00           C  
ATOM   3437  O  LVAL X 221      -5.750 -14.250  -1.341  0.00  0.00           O  
ATOM   3438  CB LVAL X 221      -4.559 -15.722   1.339  0.00  0.00           C  
ATOM   3439  CG1LVAL X 221      -6.061 -15.693   1.657  0.00  0.00           C  
ATOM   3440  CG2LVAL X 221      -4.233 -17.118   0.799  0.00  0.00           C  
ATOM   3441  H  LVAL X 221      -5.433 -12.989   0.727  0.00  0.00           H  
ATOM   3442  HA LVAL X 221      -3.029 -14.658   0.292  0.00  0.00           H  
ATOM   3443  HB LVAL X 221      -4.011 -15.591   2.273  0.00  0.00           H  
ATOM   3444 HG11LVAL X 221      -6.319 -16.524   2.312  0.00  0.00           H  
ATOM   3445 HG12LVAL X 221      -6.315 -14.764   2.168  0.00  0.00           H  
ATOM   3446 HG13LVAL X 221      -6.644 -15.766   0.741  0.00  0.00           H  
ATOM   3447 HG21LVAL X 221      -4.334 -17.848   1.600  0.00  0.00           H  
ATOM   3448 HG22LVAL X 221      -4.914 -17.389  -0.010  0.00  0.00           H  
ATOM   3449 HG23LVAL X 221      -3.210 -17.132   0.431  0.00  0.00           H  
ATOM   3450  N  LGLY X 222      -3.994 -15.522  -1.907  0.00  0.00           N  
ATOM   3451  CA LGLY X 222      -4.533 -15.962  -3.201  0.00  0.00           C  
ATOM   3452  C  LGLY X 222      -3.522 -15.919  -4.343  0.00  0.00           C  
ATOM   3453  O  LGLY X 222      -3.505 -14.981  -5.143  0.00  0.00           O  
ATOM   3454  H  LGLY X 222      -3.114 -15.904  -1.596  0.00  0.00           H  
ATOM   3455  HA2LGLY X 222      -4.885 -16.985  -3.096  0.00  0.00           H  
ATOM   3456  HA3LGLY X 222      -5.391 -15.356  -3.488  0.00  0.00           H  
ATOM   3457  N  LGLY X 223      -2.677 -16.948  -4.435  0.00  0.00           N  
ATOM   3458  CA LGLY X 223      -1.826 -17.230  -5.600  0.00  0.00           C  
ATOM   3459  C  LGLY X 223      -2.632 -17.841  -6.727  0.00  0.00           C  
ATOM   3460  O  LGLY X 223      -2.784 -17.187  -7.781  0.00  0.00           O  
ATOM   3461  OXTLGLY X 223      -3.163 -18.954  -6.526  0.00  0.00           O1-
ATOM   3462  H  LGLY X 223      -2.778 -17.699  -3.760  0.00  0.00           H  
ATOM   3463  HA2LGLY X 223      -1.333 -16.327  -5.951  0.00  0.00           H  
ATOM   3464  HA3LGLY X 223      -1.069 -17.955  -5.317  0.00  0.00           H  
TER   
END
