# Supplementary material for: Unraveling the Reaction Mechanism of Russell’s Viper Venom Factor X Activator: A Paradigm for the Reactivity of Zinc Metalloproteinases?
Source: J Chem Inf Model. 2023 Apr 24;63(13):4056–69. doi: 10.1021/acs.jcim.2c01156 (PMC10336966; doi:10.1021/acs.jcim.2c01156)
Supplement: Supplementary file 2 — ci2c01156_si_002.zip [file ci2c01156_si_002.zip › Data Files/Coordinates/TS1_structure.pdb]

ATOM      1  N  LGLN X   1     -17.639  10.495  -4.986  0.00  0.00           N  
ATOM      2  CA LGLN X   1     -16.382  10.104  -4.311  0.00  0.00           C  
ATOM      3  C  LGLN X   1     -16.137  11.039  -3.125  0.00  0.00           C  
ATOM      4  O  LGLN X   1     -17.070  11.251  -2.356  0.00  0.00           O  
ATOM      5  CB LGLN X   1     -15.202   9.930  -5.299  0.00  0.00           C  
ATOM      6  CG LGLN X   1     -14.894  11.160  -6.162  0.00  0.00           C  
ATOM      7  CD LGLN X   1     -13.768  11.005  -7.172  0.00  0.00           C  
ATOM      8  NE2LGLN X   1     -13.349   9.816  -7.526  0.00  0.00           N  
ATOM      9  OE1LGLN X   1     -13.233  11.991  -7.656  0.00  0.00           O  
ATOM     10  HA LGLN X   1     -16.550   9.127  -3.862  0.00  0.00           H  
ATOM     11  HB2LGLN X   1     -14.307   9.644  -4.744  0.00  0.00           H  
ATOM     12  HB3LGLN X   1     -15.441   9.109  -5.967  0.00  0.00           H  
ATOM     13  HG2LGLN X   1     -15.783  11.416  -6.736  0.00  0.00           H  
ATOM     14  HG3LGLN X   1     -14.626  11.985  -5.510  0.00  0.00           H  
ATOM     15 HE21LGLN X   1     -13.763   8.960  -7.182  0.00  0.00           H  
ATOM     16 HE22LGLN X   1     -12.685   9.793  -8.292  0.00  0.00           H  
ATOM     17  H1 LGLN X   1     -17.897   9.820  -5.696  0.00  0.00           H  
ATOM     18  H2 LGLN X   1     -18.392  10.560  -4.312  0.00  0.00           H  
ATOM     19  H3 LGLN X   1     -17.547  11.412  -5.407  0.00  0.00           H  
ATOM     20  N  LPHE X   2     -14.918  11.548  -2.926  0.00  0.00           N  
ATOM     21  CA LPHE X   2     -14.459  12.244  -1.717  0.00  0.00           C  
ATOM     22  C  LPHE X   2     -13.429  13.327  -2.084  0.00  0.00           C  
ATOM     23  O  LPHE X   2     -13.037  13.425  -3.250  0.00  0.00           O  
ATOM     24  CB LPHE X   2     -13.829  11.208  -0.762  0.00  0.00           C  
ATOM     25  CG LPHE X   2     -14.678   9.974  -0.506  0.00  0.00           C  
ATOM     26  CD1LPHE X   2     -14.526   8.833  -1.319  0.00  0.00           C  
ATOM     27  CD2LPHE X   2     -15.655   9.982   0.505  0.00  0.00           C  
ATOM     28  CE1LPHE X   2     -15.344   7.707  -1.122  0.00  0.00           C  
ATOM     29  CE2LPHE X   2     -16.472   8.856   0.702  0.00  0.00           C  
ATOM     30  CZ LPHE X   2     -16.311   7.716  -0.102  0.00  0.00           C  
ATOM     31  H  LPHE X   2     -14.207  11.414  -3.629  0.00  0.00           H  
ATOM     32  HA LPHE X   2     -15.302  12.726  -1.220  0.00  0.00           H  
ATOM     33  HB2LPHE X   2     -12.872  10.885  -1.177  0.00  0.00           H  
ATOM     34  HB3LPHE X   2     -13.618  11.688   0.195  0.00  0.00           H  
ATOM     35  HD1LPHE X   2     -13.777   8.823  -2.097  0.00  0.00           H  
ATOM     36  HD2LPHE X   2     -15.786  10.856   1.129  0.00  0.00           H  
ATOM     37  HE1LPHE X   2     -15.219   6.832  -1.743  0.00  0.00           H  
ATOM     38  HE2LPHE X   2     -17.230   8.870   1.469  0.00  0.00           H  
ATOM     39  HZ LPHE X   2     -16.931   6.847   0.072  0.00  0.00           H  
ATOM     40  N  LASN X   3     -12.944  14.088  -1.094  0.00  0.00           N  
ATOM     41  CA LASN X   3     -11.714  14.884  -1.220  0.00  0.00           C  
ATOM     42  C  LASN X   3     -10.534  14.030  -1.727  0.00  0.00           C  
ATOM     43  O  LASN X   3     -10.525  12.810  -1.542  0.00  0.00           O  
ATOM     44  CB LASN X   3     -11.357  15.490   0.153  0.00  0.00           C  
ATOM     45  CG LASN X   3     -12.154  16.730   0.494  0.00  0.00           C  
ATOM     46  ND2LASN X   3     -11.801  17.847  -0.085  0.00  0.00           N  
ATOM     47  OD1LASN X   3     -13.082  16.716   1.293  0.00  0.00           O  
ATOM     48  H  LASN X   3     -13.317  13.955  -0.168  0.00  0.00           H  
ATOM     49  HA LASN X   3     -11.876  15.685  -1.945  0.00  0.00           H  
ATOM     50  HB2LASN X   3     -11.490  14.746   0.938  0.00  0.00           H  
ATOM     51  HB3LASN X   3     -10.304  15.775   0.153  0.00  0.00           H  
ATOM     52 HD21LASN X   3     -12.261  18.711   0.160  0.00  0.00           H  
ATOM     53 HD22LASN X   3     -11.057  17.833  -0.778  0.00  0.00           H  
ATOM     54  N  LLYS X   4      -9.517  14.669  -2.322  0.00  0.00           N  
ATOM     55  CA LLYS X   4      -8.299  13.962  -2.743  0.00  0.00           C  
ATOM     56  C  LLYS X   4      -7.588  13.353  -1.536  0.00  0.00           C  
ATOM     57  O  LLYS X   4      -7.396  14.013  -0.516  0.00  0.00           O  
ATOM     58  CB LLYS X   4      -7.333  14.848  -3.544  0.00  0.00           C  
ATOM     59  CG LLYS X   4      -7.969  15.387  -4.834  0.00  0.00           C  
ATOM     60  CD LLYS X   4      -6.960  15.716  -5.944  0.00  0.00           C  
ATOM     61  CE LLYS X   4      -6.205  14.499  -6.497  0.00  0.00           C  
ATOM     62  NZ LLYS X   4      -7.093  13.516  -7.154  0.00  0.00           N1+
ATOM     63  H  LLYS X   4      -9.544  15.682  -2.379  0.00  0.00           H  
ATOM     64  HA LLYS X   4      -8.605  13.135  -3.385  0.00  0.00           H  
ATOM     65  HB2LLYS X   4      -6.996  15.682  -2.929  0.00  0.00           H  
ATOM     66  HB3LLYS X   4      -6.463  14.240  -3.790  0.00  0.00           H  
ATOM     67  HG2LLYS X   4      -8.670  14.656  -5.222  0.00  0.00           H  
ATOM     68  HG3LLYS X   4      -8.530  16.289  -4.592  0.00  0.00           H  
ATOM     69  HD2LLYS X   4      -7.497  16.186  -6.761  0.00  0.00           H  
ATOM     70  HD3LLYS X   4      -6.241  16.441  -5.565  0.00  0.00           H  
ATOM     71  HE2LLYS X   4      -5.457  14.843  -7.217  0.00  0.00           H  
ATOM     72  HE3LLYS X   4      -5.672  14.010  -5.677  0.00  0.00           H  
ATOM     73  HZ1LLYS X   4      -6.611  12.627  -7.253  0.00  0.00           H  
ATOM     74  HZ2LLYS X   4      -7.927  13.313  -6.609  0.00  0.00           H  
ATOM     75  HZ3LLYS X   4      -7.408  13.798  -8.080  0.00  0.00           H  
ATOM     76  N  LALA X   5      -7.180  12.102  -1.701  0.00  0.00           N  
ATOM     77  CA LALA X   5      -6.501  11.284  -0.712  0.00  0.00           C  
ATOM     78  C  LALA X   5      -5.141  10.837  -1.265  0.00  0.00           C  
ATOM     79  O  LALA X   5      -4.944   9.696  -1.686  0.00  0.00           O  
ATOM     80  CB LALA X   5      -7.440  10.144  -0.323  0.00  0.00           C  
ATOM     81  H  LALA X   5      -7.431  11.648  -2.573  0.00  0.00           H  
ATOM     82  HA LALA X   5      -6.310  11.874   0.183  0.00  0.00           H  
ATOM     83  HB1LALA X   5      -6.894   9.387   0.238  0.00  0.00           H  
ATOM     84  HB2LALA X   5      -8.249  10.542   0.290  0.00  0.00           H  
ATOM     85  HB3LALA X   5      -7.865   9.687  -1.216  0.00  0.00           H  
ATOM     86  N  LPHE X   6      -4.205  11.777  -1.313  0.00  0.00           N  
ATOM     87  CA LPHE X   6      -2.828  11.498  -1.689  0.00  0.00           C  
ATOM     88  C  LPHE X   6      -2.122  10.618  -0.653  0.00  0.00           C  
ATOM     89  O  LPHE X   6      -2.490  10.581   0.517  0.00  0.00           O  
ATOM     90  CB LPHE X   6      -2.073  12.808  -1.907  0.00  0.00           C  
ATOM     91  CG LPHE X   6      -2.479  13.515  -3.180  0.00  0.00           C  
ATOM     92  CD1LPHE X   6      -3.364  14.609  -3.146  0.00  0.00           C  
ATOM     93  CD2LPHE X   6      -1.954  13.071  -4.408  0.00  0.00           C  
ATOM     94  CE1LPHE X   6      -3.698  15.274  -4.339  0.00  0.00           C  
ATOM     95  CE2LPHE X   6      -2.306  13.721  -5.603  0.00  0.00           C  
ATOM     96  CZ LPHE X   6      -3.168  14.828  -5.566  0.00  0.00           C  
ATOM     97  H  LPHE X   6      -4.397  12.656  -0.847  0.00  0.00           H  
ATOM     98  HA LPHE X   6      -2.850  10.962  -2.630  0.00  0.00           H  
ATOM     99  HB2LPHE X   6      -2.233  13.461  -1.049  0.00  0.00           H  
ATOM    100  HB3LPHE X   6      -1.003  12.599  -1.966  0.00  0.00           H  
ATOM    101  HD1LPHE X   6      -3.765  14.950  -2.202  0.00  0.00           H  
ATOM    102  HD2LPHE X   6      -1.279  12.227  -4.432  0.00  0.00           H  
ATOM    103  HE1LPHE X   6      -4.340  16.142  -4.308  0.00  0.00           H  
ATOM    104  HE2LPHE X   6      -1.900  13.382  -6.548  0.00  0.00           H  
ATOM    105  HZ LPHE X   6      -3.406  15.339  -6.486  0.00  0.00           H  
ATOM    106  N  LILE X   7      -1.069   9.921  -1.071  0.00  0.00           N  
ATOM    107  CA LILE X   7      -0.197   9.171  -0.163  0.00  0.00           C  
ATOM    108  C  LILE X   7       1.247   9.529  -0.495  0.00  0.00           C  
ATOM    109  O  LILE X   7       1.738   9.173  -1.565  0.00  0.00           O  
ATOM    110  CB LILE X   7      -0.487   7.650  -0.233  0.00  0.00           C  
ATOM    111  CG1LILE X   7      -1.965   7.342   0.116  0.00  0.00           C  
ATOM    112  CG2LILE X   7       0.485   6.876   0.675  0.00  0.00           C  
ATOM    113  CD1LILE X   7      -2.354   5.861   0.050  0.00  0.00           C  
ATOM    114  H  LILE X   7      -0.842   9.951  -2.059  0.00  0.00           H  
ATOM    115  HA LILE X   7      -0.383   9.488   0.864  0.00  0.00           H  
ATOM    116  HB LILE X   7      -0.311   7.318  -1.251  0.00  0.00           H  
ATOM    117 HG12LILE X   7      -2.189   7.719   1.114  0.00  0.00           H  
ATOM    118 HG13LILE X   7      -2.613   7.863  -0.590  0.00  0.00           H  
ATOM    119 HG21LILE X   7       0.330   5.803   0.572  0.00  0.00           H  
ATOM    120 HG22LILE X   7       1.519   7.083   0.403  0.00  0.00           H  
ATOM    121 HG23LILE X   7       0.331   7.166   1.711  0.00  0.00           H  
ATOM    122 HD11LILE X   7      -3.435   5.769   0.150  0.00  0.00           H  
ATOM    123 HD12LILE X   7      -2.052   5.441  -0.909  0.00  0.00           H  
ATOM    124 HD13LILE X   7      -1.885   5.311   0.864  0.00  0.00           H  
ATOM    125  N  LGLU X   8       1.928  10.231   0.414  0.00  0.00           N  
ATOM    126  CA LGLU X   8       3.374  10.473   0.348  0.00  0.00           C  
ATOM    127  C  LGLU X   8       4.112   9.145   0.618  0.00  0.00           C  
ATOM    128  O  LGLU X   8       4.428   8.816   1.763  0.00  0.00           O  
ATOM    129  CB LGLU X   8       3.775  11.599   1.332  0.00  0.00           C  
ATOM    130  CG LGLU X   8       3.033  12.926   1.086  0.00  0.00           C  
ATOM    131  CD LGLU X   8       3.739  14.163   1.675  0.00  0.00           C  
ATOM    132  OE1LGLU X   8       3.616  15.272   1.101  0.00  0.00           O  
ATOM    133  OE2LGLU X   8       4.430  14.068   2.715  0.00  0.00           O1-
ATOM    134  H  LGLU X   8       1.439  10.555   1.235  0.00  0.00           H  
ATOM    135  HA LGLU X   8       3.638  10.800  -0.659  0.00  0.00           H  
ATOM    136  HB2LGLU X   8       3.586  11.283   2.357  0.00  0.00           H  
ATOM    137  HB3LGLU X   8       4.843  11.771   1.217  0.00  0.00           H  
ATOM    138  HG2LGLU X   8       2.939  13.061   0.011  0.00  0.00           H  
ATOM    139  HG3LGLU X   8       2.025  12.851   1.500  0.00  0.00           H  
ATOM    140  N  LLEU X   9       4.289   8.323  -0.421  0.00  0.00           N  
ATOM    141  CA LLEU X   9       4.759   6.938  -0.307  0.00  0.00           C  
ATOM    142  C  LLEU X   9       6.289   6.818  -0.396  0.00  0.00           C  
ATOM    143  O  LLEU X   9       6.893   7.298  -1.354  0.00  0.00           O  
ATOM    144  CB LLEU X   9       4.052   6.087  -1.385  0.00  0.00           C  
ATOM    145  CG LLEU X   9       4.577   4.642  -1.517  0.00  0.00           C  
ATOM    146  CD1LLEU X   9       4.233   3.787  -0.301  0.00  0.00           C  
ATOM    147  CD2LLEU X   9       3.962   3.957  -2.731  0.00  0.00           C  
ATOM    148  H  LLEU X   9       3.973   8.641  -1.333  0.00  0.00           H  
ATOM    149  HA LLEU X   9       4.450   6.554   0.664  0.00  0.00           H  
ATOM    150  HB2LLEU X   9       2.984   6.059  -1.170  0.00  0.00           H  
ATOM    151  HB3LLEU X   9       4.175   6.583  -2.346  0.00  0.00           H  
ATOM    152  HG LLEU X   9       5.655   4.647  -1.660  0.00  0.00           H  
ATOM    153 HD11LLEU X   9       4.648   2.790  -0.437  0.00  0.00           H  
ATOM    154 HD12LLEU X   9       4.680   4.209   0.594  0.00  0.00           H  
ATOM    155 HD13LLEU X   9       3.154   3.724  -0.164  0.00  0.00           H  
ATOM    156 HD21LLEU X   9       4.413   2.975  -2.865  0.00  0.00           H  
ATOM    157 HD22LLEU X   9       2.899   3.831  -2.560  0.00  0.00           H  
ATOM    158 HD23LLEU X   9       4.131   4.554  -3.627  0.00  0.00           H  
ATOM    159  N  LILE X  10       6.896   6.062   0.517  0.00  0.00           N  
ATOM    160  CA LILE X  10       8.214   5.436   0.338  0.00  0.00           C  
ATOM    161  C  LILE X  10       8.021   3.946   0.017  0.00  0.00           C  
ATOM    162  O  LILE X  10       7.239   3.272   0.686  0.00  0.00           O  
ATOM    163  CB LILE X  10       9.088   5.609   1.604  0.00  0.00           C  
ATOM    164  CG1LILE X  10       9.253   7.077   2.058  0.00  0.00           C  
ATOM    165  CG2LILE X  10      10.464   4.950   1.405  0.00  0.00           C  
ATOM    166  CD1LILE X  10      10.044   7.984   1.110  0.00  0.00           C  
ATOM    167  H  LILE X  10       6.331   5.726   1.292  0.00  0.00           H  
ATOM    168  HA LILE X  10       8.730   5.903  -0.500  0.00  0.00           H  
ATOM    169  HB LILE X  10       8.587   5.084   2.419  0.00  0.00           H  
ATOM    170 HG12LILE X  10       8.266   7.510   2.198  0.00  0.00           H  
ATOM    171 HG13LILE X  10       9.747   7.090   3.030  0.00  0.00           H  
ATOM    172 HG21LILE X  10      11.107   5.158   2.259  0.00  0.00           H  
ATOM    173 HG22LILE X  10      10.354   3.870   1.325  0.00  0.00           H  
ATOM    174 HG23LILE X  10      10.944   5.323   0.500  0.00  0.00           H  
ATOM    175 HD11LILE X  10      10.026   9.006   1.491  0.00  0.00           H  
ATOM    176 HD12LILE X  10      11.081   7.654   1.046  0.00  0.00           H  
ATOM    177 HD13LILE X  10       9.591   7.967   0.122  0.00  0.00           H  
ATOM    178  N  LILE X  11       8.757   3.399  -0.954  0.00  0.00           N  
ATOM    179  CA LILE X  11       8.905   1.942  -1.095  0.00  0.00           C  
ATOM    180  C  LILE X  11      10.265   1.507  -0.554  0.00  0.00           C  
ATOM    181  O  LILE X  11      11.314   1.963  -1.006  0.00  0.00           O  
ATOM    182  CB LILE X  11       8.623   1.457  -2.532  0.00  0.00           C  
ATOM    183  CG1LILE X  11       7.098   1.533  -2.771  0.00  0.00           C  
ATOM    184  CG2LILE X  11       9.120   0.014  -2.739  0.00  0.00           C  
ATOM    185  CD1LILE X  11       6.690   1.412  -4.239  0.00  0.00           C  
ATOM    186  H  LILE X  11       9.393   3.999  -1.473  0.00  0.00           H  
ATOM    187  HA LILE X  11       8.163   1.447  -0.469  0.00  0.00           H  
ATOM    188  HB LILE X  11       9.139   2.110  -3.236  0.00  0.00           H  
ATOM    189 HG12LILE X  11       6.604   0.746  -2.201  0.00  0.00           H  
ATOM    190 HG13LILE X  11       6.724   2.490  -2.409  0.00  0.00           H  
ATOM    191 HG21LILE X  11       8.820  -0.362  -3.713  0.00  0.00           H  
ATOM    192 HG22LILE X  11      10.208  -0.028  -2.691  0.00  0.00           H  
ATOM    193 HG23LILE X  11       8.702  -0.636  -1.968  0.00  0.00           H  
ATOM    194 HD11LILE X  11       5.607   1.495  -4.325  0.00  0.00           H  
ATOM    195 HD12LILE X  11       7.157   2.209  -4.812  0.00  0.00           H  
ATOM    196 HD13LILE X  11       6.999   0.453  -4.646  0.00  0.00           H  
ATOM    197  N  LILE X  12      10.236   0.596   0.410  0.00  0.00           N  
ATOM    198  CA LILE X  12      11.417  -0.062   0.952  0.00  0.00           C  
ATOM    199  C  LILE X  12      11.579  -1.398   0.234  0.00  0.00           C  
ATOM    200  O  LILE X  12      10.727  -2.278   0.357  0.00  0.00           O  
ATOM    201  CB LILE X  12      11.273  -0.226   2.478  0.00  0.00           C  
ATOM    202  CG1LILE X  12      10.995   1.114   3.203  0.00  0.00           C  
ATOM    203  CG2LILE X  12      12.517  -0.914   3.056  0.00  0.00           C  
ATOM    204  CD1LILE X  12      12.048   2.204   2.991  0.00  0.00           C  
ATOM    205  H  LILE X  12       9.332   0.217   0.675  0.00  0.00           H  
ATOM    206  HA LILE X  12      12.305   0.538   0.753  0.00  0.00           H  
ATOM    207  HB LILE X  12      10.419  -0.876   2.673  0.00  0.00           H  
ATOM    208 HG12LILE X  12      10.028   1.504   2.882  0.00  0.00           H  
ATOM    209 HG13LILE X  12      10.922   0.931   4.272  0.00  0.00           H  
ATOM    210 HG21LILE X  12      12.396  -1.013   4.131  0.00  0.00           H  
ATOM    211 HG22LILE X  12      12.637  -1.915   2.641  0.00  0.00           H  
ATOM    212 HG23LILE X  12      13.417  -0.339   2.841  0.00  0.00           H  
ATOM    213 HD11LILE X  12      11.755   3.101   3.532  0.00  0.00           H  
ATOM    214 HD12LILE X  12      13.017   1.874   3.364  0.00  0.00           H  
ATOM    215 HD13LILE X  12      12.124   2.450   1.934  0.00  0.00           H  
ATOM    216  N  LVAL X  13      12.654  -1.550  -0.532  0.00  0.00           N  
ATOM    217  CA LVAL X  13      13.043  -2.831  -1.121  0.00  0.00           C  
ATOM    218  C  LVAL X  13      13.832  -3.607  -0.069  0.00  0.00           C  
ATOM    219  O  LVAL X  13      14.962  -3.237   0.264  0.00  0.00           O  
ATOM    220  CB LVAL X  13      13.857  -2.640  -2.415  0.00  0.00           C  
ATOM    221  CG1LVAL X  13      14.004  -3.983  -3.127  0.00  0.00           C  
ATOM    222  CG2LVAL X  13      13.177  -1.677  -3.396  0.00  0.00           C  
ATOM    223  H  LVAL X  13      13.321  -0.787  -0.609  0.00  0.00           H  
ATOM    224  HA LVAL X  13      12.145  -3.395  -1.372  0.00  0.00           H  
ATOM    225  HB LVAL X  13      14.850  -2.259  -2.183  0.00  0.00           H  
ATOM    226 HG11LVAL X  13      14.736  -3.903  -3.928  0.00  0.00           H  
ATOM    227 HG12LVAL X  13      14.325  -4.742  -2.419  0.00  0.00           H  
ATOM    228 HG13LVAL X  13      13.045  -4.288  -3.533  0.00  0.00           H  
ATOM    229 HG21LVAL X  13      13.749  -1.628  -4.321  0.00  0.00           H  
ATOM    230 HG22LVAL X  13      12.164  -2.021  -3.599  0.00  0.00           H  
ATOM    231 HG23LVAL X  13      13.140  -0.675  -2.971  0.00  0.00           H  
ATOM    232  N  LASP X  14      13.222  -4.659   0.479  0.00  0.00           N  
ATOM    233  CA LASP X  14      13.851  -5.488   1.513  0.00  0.00           C  
ATOM    234  C  LASP X  14      15.041  -6.292   0.962  0.00  0.00           C  
ATOM    235  O  LASP X  14      15.210  -6.397  -0.252  0.00  0.00           O  
ATOM    236  CB LASP X  14      12.820  -6.417   2.170  0.00  0.00           C  
ATOM    237  CG LASP X  14      12.796  -7.813   1.555  0.00  0.00           C  
ATOM    238  OD1LASP X  14      12.594  -7.962   0.331  0.00  0.00           O  
ATOM    239  OD2LASP X  14      12.996  -8.804   2.290  0.00  0.00           O1-
ATOM    240  H  LASP X  14      12.310  -4.929   0.129  0.00  0.00           H  
ATOM    241  HA LASP X  14      14.231  -4.814   2.277  0.00  0.00           H  
ATOM    242  HB2LASP X  14      13.069  -6.503   3.227  0.00  0.00           H  
ATOM    243  HB3LASP X  14      11.824  -5.982   2.091  0.00  0.00           H  
ATOM    244  N  LHID X  15      15.835  -6.935   1.823  0.00  0.00           N  
ATOM    245  CA LHID X  15      16.961  -7.742   1.352  0.00  0.00           C  
ATOM    246  C  LHID X  15      16.538  -8.900   0.431  0.00  0.00           C  
ATOM    247  O  LHID X  15      17.288  -9.238  -0.483  0.00  0.00           O  
ATOM    248  CB LHID X  15      17.783  -8.248   2.539  0.00  0.00           C  
ATOM    249  CG LHID X  15      19.097  -8.827   2.104  0.00  0.00           C  
ATOM    250  CD2LHID X  15      19.408 -10.147   1.931  0.00  0.00           C  
ATOM    251  ND1LHID X  15      20.156  -8.096   1.637  0.00  0.00           N  
ATOM    252  CE1LHID X  15      21.101  -8.946   1.218  0.00  0.00           C  
ATOM    253  NE2LHID X  15      20.690 -10.217   1.367  0.00  0.00           N  
ATOM    254  H  LHID X  15      15.639  -6.915   2.823  0.00  0.00           H  
ATOM    255  HA LHID X  15      17.605  -7.093   0.760  0.00  0.00           H  
ATOM    256  HB2LHID X  15      17.988  -7.414   3.209  0.00  0.00           H  
ATOM    257  HB3LHID X  15      17.222  -9.006   3.080  0.00  0.00           H  
ATOM    258  HD1LHID X  15      20.175  -7.080   1.578  0.00  0.00           H  
ATOM    259  HD2LHID X  15      18.761 -10.982   2.152  0.00  0.00           H  
ATOM    260  HE1LHID X  15      22.054  -8.654   0.799  0.00  0.00           H  
ATOM    261  N  LSER X  16      15.330  -9.457   0.589  0.00  0.00           N  
ATOM    262  CA LSER X  16      14.819 -10.529  -0.276  0.00  0.00           C  
ATOM    263  C  LSER X  16      14.725 -10.103  -1.735  0.00  0.00           C  
ATOM    264  O  LSER X  16      15.073 -10.904  -2.596  0.00  0.00           O  
ATOM    265  CB LSER X  16      13.427 -11.023   0.134  0.00  0.00           C  
ATOM    266  OG LSER X  16      13.332 -11.306   1.511  0.00  0.00           O  
ATOM    267  H  LSER X  16      14.732  -9.124   1.336  0.00  0.00           H  
ATOM    268  HA LSER X  16      15.506 -11.373  -0.218  0.00  0.00           H  
ATOM    269  HB2LSER X  16      12.672 -10.287  -0.130  0.00  0.00           H  
ATOM    270  HB3LSER X  16      13.201 -11.926  -0.429  0.00  0.00           H  
ATOM    271  HG LSER X  16      13.169 -10.436   1.946  0.00  0.00           H  
ATOM    272  N  LMET X  17      14.259  -8.882  -2.035  0.00  0.00           N  
ATOM    273  CA LMET X  17      14.170  -8.382  -3.419  0.00  0.00           C  
ATOM    274  C  LMET X  17      15.369  -7.508  -3.825  0.00  0.00           C  
ATOM    275  O  LMET X  17      15.857  -7.623  -4.949  0.00  0.00           O  
ATOM    276  CB LMET X  17      12.817  -7.687  -3.643  0.00  0.00           C  
ATOM    277  CG LMET X  17      12.442  -7.613  -5.133  0.00  0.00           C  
ATOM    278  SD LMET X  17      12.473  -5.972  -5.901  0.00  0.00           S  
ATOM    279  CE LMET X  17      11.031  -5.189  -5.132  0.00  0.00           C  
ATOM    280  H  LMET X  17      13.955  -8.282  -1.267  0.00  0.00           H  
ATOM    281  HA LMET X  17      14.187  -9.244  -4.087  0.00  0.00           H  
ATOM    282  HB2LMET X  17      12.045  -8.270  -3.149  0.00  0.00           H  
ATOM    283  HB3LMET X  17      12.824  -6.695  -3.192  0.00  0.00           H  
ATOM    284  HG2LMET X  17      13.114  -8.256  -5.700  0.00  0.00           H  
ATOM    285  HG3LMET X  17      11.440  -8.024  -5.255  0.00  0.00           H  
ATOM    286  HE1LMET X  17      11.056  -4.116  -5.327  0.00  0.00           H  
ATOM    287  HE2LMET X  17      10.119  -5.605  -5.555  0.00  0.00           H  
ATOM    288  HE3LMET X  17      11.044  -5.357  -4.055  0.00  0.00           H  
ATOM    289  N  LALA X  18      15.933  -6.720  -2.902  0.00  0.00           N  
ATOM    290  CA LALA X  18      17.156  -5.928  -3.099  0.00  0.00           C  
ATOM    291  C  LALA X  18      18.397  -6.810  -3.328  0.00  0.00           C  
ATOM    292  O  LALA X  18      19.386  -6.351  -3.895  0.00  0.00           O  
ATOM    293  CB LALA X  18      17.352  -4.991  -1.902  0.00  0.00           C  
ATOM    294  H  LALA X  18      15.503  -6.677  -1.983  0.00  0.00           H  
ATOM    295  HA LALA X  18      17.025  -5.318  -3.994  0.00  0.00           H  
ATOM    296  HB1LALA X  18      18.167  -4.304  -2.108  0.00  0.00           H  
ATOM    297  HB2LALA X  18      16.455  -4.404  -1.720  0.00  0.00           H  
ATOM    298  HB3LALA X  18      17.587  -5.568  -1.009  0.00  0.00           H  
ATOM    299  N  LLYS X  19      18.298  -8.105  -2.999  0.00  0.00           N  
ATOM    300  CA LLYS X  19      19.043  -9.224  -3.594  0.00  0.00           C  
ATOM    301  C  LLYS X  19      19.378  -9.000  -5.072  0.00  0.00           C  
ATOM    302  O  LLYS X  19      20.532  -9.207  -5.456  0.00  0.00           O  
ATOM    303  CB LLYS X  19      18.144 -10.457  -3.413  0.00  0.00           C  
ATOM    304  CG LLYS X  19      18.573 -11.769  -4.088  0.00  0.00           C  
ATOM    305  CD LLYS X  19      17.465 -12.822  -3.916  0.00  0.00           C  
ATOM    306  CE LLYS X  19      16.254 -12.500  -4.805  0.00  0.00           C  
ATOM    307  NZ LLYS X  19      15.016 -13.148  -4.325  0.00  0.00           N1+
ATOM    308  H  LLYS X  19      17.541  -8.355  -2.370  0.00  0.00           H  
ATOM    309  HA LLYS X  19      19.974  -9.359  -3.047  0.00  0.00           H  
ATOM    310  HB2LLYS X  19      18.045 -10.660  -2.348  0.00  0.00           H  
ATOM    311  HB3LLYS X  19      17.164 -10.178  -3.793  0.00  0.00           H  
ATOM    312  HG2LLYS X  19      18.759 -11.614  -5.151  0.00  0.00           H  
ATOM    313  HG3LLYS X  19      19.487 -12.130  -3.616  0.00  0.00           H  
ATOM    314  HD2LLYS X  19      17.852 -13.804  -4.184  0.00  0.00           H  
ATOM    315  HD3LLYS X  19      17.162 -12.848  -2.868  0.00  0.00           H  
ATOM    316  HE2LLYS X  19      16.079 -11.422  -4.800  0.00  0.00           H  
ATOM    317  HE3LLYS X  19      16.470 -12.801  -5.831  0.00  0.00           H  
ATOM    318  HZ1LLYS X  19      14.215 -12.733  -4.803  0.00  0.00           H  
ATOM    319  HZ2LLYS X  19      15.038 -14.152  -4.470  0.00  0.00           H  
ATOM    320  HZ3LLYS X  19      14.877 -12.949  -3.337  0.00  0.00           H  
ATOM    321  N  LLYS X  20      18.415  -8.542  -5.885  0.00  0.00           N  
ATOM    322  CA LLYS X  20      18.649  -8.033  -7.242  0.00  0.00           C  
ATOM    323  C  LLYS X  20      18.893  -6.522  -7.217  0.00  0.00           C  
ATOM    324  O  LLYS X  20      18.015  -5.723  -7.540  0.00  0.00           O  
ATOM    325  CB LLYS X  20      17.516  -8.463  -8.190  0.00  0.00           C  
ATOM    326  CG LLYS X  20      17.891  -8.277  -9.675  0.00  0.00           C  
ATOM    327  CD LLYS X  20      19.151  -9.074 -10.066  0.00  0.00           C  
ATOM    328  CE LLYS X  20      19.239  -9.302 -11.574  0.00  0.00           C  
ATOM    329  NZ LLYS X  20      20.381 -10.181 -11.909  0.00  0.00           N1+
ATOM    330  H  LLYS X  20      17.499  -8.371  -5.477  0.00  0.00           H  
ATOM    331  HA LLYS X  20      19.559  -8.493  -7.604  0.00  0.00           H  
ATOM    332  HB2LLYS X  20      17.295  -9.519  -8.024  0.00  0.00           H  
ATOM    333  HB3LLYS X  20      16.609  -7.898  -7.968  0.00  0.00           H  
ATOM    334  HG2LLYS X  20      17.047  -8.611 -10.278  0.00  0.00           H  
ATOM    335  HG3LLYS X  20      18.054  -7.220  -9.890  0.00  0.00           H  
ATOM    336  HD2LLYS X  20      20.041  -8.531  -9.744  0.00  0.00           H  
ATOM    337  HD3LLYS X  20      19.134 -10.044  -9.566  0.00  0.00           H  
ATOM    338  HE2LLYS X  20      18.309  -9.764 -11.917  0.00  0.00           H  
ATOM    339  HE3LLYS X  20      19.345  -8.336 -12.069  0.00  0.00           H  
ATOM    340  HZ1LLYS X  20      20.474 -10.337 -12.908  0.00  0.00           H  
ATOM    341  HZ2LLYS X  20      21.260  -9.798 -11.583  0.00  0.00           H  
ATOM    342  HZ3LLYS X  20      20.285 -11.095 -11.467  0.00  0.00           H  
ATOM    343  N  LCYX X  21      20.110  -6.123  -6.848  0.00  0.00           N  
ATOM    344  CA LCYX X  21      20.459  -4.718  -6.615  0.00  0.00           C  
ATOM    345  C  LCYX X  21      20.627  -3.870  -7.896  0.00  0.00           C  
ATOM    346  O  LCYX X  21      21.191  -2.776  -7.851  0.00  0.00           O  
ATOM    347  CB LCYX X  21      21.674  -4.630  -5.688  0.00  0.00           C  
ATOM    348  SG LCYX X  21      21.791  -3.058  -4.787  0.00  0.00           S  
ATOM    349  H  LCYX X  21      20.776  -6.827  -6.570  0.00  0.00           H  
ATOM    350  HA LCYX X  21      19.621  -4.278  -6.071  0.00  0.00           H  
ATOM    351  HB2LCYX X  21      21.635  -5.434  -4.952  0.00  0.00           H  
ATOM    352  HB3LCYX X  21      22.577  -4.762  -6.283  0.00  0.00           H  
ATOM    353  N  LASN X  22      20.119  -4.326  -9.048  0.00  0.00           N  
ATOM    354  CA LASN X  22      19.912  -3.476 -10.219  0.00  0.00           C  
ATOM    355  C  LASN X  22      18.768  -2.495  -9.917  0.00  0.00           C  
ATOM    356  O  LASN X  22      17.617  -2.708 -10.306  0.00  0.00           O  
ATOM    357  CB LASN X  22      19.646  -4.346 -11.459  0.00  0.00           C  
ATOM    358  CG LASN X  22      19.428  -3.533 -12.728  0.00  0.00           C  
ATOM    359  ND2LASN X  22      19.245  -4.197 -13.839  0.00  0.00           N  
ATOM    360  OD1LASN X  22      19.404  -2.308 -12.748  0.00  0.00           O  
ATOM    361  H  LASN X  22      19.621  -5.201  -9.016  0.00  0.00           H  
ATOM    362  HA LASN X  22      20.815  -2.891 -10.403  0.00  0.00           H  
ATOM    363  HB2LASN X  22      20.499  -5.001 -11.621  0.00  0.00           H  
ATOM    364  HB3LASN X  22      18.763  -4.963 -11.292  0.00  0.00           H  
ATOM    365 HD21LASN X  22      19.046  -3.668 -14.681  0.00  0.00           H  
ATOM    366 HD22LASN X  22      19.268  -5.207 -13.840  0.00  0.00           H  
ATOM    367  N  LSER X  23      19.083  -1.431  -9.179  0.00  0.00           N  
ATOM    368  CA LSER X  23      18.098  -0.458  -8.717  0.00  0.00           C  
ATOM    369  C  LSER X  23      17.348   0.196  -9.876  0.00  0.00           C  
ATOM    370  O  LSER X  23      16.155   0.412  -9.734  0.00  0.00           O  
ATOM    371  CB LSER X  23      18.754   0.580  -7.805  0.00  0.00           C  
ATOM    372  OG LSER X  23      19.181  -0.038  -6.600  0.00  0.00           O  
ATOM    373  H  LSER X  23      20.022  -1.371  -8.804  0.00  0.00           H  
ATOM    374  HA LSER X  23      17.354  -0.992  -8.130  0.00  0.00           H  
ATOM    375  HB2LSER X  23      19.611   1.016  -8.317  0.00  0.00           H  
ATOM    376  HB3LSER X  23      18.039   1.368  -7.568  0.00  0.00           H  
ATOM    377  HG LSER X  23      18.393  -0.174  -6.049  0.00  0.00           H  
ATOM    378  N  LTHR X  24      17.949   0.380 -11.056  0.00  0.00           N  
ATOM    379  CA LTHR X  24      17.235   0.871 -12.251  0.00  0.00           C  
ATOM    380  C  LTHR X  24      16.094  -0.072 -12.658  0.00  0.00           C  
ATOM    381  O  LTHR X  24      14.956   0.367 -12.849  0.00  0.00           O  
ATOM    382  CB LTHR X  24      18.189   1.063 -13.443  0.00  0.00           C  
ATOM    383  CG2LTHR X  24      17.485   1.713 -14.634  0.00  0.00           C  
ATOM    384  OG1LTHR X  24      19.250   1.928 -13.121  0.00  0.00           O  
ATOM    385  H  LTHR X  24      18.947   0.204 -11.119  0.00  0.00           H  
ATOM    386  HA LTHR X  24      16.795   1.840 -12.012  0.00  0.00           H  
ATOM    387  HB LTHR X  24      18.599   0.101 -13.750  0.00  0.00           H  
ATOM    388  HG1LTHR X  24      19.835   1.469 -12.484  0.00  0.00           H  
ATOM    389 HG21LTHR X  24      18.212   1.937 -15.413  0.00  0.00           H  
ATOM    390 HG22LTHR X  24      16.734   1.039 -15.039  0.00  0.00           H  
ATOM    391 HG23LTHR X  24      17.006   2.642 -14.320  0.00  0.00           H  
ATOM    392  N  LALA X  25      16.357  -1.380 -12.753  0.00  0.00           N  
ATOM    393  CA LALA X  25      15.327  -2.372 -13.073  0.00  0.00           C  
ATOM    394  C  LALA X  25      14.297  -2.536 -11.945  0.00  0.00           C  
ATOM    395  O  LALA X  25      13.101  -2.628 -12.217  0.00  0.00           O  
ATOM    396  CB LALA X  25      15.996  -3.707 -13.392  0.00  0.00           C  
ATOM    397  H  LALA X  25      17.294  -1.708 -12.545  0.00  0.00           H  
ATOM    398  HA LALA X  25      14.791  -2.045 -13.965  0.00  0.00           H  
ATOM    399  HB1LALA X  25      15.234  -4.437 -13.664  0.00  0.00           H  
ATOM    400  HB2LALA X  25      16.674  -3.576 -14.233  0.00  0.00           H  
ATOM    401  HB3LALA X  25      16.547  -4.073 -12.524  0.00  0.00           H  
ATOM    402  N  LTHR X  26      14.728  -2.518 -10.684  0.00  0.00           N  
ATOM    403  CA LTHR X  26      13.831  -2.647  -9.526  0.00  0.00           C  
ATOM    404  C  LTHR X  26      12.949  -1.408  -9.326  0.00  0.00           C  
ATOM    405  O  LTHR X  26      11.748  -1.551  -9.102  0.00  0.00           O  
ATOM    406  CB LTHR X  26      14.637  -3.019  -8.279  0.00  0.00           C  
ATOM    407  CG2LTHR X  26      13.792  -2.995  -7.009  0.00  0.00           C  
ATOM    408  OG1LTHR X  26      15.110  -4.333  -8.472  0.00  0.00           O  
ATOM    409  H  LTHR X  26      15.732  -2.515 -10.518  0.00  0.00           H  
ATOM    410  HA LTHR X  26      13.152  -3.478  -9.715  0.00  0.00           H  
ATOM    411  HB LTHR X  26      15.482  -2.339  -8.167  0.00  0.00           H  
ATOM    412  HG1LTHR X  26      15.815  -4.529  -7.842  0.00  0.00           H  
ATOM    413 HG21LTHR X  26      14.309  -3.519  -6.207  0.00  0.00           H  
ATOM    414 HG22LTHR X  26      13.610  -1.966  -6.703  0.00  0.00           H  
ATOM    415 HG23LTHR X  26      12.835  -3.482  -7.195  0.00  0.00           H  
ATOM    416  N  LASN X  27      13.477  -0.197  -9.526  0.00  0.00           N  
ATOM    417  CA LASN X  27      12.672   1.017  -9.670  0.00  0.00           C  
ATOM    418  C  LASN X  27      11.703   0.893 -10.852  0.00  0.00           C  
ATOM    419  O  LASN X  27      10.550   1.273 -10.715  0.00  0.00           O  
ATOM    420  CB LASN X  27      13.567   2.257  -9.837  0.00  0.00           C  
ATOM    421  CG LASN X  27      14.031   2.831  -8.511  0.00  0.00           C  
ATOM    422  ND2LASN X  27      13.466   3.932  -8.079  0.00  0.00           N  
ATOM    423  OD1LASN X  27      14.915   2.318  -7.848  0.00  0.00           O  
ATOM    424  H  LASN X  27      14.477  -0.114  -9.671  0.00  0.00           H  
ATOM    425  HA LASN X  27      12.069   1.151  -8.772  0.00  0.00           H  
ATOM    426  HB2LASN X  27      14.430   2.039 -10.462  0.00  0.00           H  
ATOM    427  HB3LASN X  27      13.002   3.027 -10.353  0.00  0.00           H  
ATOM    428 HD21LASN X  27      13.850   4.331  -7.241  0.00  0.00           H  
ATOM    429 HD22LASN X  27      12.853   4.448  -8.690  0.00  0.00           H  
ATOM    430  N  LTHR X  28      12.113   0.305 -11.980  0.00  0.00           N  
ATOM    431  CA LTHR X  28      11.211   0.093 -13.128  0.00  0.00           C  
ATOM    432  C  LTHR X  28      10.058  -0.866 -12.786  0.00  0.00           C  
ATOM    433  O  LTHR X  28       8.903  -0.516 -13.023  0.00  0.00           O  
ATOM    434  CB LTHR X  28      11.979  -0.361 -14.378  0.00  0.00           C  
ATOM    435  CG2LTHR X  28      11.087  -0.393 -15.614  0.00  0.00           C  
ATOM    436  OG1LTHR X  28      13.019   0.553 -14.674  0.00  0.00           O  
ATOM    437  H  LTHR X  28      13.082   0.017 -12.047  0.00  0.00           H  
ATOM    438  HA LTHR X  28      10.750   1.051 -13.367  0.00  0.00           H  
ATOM    439  HB LTHR X  28      12.404  -1.351 -14.223  0.00  0.00           H  
ATOM    440  HG1LTHR X  28      13.668   0.516 -13.940  0.00  0.00           H  
ATOM    441 HG21LTHR X  28      11.681  -0.654 -16.488  0.00  0.00           H  
ATOM    442 HG22LTHR X  28      10.303  -1.138 -15.492  0.00  0.00           H  
ATOM    443 HG23LTHR X  28      10.629   0.584 -15.767  0.00  0.00           H  
ATOM    444  N  LLYS X  29      10.333  -2.000 -12.118  0.00  0.00           N  
ATOM    445  CA LLYS X  29       9.312  -2.898 -11.535  0.00  0.00           C  
ATOM    446  C  LLYS X  29       8.362  -2.112 -10.623  0.00  0.00           C  
ATOM    447  O  LLYS X  29       7.146  -2.228 -10.751  0.00  0.00           O  
ATOM    448  CB LLYS X  29      10.010  -4.057 -10.781  0.00  0.00           C  
ATOM    449  CG LLYS X  29       9.034  -5.026 -10.083  0.00  0.00           C  
ATOM    450  CD LLYS X  29       9.709  -6.000  -9.101  0.00  0.00           C  
ATOM    451  CE LLYS X  29      10.550  -7.117  -9.736  0.00  0.00           C  
ATOM    452  NZ LLYS X  29       9.725  -8.091 -10.493  0.00  0.00           N1+
ATOM    453  H  LLYS X  29      11.312  -2.232 -11.975  0.00  0.00           H  
ATOM    454  HA LLYS X  29       8.705  -3.308 -12.342  0.00  0.00           H  
ATOM    455  HB2LLYS X  29      10.628  -4.618 -11.483  0.00  0.00           H  
ATOM    456  HB3LLYS X  29      10.668  -3.635 -10.024  0.00  0.00           H  
ATOM    457  HG2LLYS X  29       8.318  -4.449  -9.500  0.00  0.00           H  
ATOM    458  HG3LLYS X  29       8.479  -5.587 -10.831  0.00  0.00           H  
ATOM    459  HD2LLYS X  29      10.350  -5.428  -8.428  0.00  0.00           H  
ATOM    460  HD3LLYS X  29       8.933  -6.460  -8.487  0.00  0.00           H  
ATOM    461  HE2LLYS X  29      11.313  -6.676 -10.384  0.00  0.00           H  
ATOM    462  HE3LLYS X  29      11.070  -7.644  -8.928  0.00  0.00           H  
ATOM    463  HZ1LLYS X  29       8.931  -8.428  -9.950  0.00  0.00           H  
ATOM    464  HZ2LLYS X  29       9.372  -7.707 -11.364  0.00  0.00           H  
ATOM    465  HZ3LLYS X  29      10.252  -8.943 -10.682  0.00  0.00           H  
ATOM    466  N  LILE X  30       8.906  -1.278  -9.738  0.00  0.00           N  
ATOM    467  CA LILE X  30       8.132  -0.397  -8.857  0.00  0.00           C  
ATOM    468  C  LILE X  30       7.260   0.585  -9.654  0.00  0.00           C  
ATOM    469  O  LILE X  30       6.088   0.733  -9.324  0.00  0.00           O  
ATOM    470  CB LILE X  30       9.087   0.302  -7.863  0.00  0.00           C  
ATOM    471  CG1LILE X  30       9.486  -0.701  -6.761  0.00  0.00           C  
ATOM    472  CG2LILE X  30       8.477   1.577  -7.264  0.00  0.00           C  
ATOM    473  CD1LILE X  30      10.739  -0.286  -5.984  0.00  0.00           C  
ATOM    474  H  LILE X  30       9.919  -1.250  -9.676  0.00  0.00           H  
ATOM    475  HA LILE X  30       7.440  -1.010  -8.279  0.00  0.00           H  
ATOM    476  HB LILE X  30       9.987   0.597  -8.391  0.00  0.00           H  
ATOM    477 HG12LILE X  30       8.657  -0.822  -6.067  0.00  0.00           H  
ATOM    478 HG13LILE X  30       9.694  -1.673  -7.208  0.00  0.00           H  
ATOM    479 HG21LILE X  30       9.091   1.957  -6.449  0.00  0.00           H  
ATOM    480 HG22LILE X  30       8.422   2.354  -8.026  0.00  0.00           H  
ATOM    481 HG23LILE X  30       7.474   1.364  -6.897  0.00  0.00           H  
ATOM    482 HD11LILE X  30      10.997  -1.080  -5.288  0.00  0.00           H  
ATOM    483 HD12LILE X  30      11.573  -0.130  -6.669  0.00  0.00           H  
ATOM    484 HD13LILE X  30      10.554   0.626  -5.420  0.00  0.00           H  
ATOM    485  N  LTYR X  31       7.765   1.217 -10.714  0.00  0.00           N  
ATOM    486  CA LTYR X  31       7.000   2.161 -11.534  0.00  0.00           C  
ATOM    487  C  LTYR X  31       5.846   1.477 -12.288  0.00  0.00           C  
ATOM    488  O  LTYR X  31       4.753   2.037 -12.342  0.00  0.00           O  
ATOM    489  CB LTYR X  31       7.945   2.915 -12.489  0.00  0.00           C  
ATOM    490  CG LTYR X  31       9.120   3.662 -11.860  0.00  0.00           C  
ATOM    491  CD1LTYR X  31      10.301   3.847 -12.610  0.00  0.00           C  
ATOM    492  CD2LTYR X  31       9.050   4.179 -10.546  0.00  0.00           C  
ATOM    493  CE1LTYR X  31      11.400   4.536 -12.057  0.00  0.00           C  
ATOM    494  CE2LTYR X  31      10.151   4.856  -9.986  0.00  0.00           C  
ATOM    495  CZ LTYR X  31      11.319   5.056 -10.748  0.00  0.00           C  
ATOM    496  OH LTYR X  31      12.351   5.768 -10.224  0.00  0.00           O  
ATOM    497  H  LTYR X  31       8.750   1.093 -10.925  0.00  0.00           H  
ATOM    498  HA LTYR X  31       6.537   2.894 -10.874  0.00  0.00           H  
ATOM    499  HB2LTYR X  31       8.341   2.198 -13.210  0.00  0.00           H  
ATOM    500  HB3LTYR X  31       7.353   3.642 -13.046  0.00  0.00           H  
ATOM    501  HD1LTYR X  31      10.364   3.465 -13.619  0.00  0.00           H  
ATOM    502  HD2LTYR X  31       8.152   4.060  -9.959  0.00  0.00           H  
ATOM    503  HE1LTYR X  31      12.299   4.691 -12.636  0.00  0.00           H  
ATOM    504  HE2LTYR X  31      10.095   5.249  -8.983  0.00  0.00           H  
ATOM    505  HH LTYR X  31      12.023   6.618  -9.877  0.00  0.00           H  
ATOM    506  N  LGLU X  32       6.028   0.244 -12.783  0.00  0.00           N  
ATOM    507  CA LGLU X  32       4.943  -0.574 -13.363  0.00  0.00           C  
ATOM    508  C  LGLU X  32       3.800  -0.809 -12.351  0.00  0.00           C  
ATOM    509  O  LGLU X  32       2.612  -0.701 -12.688  0.00  0.00           O  
ATOM    510  CB LGLU X  32       5.488  -1.943 -13.826  0.00  0.00           C  
ATOM    511  CG LGLU X  32       6.535  -1.900 -14.954  0.00  0.00           C  
ATOM    512  CD LGLU X  32       7.386  -3.183 -14.996  0.00  0.00           C  
ATOM    513  OE1LGLU X  32       6.836  -4.307 -14.935  0.00  0.00           O  
ATOM    514  OE2LGLU X  32       8.629  -3.119 -15.120  0.00  0.00           O1-
ATOM    515  H  LGLU X  32       6.963  -0.154 -12.734  0.00  0.00           H  
ATOM    516  HA LGLU X  32       4.520  -0.055 -14.223  0.00  0.00           H  
ATOM    517  HB2LGLU X  32       5.931  -2.440 -12.966  0.00  0.00           H  
ATOM    518  HB3LGLU X  32       4.653  -2.560 -14.161  0.00  0.00           H  
ATOM    519  HG2LGLU X  32       6.018  -1.774 -15.907  0.00  0.00           H  
ATOM    520  HG3LGLU X  32       7.188  -1.038 -14.826  0.00  0.00           H  
ATOM    521  N  LILE X  33       4.166  -1.102 -11.097  0.00  0.00           N  
ATOM    522  CA LILE X  33       3.238  -1.340  -9.984  0.00  0.00           C  
ATOM    523  C  LILE X  33       2.549  -0.033  -9.557  0.00  0.00           C  
ATOM    524  O  LILE X  33       1.324   0.023  -9.508  0.00  0.00           O  
ATOM    525  CB LILE X  33       3.977  -2.025  -8.805  0.00  0.00           C  
ATOM    526  CG1LILE X  33       4.519  -3.412  -9.219  0.00  0.00           C  
ATOM    527  CG2LILE X  33       3.049  -2.192  -7.590  0.00  0.00           C  
ATOM    528  CD1LILE X  33       5.590  -3.984  -8.283  0.00  0.00           C  
ATOM    529  H  LILE X  33       5.161  -1.173 -10.908  0.00  0.00           H  
ATOM    530  HA LILE X  33       2.455  -2.017 -10.326  0.00  0.00           H  
ATOM    531  HB LILE X  33       4.818  -1.397  -8.509  0.00  0.00           H  
ATOM    532 HG12LILE X  33       3.691  -4.113  -9.297  0.00  0.00           H  
ATOM    533 HG13LILE X  33       4.977  -3.347 -10.201  0.00  0.00           H  
ATOM    534 HG21LILE X  33       3.568  -2.677  -6.765  0.00  0.00           H  
ATOM    535 HG22LILE X  33       2.703  -1.223  -7.235  0.00  0.00           H  
ATOM    536 HG23LILE X  33       2.191  -2.798  -7.867  0.00  0.00           H  
ATOM    537 HD11LILE X  33       5.917  -4.953  -8.657  0.00  0.00           H  
ATOM    538 HD12LILE X  33       6.448  -3.313  -8.251  0.00  0.00           H  
ATOM    539 HD13LILE X  33       5.198  -4.112  -7.277  0.00  0.00           H  
ATOM    540  N  LVAL X  34       3.310   1.031  -9.287  0.00  0.00           N  
ATOM    541  CA LVAL X  34       2.818   2.321  -8.763  0.00  0.00           C  
ATOM    542  C  LVAL X  34       1.945   3.069  -9.772  0.00  0.00           C  
ATOM    543  O  LVAL X  34       0.922   3.636  -9.380  0.00  0.00           O  
ATOM    544  CB LVAL X  34       4.004   3.188  -8.289  0.00  0.00           C  
ATOM    545  CG1LVAL X  34       3.624   4.641  -7.970  0.00  0.00           C  
ATOM    546  CG2LVAL X  34       4.606   2.583  -7.013  0.00  0.00           C  
ATOM    547  H  LVAL X  34       4.315   0.914  -9.372  0.00  0.00           H  
ATOM    548  HA LVAL X  34       2.186   2.121  -7.898  0.00  0.00           H  
ATOM    549  HB LVAL X  34       4.766   3.206  -9.068  0.00  0.00           H  
ATOM    550 HG11LVAL X  34       4.501   5.177  -7.614  0.00  0.00           H  
ATOM    551 HG12LVAL X  34       3.275   5.153  -8.867  0.00  0.00           H  
ATOM    552 HG13LVAL X  34       2.844   4.672  -7.207  0.00  0.00           H  
ATOM    553 HG21LVAL X  34       5.473   3.158  -6.703  0.00  0.00           H  
ATOM    554 HG22LVAL X  34       3.875   2.596  -6.210  0.00  0.00           H  
ATOM    555 HG23LVAL X  34       4.917   1.554  -7.184  0.00  0.00           H  
ATOM    556  N  LASN X  35       2.276   3.020 -11.070  0.00  0.00           N  
ATOM    557  CA LASN X  35       1.379   3.483 -12.134  0.00  0.00           C  
ATOM    558  C  LASN X  35       0.011   2.803 -12.004  0.00  0.00           C  
ATOM    559  O  LASN X  35      -1.017   3.471 -11.922  0.00  0.00           O  
ATOM    560  CB LASN X  35       2.028   3.188 -13.503  0.00  0.00           C  
ATOM    561  CG LASN X  35       1.040   3.225 -14.659  0.00  0.00           C  
ATOM    562  ND2LASN X  35       0.472   2.095 -15.011  0.00  0.00           N  
ATOM    563  OD1LASN X  35       0.766   4.254 -15.260  0.00  0.00           O  
ATOM    564  H  LASN X  35       3.148   2.572 -11.339  0.00  0.00           H  
ATOM    565  HA LASN X  35       1.215   4.556 -12.032  0.00  0.00           H  
ATOM    566  HB2LASN X  35       2.824   3.907 -13.693  0.00  0.00           H  
ATOM    567  HB3LASN X  35       2.475   2.194 -13.487  0.00  0.00           H  
ATOM    568 HD21LASN X  35      -0.233   2.114 -15.741  0.00  0.00           H  
ATOM    569 HD22LASN X  35       0.665   1.238 -14.521  0.00  0.00           H  
ATOM    570  N  LSER X  36       0.018   1.472 -11.935  0.00  0.00           N  
ATOM    571  CA LSER X  36      -1.203   0.670 -11.909  0.00  0.00           C  
ATOM    572  C  LSER X  36      -1.973   0.845 -10.595  0.00  0.00           C  
ATOM    573  O  LSER X  36      -3.194   0.908 -10.614  0.00  0.00           O  
ATOM    574  CB LSER X  36      -0.858  -0.797 -12.176  0.00  0.00           C  
ATOM    575  OG LSER X  36      -0.117  -0.914 -13.385  0.00  0.00           O  
ATOM    576  H  LSER X  36       0.908   0.991 -11.924  0.00  0.00           H  
ATOM    577  HA LSER X  36      -1.858   1.007 -12.713  0.00  0.00           H  
ATOM    578  HB2LSER X  36      -0.255  -1.185 -11.357  0.00  0.00           H  
ATOM    579  HB3LSER X  36      -1.780  -1.375 -12.252  0.00  0.00           H  
ATOM    580  HG LSER X  36       0.831  -0.953 -13.153  0.00  0.00           H  
ATOM    581  N  LALA X  37      -1.294   1.014  -9.458  0.00  0.00           N  
ATOM    582  CA LALA X  37      -1.933   1.250  -8.163  0.00  0.00           C  
ATOM    583  C  LALA X  37      -2.728   2.569  -8.134  0.00  0.00           C  
ATOM    584  O  LALA X  37      -3.833   2.595  -7.601  0.00  0.00           O  
ATOM    585  CB LALA X  37      -0.858   1.205  -7.073  0.00  0.00           C  
ATOM    586  H  LALA X  37      -0.285   0.918  -9.480  0.00  0.00           H  
ATOM    587  HA LALA X  37      -2.641   0.443  -7.971  0.00  0.00           H  
ATOM    588  HB1LALA X  37      -1.328   1.309  -6.095  0.00  0.00           H  
ATOM    589  HB2LALA X  37      -0.336   0.248  -7.112  0.00  0.00           H  
ATOM    590  HB3LALA X  37      -0.141   2.015  -7.216  0.00  0.00           H  
ATOM    591  N  LASN X  38      -2.218   3.636  -8.761  0.00  0.00           N  
ATOM    592  CA LASN X  38      -2.970   4.879  -8.983  0.00  0.00           C  
ATOM    593  C  LASN X  38      -4.165   4.676  -9.926  0.00  0.00           C  
ATOM    594  O  LASN X  38      -5.274   5.129  -9.648  0.00  0.00           O  
ATOM    595  CB LASN X  38      -2.018   5.936  -9.560  0.00  0.00           C  
ATOM    596  CG LASN X  38      -1.176   6.560  -8.476  0.00  0.00           C  
ATOM    597  ND2LASN X  38       0.048   6.127  -8.297  0.00  0.00           N  
ATOM    598  OD1LASN X  38      -1.637   7.432  -7.764  0.00  0.00           O  
ATOM    599  H  LASN X  38      -1.304   3.545  -9.186  0.00  0.00           H  
ATOM    600  HA LASN X  38      -3.376   5.241  -8.035  0.00  0.00           H  
ATOM    601  HB2LASN X  38      -1.382   5.510 -10.335  0.00  0.00           H  
ATOM    602  HB3LASN X  38      -2.609   6.731 -10.012  0.00  0.00           H  
ATOM    603 HD21LASN X  38       0.568   6.505  -7.511  0.00  0.00           H  
ATOM    604 HD22LASN X  38       0.394   5.332  -8.819  0.00  0.00           H  
ATOM    605  N  LGLU X  39      -3.939   3.953 -11.022  0.00  0.00           N  
ATOM    606  CA LGLU X  39      -4.951   3.607 -12.023  0.00  0.00           C  
ATOM    607  C  LGLU X  39      -6.132   2.820 -11.406  0.00  0.00           C  
ATOM    608  O  LGLU X  39      -7.289   3.031 -11.777  0.00  0.00           O  
ATOM    609  CB LGLU X  39      -4.217   2.810 -13.121  0.00  0.00           C  
ATOM    610  CG LGLU X  39      -4.748   3.002 -14.537  0.00  0.00           C  
ATOM    611  CD LGLU X  39      -6.166   2.485 -14.725  0.00  0.00           C  
ATOM    612  OE1LGLU X  39      -6.461   1.305 -14.421  0.00  0.00           O  
ATOM    613  OE2LGLU X  39      -7.007   3.260 -15.242  0.00  0.00           O1-
ATOM    614  H  LGLU X  39      -2.990   3.641 -11.196  0.00  0.00           H  
ATOM    615  HA LGLU X  39      -5.346   4.530 -12.448  0.00  0.00           H  
ATOM    616  HB2LGLU X  39      -3.178   3.133 -13.162  0.00  0.00           H  
ATOM    617  HB3LGLU X  39      -4.217   1.754 -12.865  0.00  0.00           H  
ATOM    618  HG2LGLU X  39      -4.706   4.065 -14.780  0.00  0.00           H  
ATOM    619  HG3LGLU X  39      -4.090   2.475 -15.231  0.00  0.00           H  
ATOM    620  N  LILE X  40      -5.841   1.958 -10.424  0.00  0.00           N  
ATOM    621  CA LILE X  40      -6.803   1.212  -9.599  0.00  0.00           C  
ATOM    622  C  LILE X  40      -7.489   2.117  -8.554  0.00  0.00           C  
ATOM    623  O  LILE X  40      -8.707   2.057  -8.415  0.00  0.00           O  
ATOM    624  CB LILE X  40      -6.081   0.004  -8.940  0.00  0.00           C  
ATOM    625  CG1LILE X  40      -5.616  -1.042  -9.983  0.00  0.00           C  
ATOM    626  CG2LILE X  40      -6.971  -0.707  -7.906  0.00  0.00           C  
ATOM    627  CD1LILE X  40      -4.439  -1.895  -9.490  0.00  0.00           C  
ATOM    628  H  LILE X  40      -4.855   1.790 -10.252  0.00  0.00           H  
ATOM    629  HA LILE X  40      -7.591   0.822 -10.243  0.00  0.00           H  
ATOM    630  HB LILE X  40      -5.203   0.386  -8.418  0.00  0.00           H  
ATOM    631 HG12LILE X  40      -6.444  -1.701 -10.238  0.00  0.00           H  
ATOM    632 HG13LILE X  40      -5.304  -0.549 -10.903  0.00  0.00           H  
ATOM    633 HG21LILE X  40      -6.479  -1.595  -7.512  0.00  0.00           H  
ATOM    634 HG22LILE X  40      -7.173  -0.047  -7.070  0.00  0.00           H  
ATOM    635 HG23LILE X  40      -7.916  -0.994  -8.366  0.00  0.00           H  
ATOM    636 HD11LILE X  40      -4.150  -2.602 -10.268  0.00  0.00           H  
ATOM    637 HD12LILE X  40      -3.587  -1.262  -9.256  0.00  0.00           H  
ATOM    638 HD13LILE X  40      -4.715  -2.445  -8.594  0.00  0.00           H  
ATOM    639  N  LPHE X  41      -6.744   2.953  -7.817  0.00  0.00           N  
ATOM    640  CA LPHE X  41      -7.266   3.777  -6.709  0.00  0.00           C  
ATOM    641  C  LPHE X  41      -8.129   4.984  -7.119  0.00  0.00           C  
ATOM    642  O  LPHE X  41      -8.981   5.420  -6.336  0.00  0.00           O  
ATOM    643  CB LPHE X  41      -6.094   4.281  -5.851  0.00  0.00           C  
ATOM    644  CG LPHE X  41      -5.794   3.499  -4.589  0.00  0.00           C  
ATOM    645  CD1LPHE X  41      -4.468   3.161  -4.261  0.00  0.00           C  
ATOM    646  CD2LPHE X  41      -6.824   3.252  -3.662  0.00  0.00           C  
ATOM    647  CE1LPHE X  41      -4.178   2.591  -3.009  0.00  0.00           C  
ATOM    648  CE2LPHE X  41      -6.536   2.668  -2.419  0.00  0.00           C  
ATOM    649  CZ LPHE X  41      -5.213   2.344  -2.089  0.00  0.00           C  
ATOM    650  H  LPHE X  41      -5.740   2.948  -7.962  0.00  0.00           H  
ATOM    651  HA LPHE X  41      -7.916   3.157  -6.097  0.00  0.00           H  
ATOM    652  HB2LPHE X  41      -5.198   4.389  -6.460  0.00  0.00           H  
ATOM    653  HB3LPHE X  41      -6.331   5.281  -5.509  0.00  0.00           H  
ATOM    654  HD1LPHE X  41      -3.670   3.375  -4.956  0.00  0.00           H  
ATOM    655  HD2LPHE X  41      -7.841   3.541  -3.887  0.00  0.00           H  
ATOM    656  HE1LPHE X  41      -3.158   2.360  -2.747  0.00  0.00           H  
ATOM    657  HE2LPHE X  41      -7.330   2.494  -1.705  0.00  0.00           H  
ATOM    658  HZ LPHE X  41      -5.001   1.920  -1.119  0.00  0.00           H  
ATOM    659  N  LASN X  42      -7.944   5.511  -8.331  0.00  0.00           N  
ATOM    660  CA LASN X  42      -8.591   6.731  -8.828  0.00  0.00           C  
ATOM    661  C  LASN X  42     -10.113   6.879  -8.541  0.00  0.00           C  
ATOM    662  O  LASN X  42     -10.517   8.002  -8.221  0.00  0.00           O  
ATOM    663  CB LASN X  42      -8.244   6.854 -10.326  0.00  0.00           C  
ATOM    664  CG LASN X  42      -9.324   7.532 -11.148  0.00  0.00           C  
ATOM    665  ND2LASN X  42      -9.387   8.837 -11.196  0.00  0.00           N  
ATOM    666  OD1LASN X  42     -10.168   6.876 -11.748  0.00  0.00           O  
ATOM    667  H  LASN X  42      -7.175   5.136  -8.879  0.00  0.00           H  
ATOM    668  HA LASN X  42      -8.119   7.570  -8.312  0.00  0.00           H  
ATOM    669  HB2LASN X  42      -7.306   7.397 -10.435  0.00  0.00           H  
ATOM    670  HB3LASN X  42      -8.097   5.862 -10.756  0.00  0.00           H  
ATOM    671 HD21LASN X  42     -10.043   9.247 -11.838  0.00  0.00           H  
ATOM    672 HD22LASN X  42      -8.707   9.452 -10.747  0.00  0.00           H  
ATOM    673  N  LPRO X  43     -10.973   5.837  -8.604  0.00  0.00           N  
ATOM    674  CA LPRO X  43     -12.406   5.954  -8.298  0.00  0.00           C  
ATOM    675  C  LPRO X  43     -12.731   6.472  -6.887  0.00  0.00           C  
ATOM    676  O  LPRO X  43     -13.777   7.093  -6.682  0.00  0.00           O  
ATOM    677  CB LPRO X  43     -12.976   4.544  -8.498  0.00  0.00           C  
ATOM    678  CG LPRO X  43     -12.052   3.944  -9.555  0.00  0.00           C  
ATOM    679  CD LPRO X  43     -10.701   4.508  -9.132  0.00  0.00           C  
ATOM    680  HA LPRO X  43     -12.862   6.626  -9.028  0.00  0.00           H  
ATOM    681  HB2LPRO X  43     -12.885   3.965  -7.577  0.00  0.00           H  
ATOM    682  HB3LPRO X  43     -14.015   4.567  -8.824  0.00  0.00           H  
ATOM    683  HG2LPRO X  43     -12.061   2.854  -9.533  0.00  0.00           H  
ATOM    684  HG3LPRO X  43     -12.318   4.318 -10.544  0.00  0.00           H  
ATOM    685  HD2LPRO X  43     -10.298   3.890  -8.332  0.00  0.00           H  
ATOM    686  HD3LPRO X  43     -10.017   4.533  -9.981  0.00  0.00           H  
ATOM    687  N  LLEU X  44     -11.849   6.253  -5.906  0.00  0.00           N  
ATOM    688  CA LLEU X  44     -12.007   6.723  -4.519  0.00  0.00           C  
ATOM    689  C  LLEU X  44     -11.408   8.126  -4.293  0.00  0.00           C  
ATOM    690  O  LLEU X  44     -11.434   8.627  -3.171  0.00  0.00           O  
ATOM    691  CB LLEU X  44     -11.400   5.677  -3.559  0.00  0.00           C  
ATOM    692  CG LLEU X  44     -12.323   4.486  -3.242  0.00  0.00           C  
ATOM    693  CD1LLEU X  44     -12.669   3.637  -4.465  0.00  0.00           C  
ATOM    694  CD2LLEU X  44     -11.664   3.565  -2.218  0.00  0.00           C  
ATOM    695  H  LLEU X  44     -10.991   5.757  -6.135  0.00  0.00           H  
ATOM    696  HA LLEU X  44     -13.069   6.812  -4.287  0.00  0.00           H  
ATOM    697  HB2LLEU X  44     -10.455   5.315  -3.965  0.00  0.00           H  
ATOM    698  HB3LLEU X  44     -11.183   6.164  -2.608  0.00  0.00           H  
ATOM    699  HG LLEU X  44     -13.250   4.865  -2.810  0.00  0.00           H  
ATOM    700 HD11LLEU X  44     -13.200   2.746  -4.145  0.00  0.00           H  
ATOM    701 HD12LLEU X  44     -13.328   4.191  -5.130  0.00  0.00           H  
ATOM    702 HD13LLEU X  44     -11.758   3.347  -4.990  0.00  0.00           H  
ATOM    703 HD21LLEU X  44     -12.351   2.763  -1.952  0.00  0.00           H  
ATOM    704 HD22LLEU X  44     -10.751   3.133  -2.631  0.00  0.00           H  
ATOM    705 HD23LLEU X  44     -11.420   4.127  -1.316  0.00  0.00           H  
ATOM    706  N  LASN X  45     -10.877   8.758  -5.346  0.00  0.00           N  
ATOM    707  CA LASN X  45     -10.039   9.961  -5.299  0.00  0.00           C  
ATOM    708  C  LASN X  45      -8.723   9.776  -4.503  0.00  0.00           C  
ATOM    709  O  LASN X  45      -8.149  10.748  -4.015  0.00  0.00           O  
ATOM    710  CB LASN X  45     -10.879  11.195  -4.886  0.00  0.00           C  
ATOM    711  CG LASN X  45     -10.454  12.477  -5.586  0.00  0.00           C  
ATOM    712  ND2LASN X  45     -11.129  13.575  -5.341  0.00  0.00           N  
ATOM    713  OD1LASN X  45      -9.523  12.515  -6.375  0.00  0.00           O  
ATOM    714  H  LASN X  45     -10.948   8.302  -6.248  0.00  0.00           H  
ATOM    715  HA LASN X  45      -9.723  10.113  -6.331  0.00  0.00           H  
ATOM    716  HB2LASN X  45     -11.923  11.028  -5.133  0.00  0.00           H  
ATOM    717  HB3LASN X  45     -10.814  11.340  -3.808  0.00  0.00           H  
ATOM    718 HD21LASN X  45     -10.862  14.418  -5.836  0.00  0.00           H  
ATOM    719 HD22LASN X  45     -11.872  13.575  -4.648  0.00  0.00           H  
ATOM    720  N  LILE X  46      -8.259   8.526  -4.358  0.00  0.00           N  
ATOM    721  CA LILE X  46      -6.975   8.175  -3.732  0.00  0.00           C  
ATOM    722  C  LILE X  46      -5.859   8.201  -4.788  0.00  0.00           C  
ATOM    723  O  LILE X  46      -6.038   7.661  -5.881  0.00  0.00           O  
ATOM    724  CB LILE X  46      -7.061   6.806  -3.011  0.00  0.00           C  
ATOM    725  CG1LILE X  46      -8.073   6.826  -1.843  0.00  0.00           C  
ATOM    726  CG2LILE X  46      -5.681   6.350  -2.489  0.00  0.00           C  
ATOM    727  CD1LILE X  46      -8.516   5.427  -1.396  0.00  0.00           C  
ATOM    728  H  LILE X  46      -8.754   7.783  -4.825  0.00  0.00           H  
ATOM    729  HA LILE X  46      -6.744   8.929  -2.988  0.00  0.00           H  
ATOM    730  HB LILE X  46      -7.413   6.076  -3.738  0.00  0.00           H  
ATOM    731 HG12LILE X  46      -7.634   7.341  -0.989  0.00  0.00           H  
ATOM    732 HG13LILE X  46      -8.970   7.368  -2.140  0.00  0.00           H  
ATOM    733 HG21LILE X  46      -5.762   5.404  -1.958  0.00  0.00           H  
ATOM    734 HG22LILE X  46      -4.988   6.196  -3.315  0.00  0.00           H  
ATOM    735 HG23LILE X  46      -5.272   7.095  -1.806  0.00  0.00           H  
ATOM    736 HD11LILE X  46      -9.291   5.512  -0.637  0.00  0.00           H  
ATOM    737 HD12LILE X  46      -8.913   4.872  -2.243  0.00  0.00           H  
ATOM    738 HD13LILE X  46      -7.679   4.877  -0.972  0.00  0.00           H  
ATOM    739  N  LHIE X  47      -4.695   8.774  -4.453  0.00  0.00           N  
ATOM    740  CA LHIE X  47      -3.564   8.945  -5.380  0.00  0.00           C  
ATOM    741  C  LHIE X  47      -2.213   8.690  -4.704  0.00  0.00           C  
ATOM    742  O  LHIE X  47      -1.680   9.501  -3.950  0.00  0.00           O  
ATOM    743  CB LHIE X  47      -3.658  10.314  -6.070  0.00  0.00           C  
ATOM    744  CG LHIE X  47      -4.848  10.362  -6.993  0.00  0.00           C  
ATOM    745  CD2LHIE X  47      -4.925   9.690  -8.176  0.00  0.00           C  
ATOM    746  ND1LHIE X  47      -6.119  10.849  -6.671  0.00  0.00           N  
ATOM    747  CE1LHIE X  47      -6.928  10.434  -7.657  0.00  0.00           C  
ATOM    748  NE2LHIE X  47      -6.230   9.770  -8.589  0.00  0.00           N  
ATOM    749  H  LHIE X  47      -4.622   9.174  -3.523  0.00  0.00           H  
ATOM    750  HA LHIE X  47      -3.654   8.200  -6.172  0.00  0.00           H  
ATOM    751  HB2LHIE X  47      -3.750  11.098  -5.319  0.00  0.00           H  
ATOM    752  HB3LHIE X  47      -2.754  10.490  -6.654  0.00  0.00           H  
ATOM    753  HD2LHIE X  47      -4.127   9.130  -8.635  0.00  0.00           H  
ATOM    754  HE1LHIE X  47      -7.986  10.659  -7.727  0.00  0.00           H  
ATOM    755  HE2LHIE X  47      -6.605   9.445  -9.469  0.00  0.00           H  
ATOM    756  N  LVAL X  48      -1.652   7.512  -4.965  0.00  0.00           N  
ATOM    757  CA LVAL X  48      -0.449   6.999  -4.311  0.00  0.00           C  
ATOM    758  C  LVAL X  48       0.839   7.471  -5.000  0.00  0.00           C  
ATOM    759  O  LVAL X  48       1.416   6.824  -5.875  0.00  0.00           O  
ATOM    760  CB LVAL X  48      -0.587   5.489  -4.060  0.00  0.00           C  
ATOM    761  CG1LVAL X  48      -0.803   4.622  -5.309  0.00  0.00           C  
ATOM    762  CG2LVAL X  48       0.624   4.987  -3.282  0.00  0.00           C  
ATOM    763  H  LVAL X  48      -2.049   6.973  -5.722  0.00  0.00           H  
ATOM    764  HA LVAL X  48      -0.422   7.448  -3.322  0.00  0.00           H  
ATOM    765  HB LVAL X  48      -1.461   5.350  -3.422  0.00  0.00           H  
ATOM    766 HG11LVAL X  48      -1.048   3.607  -5.002  0.00  0.00           H  
ATOM    767 HG12LVAL X  48      -1.635   5.004  -5.897  0.00  0.00           H  
ATOM    768 HG13LVAL X  48       0.096   4.602  -5.923  0.00  0.00           H  
ATOM    769 HG21LVAL X  48       0.437   3.974  -2.947  0.00  0.00           H  
ATOM    770 HG22LVAL X  48       1.507   5.007  -3.920  0.00  0.00           H  
ATOM    771 HG23LVAL X  48       0.796   5.611  -2.406  0.00  0.00           H  
ATOM    772  N  LTHR X  49       1.276   8.658  -4.595  0.00  0.00           N  
ATOM    773  CA LTHR X  49       2.450   9.393  -5.083  0.00  0.00           C  
ATOM    774  C  LTHR X  49       3.760   8.943  -4.416  0.00  0.00           C  
ATOM    775  O  LTHR X  49       4.066   9.316  -3.285  0.00  0.00           O  
ATOM    776  CB LTHR X  49       2.215  10.892  -4.843  0.00  0.00           C  
ATOM    777  CG2LTHR X  49       1.255  11.482  -5.876  0.00  0.00           C  
ATOM    778  OG1LTHR X  49       1.633  11.110  -3.576  0.00  0.00           O  
ATOM    779  H  LTHR X  49       0.710   9.147  -3.910  0.00  0.00           H  
ATOM    780  HA LTHR X  49       2.547   9.236  -6.157  0.00  0.00           H  
ATOM    781  HB LTHR X  49       3.167  11.420  -4.907  0.00  0.00           H  
ATOM    782  HG1LTHR X  49       2.072  10.523  -2.938  0.00  0.00           H  
ATOM    783 HG21LTHR X  49       1.112  12.544  -5.674  0.00  0.00           H  
ATOM    784 HG22LTHR X  49       1.666  11.366  -6.878  0.00  0.00           H  
ATOM    785 HG23LTHR X  49       0.290  10.976  -5.825  0.00  0.00           H  
ATOM    786  N  LLEU X  50       4.564   8.155  -5.136  0.00  0.00           N  
ATOM    787  CA LLEU X  50       5.869   7.647  -4.687  0.00  0.00           C  
ATOM    788  C  LLEU X  50       6.958   8.737  -4.634  0.00  0.00           C  
ATOM    789  O  LLEU X  50       7.373   9.236  -5.680  0.00  0.00           O  
ATOM    790  CB LLEU X  50       6.268   6.503  -5.635  0.00  0.00           C  
ATOM    791  CG LLEU X  50       7.626   5.853  -5.318  0.00  0.00           C  
ATOM    792  CD1LLEU X  50       7.535   4.978  -4.074  0.00  0.00           C  
ATOM    793  CD2LLEU X  50       8.090   5.023  -6.513  0.00  0.00           C  
ATOM    794  H  LLEU X  50       4.235   7.859  -6.042  0.00  0.00           H  
ATOM    795  HA LLEU X  50       5.758   7.238  -3.684  0.00  0.00           H  
ATOM    796  HB2LLEU X  50       5.494   5.735  -5.610  0.00  0.00           H  
ATOM    797  HB3LLEU X  50       6.307   6.908  -6.647  0.00  0.00           H  
ATOM    798  HG LLEU X  50       8.376   6.616  -5.141  0.00  0.00           H  
ATOM    799 HD11LLEU X  50       8.452   4.401  -3.957  0.00  0.00           H  
ATOM    800 HD12LLEU X  50       7.416   5.601  -3.191  0.00  0.00           H  
ATOM    801 HD13LLEU X  50       6.685   4.304  -4.149  0.00  0.00           H  
ATOM    802 HD21LLEU X  50       9.055   4.573  -6.292  0.00  0.00           H  
ATOM    803 HD22LLEU X  50       7.372   4.237  -6.725  0.00  0.00           H  
ATOM    804 HD23LLEU X  50       8.196   5.664  -7.387  0.00  0.00           H  
ATOM    805  N  LILE X  51       7.482   9.023  -3.440  0.00  0.00           N  
ATOM    806  CA LILE X  51       8.495  10.053  -3.128  0.00  0.00           C  
ATOM    807  C  LILE X  51       9.836   9.507  -2.599  0.00  0.00           C  
ATOM    808  O  LILE X  51      10.697  10.285  -2.185  0.00  0.00           O  
ATOM    809  CB LILE X  51       7.917  11.111  -2.165  0.00  0.00           C  
ATOM    810  CG1LILE X  51       7.528  10.520  -0.793  0.00  0.00           C  
ATOM    811  CG2LILE X  51       6.724  11.844  -2.789  0.00  0.00           C  
ATOM    812  CD1LILE X  51       7.540  11.570   0.320  0.00  0.00           C  
ATOM    813  H  LILE X  51       7.085   8.536  -2.642  0.00  0.00           H  
ATOM    814  HA LILE X  51       8.753  10.571  -4.049  0.00  0.00           H  
ATOM    815  HB LILE X  51       8.696  11.857  -2.002  0.00  0.00           H  
ATOM    816 HG12LILE X  51       6.539  10.068  -0.854  0.00  0.00           H  
ATOM    817 HG13LILE X  51       8.233   9.743  -0.508  0.00  0.00           H  
ATOM    818 HG21LILE X  51       6.408  12.627  -2.109  0.00  0.00           H  
ATOM    819 HG22LILE X  51       7.016  12.303  -3.729  0.00  0.00           H  
ATOM    820 HG23LILE X  51       5.892  11.162  -2.957  0.00  0.00           H  
ATOM    821 HD11LILE X  51       7.236  11.098   1.252  0.00  0.00           H  
ATOM    822 HD12LILE X  51       8.546  11.974   0.439  0.00  0.00           H  
ATOM    823 HD13LILE X  51       6.849  12.382   0.097  0.00  0.00           H  
ATOM    824  N  LGLY X  52      10.045   8.189  -2.612  0.00  0.00           N  
ATOM    825  CA LGLY X  52      11.349   7.579  -2.333  0.00  0.00           C  
ATOM    826  C  LGLY X  52      11.366   6.070  -2.569  0.00  0.00           C  
ATOM    827  O  LGLY X  52      10.353   5.400  -2.365  0.00  0.00           O  
ATOM    828  H  LGLY X  52       9.280   7.579  -2.860  0.00  0.00           H  
ATOM    829  HA2LGLY X  52      12.104   8.044  -2.967  0.00  0.00           H  
ATOM    830  HA3LGLY X  52      11.630   7.768  -1.298  0.00  0.00           H  
ATOM    831  N  LVAL X  53      12.517   5.535  -2.984  0.00  0.00           N  
ATOM    832  CA LVAL X  53      12.797   4.089  -3.029  0.00  0.00           C  
ATOM    833  C  LVAL X  53      14.106   3.799  -2.294  0.00  0.00           C  
ATOM    834  O  LVAL X  53      15.097   4.498  -2.504  0.00  0.00           O  
ATOM    835  CB LVAL X  53      12.819   3.527  -4.465  0.00  0.00           C  
ATOM    836  CG1LVAL X  53      13.053   2.011  -4.473  0.00  0.00           C  
ATOM    837  CG2LVAL X  53      11.491   3.778  -5.190  0.00  0.00           C  
ATOM    838  H  LVAL X  53      13.294   6.157  -3.176  0.00  0.00           H  
ATOM    839  HA LVAL X  53      12.001   3.577  -2.503  0.00  0.00           H  
ATOM    840  HB LVAL X  53      13.620   4.007  -5.029  0.00  0.00           H  
ATOM    841 HG11LVAL X  53      13.072   1.642  -5.498  0.00  0.00           H  
ATOM    842 HG12LVAL X  53      14.010   1.768  -4.015  0.00  0.00           H  
ATOM    843 HG13LVAL X  53      12.263   1.508  -3.915  0.00  0.00           H  
ATOM    844 HG21LVAL X  53      11.504   3.305  -6.171  0.00  0.00           H  
ATOM    845 HG22LVAL X  53      10.669   3.367  -4.604  0.00  0.00           H  
ATOM    846 HG23LVAL X  53      11.338   4.847  -5.321  0.00  0.00           H  
ATOM    847  N  LGLU X  54      14.125   2.795  -1.421  0.00  0.00           N  
ATOM    848  CA LGLU X  54      15.286   2.453  -0.582  0.00  0.00           C  
ATOM    849  C  LGLU X  54      15.691   0.989  -0.760  0.00  0.00           C  
ATOM    850  O  LGLU X  54      14.846   0.154  -1.067  0.00  0.00           O  
ATOM    851  CB LGLU X  54      15.017   2.777   0.896  0.00  0.00           C  
ATOM    852  CG LGLU X  54      14.424   4.184   1.066  0.00  0.00           C  
ATOM    853  CD LGLU X  54      14.547   4.758   2.475  0.00  0.00           C  
ATOM    854  OE1LGLU X  54      14.750   4.030   3.472  0.00  0.00           O  
ATOM    855  OE2LGLU X  54      14.491   6.003   2.573  0.00  0.00           O1-
ATOM    856  H  LGLU X  54      13.271   2.259  -1.287  0.00  0.00           H  
ATOM    857  HA LGLU X  54      16.139   3.057  -0.893  0.00  0.00           H  
ATOM    858  HB2LGLU X  54      14.337   2.036   1.312  0.00  0.00           H  
ATOM    859  HB3LGLU X  54      15.966   2.716   1.431  0.00  0.00           H  
ATOM    860  HG2LGLU X  54      14.951   4.861   0.389  0.00  0.00           H  
ATOM    861  HG3LGLU X  54      13.372   4.175   0.774  0.00  0.00           H  
ATOM    862  N  LPHE X  55      16.977   0.673  -0.580  0.00  0.00           N  
ATOM    863  CA LPHE X  55      17.561  -0.600  -1.013  0.00  0.00           C  
ATOM    864  C  LPHE X  55      18.386  -1.277   0.084  0.00  0.00           C  
ATOM    865  O  LPHE X  55      19.545  -0.933   0.325  0.00  0.00           O  
ATOM    866  CB LPHE X  55      18.407  -0.350  -2.269  0.00  0.00           C  
ATOM    867  CG LPHE X  55      17.599  -0.257  -3.544  0.00  0.00           C  
ATOM    868  CD1LPHE X  55      17.288  -1.431  -4.253  0.00  0.00           C  
ATOM    869  CD2LPHE X  55      17.150   0.988  -4.021  0.00  0.00           C  
ATOM    870  CE1LPHE X  55      16.522  -1.364  -5.428  0.00  0.00           C  
ATOM    871  CE2LPHE X  55      16.381   1.053  -5.195  0.00  0.00           C  
ATOM    872  CZ LPHE X  55      16.053  -0.122  -5.891  0.00  0.00           C  
ATOM    873  H  LPHE X  55      17.613   1.387  -0.260  0.00  0.00           H  
ATOM    874  HA LPHE X  55      16.767  -1.298  -1.284  0.00  0.00           H  
ATOM    875  HB2LPHE X  55      19.001   0.557  -2.141  0.00  0.00           H  
ATOM    876  HB3LPHE X  55      19.110  -1.170  -2.380  0.00  0.00           H  
ATOM    877  HD1LPHE X  55      17.630  -2.391  -3.890  0.00  0.00           H  
ATOM    878  HD2LPHE X  55      17.381   1.896  -3.480  0.00  0.00           H  
ATOM    879  HE1LPHE X  55      16.291  -2.273  -5.961  0.00  0.00           H  
ATOM    880  HE2LPHE X  55      16.027   2.010  -5.554  0.00  0.00           H  
ATOM    881  HZ LPHE X  55      15.447  -0.061  -6.786  0.00  0.00           H  
ATOM    882  N  LTRP X  56      17.818  -2.310   0.703  0.00  0.00           N  
ATOM    883  CA LTRP X  56      18.491  -3.156   1.695  0.00  0.00           C  
ATOM    884  C  LTRP X  56      19.358  -4.257   1.043  0.00  0.00           C  
ATOM    885  O  LTRP X  56      19.381  -5.397   1.502  0.00  0.00           O  
ATOM    886  CB LTRP X  56      17.429  -3.683   2.675  0.00  0.00           C  
ATOM    887  CG LTRP X  56      16.680  -2.659   3.493  0.00  0.00           C  
ATOM    888  CD1LTRP X  56      16.965  -1.336   3.582  0.00  0.00           C  
ATOM    889  CD2LTRP X  56      15.539  -2.864   4.390  0.00  0.00           C  
ATOM    890  CE2LTRP X  56      15.208  -1.620   5.005  0.00  0.00           C  
ATOM    891  CE3LTRP X  56      14.766  -3.981   4.776  0.00  0.00           C  
ATOM    892  NE1LTRP X  56      16.075  -0.717   4.436  0.00  0.00           N  
ATOM    893  CZ2LTRP X  56      14.192  -1.498   5.965  0.00  0.00           C  
ATOM    894  CZ3LTRP X  56      13.736  -3.870   5.729  0.00  0.00           C  
ATOM    895  CH2LTRP X  56      13.452  -2.633   6.332  0.00  0.00           C  
ATOM    896  H  LTRP X  56      16.844  -2.528   0.497  0.00  0.00           H  
ATOM    897  HA LTRP X  56      19.183  -2.541   2.274  0.00  0.00           H  
ATOM    898  HB2LTRP X  56      16.702  -4.266   2.113  0.00  0.00           H  
ATOM    899  HB3LTRP X  56      17.919  -4.363   3.366  0.00  0.00           H  
ATOM    900  HD1LTRP X  56      17.772  -0.834   3.060  0.00  0.00           H  
ATOM    901  HE1LTRP X  56      16.090   0.275   4.628  0.00  0.00           H  
ATOM    902  HE3LTRP X  56      14.974  -4.944   4.335  0.00  0.00           H  
ATOM    903  HZ2LTRP X  56      13.965  -0.536   6.401  0.00  0.00           H  
ATOM    904  HZ3LTRP X  56      13.155  -4.744   5.989  0.00  0.00           H  
ATOM    905  HH2LTRP X  56      12.655  -2.550   7.058  0.00  0.00           H  
ATOM    906  N  LCYX X  57      20.076  -3.943  -0.047  0.00  0.00           N  
ATOM    907  CA LCYX X  57      20.837  -4.910  -0.860  0.00  0.00           C  
ATOM    908  C  LCYX X  57      21.918  -5.685  -0.088  0.00  0.00           C  
ATOM    909  O  LCYX X  57      22.376  -6.726  -0.553  0.00  0.00           O  
ATOM    910  CB LCYX X  57      21.539  -4.194  -2.023  0.00  0.00           C  
ATOM    911  SG LCYX X  57      20.513  -3.326  -3.230  0.00  0.00           S  
ATOM    912  H  LCYX X  57      20.087  -2.975  -0.339  0.00  0.00           H  
ATOM    913  HA LCYX X  57      20.145  -5.644  -1.273  0.00  0.00           H  
ATOM    914  HB2LCYX X  57      22.263  -3.487  -1.618  0.00  0.00           H  
ATOM    915  HB3LCYX X  57      22.099  -4.949  -2.576  0.00  0.00           H  
ATOM    916  N  LASP X  58      22.364  -5.182   1.061  0.00  0.00           N  
ATOM    917  CA LASP X  58      23.368  -5.792   1.934  0.00  0.00           C  
ATOM    918  C  LASP X  58      22.735  -6.538   3.120  0.00  0.00           C  
ATOM    919  O  LASP X  58      22.989  -7.733   3.295  0.00  0.00           O  
ATOM    920  CB LASP X  58      24.354  -4.717   2.404  0.00  0.00           C  
ATOM    921  CG LASP X  58      23.757  -3.491   3.112  0.00  0.00           C  
ATOM    922  OD1LASP X  58      22.579  -3.126   2.880  0.00  0.00           O  
ATOM    923  OD2LASP X  58      24.506  -2.873   3.905  0.00  0.00           O1-
ATOM    924  H  LASP X  58      21.983  -4.294   1.369  0.00  0.00           H  
ATOM    925  HA LASP X  58      23.943  -6.527   1.369  0.00  0.00           H  
ATOM    926  HB2LASP X  58      25.080  -5.191   3.061  0.00  0.00           H  
ATOM    927  HB3LASP X  58      24.889  -4.364   1.525  0.00  0.00           H  
ATOM    928  N  LARG X  59      21.865  -5.869   3.888  0.00  0.00           N  
ATOM    929  CA LARG X  59      20.987  -6.467   4.909  0.00  0.00           C  
ATOM    930  C  LARG X  59      19.848  -5.508   5.240  0.00  0.00           C  
ATOM    931  O  LARG X  59      19.987  -4.293   5.124  0.00  0.00           O  
ATOM    932  CB LARG X  59      21.788  -6.830   6.183  0.00  0.00           C  
ATOM    933  CG LARG X  59      21.253  -8.059   6.951  0.00  0.00           C  
ATOM    934  CD LARG X  59      20.163  -7.796   8.009  0.00  0.00           C  
ATOM    935  NE LARG X  59      18.925  -8.561   7.744  0.00  0.00           N  
ATOM    936  CZ LARG X  59      18.313  -9.455   8.496  0.00  0.00           C  
ATOM    937  NH1LARG X  59      18.712  -9.794   9.679  0.00  0.00           N1+
ATOM    938  NH2LARG X  59      17.248 -10.032   8.026  0.00  0.00           N  
ATOM    939  H  LARG X  59      21.727  -4.882   3.683  0.00  0.00           H  
ATOM    940  HA LARG X  59      20.556  -7.375   4.485  0.00  0.00           H  
ATOM    941  HB2LARG X  59      22.810  -7.072   5.889  0.00  0.00           H  
ATOM    942  HB3LARG X  59      21.852  -5.968   6.848  0.00  0.00           H  
ATOM    943  HG2LARG X  59      20.911  -8.810   6.238  0.00  0.00           H  
ATOM    944  HG3LARG X  59      22.102  -8.496   7.477  0.00  0.00           H  
ATOM    945  HD2LARG X  59      20.567  -8.065   8.984  0.00  0.00           H  
ATOM    946  HD3LARG X  59      19.933  -6.732   8.044  0.00  0.00           H  
ATOM    947  HE LARG X  59      18.458  -8.420   6.859  0.00  0.00           H  
ATOM    948 HH11LARG X  59      19.399  -9.213  10.149  0.00  0.00           H  
ATOM    949 HH12LARG X  59      18.197 -10.467  10.229  0.00  0.00           H  
ATOM    950 HH21LARG X  59      16.927  -9.739   7.108  0.00  0.00           H  
ATOM    951 HH22LARG X  59      16.841 -10.825   8.507  0.00  0.00           H  
ATOM    952  N  LASP X  60      18.735  -6.062   5.684  0.00  0.00           N  
ATOM    953  CA LASP X  60      17.560  -5.340   6.174  0.00  0.00           C  
ATOM    954  C  LASP X  60      17.830  -4.385   7.361  0.00  0.00           C  
ATOM    955  O  LASP X  60      18.829  -4.510   8.075  0.00  0.00           O  
ATOM    956  CB LASP X  60      16.506  -6.377   6.573  0.00  0.00           C  
ATOM    957  CG LASP X  60      16.338  -7.510   5.562  0.00  0.00           C  
ATOM    958  OD1LASP X  60      17.067  -8.525   5.690  0.00  0.00           O  
ATOM    959  OD2LASP X  60      15.529  -7.367   4.624  0.00  0.00           O1-
ATOM    960  H  LASP X  60      18.685  -7.068   5.674  0.00  0.00           H  
ATOM    961  HA LASP X  60      17.165  -4.749   5.356  0.00  0.00           H  
ATOM    962  HB2LASP X  60      16.843  -6.821   7.507  0.00  0.00           H  
ATOM    963  HB3LASP X  60      15.549  -5.884   6.744  0.00  0.00           H  
ATOM    964  N  LLEU X  61      16.906  -3.447   7.618  0.00  0.00           N  
ATOM    965  CA LLEU X  61      16.896  -2.644   8.858  0.00  0.00           C  
ATOM    966  C  LLEU X  61      16.013  -3.239   9.976  0.00  0.00           C  
ATOM    967  O  LLEU X  61      16.030  -2.749  11.108  0.00  0.00           O  
ATOM    968  CB LLEU X  61      16.608  -1.162   8.559  0.00  0.00           C  
ATOM    969  CG LLEU X  61      17.634  -0.500   7.613  0.00  0.00           C  
ATOM    970  CD1LLEU X  61      17.180   0.902   7.215  0.00  0.00           C  
ATOM    971  CD2LLEU X  61      19.013  -0.358   8.255  0.00  0.00           C  
ATOM    972  H  LLEU X  61      16.129  -3.342   6.975  0.00  0.00           H  
ATOM    973  HA LLEU X  61      17.892  -2.661   9.276  0.00  0.00           H  
ATOM    974  HB2LLEU X  61      15.609  -1.078   8.139  0.00  0.00           H  
ATOM    975  HB3LLEU X  61      16.615  -0.616   9.503  0.00  0.00           H  
ATOM    976  HG LLEU X  61      17.733  -1.091   6.704  0.00  0.00           H  
ATOM    977 HD11LLEU X  61      17.893   1.333   6.513  0.00  0.00           H  
ATOM    978 HD12LLEU X  61      16.209   0.835   6.735  0.00  0.00           H  
ATOM    979 HD13LLEU X  61      17.115   1.546   8.093  0.00  0.00           H  
ATOM    980 HD21LLEU X  61      19.687   0.153   7.568  0.00  0.00           H  
ATOM    981 HD22LLEU X  61      18.943   0.211   9.183  0.00  0.00           H  
ATOM    982 HD23LLEU X  61      19.425  -1.341   8.462  0.00  0.00           H  
ATOM    983  N  LILE X  62      15.308  -4.334   9.685  0.00  0.00           N  
ATOM    984  CA LILE X  62      14.508  -5.162  10.604  0.00  0.00           C  
ATOM    985  C  LILE X  62      14.765  -6.638  10.290  0.00  0.00           C  
ATOM    986  O  LILE X  62      15.108  -6.962   9.156  0.00  0.00           O  
ATOM    987  CB LILE X  62      13.000  -4.831  10.497  0.00  0.00           C  
ATOM    988  CG1LILE X  62      12.427  -5.251   9.122  0.00  0.00           C  
ATOM    989  CG2LILE X  62      12.744  -3.349  10.828  0.00  0.00           C  
ATOM    990  CD1LILE X  62      10.962  -4.888   8.886  0.00  0.00           C  
ATOM    991  H  LILE X  62      15.412  -4.704   8.751  0.00  0.00           H  
ATOM    992  HA LILE X  62      14.829  -4.989  11.628  0.00  0.00           H  
ATOM    993  HB LILE X  62      12.487  -5.423  11.255  0.00  0.00           H  
ATOM    994 HG12LILE X  62      13.019  -4.794   8.332  0.00  0.00           H  
ATOM    995 HG13LILE X  62      12.500  -6.333   9.021  0.00  0.00           H  
ATOM    996 HG21LILE X  62      11.679  -3.168  10.955  0.00  0.00           H  
ATOM    997 HG22LILE X  62      13.240  -3.089  11.764  0.00  0.00           H  
ATOM    998 HG23LILE X  62      13.122  -2.704  10.034  0.00  0.00           H  
ATOM    999 HD11LILE X  62      10.646  -5.268   7.915  0.00  0.00           H  
ATOM   1000 HD12LILE X  62      10.342  -5.332   9.662  0.00  0.00           H  
ATOM   1001 HD13LILE X  62      10.845  -3.808   8.888  0.00  0.00           H  
ATOM   1002  N  LASN X  63      14.554  -7.562  11.228  0.00  0.00           N  
ATOM   1003  CA LASN X  63      14.605  -8.984  10.883  0.00  0.00           C  
ATOM   1004  C  LASN X  63      13.308  -9.390  10.164  0.00  0.00           C  
ATOM   1005  O  LASN X  63      12.314  -9.758  10.786  0.00  0.00           O  
ATOM   1006  CB LASN X  63      14.999  -9.823  12.110  0.00  0.00           C  
ATOM   1007  CG LASN X  63      16.511  -9.933  12.165  0.00  0.00           C  
ATOM   1008  ND2LASN X  63      17.207  -8.905  12.590  0.00  0.00           N  
ATOM   1009  OD1LASN X  63      17.093 -10.912  11.711  0.00  0.00           O  
ATOM   1010  H  LASN X  63      14.154  -7.298  12.122  0.00  0.00           H  
ATOM   1011  HA LASN X  63      15.399  -9.137  10.148  0.00  0.00           H  
ATOM   1012  HB2LASN X  63      14.620  -9.386  13.033  0.00  0.00           H  
ATOM   1013  HB3LASN X  63      14.594 -10.831  12.013  0.00  0.00           H  
ATOM   1014 HD21LASN X  63      18.212  -8.893  12.460  0.00  0.00           H  
ATOM   1015 HD22LASN X  63      16.760  -8.097  12.987  0.00  0.00           H  
ATOM   1016  N  LVAL X  64      13.321  -9.261   8.834  0.00  0.00           N  
ATOM   1017  CA LVAL X  64      12.237  -9.693   7.942  0.00  0.00           C  
ATOM   1018  C  LVAL X  64      12.093 -11.212   8.031  0.00  0.00           C  
ATOM   1019  O  LVAL X  64      13.021 -11.947   7.693  0.00  0.00           O  
ATOM   1020  CB LVAL X  64      12.503  -9.249   6.487  0.00  0.00           C  
ATOM   1021  CG1LVAL X  64      11.402  -9.722   5.528  0.00  0.00           C  
ATOM   1022  CG2LVAL X  64      12.601  -7.723   6.369  0.00  0.00           C  
ATOM   1023  H  LVAL X  64      14.141  -8.843   8.415  0.00  0.00           H  
ATOM   1024  HA LVAL X  64      11.305  -9.237   8.277  0.00  0.00           H  
ATOM   1025  HB LVAL X  64      13.451  -9.675   6.161  0.00  0.00           H  
ATOM   1026 HG11LVAL X  64      11.598  -9.346   4.524  0.00  0.00           H  
ATOM   1027 HG12LVAL X  64      11.388 -10.807   5.482  0.00  0.00           H  
ATOM   1028 HG13LVAL X  64      10.430  -9.366   5.861  0.00  0.00           H  
ATOM   1029 HG21LVAL X  64      12.795  -7.453   5.332  0.00  0.00           H  
ATOM   1030 HG22LVAL X  64      11.673  -7.256   6.694  0.00  0.00           H  
ATOM   1031 HG23LVAL X  64      13.430  -7.350   6.969  0.00  0.00           H  
ATOM   1032  N  LTHR X  65      10.926 -11.681   8.460  0.00  0.00           N  
ATOM   1033  CA LTHR X  65      10.626 -13.094   8.727  0.00  0.00           C  
ATOM   1034  C  LTHR X  65       9.301 -13.479   8.072  0.00  0.00           C  
ATOM   1035  O  LTHR X  65       8.378 -12.669   7.995  0.00  0.00           O  
ATOM   1036  CB LTHR X  65      10.540 -13.376  10.242  0.00  0.00           C  
ATOM   1037  CG2LTHR X  65      10.544 -14.869  10.574  0.00  0.00           C  
ATOM   1038  OG1LTHR X  65      11.632 -12.852  10.950  0.00  0.00           O  
ATOM   1039  H  LTHR X  65      10.206 -11.003   8.683  0.00  0.00           H  
ATOM   1040  HA LTHR X  65      11.416 -13.716   8.309  0.00  0.00           H  
ATOM   1041  HB LTHR X  65       9.630 -12.919  10.633  0.00  0.00           H  
ATOM   1042  HG1LTHR X  65      11.318 -12.761  11.873  0.00  0.00           H  
ATOM   1043 HG21LTHR X  65      10.532 -14.997  11.657  0.00  0.00           H  
ATOM   1044 HG22LTHR X  65       9.664 -15.358  10.168  0.00  0.00           H  
ATOM   1045 HG23LTHR X  65      11.443 -15.336  10.172  0.00  0.00           H  
ATOM   1046  N  LSER X  66       9.166 -14.742   7.664  0.00  0.00           N  
ATOM   1047  CA LSER X  66       7.945 -15.315   7.075  0.00  0.00           C  
ATOM   1048  C  LSER X  66       6.672 -15.206   7.939  0.00  0.00           C  
ATOM   1049  O  LSER X  66       5.569 -15.400   7.428  0.00  0.00           O  
ATOM   1050  CB LSER X  66       8.213 -16.784   6.752  0.00  0.00           C  
ATOM   1051  OG LSER X  66       9.269 -16.867   5.816  0.00  0.00           O  
ATOM   1052  H  LSER X  66       9.979 -15.340   7.689  0.00  0.00           H  
ATOM   1053  HA LSER X  66       7.749 -14.788   6.142  0.00  0.00           H  
ATOM   1054  HB2LSER X  66       8.497 -17.309   7.665  0.00  0.00           H  
ATOM   1055  HB3LSER X  66       7.317 -17.244   6.332  0.00  0.00           H  
ATOM   1056  HG LSER X  66       8.863 -16.634   4.950  0.00  0.00           H  
ATOM   1057  N  LSER X  67       6.799 -14.862   9.222  0.00  0.00           N  
ATOM   1058  CA LSER X  67       5.718 -14.362  10.079  0.00  0.00           C  
ATOM   1059  C  LSER X  67       5.332 -12.935   9.661  0.00  0.00           C  
ATOM   1060  O  LSER X  67       5.991 -11.953  10.001  0.00  0.00           O  
ATOM   1061  CB LSER X  67       6.133 -14.434  11.563  0.00  0.00           C  
ATOM   1062  OG LSER X  67       7.544 -14.344  11.718  0.00  0.00           O  
ATOM   1063  H  LSER X  67       7.729 -14.708   9.580  0.00  0.00           H  
ATOM   1064  HA LSER X  67       4.844 -15.002   9.953  0.00  0.00           H  
ATOM   1065  HB2LSER X  67       5.641 -13.637  12.121  0.00  0.00           H  
ATOM   1066  HB3LSER X  67       5.800 -15.387  11.978  0.00  0.00           H  
ATOM   1067  HG LSER X  67       7.770 -14.040  12.631  0.00  0.00           H  
ATOM   1068  N  LALA X  68       4.229 -12.810   8.923  0.00  0.00           N  
ATOM   1069  CA LALA X  68       3.795 -11.551   8.314  0.00  0.00           C  
ATOM   1070  C  LALA X  68       3.595 -10.403   9.335  0.00  0.00           C  
ATOM   1071  O  LALA X  68       4.169  -9.326   9.170  0.00  0.00           O  
ATOM   1072  CB LALA X  68       2.534 -11.869   7.503  0.00  0.00           C  
ATOM   1073  H  LALA X  68       3.773 -13.655   8.612  0.00  0.00           H  
ATOM   1074  HA LALA X  68       4.568 -11.224   7.616  0.00  0.00           H  
ATOM   1075  HB1LALA X  68       2.225 -11.000   6.927  0.00  0.00           H  
ATOM   1076  HB2LALA X  68       2.745 -12.673   6.800  0.00  0.00           H  
ATOM   1077  HB3LALA X  68       1.724 -12.183   8.162  0.00  0.00           H  
ATOM   1078  N  LASP X  69       2.864 -10.640  10.436  0.00  0.00           N  
ATOM   1079  CA LASP X  69       2.712  -9.659  11.528  0.00  0.00           C  
ATOM   1080  C  LASP X  69       4.031  -9.324  12.254  0.00  0.00           C  
ATOM   1081  O  LASP X  69       4.154  -8.251  12.846  0.00  0.00           O  
ATOM   1082  CB LASP X  69       1.708 -10.157  12.577  0.00  0.00           C  
ATOM   1083  CG LASP X  69       0.252 -10.116  12.123  0.00  0.00           C  
ATOM   1084  OD1LASP X  69      -0.372  -9.025  12.133  0.00  0.00           O  
ATOM   1085  OD2LASP X  69      -0.333 -11.197  11.902  0.00  0.00           O1-
ATOM   1086  H  LASP X  69       2.394 -11.529  10.520  0.00  0.00           H  
ATOM   1087  HA LASP X  69       2.322  -8.730  11.114  0.00  0.00           H  
ATOM   1088  HB2LASP X  69       1.975 -11.173  12.876  0.00  0.00           H  
ATOM   1089  HB3LASP X  69       1.788  -9.526  13.462  0.00  0.00           H  
ATOM   1090  N  LGLU X  70       5.022 -10.220  12.249  0.00  0.00           N  
ATOM   1091  CA LGLU X  70       6.315  -9.974  12.897  0.00  0.00           C  
ATOM   1092  C  LGLU X  70       7.131  -8.941  12.129  0.00  0.00           C  
ATOM   1093  O  LGLU X  70       7.616  -7.966  12.715  0.00  0.00           O  
ATOM   1094  CB LGLU X  70       7.095 -11.284  13.031  0.00  0.00           C  
ATOM   1095  CG LGLU X  70       8.472 -11.142  13.694  0.00  0.00           C  
ATOM   1096  CD LGLU X  70       9.202 -12.483  13.675  0.00  0.00           C  
ATOM   1097  OE1LGLU X  70       8.559 -13.515  13.991  0.00  0.00           O  
ATOM   1098  OE2LGLU X  70      10.399 -12.531  13.314  0.00  0.00           O1-
ATOM   1099  H  LGLU X  70       4.924 -11.050  11.680  0.00  0.00           H  
ATOM   1100  HA LGLU X  70       6.134  -9.576  13.889  0.00  0.00           H  
ATOM   1101  HB2LGLU X  70       6.483 -11.988  13.592  0.00  0.00           H  
ATOM   1102  HB3LGLU X  70       7.267 -11.690  12.041  0.00  0.00           H  
ATOM   1103  HG2LGLU X  70       9.066 -10.399  13.160  0.00  0.00           H  
ATOM   1104  HG3LGLU X  70       8.346 -10.817  14.726  0.00  0.00           H  
ATOM   1105  N  LTHR X  71       7.226  -9.135  10.812  0.00  0.00           N  
ATOM   1106  CA LTHR X  71       7.849  -8.165   9.913  0.00  0.00           C  
ATOM   1107  C  LTHR X  71       7.095  -6.841   9.969  0.00  0.00           C  
ATOM   1108  O  LTHR X  71       7.721  -5.803  10.146  0.00  0.00           O  
ATOM   1109  CB LTHR X  71       7.907  -8.695   8.475  0.00  0.00           C  
ATOM   1110  CG2LTHR X  71       8.623  -7.726   7.538  0.00  0.00           C  
ATOM   1111  OG1LTHR X  71       8.665  -9.880   8.446  0.00  0.00           O  
ATOM   1112  H  LTHR X  71       6.804  -9.971  10.420  0.00  0.00           H  
ATOM   1113  HA LTHR X  71       8.871  -7.982  10.245  0.00  0.00           H  
ATOM   1114  HB LTHR X  71       6.900  -8.891   8.103  0.00  0.00           H  
ATOM   1115  HG1LTHR X  71       8.075 -10.645   8.539  0.00  0.00           H  
ATOM   1116 HG21LTHR X  71       8.621  -8.136   6.529  0.00  0.00           H  
ATOM   1117 HG22LTHR X  71       8.120  -6.761   7.517  0.00  0.00           H  
ATOM   1118 HG23LTHR X  71       9.649  -7.581   7.872  0.00  0.00           H  
ATOM   1119  N  LLEU X  72       5.759  -6.869   9.904  0.00  0.00           N  
ATOM   1120  CA LLEU X  72       4.909  -5.676   9.930  0.00  0.00           C  
ATOM   1121  C  LLEU X  72       5.101  -4.819  11.189  0.00  0.00           C  
ATOM   1122  O  LLEU X  72       5.297  -3.610  11.081  0.00  0.00           O  
ATOM   1123  CB LLEU X  72       3.453  -6.146   9.791  0.00  0.00           C  
ATOM   1124  CG LLEU X  72       2.397  -5.045   9.966  0.00  0.00           C  
ATOM   1125  CD1LLEU X  72       2.495  -3.984   8.870  0.00  0.00           C  
ATOM   1126  CD2LLEU X  72       1.013  -5.687   9.958  0.00  0.00           C  
ATOM   1127  H  LLEU X  72       5.303  -7.766   9.769  0.00  0.00           H  
ATOM   1128  HA LLEU X  72       5.159  -5.047   9.076  0.00  0.00           H  
ATOM   1129  HB2LLEU X  72       3.325  -6.621   8.819  0.00  0.00           H  
ATOM   1130  HB3LLEU X  72       3.276  -6.895  10.559  0.00  0.00           H  
ATOM   1131  HG LLEU X  72       2.525  -4.568  10.934  0.00  0.00           H  
ATOM   1132 HD11LLEU X  72       1.679  -3.270   8.977  0.00  0.00           H  
ATOM   1133 HD12LLEU X  72       3.433  -3.439   8.971  0.00  0.00           H  
ATOM   1134 HD13LLEU X  72       2.457  -4.450   7.886  0.00  0.00           H  
ATOM   1135 HD21LLEU X  72       0.269  -4.930  10.194  0.00  0.00           H  
ATOM   1136 HD22LLEU X  72       0.811  -6.135   8.987  0.00  0.00           H  
ATOM   1137 HD23LLEU X  72       0.964  -6.457  10.728  0.00  0.00           H  
ATOM   1138  N  LASP X  73       5.055  -5.422  12.378  0.00  0.00           N  
ATOM   1139  CA LASP X  73       5.195  -4.669  13.627  0.00  0.00           C  
ATOM   1140  C  LASP X  73       6.622  -4.140  13.835  0.00  0.00           C  
ATOM   1141  O  LASP X  73       6.791  -3.003  14.285  0.00  0.00           O  
ATOM   1142  CB LASP X  73       4.725  -5.539  14.795  0.00  0.00           C  
ATOM   1143  CG LASP X  73       4.603  -4.743  16.094  0.00  0.00           C  
ATOM   1144  OD1LASP X  73       3.914  -3.700  16.102  0.00  0.00           O  
ATOM   1145  OD2LASP X  73       5.131  -5.205  17.133  0.00  0.00           O1-
ATOM   1146  H  LASP X  73       4.858  -6.417  12.424  0.00  0.00           H  
ATOM   1147  HA LASP X  73       4.549  -3.794  13.571  0.00  0.00           H  
ATOM   1148  HB2LASP X  73       3.741  -5.946  14.557  0.00  0.00           H  
ATOM   1149  HB3LASP X  73       5.413  -6.376  14.925  0.00  0.00           H  
ATOM   1150  N  LSER X  74       7.634  -4.908  13.409  0.00  0.00           N  
ATOM   1151  CA LSER X  74       9.030  -4.446  13.374  0.00  0.00           C  
ATOM   1152  C  LSER X  74       9.181  -3.253  12.427  0.00  0.00           C  
ATOM   1153  O  LSER X  74       9.824  -2.262  12.762  0.00  0.00           O  
ATOM   1154  CB LSER X  74       9.984  -5.544  12.883  0.00  0.00           C  
ATOM   1155  OG LSER X  74       9.846  -6.768  13.576  0.00  0.00           O  
ATOM   1156  H  LSER X  74       7.415  -5.822  13.035  0.00  0.00           H  
ATOM   1157  HA LSER X  74       9.334  -4.137  14.375  0.00  0.00           H  
ATOM   1158  HB2LSER X  74       9.810  -5.733  11.824  0.00  0.00           H  
ATOM   1159  HB3LSER X  74      11.007  -5.185  13.006  0.00  0.00           H  
ATOM   1160  HG LSER X  74       9.041  -7.208  13.241  0.00  0.00           H  
ATOM   1161  N  LPHE X  75       8.566  -3.340  11.244  0.00  0.00           N  
ATOM   1162  CA LPHE X  75       8.604  -2.319  10.201  0.00  0.00           C  
ATOM   1163  C  LPHE X  75       7.911  -1.030  10.645  0.00  0.00           C  
ATOM   1164  O  LPHE X  75       8.466   0.043  10.440  0.00  0.00           O  
ATOM   1165  CB LPHE X  75       7.970  -2.897   8.927  0.00  0.00           C  
ATOM   1166  CG LPHE X  75       8.126  -2.075   7.666  0.00  0.00           C  
ATOM   1167  CD1LPHE X  75       9.403  -1.673   7.232  0.00  0.00           C  
ATOM   1168  CD2LPHE X  75       7.003  -1.806   6.863  0.00  0.00           C  
ATOM   1169  CE1LPHE X  75       9.557  -1.008   6.006  0.00  0.00           C  
ATOM   1170  CE2LPHE X  75       7.160  -1.136   5.640  0.00  0.00           C  
ATOM   1171  CZ LPHE X  75       8.434  -0.732   5.209  0.00  0.00           C  
ATOM   1172  H  LPHE X  75       8.058  -4.193  11.033  0.00  0.00           H  
ATOM   1173  HA LPHE X  75       9.646  -2.073  10.001  0.00  0.00           H  
ATOM   1174  HB2LPHE X  75       8.420  -3.864   8.714  0.00  0.00           H  
ATOM   1175  HB3LPHE X  75       6.910  -3.072   9.109  0.00  0.00           H  
ATOM   1176  HD1LPHE X  75      10.277  -1.887   7.827  0.00  0.00           H  
ATOM   1177  HD2LPHE X  75       6.020  -2.136   7.169  0.00  0.00           H  
ATOM   1178  HE1LPHE X  75      10.547  -0.730   5.678  0.00  0.00           H  
ATOM   1179  HE2LPHE X  75       6.300  -0.964   5.017  0.00  0.00           H  
ATOM   1180  HZ LPHE X  75       8.547  -0.232   4.258  0.00  0.00           H  
ATOM   1181  N  LGLY X  76       6.762  -1.119  11.320  0.00  0.00           N  
ATOM   1182  CA LGLY X  76       6.088   0.043  11.903  0.00  0.00           C  
ATOM   1183  C  LGLY X  76       6.900   0.710  13.019  0.00  0.00           C  
ATOM   1184  O  LGLY X  76       7.052   1.933  13.033  0.00  0.00           O  
ATOM   1185  H  LGLY X  76       6.334  -2.034  11.427  0.00  0.00           H  
ATOM   1186  HA2LGLY X  76       5.906   0.779  11.121  0.00  0.00           H  
ATOM   1187  HA3LGLY X  76       5.131  -0.270  12.319  0.00  0.00           H  
ATOM   1188  N  LGLU X  77       7.496  -0.079  13.919  0.00  0.00           N  
ATOM   1189  CA LGLU X  77       8.330   0.445  15.008  0.00  0.00           C  
ATOM   1190  C  LGLU X  77       9.596   1.138  14.469  0.00  0.00           C  
ATOM   1191  O  LGLU X  77       9.932   2.253  14.880  0.00  0.00           O  
ATOM   1192  CB LGLU X  77       8.659  -0.684  15.999  0.00  0.00           C  
ATOM   1193  CG LGLU X  77       9.224  -0.138  17.321  0.00  0.00           C  
ATOM   1194  CD LGLU X  77      10.574  -0.751  17.694  0.00  0.00           C  
ATOM   1195  OE1LGLU X  77      11.546   0.015  17.895  0.00  0.00           O  
ATOM   1196  OE2LGLU X  77      10.662  -1.988  17.891  0.00  0.00           O1-
ATOM   1197  H  LGLU X  77       7.364  -1.084  13.855  0.00  0.00           H  
ATOM   1198  HA LGLU X  77       7.752   1.191  15.548  0.00  0.00           H  
ATOM   1199  HB2LGLU X  77       7.747  -1.238  16.225  0.00  0.00           H  
ATOM   1200  HB3LGLU X  77       9.367  -1.373  15.536  0.00  0.00           H  
ATOM   1201  HG2LGLU X  77       9.320   0.949  17.273  0.00  0.00           H  
ATOM   1202  HG3LGLU X  77       8.511  -0.356  18.119  0.00  0.00           H  
ATOM   1203  N  LTRP X  78      10.247   0.523  13.478  0.00  0.00           N  
ATOM   1204  CA LTRP X  78      11.347   1.113  12.713  0.00  0.00           C  
ATOM   1205  C  LTRP X  78      10.918   2.379  11.952  0.00  0.00           C  
ATOM   1206  O  LTRP X  78      11.617   3.388  12.006  0.00  0.00           O  
ATOM   1207  CB LTRP X  78      11.918   0.041  11.773  0.00  0.00           C  
ATOM   1208  CG LTRP X  78      12.865   0.540  10.728  0.00  0.00           C  
ATOM   1209  CD1LTRP X  78      14.187   0.762  10.903  0.00  0.00           C  
ATOM   1210  CD2LTRP X  78      12.558   0.983   9.369  0.00  0.00           C  
ATOM   1211  CE2LTRP X  78      13.756   1.483   8.781  0.00  0.00           C  
ATOM   1212  CE3LTRP X  78      11.388   1.036   8.579  0.00  0.00           C  
ATOM   1213  NE1LTRP X  78      14.714   1.324   9.758  0.00  0.00           N  
ATOM   1214  CZ2LTRP X  78      13.790   2.014   7.486  0.00  0.00           C  
ATOM   1215  CZ3LTRP X  78      11.414   1.556   7.271  0.00  0.00           C  
ATOM   1216  CH2LTRP X  78      12.615   2.036   6.720  0.00  0.00           C  
ATOM   1217  H  LTRP X  78       9.935  -0.406  13.208  0.00  0.00           H  
ATOM   1218  HA LTRP X  78      12.139   1.410  13.400  0.00  0.00           H  
ATOM   1219  HB2LTRP X  78      12.419  -0.720  12.373  0.00  0.00           H  
ATOM   1220  HB3LTRP X  78      11.092  -0.443  11.251  0.00  0.00           H  
ATOM   1221  HD1LTRP X  78      14.732   0.576  11.822  0.00  0.00           H  
ATOM   1222  HE1LTRP X  78      15.663   1.682   9.699  0.00  0.00           H  
ATOM   1223  HE3LTRP X  78      10.457   0.674   8.990  0.00  0.00           H  
ATOM   1224  HZ2LTRP X  78      14.710   2.410   7.092  0.00  0.00           H  
ATOM   1225  HZ3LTRP X  78      10.502   1.594   6.692  0.00  0.00           H  
ATOM   1226  HH2LTRP X  78      12.633   2.446   5.721  0.00  0.00           H  
ATOM   1227  N  LARG X  79       9.748   2.392  11.304  0.00  0.00           N  
ATOM   1228  CA LARG X  79       9.284   3.506  10.456  0.00  0.00           C  
ATOM   1229  C  LARG X  79       9.182   4.838  11.206  0.00  0.00           C  
ATOM   1230  O  LARG X  79       9.530   5.874  10.638  0.00  0.00           O  
ATOM   1231  CB LARG X  79       7.966   3.084   9.782  0.00  0.00           C  
ATOM   1232  CG LARG X  79       7.373   4.141   8.844  0.00  0.00           C  
ATOM   1233  CD LARG X  79       6.228   4.936   9.482  0.00  0.00           C  
ATOM   1234  NE LARG X  79       5.773   5.948   8.526  0.00  0.00           N  
ATOM   1235  CZ LARG X  79       4.894   6.907   8.702  0.00  0.00           C  
ATOM   1236  NH1LARG X  79       4.172   7.046   9.772  0.00  0.00           N1+
ATOM   1237  NH2LARG X  79       4.763   7.799   7.775  0.00  0.00           N  
ATOM   1238  H  LARG X  79       9.207   1.531  11.291  0.00  0.00           H  
ATOM   1239  HA LARG X  79      10.029   3.654   9.674  0.00  0.00           H  
ATOM   1240  HB2LARG X  79       8.173   2.204   9.173  0.00  0.00           H  
ATOM   1241  HB3LARG X  79       7.227   2.804  10.534  0.00  0.00           H  
ATOM   1242  HG2LARG X  79       8.155   4.823   8.511  0.00  0.00           H  
ATOM   1243  HG3LARG X  79       6.985   3.638   7.960  0.00  0.00           H  
ATOM   1244  HD2LARG X  79       5.406   4.261   9.732  0.00  0.00           H  
ATOM   1245  HD3LARG X  79       6.579   5.421  10.394  0.00  0.00           H  
ATOM   1246  HE LARG X  79       6.244   5.967   7.631  0.00  0.00           H  
ATOM   1247 HH11LARG X  79       4.318   6.416  10.554  0.00  0.00           H  
ATOM   1248 HH12LARG X  79       3.590   7.855   9.873  0.00  0.00           H  
ATOM   1249 HH21LARG X  79       5.416   7.802   7.006  0.00  0.00           H  
ATOM   1250 HH22LARG X  79       4.202   8.619   7.965  0.00  0.00           H  
ATOM   1251  N  LALA X  80       8.773   4.822  12.475  0.00  0.00           N  
ATOM   1252  CA LALA X  80       8.808   6.007  13.340  0.00  0.00           C  
ATOM   1253  C  LALA X  80      10.187   6.276  13.980  0.00  0.00           C  
ATOM   1254  O  LALA X  80      10.506   7.419  14.306  0.00  0.00           O  
ATOM   1255  CB LALA X  80       7.737   5.845  14.417  0.00  0.00           C  
ATOM   1256  H  LALA X  80       8.459   3.940  12.859  0.00  0.00           H  
ATOM   1257  HA LALA X  80       8.562   6.885  12.745  0.00  0.00           H  
ATOM   1258  HB1LALA X  80       7.651   6.768  14.993  0.00  0.00           H  
ATOM   1259  HB2LALA X  80       6.772   5.618  13.964  0.00  0.00           H  
ATOM   1260  HB3LALA X  80       8.027   5.038  15.087  0.00  0.00           H  
ATOM   1261  N  LSER X  81      11.015   5.245  14.162  0.00  0.00           N  
ATOM   1262  CA LSER X  81      12.344   5.346  14.797  0.00  0.00           C  
ATOM   1263  C  LSER X  81      13.478   5.716  13.830  0.00  0.00           C  
ATOM   1264  O  LSER X  81      14.578   6.062  14.267  0.00  0.00           O  
ATOM   1265  CB LSER X  81      12.683   4.027  15.497  0.00  0.00           C  
ATOM   1266  OG LSER X  81      11.615   3.661  16.354  0.00  0.00           O  
ATOM   1267  H  LSER X  81      10.712   4.331  13.852  0.00  0.00           H  
ATOM   1268  HA LSER X  81      12.310   6.122  15.562  0.00  0.00           H  
ATOM   1269  HB2LSER X  81      12.844   3.243  14.755  0.00  0.00           H  
ATOM   1270  HB3LSER X  81      13.595   4.152  16.084  0.00  0.00           H  
ATOM   1271  HG LSER X  81      10.973   3.149  15.810  0.00  0.00           H  
ATOM   1272  N  LASP X  82      13.228   5.649  12.524  0.00  0.00           N  
ATOM   1273  CA LASP X  82      14.225   5.773  11.458  0.00  0.00           C  
ATOM   1274  C  LASP X  82      13.645   6.533  10.254  0.00  0.00           C  
ATOM   1275  O  LASP X  82      14.014   7.684  10.014  0.00  0.00           O  
ATOM   1276  CB LASP X  82      14.713   4.350  11.125  0.00  0.00           C  
ATOM   1277  CG LASP X  82      15.700   4.246   9.966  0.00  0.00           C  
ATOM   1278  OD1LASP X  82      15.325   4.563   8.820  0.00  0.00           O  
ATOM   1279  OD2LASP X  82      16.832   3.757  10.186  0.00  0.00           O1-
ATOM   1280  H  LASP X  82      12.338   5.243  12.264  0.00  0.00           H  
ATOM   1281  HA LASP X  82      15.081   6.349  11.813  0.00  0.00           H  
ATOM   1282  HB2LASP X  82      15.163   3.913  12.018  0.00  0.00           H  
ATOM   1283  HB3LASP X  82      13.850   3.740  10.866  0.00  0.00           H  
ATOM   1284  N  LLEU X  83      12.692   5.941   9.527  0.00  0.00           N  
ATOM   1285  CA LLEU X  83      12.296   6.460   8.215  0.00  0.00           C  
ATOM   1286  C  LLEU X  83      11.626   7.841   8.268  0.00  0.00           C  
ATOM   1287  O  LLEU X  83      11.948   8.685   7.438  0.00  0.00           O  
ATOM   1288  CB LLEU X  83      11.428   5.420   7.498  0.00  0.00           C  
ATOM   1289  CG LLEU X  83      11.008   5.820   6.070  0.00  0.00           C  
ATOM   1290  CD1LLEU X  83      12.170   5.952   5.092  0.00  0.00           C  
ATOM   1291  CD2LLEU X  83      10.041   4.771   5.533  0.00  0.00           C  
ATOM   1292  H  LLEU X  83      12.436   4.994   9.767  0.00  0.00           H  
ATOM   1293  HA LLEU X  83      13.214   6.583   7.638  0.00  0.00           H  
ATOM   1294  HB2LLEU X  83      11.978   4.483   7.456  0.00  0.00           H  
ATOM   1295  HB3LLEU X  83      10.528   5.261   8.091  0.00  0.00           H  
ATOM   1296  HG LLEU X  83      10.491   6.773   6.099  0.00  0.00           H  
ATOM   1297 HD11LLEU X  83      11.802   6.288   4.126  0.00  0.00           H  
ATOM   1298 HD12LLEU X  83      12.884   6.693   5.448  0.00  0.00           H  
ATOM   1299 HD13LLEU X  83      12.666   4.992   4.968  0.00  0.00           H  
ATOM   1300 HD21LLEU X  83       9.669   5.080   4.559  0.00  0.00           H  
ATOM   1301 HD22LLEU X  83      10.538   3.807   5.447  0.00  0.00           H  
ATOM   1302 HD23LLEU X  83       9.201   4.680   6.218  0.00  0.00           H  
ATOM   1303  N  LMET X  84      10.740   8.117   9.235  0.00  0.00           N  
ATOM   1304  CA LMET X  84      10.190   9.473   9.413  0.00  0.00           C  
ATOM   1305  C  LMET X  84      11.264  10.485   9.826  0.00  0.00           C  
ATOM   1306  O  LMET X  84      11.253  11.619   9.351  0.00  0.00           O  
ATOM   1307  CB LMET X  84       9.041   9.495  10.433  0.00  0.00           C  
ATOM   1308  CG LMET X  84       7.730   8.990   9.821  0.00  0.00           C  
ATOM   1309  SD LMET X  84       6.240   9.496  10.715  0.00  0.00           S  
ATOM   1310  CE LMET X  84       6.443   8.530  12.229  0.00  0.00           C  
ATOM   1311  H  LMET X  84      10.479   7.378   9.882  0.00  0.00           H  
ATOM   1312  HA LMET X  84       9.802   9.823   8.457  0.00  0.00           H  
ATOM   1313  HB2LMET X  84       9.302   8.907  11.313  0.00  0.00           H  
ATOM   1314  HB3LMET X  84       8.879  10.528  10.746  0.00  0.00           H  
ATOM   1315  HG2LMET X  84       7.640   9.401   8.816  0.00  0.00           H  
ATOM   1316  HG3LMET X  84       7.759   7.902   9.750  0.00  0.00           H  
ATOM   1317  HE1LMET X  84       5.622   8.745  12.912  0.00  0.00           H  
ATOM   1318  HE2LMET X  84       6.455   7.471  11.984  0.00  0.00           H  
ATOM   1319  HE3LMET X  84       7.381   8.790  12.713  0.00  0.00           H  
ATOM   1320  N  LTHR X  85      12.223  10.080  10.660  0.00  0.00           N  
ATOM   1321  CA LTHR X  85      13.352  10.927  11.086  0.00  0.00           C  
ATOM   1322  C  LTHR X  85      14.250  11.287   9.898  0.00  0.00           C  
ATOM   1323  O  LTHR X  85      14.820  12.381   9.844  0.00  0.00           O  
ATOM   1324  CB LTHR X  85      14.162  10.214  12.183  0.00  0.00           C  
ATOM   1325  CG2LTHR X  85      15.118  11.147  12.921  0.00  0.00           C  
ATOM   1326  OG1LTHR X  85      13.261   9.700  13.139  0.00  0.00           O  
ATOM   1327  H  LTHR X  85      12.205   9.129  11.003  0.00  0.00           H  
ATOM   1328  HA LTHR X  85      12.959  11.856  11.499  0.00  0.00           H  
ATOM   1329  HB LTHR X  85      14.730   9.390  11.753  0.00  0.00           H  
ATOM   1330  HG1LTHR X  85      13.783   9.316  13.872  0.00  0.00           H  
ATOM   1331 HG21LTHR X  85      15.631  10.600  13.713  0.00  0.00           H  
ATOM   1332 HG22LTHR X  85      15.865  11.538  12.233  0.00  0.00           H  
ATOM   1333 HG23LTHR X  85      14.565  11.979  13.360  0.00  0.00           H  
ATOM   1334  N  LARG X  86      14.341  10.401   8.899  0.00  0.00           N  
ATOM   1335  CA LARG X  86      15.018  10.648   7.618  0.00  0.00           C  
ATOM   1336  C  LARG X  86      14.186  11.443   6.615  0.00  0.00           C  
ATOM   1337  O  LARG X  86      14.741  12.324   5.962  0.00  0.00           O  
ATOM   1338  CB LARG X  86      15.477   9.308   7.025  0.00  0.00           C  
ATOM   1339  CG LARG X  86      16.599   8.723   7.892  0.00  0.00           C  
ATOM   1340  CD LARG X  86      17.301   7.528   7.256  0.00  0.00           C  
ATOM   1341  NE LARG X  86      16.409   6.377   7.098  0.00  0.00           N  
ATOM   1342  CZ LARG X  86      15.845   5.917   6.006  0.00  0.00           C  
ATOM   1343  NH1LARG X  86      15.970   6.462   4.838  0.00  0.00           N1+
ATOM   1344  NH2LARG X  86      15.119   4.855   6.083  0.00  0.00           N  
ATOM   1345  H  LARG X  86      13.925   9.486   9.053  0.00  0.00           H  
ATOM   1346  HA LARG X  86      15.903  11.259   7.784  0.00  0.00           H  
ATOM   1347  HB2LARG X  86      14.641   8.610   6.967  0.00  0.00           H  
ATOM   1348  HB3LARG X  86      15.861   9.478   6.019  0.00  0.00           H  
ATOM   1349  HG2LARG X  86      17.345   9.498   8.041  0.00  0.00           H  
ATOM   1350  HG3LARG X  86      16.212   8.430   8.867  0.00  0.00           H  
ATOM   1351  HD2LARG X  86      17.728   7.821   6.302  0.00  0.00           H  
ATOM   1352  HD3LARG X  86      18.120   7.237   7.909  0.00  0.00           H  
ATOM   1353  HE LARG X  86      16.192   5.835   7.932  0.00  0.00           H  
ATOM   1354 HH11LARG X  86      16.638   7.196   4.675  0.00  0.00           H  
ATOM   1355 HH12LARG X  86      15.426   6.079   4.063  0.00  0.00           H  
ATOM   1356 HH21LARG X  86      14.989   4.455   7.013  0.00  0.00           H  
ATOM   1357 HH22LARG X  86      14.794   4.430   5.213  0.00  0.00           H  
ATOM   1358  N  LLYS X  87      12.891  11.152   6.461  0.00  0.00           N  
ATOM   1359  CA LLYS X  87      12.064  11.646   5.344  0.00  0.00           C  
ATOM   1360  C  LLYS X  87      10.631  11.967   5.768  0.00  0.00           C  
ATOM   1361  O  LLYS X  87       9.935  11.101   6.303  0.00  0.00           O  
ATOM   1362  CB LLYS X  87      12.061  10.614   4.195  0.00  0.00           C  
ATOM   1363  CG LLYS X  87      13.475  10.363   3.646  0.00  0.00           C  
ATOM   1364  CD LLYS X  87      13.514   9.405   2.455  0.00  0.00           C  
ATOM   1365  CE LLYS X  87      14.982   9.217   2.056  0.00  0.00           C  
ATOM   1366  NZ LLYS X  87      15.133   8.147   1.051  0.00  0.00           N1+
ATOM   1367  H  LLYS X  87      12.507  10.406   7.032  0.00  0.00           H  
ATOM   1368  HA LLYS X  87      12.500  12.568   4.961  0.00  0.00           H  
ATOM   1369  HB2LLYS X  87      11.641   9.671   4.552  0.00  0.00           H  
ATOM   1370  HB3LLYS X  87      11.431  10.989   3.386  0.00  0.00           H  
ATOM   1371  HG2LLYS X  87      13.908  11.318   3.352  0.00  0.00           H  
ATOM   1372  HG3LLYS X  87      14.091   9.925   4.429  0.00  0.00           H  
ATOM   1373  HD2LLYS X  87      13.085   8.445   2.753  0.00  0.00           H  
ATOM   1374  HD3LLYS X  87      12.946   9.820   1.620  0.00  0.00           H  
ATOM   1375  HE2LLYS X  87      15.374  10.161   1.667  0.00  0.00           H  
ATOM   1376  HE3LLYS X  87      15.556   8.952   2.948  0.00  0.00           H  
ATOM   1377  HZ1LLYS X  87      16.108   7.989   0.821  0.00  0.00           H  
ATOM   1378  HZ2LLYS X  87      14.765   7.272   1.428  0.00  0.00           H  
ATOM   1379  HZ3LLYS X  87      14.681   8.382   0.174  0.00  0.00           H  
ATOM   1380  N  LSER X  88      10.155  13.167   5.432  0.00  0.00           N  
ATOM   1381  CA LSER X  88       8.720  13.485   5.437  0.00  0.00           C  
ATOM   1382  C  LSER X  88       7.996  12.574   4.447  0.00  0.00           C  
ATOM   1383  O  LSER X  88       8.265  12.625   3.248  0.00  0.00           O  
ATOM   1384  CB LSER X  88       8.466  14.938   5.033  0.00  0.00           C  
ATOM   1385  OG LSER X  88       8.981  15.826   6.005  0.00  0.00           O  
ATOM   1386  H  LSER X  88      10.788  13.830   4.998  0.00  0.00           H  
ATOM   1387  HA LSER X  88       8.314  13.326   6.436  0.00  0.00           H  
ATOM   1388  HB2LSER X  88       8.941  15.135   4.071  0.00  0.00           H  
ATOM   1389  HB3LSER X  88       7.391  15.105   4.933  0.00  0.00           H  
ATOM   1390  HG LSER X  88       9.088  16.685   5.552  0.00  0.00           H  
ATOM   1391  N  LHID X  89       7.122  11.713   4.962  0.00  0.00           N  
ATOM   1392  CA LHID X  89       6.321  10.764   4.194  0.00  0.00           C  
ATOM   1393  C  LHID X  89       5.154  10.251   5.056  0.00  0.00           C  
ATOM   1394  O  LHID X  89       5.184  10.359   6.286  0.00  0.00           O  
ATOM   1395  CB LHID X  89       7.205   9.594   3.726  0.00  0.00           C  
ATOM   1396  CG LHID X  89       7.506   8.596   4.812  0.00  0.00           C  
ATOM   1397  CD2LHID X  89       6.858   7.408   4.994  0.00  0.00           C  
ATOM   1398  ND1LHID X  89       8.321   8.785   5.902  0.00  0.00           N  
ATOM   1399  CE1LHID X  89       8.173   7.729   6.714  0.00  0.00           C  
ATOM   1400  NE2LHID X  89       7.275   6.865   6.212  0.00  0.00           N  
ATOM   1401  H  LHID X  89       6.928  11.756   5.952  0.00  0.00           H  
ATOM   1402  HA LHID X  89       5.913  11.277   3.323  0.00  0.00           H  
ATOM   1403  HB2LHID X  89       6.688   9.076   2.920  0.00  0.00           H  
ATOM   1404  HB3LHID X  89       8.143   9.969   3.317  0.00  0.00           H  
ATOM   1405  HD1LHID X  89       8.931   9.589   6.064  0.00  0.00           H  
ATOM   1406  HD2LHID X  89       6.103   7.006   4.340  0.00  0.00           H  
ATOM   1407  HE1LHID X  89       8.707   7.584   7.642  0.00  0.00           H  
ATOM   1408  N  LASP X  90       4.155   9.625   4.432  0.00  0.00           N  
ATOM   1409  CA LASP X  90       2.914   9.172   5.075  0.00  0.00           C  
ATOM   1410  C  LASP X  90       2.535   7.709   4.847  0.00  0.00           C  
ATOM   1411  O  LASP X  90       1.703   7.202   5.592  0.00  0.00           O  
ATOM   1412  CB LASP X  90       1.769  10.127   4.729  0.00  0.00           C  
ATOM   1413  CG LASP X  90       1.936  11.427   5.506  0.00  0.00           C  
ATOM   1414  OD1LASP X  90       1.915  11.379   6.758  0.00  0.00           O  
ATOM   1415  OD2LASP X  90       2.089  12.496   4.884  0.00  0.00           O1-
ATOM   1416  H  LASP X  90       4.222   9.534   3.423  0.00  0.00           H  
ATOM   1417  HA LASP X  90       3.045   9.225   6.152  0.00  0.00           H  
ATOM   1418  HB2LASP X  90       1.745  10.314   3.654  0.00  0.00           H  
ATOM   1419  HB3LASP X  90       0.818   9.679   5.018  0.00  0.00           H  
ATOM   1420  N  LASN X  91       3.175   6.982   3.931  0.00  0.00           N  
ATOM   1421  CA LASN X  91       3.165   5.518   4.002  0.00  0.00           C  
ATOM   1422  C  LASN X  91       4.515   4.925   3.593  0.00  0.00           C  
ATOM   1423  O  LASN X  91       5.187   5.469   2.717  0.00  0.00           O  
ATOM   1424  CB LASN X  91       1.980   4.937   3.211  0.00  0.00           C  
ATOM   1425  CG LASN X  91       1.671   3.520   3.658  0.00  0.00           C  
ATOM   1426  ND2LASN X  91       0.655   3.323   4.461  0.00  0.00           N  
ATOM   1427  OD1LASN X  91       2.363   2.581   3.308  0.00  0.00           O  
ATOM   1428  H  LASN X  91       3.828   7.432   3.299  0.00  0.00           H  
ATOM   1429  HA LASN X  91       3.019   5.245   5.044  0.00  0.00           H  
ATOM   1430  HB2LASN X  91       1.095   5.548   3.377  0.00  0.00           H  
ATOM   1431  HB3LASN X  91       2.210   4.932   2.147  0.00  0.00           H  
ATOM   1432 HD21LASN X  91       0.495   2.389   4.807  0.00  0.00           H  
ATOM   1433 HD22LASN X  91       0.082   4.085   4.790  0.00  0.00           H  
ATOM   1434  N  LALA X  92       4.910   3.821   4.221  0.00  0.00           N  
ATOM   1435  CA LALA X  92       6.051   3.017   3.802  0.00  0.00           C  
ATOM   1436  C  LALA X  92       5.584   1.604   3.436  0.00  0.00           C  
ATOM   1437  O  LALA X  92       5.015   0.915   4.281  0.00  0.00           O  
ATOM   1438  CB LALA X  92       7.102   3.018   4.913  0.00  0.00           C  
ATOM   1439  H  LALA X  92       4.294   3.422   4.917  0.00  0.00           H  
ATOM   1440  HA LALA X  92       6.507   3.467   2.925  0.00  0.00           H  
ATOM   1441  HB1LALA X  92       8.020   2.556   4.550  0.00  0.00           H  
ATOM   1442  HB2LALA X  92       7.304   4.047   5.208  0.00  0.00           H  
ATOM   1443  HB3LALA X  92       6.741   2.458   5.774  0.00  0.00           H  
ATOM   1444  N  LLEU X  93       5.844   1.160   2.204  0.00  0.00           N  
ATOM   1445  CA LLEU X  93       5.552  -0.209   1.768  0.00  0.00           C  
ATOM   1446  C  LLEU X  93       6.831  -1.031   1.610  0.00  0.00           C  
ATOM   1447  O  LLEU X  93       7.711  -0.663   0.833  0.00  0.00           O  
ATOM   1448  CB LLEU X  93       4.738  -0.215   0.465  0.00  0.00           C  
ATOM   1449  CG LLEU X  93       3.306   0.330   0.585  0.00  0.00           C  
ATOM   1450  CD1LLEU X  93       2.650   0.246  -0.789  0.00  0.00           C  
ATOM   1451  CD2LLEU X  93       2.443  -0.472   1.557  0.00  0.00           C  
ATOM   1452  H  LLEU X  93       6.320   1.784   1.559  0.00  0.00           H  
ATOM   1453  HA LLEU X  93       4.951  -0.701   2.526  0.00  0.00           H  
ATOM   1454  HB2LLEU X  93       5.279   0.365  -0.282  0.00  0.00           H  
ATOM   1455  HB3LLEU X  93       4.680  -1.245   0.111  0.00  0.00           H  
ATOM   1456  HG LLEU X  93       3.326   1.370   0.905  0.00  0.00           H  
ATOM   1457 HD11LLEU X  93       1.647   0.656  -0.729  0.00  0.00           H  
ATOM   1458 HD12LLEU X  93       3.228   0.820  -1.512  0.00  0.00           H  
ATOM   1459 HD13LLEU X  93       2.585  -0.795  -1.102  0.00  0.00           H  
ATOM   1460 HD21LLEU X  93       1.405  -0.144   1.498  0.00  0.00           H  
ATOM   1461 HD22LLEU X  93       2.504  -1.538   1.341  0.00  0.00           H  
ATOM   1462 HD23LLEU X  93       2.787  -0.271   2.568  0.00  0.00           H  
ATOM   1463  N  LLEU X  94       6.906  -2.168   2.300  0.00  0.00           N  
ATOM   1464  CA LLEU X  94       7.956  -3.166   2.109  0.00  0.00           C  
ATOM   1465  C  LLEU X  94       7.650  -3.999   0.853  0.00  0.00           C  
ATOM   1466  O  LLEU X  94       6.775  -4.865   0.884  0.00  0.00           O  
ATOM   1467  CB LLEU X  94       8.055  -4.030   3.382  0.00  0.00           C  
ATOM   1468  CG LLEU X  94       9.327  -4.891   3.456  0.00  0.00           C  
ATOM   1469  CD1LLEU X  94      10.558  -4.030   3.747  0.00  0.00           C  
ATOM   1470  CD2LLEU X  94       9.194  -5.920   4.578  0.00  0.00           C  
ATOM   1471  H  LLEU X  94       6.150  -2.390   2.941  0.00  0.00           H  
ATOM   1472  HA LLEU X  94       8.902  -2.647   1.967  0.00  0.00           H  
ATOM   1473  HB2LLEU X  94       8.020  -3.391   4.263  0.00  0.00           H  
ATOM   1474  HB3LLEU X  94       7.186  -4.684   3.418  0.00  0.00           H  
ATOM   1475  HG LLEU X  94       9.467  -5.423   2.515  0.00  0.00           H  
ATOM   1476 HD11LLEU X  94      11.420  -4.660   3.954  0.00  0.00           H  
ATOM   1477 HD12LLEU X  94      10.787  -3.412   2.881  0.00  0.00           H  
ATOM   1478 HD13LLEU X  94      10.379  -3.393   4.613  0.00  0.00           H  
ATOM   1479 HD21LLEU X  94      10.088  -6.542   4.613  0.00  0.00           H  
ATOM   1480 HD22LLEU X  94       9.067  -5.411   5.534  0.00  0.00           H  
ATOM   1481 HD23LLEU X  94       8.333  -6.560   4.389  0.00  0.00           H  
ATOM   1482  N  LPHE X  95       8.330  -3.721  -0.260  0.00  0.00           N  
ATOM   1483  CA LPHE X  95       8.258  -4.535  -1.480  0.00  0.00           C  
ATOM   1484  C  LPHE X  95       9.303  -5.647  -1.391  0.00  0.00           C  
ATOM   1485  O  LPHE X  95      10.495  -5.367  -1.246  0.00  0.00           O  
ATOM   1486  CB LPHE X  95       8.496  -3.680  -2.735  0.00  0.00           C  
ATOM   1487  CG LPHE X  95       7.292  -2.944  -3.303  0.00  0.00           C  
ATOM   1488  CD1LPHE X  95       6.285  -2.406  -2.476  0.00  0.00           C  
ATOM   1489  CD2LPHE X  95       7.189  -2.791  -4.700  0.00  0.00           C  
ATOM   1490  CE1LPHE X  95       5.181  -1.746  -3.043  0.00  0.00           C  
ATOM   1491  CE2LPHE X  95       6.095  -2.113  -5.264  0.00  0.00           C  
ATOM   1492  CZ LPHE X  95       5.085  -1.601  -4.436  0.00  0.00           C  
ATOM   1493  H  LPHE X  95       9.076  -3.034  -0.192  0.00  0.00           H  
ATOM   1494  HA LPHE X  95       7.274  -4.997  -1.563  0.00  0.00           H  
ATOM   1495  HB2LPHE X  95       9.297  -2.965  -2.540  0.00  0.00           H  
ATOM   1496  HB3LPHE X  95       8.852  -4.351  -3.516  0.00  0.00           H  
ATOM   1497  HD1LPHE X  95       6.349  -2.494  -1.402  0.00  0.00           H  
ATOM   1498  HD2LPHE X  95       7.961  -3.185  -5.343  0.00  0.00           H  
ATOM   1499  HE1LPHE X  95       4.413  -1.337  -2.407  0.00  0.00           H  
ATOM   1500  HE2LPHE X  95       6.035  -1.971  -6.331  0.00  0.00           H  
ATOM   1501  HZ LPHE X  95       4.247  -1.077  -4.869  0.00  0.00           H  
ATOM   1502  N  LTHR X  96       8.866  -6.905  -1.475  0.00  0.00           N  
ATOM   1503  CA LTHR X  96       9.702  -8.031  -1.043  0.00  0.00           C  
ATOM   1504  C  LTHR X  96       9.452  -9.352  -1.774  0.00  0.00           C  
ATOM   1505  O  LTHR X  96       8.317  -9.721  -2.060  0.00  0.00           O  
ATOM   1506  CB LTHR X  96       9.548  -8.202   0.475  0.00  0.00           C  
ATOM   1507  CG2LTHR X  96       8.127  -8.488   0.951  0.00  0.00           C  
ATOM   1508  OG1LTHR X  96      10.342  -9.272   0.902  0.00  0.00           O  
ATOM   1509  H  LTHR X  96       7.867  -7.071  -1.573  0.00  0.00           H  
ATOM   1510  HA LTHR X  96      10.742  -7.768  -1.228  0.00  0.00           H  
ATOM   1511  HB LTHR X  96       9.895  -7.294   0.968  0.00  0.00           H  
ATOM   1512  HG1LTHR X  96      11.264  -8.946   0.838  0.00  0.00           H  
ATOM   1513 HG21LTHR X  96       8.135  -8.563   2.036  0.00  0.00           H  
ATOM   1514 HG22LTHR X  96       7.460  -7.675   0.668  0.00  0.00           H  
ATOM   1515 HG23LTHR X  96       7.768  -9.424   0.523  0.00  0.00           H  
ATOM   1516  N  LASP X  97      10.527 -10.104  -2.026  0.00  0.00           N  
ATOM   1517  CA LASP X  97      10.481 -11.513  -2.449  0.00  0.00           C  
ATOM   1518  C  LASP X  97      10.304 -12.495  -1.265  0.00  0.00           C  
ATOM   1519  O  LASP X  97      10.385 -13.713  -1.464  0.00  0.00           O  
ATOM   1520  CB LASP X  97      11.759 -11.876  -3.232  0.00  0.00           C  
ATOM   1521  CG LASP X  97      11.933 -11.240  -4.611  0.00  0.00           C  
ATOM   1522  OD1LASP X  97      10.979 -10.670  -5.182  0.00  0.00           O  
ATOM   1523  OD2LASP X  97      13.041 -11.401  -5.173  0.00  0.00           O1-
ATOM   1524  H  LASP X  97      11.423  -9.719  -1.768  0.00  0.00           H  
ATOM   1525  HA LASP X  97       9.626 -11.653  -3.113  0.00  0.00           H  
ATOM   1526  HB2LASP X  97      12.617 -11.625  -2.616  0.00  0.00           H  
ATOM   1527  HB3LASP X  97      11.789 -12.953  -3.390  0.00  0.00           H  
ATOM   1528  N  LMET X  98      10.131 -12.014  -0.026  0.00  0.00           N  
ATOM   1529  CA LMET X  98       9.968 -12.851   1.167  0.00  0.00           C  
ATOM   1530  C  LMET X  98       8.714 -13.720   1.059  0.00  0.00           C  
ATOM   1531  O  LMET X  98       7.600 -13.208   0.982  0.00  0.00           O  
ATOM   1532  CB LMET X  98       9.928 -11.993   2.447  0.00  0.00           C  
ATOM   1533  CG LMET X  98       9.634 -12.809   3.718  0.00  0.00           C  
ATOM   1534  SD LMET X  98      10.706 -14.249   4.014  0.00  0.00           S  
ATOM   1535  CE LMET X  98      12.277 -13.446   4.435  0.00  0.00           C  
ATOM   1536  H  LMET X  98      10.064 -11.010   0.105  0.00  0.00           H  
ATOM   1537  HA LMET X  98      10.836 -13.501   1.249  0.00  0.00           H  
ATOM   1538  HB2LMET X  98      10.880 -11.479   2.569  0.00  0.00           H  
ATOM   1539  HB3LMET X  98       9.147 -11.238   2.345  0.00  0.00           H  
ATOM   1540  HG2LMET X  98       9.697 -12.145   4.580  0.00  0.00           H  
ATOM   1541  HG3LMET X  98       8.603 -13.163   3.668  0.00  0.00           H  
ATOM   1542  HE1LMET X  98      13.058 -14.202   4.526  0.00  0.00           H  
ATOM   1543  HE2LMET X  98      12.558 -12.735   3.660  0.00  0.00           H  
ATOM   1544  HE3LMET X  98      12.179 -12.926   5.387  0.00  0.00           H  
ATOM   1545  N  LARG X  99       8.893 -15.043   1.117  0.00  0.00           N  
ATOM   1546  CA LARG X  99       7.794 -15.987   1.329  0.00  0.00           C  
ATOM   1547  C  LARG X  99       7.250 -15.799   2.743  0.00  0.00           C  
ATOM   1548  O  LARG X  99       7.844 -16.298   3.698  0.00  0.00           O  
ATOM   1549  CB LARG X  99       8.296 -17.422   1.062  0.00  0.00           C  
ATOM   1550  CG LARG X  99       7.389 -18.558   1.568  0.00  0.00           C  
ATOM   1551  CD LARG X  99       5.943 -18.477   1.070  0.00  0.00           C  
ATOM   1552  NE LARG X  99       5.074 -19.348   1.875  0.00  0.00           N  
ATOM   1553  CZ LARG X  99       3.804 -19.610   1.642  0.00  0.00           C  
ATOM   1554  NH1LARG X  99       3.101 -20.346   2.449  0.00  0.00           N1+
ATOM   1555  NH2LARG X  99       3.179 -19.173   0.589  0.00  0.00           N  
ATOM   1556  H  LARG X  99       9.842 -15.389   1.167  0.00  0.00           H  
ATOM   1557  HA LARG X  99       6.989 -15.754   0.631  0.00  0.00           H  
ATOM   1558  HB2LARG X  99       8.432 -17.544  -0.011  0.00  0.00           H  
ATOM   1559  HB3LARG X  99       9.268 -17.546   1.541  0.00  0.00           H  
ATOM   1560  HG2LARG X  99       7.814 -19.512   1.252  0.00  0.00           H  
ATOM   1561  HG3LARG X  99       7.390 -18.553   2.658  0.00  0.00           H  
ATOM   1562  HD2LARG X  99       5.574 -17.454   1.153  0.00  0.00           H  
ATOM   1563  HD3LARG X  99       5.915 -18.777   0.020  0.00  0.00           H  
ATOM   1564  HE LARG X  99       5.485 -19.762   2.706  0.00  0.00           H  
ATOM   1565 HH11LARG X  99       3.510 -20.708   3.305  0.00  0.00           H  
ATOM   1566 HH12LARG X  99       2.174 -20.621   2.148  0.00  0.00           H  
ATOM   1567 HH21LARG X  99       3.667 -18.595  -0.075  0.00  0.00           H  
ATOM   1568 HH22LARG X  99       2.245 -19.513   0.413  0.00  0.00           H  
ATOM   1569  N  LPHE X 100       6.121 -15.113   2.882  0.00  0.00           N  
ATOM   1570  CA LPHE X 100       5.338 -15.139   4.117  0.00  0.00           C  
ATOM   1571  C  LPHE X 100       4.398 -16.348   4.137  0.00  0.00           C  
ATOM   1572  O  LPHE X 100       3.855 -16.750   3.105  0.00  0.00           O  
ATOM   1573  CB LPHE X 100       4.577 -13.831   4.315  0.00  0.00           C  
ATOM   1574  CG LPHE X 100       5.439 -12.589   4.290  0.00  0.00           C  
ATOM   1575  CD1LPHE X 100       6.222 -12.242   5.407  0.00  0.00           C  
ATOM   1576  CD2LPHE X 100       5.469 -11.787   3.136  0.00  0.00           C  
ATOM   1577  CE1LPHE X 100       7.047 -11.104   5.362  0.00  0.00           C  
ATOM   1578  CE2LPHE X 100       6.285 -10.647   3.097  0.00  0.00           C  
ATOM   1579  CZ LPHE X 100       7.082 -10.308   4.206  0.00  0.00           C  
ATOM   1580  H  LPHE X 100       5.730 -14.651   2.071  0.00  0.00           H  
ATOM   1581  HA LPHE X 100       6.017 -15.240   4.958  0.00  0.00           H  
ATOM   1582  HB2LPHE X 100       3.821 -13.752   3.536  0.00  0.00           H  
ATOM   1583  HB3LPHE X 100       4.070 -13.875   5.278  0.00  0.00           H  
ATOM   1584  HD1LPHE X 100       6.198 -12.851   6.297  0.00  0.00           H  
ATOM   1585  HD2LPHE X 100       4.871 -12.055   2.275  0.00  0.00           H  
ATOM   1586  HE1LPHE X 100       7.665 -10.852   6.209  0.00  0.00           H  
ATOM   1587  HE2LPHE X 100       6.298 -10.043   2.205  0.00  0.00           H  
ATOM   1588  HZ LPHE X 100       7.722  -9.438   4.170  0.00  0.00           H  
ATOM   1589  N  LASP X 101       4.211 -16.956   5.311  0.00  0.00           N  
ATOM   1590  CA LASP X 101       3.263 -18.063   5.454  0.00  0.00           C  
ATOM   1591  C  LASP X 101       1.808 -17.569   5.606  0.00  0.00           C  
ATOM   1592  O  LASP X 101       1.510 -16.412   5.305  0.00  0.00           O  
ATOM   1593  CB LASP X 101       3.733 -19.060   6.522  0.00  0.00           C  
ATOM   1594  CG LASP X 101       3.275 -20.462   6.117  0.00  0.00           C  
ATOM   1595  OD1LASP X 101       2.270 -20.952   6.684  0.00  0.00           O  
ATOM   1596  OD2LASP X 101       3.807 -21.009   5.120  0.00  0.00           O1-
ATOM   1597  H  LASP X 101       4.621 -16.543   6.143  0.00  0.00           H  
ATOM   1598  HA LASP X 101       3.281 -18.606   4.510  0.00  0.00           H  
ATOM   1599  HB2LASP X 101       4.823 -19.059   6.573  0.00  0.00           H  
ATOM   1600  HB3LASP X 101       3.335 -18.783   7.499  0.00  0.00           H  
ATOM   1601  N  LLEU X 102       0.863 -18.465   5.923  0.00  0.00           N  
ATOM   1602  CA LLEU X 102      -0.583 -18.259   5.690  0.00  0.00           C  
ATOM   1603  C  LLEU X 102      -0.899 -17.912   4.217  0.00  0.00           C  
ATOM   1604  O  LLEU X 102      -1.940 -17.333   3.906  0.00  0.00           O  
ATOM   1605  CB LLEU X 102      -1.168 -17.239   6.693  0.00  0.00           C  
ATOM   1606  CG LLEU X 102      -1.037 -17.654   8.164  0.00  0.00           C  
ATOM   1607  CD1LLEU X 102      -1.251 -16.449   9.073  0.00  0.00           C  
ATOM   1608  CD2LLEU X 102      -2.073 -18.714   8.531  0.00  0.00           C  
ATOM   1609  H  LLEU X 102       1.160 -19.385   6.225  0.00  0.00           H  
ATOM   1610  HA LLEU X 102      -1.077 -19.212   5.873  0.00  0.00           H  
ATOM   1611  HB2LLEU X 102      -0.665 -16.284   6.557  0.00  0.00           H  
ATOM   1612  HB3LLEU X 102      -2.223 -17.083   6.476  0.00  0.00           H  
ATOM   1613  HG LLEU X 102      -0.039 -18.046   8.356  0.00  0.00           H  
ATOM   1614 HD11LLEU X 102      -1.129 -16.762  10.108  0.00  0.00           H  
ATOM   1615 HD12LLEU X 102      -0.510 -15.680   8.852  0.00  0.00           H  
ATOM   1616 HD13LLEU X 102      -2.252 -16.040   8.934  0.00  0.00           H  
ATOM   1617 HD21LLEU X 102      -1.902 -19.038   9.555  0.00  0.00           H  
ATOM   1618 HD22LLEU X 102      -3.080 -18.303   8.448  0.00  0.00           H  
ATOM   1619 HD23LLEU X 102      -1.990 -19.574   7.871  0.00  0.00           H  
ATOM   1620  N  LASN X 103       0.035 -18.231   3.309  0.00  0.00           N  
ATOM   1621  CA LASN X 103       0.054 -17.788   1.917  0.00  0.00           C  
ATOM   1622  C  LASN X 103      -0.182 -16.276   1.773  0.00  0.00           C  
ATOM   1623  O  LASN X 103      -0.909 -15.858   0.874  0.00  0.00           O  
ATOM   1624  CB LASN X 103      -0.900 -18.660   1.080  0.00  0.00           C  
ATOM   1625  CG LASN X 103      -0.503 -20.115   1.063  0.00  0.00           C  
ATOM   1626  ND2LASN X 103      -1.454 -21.014   1.122  0.00  0.00           N  
ATOM   1627  OD1LASN X 103       0.669 -20.460   1.030  0.00  0.00           O  
ATOM   1628  H  LASN X 103       0.855 -18.699   3.656  0.00  0.00           H  
ATOM   1629  HA LASN X 103       1.065 -17.938   1.543  0.00  0.00           H  
ATOM   1630  HB2LASN X 103      -1.902 -18.575   1.494  0.00  0.00           H  
ATOM   1631  HB3LASN X 103      -0.919 -18.309   0.049  0.00  0.00           H  
ATOM   1632 HD21LASN X 103      -1.201 -21.970   0.894  0.00  0.00           H  
ATOM   1633 HD22LASN X 103      -2.429 -20.726   1.106  0.00  0.00           H  
ATOM   1634  N  LTHR X 104       0.392 -15.469   2.672  0.00  0.00           N  
ATOM   1635  CA LTHR X 104       0.186 -14.018   2.654  0.00  0.00           C  
ATOM   1636  C  LTHR X 104       0.995 -13.341   1.547  0.00  0.00           C  
ATOM   1637  O  LTHR X 104       2.207 -13.163   1.628  0.00  0.00           O  
ATOM   1638  CB LTHR X 104       0.371 -13.345   4.024  0.00  0.00           C  
ATOM   1639  CG2LTHR X 104      -0.839 -13.595   4.916  0.00  0.00           C  
ATOM   1640  OG1LTHR X 104       1.498 -13.781   4.737  0.00  0.00           O  
ATOM   1641  H  LTHR X 104       0.998 -15.860   3.383  0.00  0.00           H  
ATOM   1642  HA LTHR X 104      -0.860 -13.871   2.413  0.00  0.00           H  
ATOM   1643  HB LTHR X 104       0.456 -12.268   3.873  0.00  0.00           H  
ATOM   1644  HG1LTHR X 104       1.403 -14.727   4.943  0.00  0.00           H  
ATOM   1645 HG21LTHR X 104      -0.651 -13.181   5.907  0.00  0.00           H  
ATOM   1646 HG22LTHR X 104      -1.702 -13.097   4.478  0.00  0.00           H  
ATOM   1647 HG23LTHR X 104      -1.039 -14.662   4.990  0.00  0.00           H  
ATOM   1648  N  LLEU X 105       0.291 -12.918   0.497  0.00  0.00           N  
ATOM   1649  CA LLEU X 105       0.808 -12.087  -0.594  0.00  0.00           C  
ATOM   1650  C  LLEU X 105       0.999 -10.617  -0.151  0.00  0.00           C  
ATOM   1651  O  LLEU X 105       1.487  -9.784  -0.912  0.00  0.00           O  
ATOM   1652  CB LLEU X 105      -0.134 -12.218  -1.811  0.00  0.00           C  
ATOM   1653  CG LLEU X 105       0.064 -13.489  -2.662  0.00  0.00           C  
ATOM   1654  CD1LLEU X 105      -0.254 -14.800  -1.950  0.00  0.00           C  
ATOM   1655  CD2LLEU X 105      -0.842 -13.431  -3.893  0.00  0.00           C  
ATOM   1656  H  LLEU X 105      -0.714 -13.079   0.532  0.00  0.00           H  
ATOM   1657  HA LLEU X 105       1.794 -12.458  -0.873  0.00  0.00           H  
ATOM   1658  HB2LLEU X 105      -1.171 -12.166  -1.477  0.00  0.00           H  
ATOM   1659  HB3LLEU X 105       0.047 -11.365  -2.464  0.00  0.00           H  
ATOM   1660  HG LLEU X 105       1.095 -13.528  -2.997  0.00  0.00           H  
ATOM   1661 HD11LLEU X 105      -0.214 -15.635  -2.648  0.00  0.00           H  
ATOM   1662 HD12LLEU X 105       0.493 -14.978  -1.178  0.00  0.00           H  
ATOM   1663 HD13LLEU X 105      -1.239 -14.742  -1.491  0.00  0.00           H  
ATOM   1664 HD21LLEU X 105      -0.688 -14.319  -4.505  0.00  0.00           H  
ATOM   1665 HD22LLEU X 105      -1.884 -13.386  -3.576  0.00  0.00           H  
ATOM   1666 HD23LLEU X 105      -0.595 -12.554  -4.481  0.00  0.00           H  
ATOM   1667  N  LGLY X 106       0.611 -10.281   1.079  0.00  0.00           N  
ATOM   1668  CA LGLY X 106       0.794  -8.978   1.708  0.00  0.00           C  
ATOM   1669  C  LGLY X 106       0.072  -8.897   3.054  0.00  0.00           C  
ATOM   1670  O  LGLY X 106      -0.788  -9.726   3.364  0.00  0.00           O  
ATOM   1671  H  LGLY X 106       0.160 -10.995   1.634  0.00  0.00           H  
ATOM   1672  HA2LGLY X 106       1.858  -8.805   1.869  0.00  0.00           H  
ATOM   1673  HA3LGLY X 106       0.411  -8.191   1.058  0.00  0.00           H  
ATOM   1674  N  LILE X 107       0.423  -7.890   3.851  0.00  0.00           N  
ATOM   1675  CA LILE X 107      -0.194  -7.610   5.154  0.00  0.00           C  
ATOM   1676  C  LILE X 107      -0.028  -6.124   5.503  0.00  0.00           C  
ATOM   1677  O  LILE X 107       0.975  -5.501   5.145  0.00  0.00           O  
ATOM   1678  CB LILE X 107       0.396  -8.542   6.253  0.00  0.00           C  
ATOM   1679  CG1LILE X 107      -0.525  -8.586   7.494  0.00  0.00           C  
ATOM   1680  CG2LILE X 107       1.844  -8.157   6.610  0.00  0.00           C  
ATOM   1681  CD1LILE X 107      -0.046  -9.446   8.665  0.00  0.00           C  
ATOM   1682  H  LILE X 107       1.109  -7.225   3.512  0.00  0.00           H  
ATOM   1683  HA LILE X 107      -1.263  -7.815   5.071  0.00  0.00           H  
ATOM   1684  HB LILE X 107       0.421  -9.558   5.855  0.00  0.00           H  
ATOM   1685 HG12LILE X 107      -0.705  -7.583   7.872  0.00  0.00           H  
ATOM   1686 HG13LILE X 107      -1.471  -9.012   7.175  0.00  0.00           H  
ATOM   1687 HG21LILE X 107       2.248  -8.820   7.368  0.00  0.00           H  
ATOM   1688 HG22LILE X 107       2.469  -8.258   5.726  0.00  0.00           H  
ATOM   1689 HG23LILE X 107       1.901  -7.138   6.987  0.00  0.00           H  
ATOM   1690 HD11LILE X 107      -0.838  -9.496   9.411  0.00  0.00           H  
ATOM   1691 HD12LILE X 107       0.168 -10.455   8.320  0.00  0.00           H  
ATOM   1692 HD13LILE X 107       0.836  -9.005   9.125  0.00  0.00           H  
ATOM   1693  N  LTHR X 108      -0.967  -5.564   6.260  0.00  0.00           N  
ATOM   1694  CA LTHR X 108      -0.739  -4.360   7.063  0.00  0.00           C  
ATOM   1695  C  LTHR X 108      -1.702  -4.293   8.248  0.00  0.00           C  
ATOM   1696  O  LTHR X 108      -2.552  -5.169   8.427  0.00  0.00           O  
ATOM   1697  CB LTHR X 108      -0.748  -3.072   6.222  0.00  0.00           C  
ATOM   1698  CG2LTHR X 108      -2.125  -2.617   5.775  0.00  0.00           C  
ATOM   1699  OG1LTHR X 108      -0.193  -2.037   7.004  0.00  0.00           O  
ATOM   1700  H  LTHR X 108      -1.817  -6.087   6.437  0.00  0.00           H  
ATOM   1701  HA LTHR X 108       0.259  -4.436   7.481  0.00  0.00           H  
ATOM   1702  HB LTHR X 108      -0.130  -3.213   5.338  0.00  0.00           H  
ATOM   1703  HG1LTHR X 108       0.022  -1.279   6.424  0.00  0.00           H  
ATOM   1704 HG21LTHR X 108      -2.008  -1.690   5.221  0.00  0.00           H  
ATOM   1705 HG22LTHR X 108      -2.550  -3.370   5.113  0.00  0.00           H  
ATOM   1706 HG23LTHR X 108      -2.790  -2.449   6.619  0.00  0.00           H  
ATOM   1707  N  LPHE X 109      -1.538  -3.265   9.076  0.00  0.00           N  
ATOM   1708  CA LPHE X 109      -2.447  -2.883  10.141  0.00  0.00           C  
ATOM   1709  C  LPHE X 109      -3.753  -2.319   9.583  0.00  0.00           C  
ATOM   1710  O  LPHE X 109      -3.752  -1.291   8.895  0.00  0.00           O  
ATOM   1711  CB LPHE X 109      -1.769  -1.817  11.006  0.00  0.00           C  
ATOM   1712  CG LPHE X 109      -0.561  -2.314  11.767  0.00  0.00           C  
ATOM   1713  CD1LPHE X 109      -0.733  -3.278  12.776  0.00  0.00           C  
ATOM   1714  CD2LPHE X 109       0.722  -1.806  11.488  0.00  0.00           C  
ATOM   1715  CE1LPHE X 109       0.371  -3.722  13.518  0.00  0.00           C  
ATOM   1716  CE2LPHE X 109       1.824  -2.230  12.251  0.00  0.00           C  
ATOM   1717  CZ LPHE X 109       1.643  -3.181  13.271  0.00  0.00           C  
ATOM   1718  H  LPHE X 109      -0.836  -2.588   8.800  0.00  0.00           H  
ATOM   1719  HA LPHE X 109      -2.673  -3.754  10.756  0.00  0.00           H  
ATOM   1720  HB2LPHE X 109      -1.479  -0.975  10.376  0.00  0.00           H  
ATOM   1721  HB3LPHE X 109      -2.496  -1.446  11.726  0.00  0.00           H  
ATOM   1722  HD1LPHE X 109      -1.717  -3.667  12.995  0.00  0.00           H  
ATOM   1723  HD2LPHE X 109       0.862  -1.080  10.699  0.00  0.00           H  
ATOM   1724  HE1LPHE X 109       0.242  -4.459  14.297  0.00  0.00           H  
ATOM   1725  HE2LPHE X 109       2.812  -1.834  12.053  0.00  0.00           H  
ATOM   1726  HZ LPHE X 109       2.479  -3.499  13.873  0.00  0.00           H  
ATOM   1727  N  LLEU X 110      -4.870  -2.942   9.958  0.00  0.00           N  
ATOM   1728  CA LLEU X 110      -6.196  -2.389   9.720  0.00  0.00           C  
ATOM   1729  C  LLEU X 110      -6.340  -1.025  10.415  0.00  0.00           C  
ATOM   1730  O  LLEU X 110      -6.130  -0.896  11.625  0.00  0.00           O  
ATOM   1731  CB LLEU X 110      -7.259  -3.402  10.177  0.00  0.00           C  
ATOM   1732  CG LLEU X 110      -8.714  -2.944   9.975  0.00  0.00           C  
ATOM   1733  CD1LLEU X 110      -9.063  -2.625   8.519  0.00  0.00           C  
ATOM   1734  CD2LLEU X 110      -9.654  -4.053  10.444  0.00  0.00           C  
ATOM   1735  H  LLEU X 110      -4.796  -3.833  10.434  0.00  0.00           H  
ATOM   1736  HA LLEU X 110      -6.297  -2.252   8.645  0.00  0.00           H  
ATOM   1737  HB2LLEU X 110      -7.109  -4.333   9.637  0.00  0.00           H  
ATOM   1738  HB3LLEU X 110      -7.107  -3.609  11.237  0.00  0.00           H  
ATOM   1739  HG LLEU X 110      -8.894  -2.053  10.574  0.00  0.00           H  
ATOM   1740 HD11LLEU X 110     -10.092  -2.277   8.467  0.00  0.00           H  
ATOM   1741 HD12LLEU X 110      -8.427  -1.832   8.138  0.00  0.00           H  
ATOM   1742 HD13LLEU X 110      -8.946  -3.506   7.893  0.00  0.00           H  
ATOM   1743 HD21LLEU X 110     -10.683  -3.700  10.412  0.00  0.00           H  
ATOM   1744 HD22LLEU X 110      -9.546  -4.931   9.807  0.00  0.00           H  
ATOM   1745 HD23LLEU X 110      -9.414  -4.323  11.473  0.00  0.00           H  
ATOM   1746  N  LALA X 111      -6.721  -0.004   9.651  0.00  0.00           N  
ATOM   1747  CA LALA X 111      -6.863   1.378  10.101  0.00  0.00           C  
ATOM   1748  C  LALA X 111      -5.569   1.918  10.764  0.00  0.00           C  
ATOM   1749  O  LALA X 111      -5.580   2.414  11.894  0.00  0.00           O  
ATOM   1750  CB LALA X 111      -8.152   1.501  10.927  0.00  0.00           C  
ATOM   1751  H  LALA X 111      -6.816  -0.186   8.658  0.00  0.00           H  
ATOM   1752  HA LALA X 111      -7.016   1.984   9.210  0.00  0.00           H  
ATOM   1753  HB1LALA X 111      -8.413   2.551  11.022  0.00  0.00           H  
ATOM   1754  HB2LALA X 111      -8.974   0.991  10.426  0.00  0.00           H  
ATOM   1755  HB3LALA X 111      -8.014   1.064  11.916  0.00  0.00           H  
ATOM   1756  N  LGLY X 112      -4.432   1.750  10.080  0.00  0.00           N  
ATOM   1757  CA LGLY X 112      -3.119   2.276  10.480  0.00  0.00           C  
ATOM   1758  C  LGLY X 112      -2.693   3.577   9.781  0.00  0.00           C  
ATOM   1759  O  LGLY X 112      -1.739   4.213  10.223  0.00  0.00           O  
ATOM   1760  H  LGLY X 112      -4.486   1.249   9.205  0.00  0.00           H  
ATOM   1761  HA2LGLY X 112      -3.100   2.453  11.553  0.00  0.00           H  
ATOM   1762  HA3LGLY X 112      -2.368   1.521  10.256  0.00  0.00           H  
ATOM   1763  N  LMET X 113      -3.380   4.003   8.716  0.00  0.00           N  
ATOM   1764  CA LMET X 113      -2.968   5.161   7.914  0.00  0.00           C  
ATOM   1765  C  LMET X 113      -3.104   6.482   8.693  0.00  0.00           C  
ATOM   1766  O  LMET X 113      -4.088   6.698   9.408  0.00  0.00           O  
ATOM   1767  CB LMET X 113      -3.719   5.170   6.572  0.00  0.00           C  
ATOM   1768  CG LMET X 113      -3.222   6.239   5.593  0.00  0.00           C  
ATOM   1769  SD LMET X 113      -1.609   5.870   4.857  0.00  0.00           S  
ATOM   1770  CE LMET X 113      -1.225   7.505   4.192  0.00  0.00           C  
ATOM   1771  H  LMET X 113      -4.183   3.473   8.405  0.00  0.00           H  
ATOM   1772  HA LMET X 113      -1.913   5.021   7.680  0.00  0.00           H  
ATOM   1773  HB2LMET X 113      -3.593   4.204   6.089  0.00  0.00           H  
ATOM   1774  HB3LMET X 113      -4.781   5.318   6.756  0.00  0.00           H  
ATOM   1775  HG2LMET X 113      -3.935   6.319   4.777  0.00  0.00           H  
ATOM   1776  HG3LMET X 113      -3.187   7.207   6.092  0.00  0.00           H  
ATOM   1777  HE1LMET X 113      -0.218   7.505   3.782  0.00  0.00           H  
ATOM   1778  HE2LMET X 113      -1.941   7.763   3.415  0.00  0.00           H  
ATOM   1779  HE3LMET X 113      -1.271   8.238   4.994  0.00  0.00           H  
ATOM   1780  N  LCYX X 114      -2.122   7.372   8.536  0.00  0.00           N  
ATOM   1781  CA LCYX X 114      -1.890   8.579   9.341  0.00  0.00           C  
ATOM   1782  C  LCYX X 114      -1.599   8.311  10.841  0.00  0.00           C  
ATOM   1783  O  LCYX X 114      -1.827   9.197  11.668  0.00  0.00           O  
ATOM   1784  CB LCYX X 114      -2.979   9.656   9.138  0.00  0.00           C  
ATOM   1785  SG LCYX X 114      -3.475  10.123   7.452  0.00  0.00           S  
ATOM   1786  H  LCYX X 114      -1.363   7.090   7.920  0.00  0.00           H  
ATOM   1787  HA LCYX X 114      -0.967   9.009   8.953  0.00  0.00           H  
ATOM   1788  HB2LCYX X 114      -3.878   9.325   9.660  0.00  0.00           H  
ATOM   1789  HB3LCYX X 114      -2.640  10.564   9.638  0.00  0.00           H  
ATOM   1790  N  LGLN X 115      -1.102   7.122  11.212  0.00  0.00           N  
ATOM   1791  CA LGLN X 115      -0.559   6.824  12.551  0.00  0.00           C  
ATOM   1792  C  LGLN X 115       0.975   6.668  12.522  0.00  0.00           C  
ATOM   1793  O  LGLN X 115       1.522   6.099  11.577  0.00  0.00           O  
ATOM   1794  CB LGLN X 115      -1.209   5.561  13.137  0.00  0.00           C  
ATOM   1795  CG LGLN X 115      -2.743   5.551  13.103  0.00  0.00           C  
ATOM   1796  CD LGLN X 115      -3.310   4.481  14.032  0.00  0.00           C  
ATOM   1797  NE2LGLN X 115      -4.154   4.860  14.963  0.00  0.00           N  
ATOM   1798  OE1LGLN X 115      -3.016   3.296  13.939  0.00  0.00           O  
ATOM   1799  H  LGLN X 115      -1.012   6.394  10.514  0.00  0.00           H  
ATOM   1800  HA LGLN X 115      -0.791   7.652  13.223  0.00  0.00           H  
ATOM   1801  HB2LGLN X 115      -0.830   4.680  12.620  0.00  0.00           H  
ATOM   1802  HB3LGLN X 115      -0.908   5.499  14.181  0.00  0.00           H  
ATOM   1803  HG2LGLN X 115      -3.100   6.530  13.421  0.00  0.00           H  
ATOM   1804  HG3LGLN X 115      -3.106   5.376  12.092  0.00  0.00           H  
ATOM   1805 HE21LGLN X 115      -4.443   5.831  15.009  0.00  0.00           H  
ATOM   1806 HE22LGLN X 115      -4.397   4.199  15.685  0.00  0.00           H  
ATOM   1807  N  LALA X 116       1.682   7.140  13.555  0.00  0.00           N  
ATOM   1808  CA LALA X 116       3.150   7.223  13.567  0.00  0.00           C  
ATOM   1809  C  LALA X 116       3.862   5.901  13.209  0.00  0.00           C  
ATOM   1810  O  LALA X 116       4.637   5.860  12.252  0.00  0.00           O  
ATOM   1811  CB LALA X 116       3.605   7.742  14.936  0.00  0.00           C  
ATOM   1812  H  LALA X 116       1.184   7.618  14.293  0.00  0.00           H  
ATOM   1813  HA LALA X 116       3.447   7.960  12.819  0.00  0.00           H  
ATOM   1814  HB1LALA X 116       4.691   7.844  14.949  0.00  0.00           H  
ATOM   1815  HB2LALA X 116       3.166   8.721  15.127  0.00  0.00           H  
ATOM   1816  HB3LALA X 116       3.310   7.049  15.724  0.00  0.00           H  
ATOM   1817  N  LTYR X 117       3.573   4.810  13.918  0.00  0.00           N  
ATOM   1818  CA LTYR X 117       4.109   3.484  13.607  0.00  0.00           C  
ATOM   1819  C  LTYR X 117       3.348   2.822  12.455  0.00  0.00           C  
ATOM   1820  O  LTYR X 117       3.949   2.268  11.540  0.00  0.00           O  
ATOM   1821  CB LTYR X 117       4.042   2.589  14.856  0.00  0.00           C  
ATOM   1822  CG LTYR X 117       4.704   3.175  16.088  0.00  0.00           C  
ATOM   1823  CD1LTYR X 117       3.936   3.574  17.199  0.00  0.00           C  
ATOM   1824  CD2LTYR X 117       6.099   3.331  16.112  0.00  0.00           C  
ATOM   1825  CE1LTYR X 117       4.565   4.140  18.325  0.00  0.00           C  
ATOM   1826  CE2LTYR X 117       6.732   3.888  17.236  0.00  0.00           C  
ATOM   1827  CZ LTYR X 117       5.965   4.308  18.341  0.00  0.00           C  
ATOM   1828  OH LTYR X 117       6.567   4.884  19.413  0.00  0.00           O  
ATOM   1829  H  LTYR X 117       2.877   4.876  14.653  0.00  0.00           H  
ATOM   1830  HA LTYR X 117       5.152   3.581  13.305  0.00  0.00           H  
ATOM   1831  HB2LTYR X 117       2.999   2.371  15.088  0.00  0.00           H  
ATOM   1832  HB3LTYR X 117       4.524   1.637  14.628  0.00  0.00           H  
ATOM   1833  HD1LTYR X 117       2.861   3.449  17.188  0.00  0.00           H  
ATOM   1834  HD2LTYR X 117       6.683   3.049  15.248  0.00  0.00           H  
ATOM   1835  HE1LTYR X 117       3.982   4.444  19.180  0.00  0.00           H  
ATOM   1836  HE2LTYR X 117       7.802   4.024  17.236  0.00  0.00           H  
ATOM   1837  HH LTYR X 117       7.516   4.667  19.438  0.00  0.00           H  
ATOM   1838  N  LARG X 118       2.010   2.850  12.506  0.00  0.00           N  
ATOM   1839  CA LARG X 118       1.172   1.915  11.729  0.00  0.00           C  
ATOM   1840  C  LARG X 118       0.830   2.358  10.303  0.00  0.00           C  
ATOM   1841  O  LARG X 118       0.201   1.582   9.580  0.00  0.00           O  
ATOM   1842  CB LARG X 118      -0.076   1.517  12.531  0.00  0.00           C  
ATOM   1843  CG LARG X 118       0.270   1.068  13.964  0.00  0.00           C  
ATOM   1844  CD LARG X 118      -0.791   0.173  14.608  0.00  0.00           C  
ATOM   1845  NE LARG X 118      -2.170   0.627  14.343  0.00  0.00           N  
ATOM   1846  CZ LARG X 118      -3.198  -0.164  14.116  0.00  0.00           C  
ATOM   1847  NH1LARG X 118      -4.277   0.308  13.565  0.00  0.00           N1+
ATOM   1848  NH2LARG X 118      -3.151  -1.435  14.391  0.00  0.00           N  
ATOM   1849  H  LARG X 118       1.587   3.367  13.270  0.00  0.00           H  
ATOM   1850  HA LARG X 118       1.756   1.004  11.590  0.00  0.00           H  
ATOM   1851  HB2LARG X 118      -0.767   2.359  12.576  0.00  0.00           H  
ATOM   1852  HB3LARG X 118      -0.572   0.699  12.010  0.00  0.00           H  
ATOM   1853  HG2LARG X 118       1.208   0.511  13.958  0.00  0.00           H  
ATOM   1854  HG3LARG X 118       0.405   1.951  14.581  0.00  0.00           H  
ATOM   1855  HD2LARG X 118      -0.649  -0.830  14.204  0.00  0.00           H  
ATOM   1856  HD3LARG X 118      -0.617   0.129  15.685  0.00  0.00           H  
ATOM   1857  HE LARG X 118      -2.326   1.624  14.222  0.00  0.00           H  
ATOM   1858 HH11LARG X 118      -4.320   1.288  13.320  0.00  0.00           H  
ATOM   1859 HH12LARG X 118      -4.980  -0.330  13.218  0.00  0.00           H  
ATOM   1860 HH21LARG X 118      -2.351  -1.778  14.915  0.00  0.00           H  
ATOM   1861 HH22LARG X 118      -3.968  -2.021  14.260  0.00  0.00           H  
ATOM   1862  N  LSER X 119       1.250   3.553   9.881  0.00  0.00           N  
ATOM   1863  CA LSER X 119       1.034   4.074   8.523  0.00  0.00           C  
ATOM   1864  C  LSER X 119       2.033   3.464   7.524  0.00  0.00           C  
ATOM   1865  O  LSER X 119       2.977   4.117   7.076  0.00  0.00           O  
ATOM   1866  CB LSER X 119       1.031   5.606   8.551  0.00  0.00           C  
ATOM   1867  OG LSER X 119       0.290   6.154   7.486  0.00  0.00           O  
ATOM   1868  H  LSER X 119       1.711   4.151  10.553  0.00  0.00           H  
ATOM   1869  HA LSER X 119       0.037   3.774   8.214  0.00  0.00           H  
ATOM   1870  HB2LSER X 119       0.524   5.924   9.455  0.00  0.00           H  
ATOM   1871  HB3LSER X 119       2.047   5.996   8.555  0.00  0.00           H  
ATOM   1872  HG LSER X 119       0.902   6.426   6.764  0.00  0.00           H  
ATOM   1873  N  LVAL X 120       1.878   2.162   7.260  0.00  0.00           N  
ATOM   1874  CA LVAL X 120       2.821   1.285   6.535  0.00  0.00           C  
ATOM   1875  C  LVAL X 120       2.087   0.157   5.787  0.00  0.00           C  
ATOM   1876  O  LVAL X 120       0.856   0.085   5.805  0.00  0.00           O  
ATOM   1877  CB LVAL X 120       3.878   0.680   7.499  0.00  0.00           C  
ATOM   1878  CG1LVAL X 120       4.746   1.742   8.174  0.00  0.00           C  
ATOM   1879  CG2LVAL X 120       3.279  -0.219   8.592  0.00  0.00           C  
ATOM   1880  H  LVAL X 120       1.052   1.720   7.644  0.00  0.00           H  
ATOM   1881  HA LVAL X 120       3.342   1.877   5.787  0.00  0.00           H  
ATOM   1882  HB LVAL X 120       4.559   0.066   6.912  0.00  0.00           H  
ATOM   1883 HG11LVAL X 120       5.590   1.265   8.672  0.00  0.00           H  
ATOM   1884 HG12LVAL X 120       5.115   2.432   7.420  0.00  0.00           H  
ATOM   1885 HG13LVAL X 120       4.166   2.296   8.912  0.00  0.00           H  
ATOM   1886 HG21LVAL X 120       4.083  -0.667   9.177  0.00  0.00           H  
ATOM   1887 HG22LVAL X 120       2.649   0.367   9.257  0.00  0.00           H  
ATOM   1888 HG23LVAL X 120       2.687  -1.018   8.147  0.00  0.00           H  
ATOM   1889  N  LGLY X 121       2.829  -0.769   5.175  0.00  0.00           N  
ATOM   1890  CA LGLY X 121       2.336  -2.078   4.732  0.00  0.00           C  
ATOM   1891  C  LGLY X 121       3.407  -2.955   4.079  0.00  0.00           C  
ATOM   1892  O  LGLY X 121       4.563  -2.556   3.952  0.00  0.00           O  
ATOM   1893  H  LGLY X 121       3.818  -0.574   5.052  0.00  0.00           H  
ATOM   1894  HA2LGLY X 121       1.964  -2.620   5.599  0.00  0.00           H  
ATOM   1895  HA3LGLY X 121       1.515  -1.941   4.027  0.00  0.00           H  
ATOM   1896  N  LILE X 122       3.028  -4.166   3.666  0.00  0.00           N  
ATOM   1897  CA LILE X 122       3.920  -5.162   3.052  0.00  0.00           C  
ATOM   1898  C  LILE X 122       3.281  -5.720   1.777  0.00  0.00           C  
ATOM   1899  O  LILE X 122       2.105  -6.090   1.776  0.00  0.00           O  
ATOM   1900  CB LILE X 122       4.261  -6.288   4.056  0.00  0.00           C  
ATOM   1901  CG1LILE X 122       4.899  -5.708   5.343  0.00  0.00           C  
ATOM   1902  CG2LILE X 122       5.161  -7.351   3.397  0.00  0.00           C  
ATOM   1903  CD1LILE X 122       5.421  -6.741   6.346  0.00  0.00           C  
ATOM   1904  H  LILE X 122       2.084  -4.471   3.882  0.00  0.00           H  
ATOM   1905  HA LILE X 122       4.854  -4.679   2.766  0.00  0.00           H  
ATOM   1906  HB LILE X 122       3.329  -6.777   4.333  0.00  0.00           H  
ATOM   1907 HG12LILE X 122       5.726  -5.053   5.075  0.00  0.00           H  
ATOM   1908 HG13LILE X 122       4.155  -5.105   5.864  0.00  0.00           H  
ATOM   1909 HG21LILE X 122       5.326  -8.175   4.088  0.00  0.00           H  
ATOM   1910 HG22LILE X 122       4.684  -7.784   2.519  0.00  0.00           H  
ATOM   1911 HG23LILE X 122       6.119  -6.915   3.111  0.00  0.00           H  
ATOM   1912 HD11LILE X 122       5.787  -6.215   7.224  0.00  0.00           H  
ATOM   1913 HD12LILE X 122       4.625  -7.423   6.641  0.00  0.00           H  
ATOM   1914 HD13LILE X 122       6.250  -7.304   5.920  0.00  0.00           H  
ATOM   1915  N  LVAL X 123       4.070  -5.808   0.705  0.00  0.00           N  
ATOM   1916  CA LVAL X 123       3.663  -6.265  -0.630  0.00  0.00           C  
ATOM   1917  C  LVAL X 123       4.624  -7.359  -1.096  0.00  0.00           C  
ATOM   1918  O  LVAL X 123       5.779  -7.074  -1.430  0.00  0.00           O  
ATOM   1919  CB LVAL X 123       3.642  -5.072  -1.612  0.00  0.00           C  
ATOM   1920  CG1LVAL X 123       3.331  -5.488  -3.055  0.00  0.00           C  
ATOM   1921  CG2LVAL X 123       2.607  -4.017  -1.193  0.00  0.00           C  
ATOM   1922  H  LVAL X 123       5.041  -5.521   0.810  0.00  0.00           H  
ATOM   1923  HA LVAL X 123       2.659  -6.690  -0.588  0.00  0.00           H  
ATOM   1924  HB LVAL X 123       4.623  -4.596  -1.606  0.00  0.00           H  
ATOM   1925 HG11LVAL X 123       3.302  -4.606  -3.694  0.00  0.00           H  
ATOM   1926 HG12LVAL X 123       4.113  -6.149  -3.430  0.00  0.00           H  
ATOM   1927 HG13LVAL X 123       2.375  -6.005  -3.107  0.00  0.00           H  
ATOM   1928 HG21LVAL X 123       2.588  -3.209  -1.922  0.00  0.00           H  
ATOM   1929 HG22LVAL X 123       1.619  -4.470  -1.118  0.00  0.00           H  
ATOM   1930 HG23LVAL X 123       2.876  -3.594  -0.225  0.00  0.00           H  
ATOM   1931  N  LGLN X 124       4.156  -8.610  -1.133  0.00  0.00           N  
ATOM   1932  CA LGLN X 124       4.922  -9.698  -1.737  0.00  0.00           C  
ATOM   1933  C  LGLN X 124       4.960  -9.501  -3.263  0.00  0.00           C  
ATOM   1934  O  LGLN X 124       3.955  -9.201  -3.915  0.00  0.00           O  
ATOM   1935  CB LGLN X 124       4.366 -11.071  -1.320  0.00  0.00           C  
ATOM   1936  CG LGLN X 124       5.367 -12.217  -1.568  0.00  0.00           C  
ATOM   1937  CD LGLN X 124       4.746 -13.611  -1.448  0.00  0.00           C  
ATOM   1938  NE2LGLN X 124       3.713 -13.892  -2.205  0.00  0.00           N  
ATOM   1939  OE1LGLN X 124       5.195 -14.492  -0.727  0.00  0.00           O  
ATOM   1940  H  LGLN X 124       3.187  -8.797  -0.899  0.00  0.00           H  
ATOM   1941  HA LGLN X 124       5.940  -9.632  -1.353  0.00  0.00           H  
ATOM   1942  HB2LGLN X 124       4.121 -11.059  -0.256  0.00  0.00           H  
ATOM   1943  HB3LGLN X 124       3.453 -11.250  -1.884  0.00  0.00           H  
ATOM   1944  HG2LGLN X 124       5.765 -12.130  -2.579  0.00  0.00           H  
ATOM   1945  HG3LGLN X 124       6.196 -12.125  -0.868  0.00  0.00           H  
ATOM   1946 HE21LGLN X 124       3.400 -13.193  -2.871  0.00  0.00           H  
ATOM   1947 HE22LGLN X 124       3.313 -14.816  -2.186  0.00  0.00           H  
ATOM   1948  N  LVAL X 125       6.150  -9.623  -3.839  0.00  0.00           N  
ATOM   1949  CA LVAL X 125       6.403  -9.434  -5.265  0.00  0.00           C  
ATOM   1950  C  LVAL X 125       5.978 -10.696  -6.010  0.00  0.00           C  
ATOM   1951  O  LVAL X 125       6.671 -11.711  -5.994  0.00  0.00           O  
ATOM   1952  CB LVAL X 125       7.883  -9.070  -5.485  0.00  0.00           C  
ATOM   1953  CG1LVAL X 125       8.276  -9.009  -6.965  0.00  0.00           C  
ATOM   1954  CG2LVAL X 125       8.178  -7.688  -4.887  0.00  0.00           C  
ATOM   1955  H  LVAL X 125       6.944  -9.833  -3.240  0.00  0.00           H  
ATOM   1956  HA LVAL X 125       5.797  -8.603  -5.626  0.00  0.00           H  
ATOM   1957  HB LVAL X 125       8.507  -9.810  -4.985  0.00  0.00           H  
ATOM   1958 HG11LVAL X 125       9.313  -8.685  -7.049  0.00  0.00           H  
ATOM   1959 HG12LVAL X 125       8.203 -10.003  -7.404  0.00  0.00           H  
ATOM   1960 HG13LVAL X 125       7.622  -8.323  -7.503  0.00  0.00           H  
ATOM   1961 HG21LVAL X 125       9.253  -7.525  -4.892  0.00  0.00           H  
ATOM   1962 HG22LVAL X 125       7.675  -6.907  -5.457  0.00  0.00           H  
ATOM   1963 HG23LVAL X 125       7.838  -7.643  -3.855  0.00  0.00           H  
ATOM   1964  N  LGLN X 126       4.830 -10.639  -6.692  0.00  0.00           N  
ATOM   1965  CA LGLN X 126       4.300 -11.753  -7.489  0.00  0.00           C  
ATOM   1966  C  LGLN X 126       5.059 -11.923  -8.818  0.00  0.00           C  
ATOM   1967  O  LGLN X 126       4.485 -11.810  -9.906  0.00  0.00           O  
ATOM   1968  CB LGLN X 126       2.774 -11.613  -7.669  0.00  0.00           C  
ATOM   1969  CG LGLN X 126       2.000 -11.540  -6.341  0.00  0.00           C  
ATOM   1970  CD LGLN X 126       2.448 -12.574  -5.312  0.00  0.00           C  
ATOM   1971  NE2LGLN X 126       2.173 -13.848  -5.495  0.00  0.00           N  
ATOM   1972  OE1LGLN X 126       3.085 -12.251  -4.331  0.00  0.00           O  
ATOM   1973  H  LGLN X 126       4.256  -9.817  -6.570  0.00  0.00           H  
ATOM   1974  HA LGLN X 126       4.485 -12.669  -6.927  0.00  0.00           H  
ATOM   1975  HB2LGLN X 126       2.555 -10.716  -8.250  0.00  0.00           H  
ATOM   1976  HB3LGLN X 126       2.411 -12.474  -8.230  0.00  0.00           H  
ATOM   1977  HG2LGLN X 126       2.136 -10.548  -5.909  0.00  0.00           H  
ATOM   1978  HG3LGLN X 126       0.940 -11.680  -6.541  0.00  0.00           H  
ATOM   1979 HE21LGLN X 126       1.581 -14.142  -6.262  0.00  0.00           H  
ATOM   1980 HE22LGLN X 126       2.424 -14.489  -4.744  0.00  0.00           H  
ATOM   1981  N  LGLY X 127       6.370 -12.161  -8.736  0.00  0.00           N  
ATOM   1982  CA LGLY X 127       7.288 -12.155  -9.870  0.00  0.00           C  
ATOM   1983  C  LGLY X 127       7.257 -10.801 -10.577  0.00  0.00           C  
ATOM   1984  O  LGLY X 127       7.586  -9.770  -9.987  0.00  0.00           O  
ATOM   1985  H  LGLY X 127       6.775 -12.215  -7.803  0.00  0.00           H  
ATOM   1986  HA2LGLY X 127       8.300 -12.333  -9.506  0.00  0.00           H  
ATOM   1987  HA3LGLY X 127       7.022 -12.949 -10.567  0.00  0.00           H  
ATOM   1988  N  LASN X 128       6.801 -10.778 -11.830  0.00  0.00           N  
ATOM   1989  CA LASN X 128       6.491  -9.537 -12.545  0.00  0.00           C  
ATOM   1990  C  LASN X 128       5.024  -9.445 -13.014  0.00  0.00           C  
ATOM   1991  O  LASN X 128       4.712  -8.723 -13.965  0.00  0.00           O  
ATOM   1992  CB LASN X 128       7.553  -9.263 -13.624  0.00  0.00           C  
ATOM   1993  CG LASN X 128       7.771  -7.769 -13.764  0.00  0.00           C  
ATOM   1994  ND2LASN X 128       7.089  -7.136 -14.683  0.00  0.00           N  
ATOM   1995  OD1LASN X 128       8.509  -7.159 -12.992  0.00  0.00           O  
ATOM   1996  H  LASN X 128       6.568 -11.664 -12.271  0.00  0.00           H  
ATOM   1997  HA LASN X 128       6.569  -8.723 -11.823  0.00  0.00           H  
ATOM   1998  HB2LASN X 128       8.507  -9.706 -13.336  0.00  0.00           H  
ATOM   1999  HB3LASN X 128       7.251  -9.696 -14.578  0.00  0.00           H  
ATOM   2000 HD21LASN X 128       7.130  -6.120 -14.751  0.00  0.00           H  
ATOM   2001 HD22LASN X 128       6.448  -7.651 -15.263  0.00  0.00           H  
ATOM   2002  N  LARG X 129       4.092 -10.116 -12.317  0.00  0.00           N  
ATOM   2003  CA LARG X 129       2.633  -9.926 -12.463  0.00  0.00           C  
ATOM   2004  C  LARG X 129       2.190  -8.583 -11.864  0.00  0.00           C  
ATOM   2005  O  LARG X 129       1.339  -8.520 -10.982  0.00  0.00           O  
ATOM   2006  CB LARG X 129       1.882 -11.129 -11.859  0.00  0.00           C  
ATOM   2007  CG LARG X 129       0.401 -11.207 -12.292  0.00  0.00           C  
ATOM   2008  CD LARG X 129       0.194 -11.573 -13.768  0.00  0.00           C  
ATOM   2009  NE LARG X 129       0.786 -12.881 -14.075  0.00  0.00           N  
ATOM   2010  CZ LARG X 129       0.322 -14.055 -13.709  0.00  0.00           C  
ATOM   2011  NH1LARG X 129      -0.862 -14.202 -13.201  0.00  0.00           N1+
ATOM   2012  NH2LARG X 129       1.073 -15.106 -13.809  0.00  0.00           N  
ATOM   2013  H  LARG X 129       4.410 -10.700 -11.547  0.00  0.00           H  
ATOM   2014  HA LARG X 129       2.410  -9.890 -13.527  0.00  0.00           H  
ATOM   2015  HB2LARG X 129       2.386 -12.052 -12.149  0.00  0.00           H  
ATOM   2016  HB3LARG X 129       1.927 -11.070 -10.770  0.00  0.00           H  
ATOM   2017  HG2LARG X 129      -0.097 -11.954 -11.673  0.00  0.00           H  
ATOM   2018  HG3LARG X 129      -0.093 -10.254 -12.117  0.00  0.00           H  
ATOM   2019  HD2LARG X 129      -0.877 -11.593 -13.982  0.00  0.00           H  
ATOM   2020  HD3LARG X 129       0.644 -10.814 -14.408  0.00  0.00           H  
ATOM   2021  HE LARG X 129       1.706 -12.892 -14.505  0.00  0.00           H  
ATOM   2022 HH11LARG X 129      -1.494 -13.424 -13.091  0.00  0.00           H  
ATOM   2023 HH12LARG X 129      -1.182 -15.104 -12.872  0.00  0.00           H  
ATOM   2024 HH21LARG X 129       2.010 -14.990 -14.177  0.00  0.00           H  
ATOM   2025 HH22LARG X 129       0.748 -15.992 -13.447  0.00  0.00           H  
ATOM   2026  N  LASN X 130       2.792  -7.486 -12.313  0.00  0.00           N  
ATOM   2027  CA LASN X 130       2.768  -6.209 -11.601  0.00  0.00           C  
ATOM   2028  C  LASN X 130       1.382  -5.555 -11.489  0.00  0.00           C  
ATOM   2029  O  LASN X 130       1.177  -4.765 -10.575  0.00  0.00           O  
ATOM   2030  CB LASN X 130       3.856  -5.298 -12.193  0.00  0.00           C  
ATOM   2031  CG LASN X 130       5.249  -5.749 -11.774  0.00  0.00           C  
ATOM   2032  ND2LASN X 130       6.280  -5.263 -12.409  0.00  0.00           N  
ATOM   2033  OD1LASN X 130       5.437  -6.571 -10.888  0.00  0.00           O  
ATOM   2034  H  LASN X 130       3.489  -7.614 -13.036  0.00  0.00           H  
ATOM   2035  HA LASN X 130       3.044  -6.411 -10.566  0.00  0.00           H  
ATOM   2036  HB2LASN X 130       3.791  -5.291 -13.282  0.00  0.00           H  
ATOM   2037  HB3LASN X 130       3.710  -4.276 -11.847  0.00  0.00           H  
ATOM   2038 HD21LASN X 130       7.172  -5.670 -12.195  0.00  0.00           H  
ATOM   2039 HD22LASN X 130       6.176  -4.703 -13.253  0.00  0.00           H  
ATOM   2040  N  LPHE X 131       0.402  -5.950 -12.308  0.00  0.00           N  
ATOM   2041  CA LPHE X 131      -1.010  -5.613 -12.084  0.00  0.00           C  
ATOM   2042  C  LPHE X 131      -1.602  -6.308 -10.836  0.00  0.00           C  
ATOM   2043  O  LPHE X 131      -2.231  -5.650 -10.011  0.00  0.00           O  
ATOM   2044  CB LPHE X 131      -1.794  -5.939 -13.363  0.00  0.00           C  
ATOM   2045  CG LPHE X 131      -3.289  -5.689 -13.284  0.00  0.00           C  
ATOM   2046  CD1LPHE X 131      -4.190  -6.695 -13.680  0.00  0.00           C  
ATOM   2047  CD2LPHE X 131      -3.785  -4.451 -12.828  0.00  0.00           C  
ATOM   2048  CE1LPHE X 131      -5.574  -6.473 -13.601  0.00  0.00           C  
ATOM   2049  CE2LPHE X 131      -5.171  -4.236 -12.734  0.00  0.00           C  
ATOM   2050  CZ LPHE X 131      -6.066  -5.250 -13.111  0.00  0.00           C  
ATOM   2051  H  LPHE X 131       0.633  -6.573 -13.065  0.00  0.00           H  
ATOM   2052  HA LPHE X 131      -1.082  -4.539 -11.910  0.00  0.00           H  
ATOM   2053  HB2LPHE X 131      -1.396  -5.335 -14.180  0.00  0.00           H  
ATOM   2054  HB3LPHE X 131      -1.626  -6.987 -13.616  0.00  0.00           H  
ATOM   2055  HD1LPHE X 131      -3.825  -7.645 -14.044  0.00  0.00           H  
ATOM   2056  HD2LPHE X 131      -3.110  -3.657 -12.544  0.00  0.00           H  
ATOM   2057  HE1LPHE X 131      -6.263  -7.256 -13.886  0.00  0.00           H  
ATOM   2058  HE2LPHE X 131      -5.545  -3.288 -12.375  0.00  0.00           H  
ATOM   2059  HZ LPHE X 131      -7.132  -5.093 -13.020  0.00  0.00           H  
ATOM   2060  N  LLYS X 132      -1.320  -7.603 -10.615  0.00  0.00           N  
ATOM   2061  CA LLYS X 132      -1.664  -8.319  -9.368  0.00  0.00           C  
ATOM   2062  C  LLYS X 132      -0.935  -7.707  -8.169  0.00  0.00           C  
ATOM   2063  O  LLYS X 132      -1.569  -7.437  -7.152  0.00  0.00           O  
ATOM   2064  CB LLYS X 132      -1.371  -9.825  -9.532  0.00  0.00           C  
ATOM   2065  CG LLYS X 132      -1.630 -10.664  -8.271  0.00  0.00           C  
ATOM   2066  CD LLYS X 132      -1.691 -12.164  -8.600  0.00  0.00           C  
ATOM   2067  CE LLYS X 132      -1.912 -12.985  -7.324  0.00  0.00           C  
ATOM   2068  NZ LLYS X 132      -2.481 -14.318  -7.620  0.00  0.00           N1+
ATOM   2069  H  LLYS X 132      -0.692  -8.062 -11.261  0.00  0.00           H  
ATOM   2070  HA LLYS X 132      -2.730  -8.189  -9.174  0.00  0.00           H  
ATOM   2071  HB2LLYS X 132      -1.990 -10.204 -10.346  0.00  0.00           H  
ATOM   2072  HB3LLYS X 132      -0.326  -9.966  -9.800  0.00  0.00           H  
ATOM   2073  HG2LLYS X 132      -0.835 -10.480  -7.549  0.00  0.00           H  
ATOM   2074  HG3LLYS X 132      -2.574 -10.365  -7.824  0.00  0.00           H  
ATOM   2075  HD2LLYS X 132      -2.519 -12.334  -9.290  0.00  0.00           H  
ATOM   2076  HD3LLYS X 132      -0.764 -12.483  -9.080  0.00  0.00           H  
ATOM   2077  HE2LLYS X 132      -0.967 -13.088  -6.785  0.00  0.00           H  
ATOM   2078  HE3LLYS X 132      -2.617 -12.450  -6.685  0.00  0.00           H  
ATOM   2079  HZ1LLYS X 132      -2.666 -14.840  -6.766  0.00  0.00           H  
ATOM   2080  HZ2LLYS X 132      -3.388 -14.209  -8.060  0.00  0.00           H  
ATOM   2081  HZ3LLYS X 132      -1.896 -14.881  -8.231  0.00  0.00           H  
ATOM   2082  N  LTHR X 133       0.358  -7.407  -8.312  0.00  0.00           N  
ATOM   2083  CA LTHR X 133       1.154  -6.712  -7.282  0.00  0.00           C  
ATOM   2084  C  LTHR X 133       0.601  -5.310  -6.975  0.00  0.00           C  
ATOM   2085  O  LTHR X 133       0.595  -4.892  -5.820  0.00  0.00           O  
ATOM   2086  CB LTHR X 133       2.633  -6.625  -7.695  0.00  0.00           C  
ATOM   2087  CG2LTHR X 133       3.550  -6.362  -6.505  0.00  0.00           C  
ATOM   2088  OG1LTHR X 133       3.079  -7.828  -8.286  0.00  0.00           O  
ATOM   2089  H  LTHR X 133       0.838  -7.732  -9.144  0.00  0.00           H  
ATOM   2090  HA LTHR X 133       1.109  -7.285  -6.359  0.00  0.00           H  
ATOM   2091  HB LTHR X 133       2.748  -5.827  -8.424  0.00  0.00           H  
ATOM   2092  HG1LTHR X 133       3.977  -7.677  -8.602  0.00  0.00           H  
ATOM   2093 HG21LTHR X 133       4.593  -6.395  -6.820  0.00  0.00           H  
ATOM   2094 HG22LTHR X 133       3.340  -5.379  -6.086  0.00  0.00           H  
ATOM   2095 HG23LTHR X 133       3.390  -7.120  -5.737  0.00  0.00           H  
ATOM   2096  N  LALA X 134       0.062  -4.598  -7.971  0.00  0.00           N  
ATOM   2097  CA LALA X 134      -0.607  -3.309  -7.790  0.00  0.00           C  
ATOM   2098  C  LALA X 134      -1.970  -3.423  -7.090  0.00  0.00           C  
ATOM   2099  O  LALA X 134      -2.288  -2.581  -6.253  0.00  0.00           O  
ATOM   2100  CB LALA X 134      -0.744  -2.628  -9.150  0.00  0.00           C  
ATOM   2101  H  LALA X 134       0.156  -4.939  -8.920  0.00  0.00           H  
ATOM   2102  HA LALA X 134       0.023  -2.674  -7.168  0.00  0.00           H  
ATOM   2103  HB1LALA X 134      -1.186  -1.644  -9.009  0.00  0.00           H  
ATOM   2104  HB2LALA X 134       0.241  -2.509  -9.598  0.00  0.00           H  
ATOM   2105  HB3LALA X 134      -1.381  -3.212  -9.812  0.00  0.00           H  
ATOM   2106  N  LVAL X 135      -2.760  -4.469  -7.363  0.00  0.00           N  
ATOM   2107  CA LVAL X 135      -3.997  -4.745  -6.609  0.00  0.00           C  
ATOM   2108  C  LVAL X 135      -3.684  -5.110  -5.152  0.00  0.00           C  
ATOM   2109  O  LVAL X 135      -4.332  -4.578  -4.249  0.00  0.00           O  
ATOM   2110  CB LVAL X 135      -4.873  -5.801  -7.317  0.00  0.00           C  
ATOM   2111  CG1LVAL X 135      -6.060  -6.226  -6.444  0.00  0.00           C  
ATOM   2112  CG2LVAL X 135      -5.441  -5.221  -8.621  0.00  0.00           C  
ATOM   2113  H  LVAL X 135      -2.498  -5.089  -8.123  0.00  0.00           H  
ATOM   2114  HA LVAL X 135      -4.580  -3.824  -6.570  0.00  0.00           H  
ATOM   2115  HB LVAL X 135      -4.275  -6.683  -7.548  0.00  0.00           H  
ATOM   2116 HG11LVAL X 135      -6.762  -6.828  -7.018  0.00  0.00           H  
ATOM   2117 HG12LVAL X 135      -5.719  -6.811  -5.590  0.00  0.00           H  
ATOM   2118 HG13LVAL X 135      -6.581  -5.340  -6.090  0.00  0.00           H  
ATOM   2119 HG21LVAL X 135      -6.048  -5.959  -9.141  0.00  0.00           H  
ATOM   2120 HG22LVAL X 135      -6.074  -4.359  -8.406  0.00  0.00           H  
ATOM   2121 HG23LVAL X 135      -4.636  -4.920  -9.289  0.00  0.00           H  
ATOM   2122  N  LILE X 136      -2.640  -5.911  -4.896  0.00  0.00           N  
ATOM   2123  CA LILE X 136      -2.106  -6.173  -3.544  0.00  0.00           C  
ATOM   2124  C  LILE X 136      -1.734  -4.850  -2.859  0.00  0.00           C  
ATOM   2125  O  LILE X 136      -2.300  -4.522  -1.816  0.00  0.00           O  
ATOM   2126  CB LILE X 136      -0.910  -7.155  -3.611  0.00  0.00           C  
ATOM   2127  CG1LILE X 136      -1.389  -8.574  -3.985  0.00  0.00           C  
ATOM   2128  CG2LILE X 136      -0.114  -7.216  -2.295  0.00  0.00           C  
ATOM   2129  CD1LILE X 136      -0.302  -9.434  -4.636  0.00  0.00           C  
ATOM   2130  H  LILE X 136      -2.164  -6.335  -5.687  0.00  0.00           H  
ATOM   2131  HA LILE X 136      -2.887  -6.637  -2.940  0.00  0.00           H  
ATOM   2132  HB LILE X 136      -0.232  -6.806  -4.387  0.00  0.00           H  
ATOM   2133 HG12LILE X 136      -1.747  -9.087  -3.093  0.00  0.00           H  
ATOM   2134 HG13LILE X 136      -2.217  -8.510  -4.690  0.00  0.00           H  
ATOM   2135 HG21LILE X 136       0.736  -7.887  -2.412  0.00  0.00           H  
ATOM   2136 HG22LILE X 136       0.283  -6.240  -2.025  0.00  0.00           H  
ATOM   2137 HG23LILE X 136      -0.739  -7.579  -1.480  0.00  0.00           H  
ATOM   2138 HD11LILE X 136      -0.728 -10.399  -4.895  0.00  0.00           H  
ATOM   2139 HD12LILE X 136       0.052  -8.964  -5.549  0.00  0.00           H  
ATOM   2140 HD13LILE X 136       0.536  -9.579  -3.955  0.00  0.00           H  
ATOM   2141  N  LMET X 137      -0.881  -4.036  -3.488  0.00  0.00           N  
ATOM   2142  CA LMET X 137      -0.495  -2.707  -3.001  0.00  0.00           C  
ATOM   2143  C  LMET X 137      -1.714  -1.827  -2.682  0.00  0.00           C  
ATOM   2144  O  LMET X 137      -1.799  -1.272  -1.591  0.00  0.00           O  
ATOM   2145  CB LMET X 137       0.430  -2.055  -4.042  0.00  0.00           C  
ATOM   2146  CG LMET X 137       0.657  -0.567  -3.782  0.00  0.00           C  
ATOM   2147  SD LMET X 137       1.803   0.229  -4.928  0.00  0.00           S  
ATOM   2148  CE LMET X 137       1.589   1.908  -4.313  0.00  0.00           C  
ATOM   2149  H  LMET X 137      -0.441  -4.371  -4.340  0.00  0.00           H  
ATOM   2150  HA LMET X 137       0.063  -2.821  -2.071  0.00  0.00           H  
ATOM   2151  HB2LMET X 137       1.391  -2.573  -4.042  0.00  0.00           H  
ATOM   2152  HB3LMET X 137      -0.011  -2.152  -5.030  0.00  0.00           H  
ATOM   2153  HG2LMET X 137      -0.296  -0.045  -3.861  0.00  0.00           H  
ATOM   2154  HG3LMET X 137       1.028  -0.441  -2.768  0.00  0.00           H  
ATOM   2155  HE1LMET X 137       2.176   2.609  -4.901  0.00  0.00           H  
ATOM   2156  HE2LMET X 137       0.537   2.177  -4.381  0.00  0.00           H  
ATOM   2157  HE3LMET X 137       1.902   1.949  -3.271  0.00  0.00           H  
ATOM   2158  N  LALA X 138      -2.696  -1.746  -3.585  0.00  0.00           N  
ATOM   2159  CA LALA X 138      -3.925  -0.993  -3.355  0.00  0.00           C  
ATOM   2160  C  LALA X 138      -4.742  -1.583  -2.194  0.00  0.00           C  
ATOM   2161  O  LALA X 138      -5.242  -0.838  -1.351  0.00  0.00           O  
ATOM   2162  CB LALA X 138      -4.728  -0.938  -4.661  0.00  0.00           C  
ATOM   2163  H  LALA X 138      -2.558  -2.175  -4.495  0.00  0.00           H  
ATOM   2164  HA LALA X 138      -3.654   0.025  -3.076  0.00  0.00           H  
ATOM   2165  HB1LALA X 138      -5.619  -0.326  -4.516  0.00  0.00           H  
ATOM   2166  HB2LALA X 138      -4.123  -0.484  -5.448  0.00  0.00           H  
ATOM   2167  HB3LALA X 138      -5.026  -1.939  -4.972  0.00  0.00           H  
ATOM   2168  N  LHD1 X 139      -4.834  -2.910  -2.095  0.00  0.00           N  
ATOM   2169  CA HHD1 X 139      -5.546  -3.603  -1.016  0.00  0.00           C  
ATOM   2170  C  HHD1 X 139      -4.936  -3.362   0.374  0.00  0.00           C  
ATOM   2171  O  HHD1 X 139      -5.683  -3.134   1.330  0.00  0.00           O  
ATOM   2172  CB HHD1 X 139      -5.633  -5.095  -1.420  0.00  0.00           C  
ATOM   2173  CG HHD1 X 139      -6.200  -6.053  -0.414  0.00  0.00           C  
ATOM   2174  CD2HHD1 X 139      -5.750  -6.471   0.812  0.00  0.00           C  
ATOM   2175  ND1HHD1 X 139      -7.227  -6.930  -0.722  0.00  0.00           N  
ATOM   2176  CE1HHD1 X 139      -7.361  -7.828   0.277  0.00  0.00           C  
ATOM   2177  NE2HHD1 X 139      -6.471  -7.571   1.231  0.00  0.00           N  
ATOM   2178  H  LHD1 X 139      -4.396  -3.477  -2.817  0.00  0.00           H  
ATOM   2179  HA HHD1 X 139      -6.554  -3.188  -0.943  0.00  0.00           H  
ATOM   2180  HB2HHD1 X 139      -6.221  -5.165  -2.340  0.00  0.00           H  
ATOM   2181  HB3HHD1 X 139      -4.634  -5.461  -1.675  0.00  0.00           H  
ATOM   2182  HD1HHD1 X 139      -7.769  -6.893  -1.586  0.00  0.00           H  
ATOM   2183  HD2HHD1 X 139      -4.945  -6.074   1.409  0.00  0.00           H  
ATOM   2184  HE1HHD1 X 139      -8.075  -8.641   0.271  0.00  0.00           H  
ATOM   2185  N  HGLU X 140      -3.580  -3.395   0.497  0.00  0.00           N  
ATOM   2186  CA HGLU X 140      -2.951  -3.165   1.798  0.00  0.00           C  
ATOM   2187  C  LGLU X 140      -3.050  -1.690   2.215  0.00  0.00           C  
ATOM   2188  O  LGLU X 140      -3.527  -1.407   3.310  0.00  0.00           O  
ATOM   2189  CB HGLU X 140      -1.506  -3.676   1.826  0.00  0.00           C  
ATOM   2190  CG HGLU X 140      -1.400  -5.186   1.569  0.00  0.00           C  
ATOM   2191  CD HGLU X 140      -2.198  -6.027   2.549  0.00  0.00           C  
ATOM   2192  OE1HGLU X 140      -2.446  -5.713   3.704  0.00  0.00           O  
ATOM   2193  OE2HGLU X 140      -2.613  -7.172   2.011  0.00  0.00           O1-
ATOM   2194  H  HGLU X 140      -2.972  -3.571  -0.296  0.00  0.00           H  
ATOM   2195  HA HGLU X 140      -3.527  -3.707   2.553  0.00  0.00           H  
ATOM   2196  HB2HGLU X 140      -0.898  -3.149   1.079  0.00  0.00           H  
ATOM   2197  HB3HGLU X 140      -1.076  -3.454   2.810  0.00  0.00           H  
ATOM   2198  HG2HGLU X 140      -1.725  -5.445   0.558  0.00  0.00           H  
ATOM   2199  HG3HGLU X 140      -0.350  -5.497   1.644  0.00  0.00           H  
ATOM   2200  N  LLEU X 141      -2.767  -0.749   1.313  0.00  0.00           N  
ATOM   2201  CA LLEU X 141      -3.023   0.669   1.580  0.00  0.00           C  
ATOM   2202  C  LLEU X 141      -4.502   0.939   1.918  0.00  0.00           C  
ATOM   2203  O  LLEU X 141      -4.800   1.867   2.667  0.00  0.00           O  
ATOM   2204  CB LLEU X 141      -2.568   1.497   0.367  0.00  0.00           C  
ATOM   2205  CG LLEU X 141      -1.045   1.539   0.158  0.00  0.00           C  
ATOM   2206  CD1LLEU X 141      -0.746   2.213  -1.182  0.00  0.00           C  
ATOM   2207  CD2LLEU X 141      -0.328   2.327   1.253  0.00  0.00           C  
ATOM   2208  H  LLEU X 141      -2.417  -1.023   0.399  0.00  0.00           H  
ATOM   2209  HA LLEU X 141      -2.450   0.963   2.458  0.00  0.00           H  
ATOM   2210  HB2LLEU X 141      -3.024   1.066  -0.523  0.00  0.00           H  
ATOM   2211  HB3LLEU X 141      -2.934   2.518   0.479  0.00  0.00           H  
ATOM   2212  HG LLEU X 141      -0.642   0.528   0.131  0.00  0.00           H  
ATOM   2213 HD11LLEU X 141       0.326   2.355  -1.293  0.00  0.00           H  
ATOM   2214 HD12LLEU X 141      -1.103   1.576  -1.990  0.00  0.00           H  
ATOM   2215 HD13LLEU X 141      -1.239   3.183  -1.227  0.00  0.00           H  
ATOM   2216 HD21LLEU X 141       0.736   2.396   1.027  0.00  0.00           H  
ATOM   2217 HD22LLEU X 141      -0.747   3.326   1.344  0.00  0.00           H  
ATOM   2218 HD23LLEU X 141      -0.430   1.808   2.206  0.00  0.00           H  
ATOM   2219  N  LSER X 142      -5.433   0.119   1.421  0.00  0.00           N  
ATOM   2220  CA LSER X 142      -6.863   0.194   1.760  0.00  0.00           C  
ATOM   2221  C  LSER X 142      -7.190  -0.392   3.128  0.00  0.00           C  
ATOM   2222  O  LSER X 142      -7.992   0.189   3.851  0.00  0.00           O  
ATOM   2223  CB LSER X 142      -7.706  -0.517   0.716  0.00  0.00           C  
ATOM   2224  OG LSER X 142      -7.550   0.147  -0.509  0.00  0.00           O  
ATOM   2225  H  LSER X 142      -5.099  -0.657   0.865  0.00  0.00           H  
ATOM   2226  HA LSER X 142      -7.169   1.238   1.767  0.00  0.00           H  
ATOM   2227  HB2LSER X 142      -7.386  -1.550   0.618  0.00  0.00           H  
ATOM   2228  HB3LSER X 142      -8.753  -0.496   1.013  0.00  0.00           H  
ATOM   2229  HG LSER X 142      -6.645  -0.047  -0.817  0.00  0.00           H  
ATOM   2230  N  LHD2 X 143      -6.544  -1.486   3.545  0.00  0.00           N  
ATOM   2231  CA LHD2 X 143      -6.578  -1.883   4.955  0.00  0.00           C  
ATOM   2232  C  LHD2 X 143      -5.994  -0.801   5.856  0.00  0.00           C  
ATOM   2233  O  LHD2 X 143      -6.559  -0.521   6.910  0.00  0.00           O  
ATOM   2234  CB HHD2 X 143      -5.807  -3.179   5.209  0.00  0.00           C  
ATOM   2235  CG HHD2 X 143      -6.395  -4.421   4.652  0.00  0.00           C  
ATOM   2236  CD2HHD2 X 143      -5.778  -5.562   4.220  0.00  0.00           C  
ATOM   2237  ND1HHD2 X 143      -7.740  -4.716   4.685  0.00  0.00           N  
ATOM   2238  CE1HHD2 X 143      -7.902  -5.993   4.291  0.00  0.00           C  
ATOM   2239  NE2HHD2 X 143      -6.725  -6.549   4.023  0.00  0.00           N  
ATOM   2240  H  LHD2 X 143      -5.916  -1.965   2.903  0.00  0.00           H  
ATOM   2241  HA LHD2 X 143      -7.613  -2.022   5.263  0.00  0.00           H  
ATOM   2242  HB2HHD2 X 143      -4.795  -3.075   4.811  0.00  0.00           H  
ATOM   2243  HB3HHD2 X 143      -5.697  -3.298   6.300  0.00  0.00           H  
ATOM   2244  HD1HHD2 X 143      -8.493  -4.040   4.833  0.00  0.00           H  
ATOM   2245  HD2HHD2 X 143      -4.717  -5.746   4.115  0.00  0.00           H  
ATOM   2246  HE1HHD2 X 143      -8.861  -6.477   4.224  0.00  0.00           H  
ATOM   2247  N  LASN X 144      -4.907  -0.153   5.441  0.00  0.00           N  
ATOM   2248  CA LASN X 144      -4.348   0.962   6.192  0.00  0.00           C  
ATOM   2249  C  LASN X 144      -5.347   2.135   6.277  0.00  0.00           C  
ATOM   2250  O  LASN X 144      -5.551   2.664   7.369  0.00  0.00           O  
ATOM   2251  CB LASN X 144      -2.976   1.327   5.593  0.00  0.00           C  
ATOM   2252  CG LASN X 144      -1.933   1.627   6.652  0.00  0.00           C  
ATOM   2253  ND2LASN X 144      -1.785   0.804   7.666  0.00  0.00           N  
ATOM   2254  OD1LASN X 144      -1.263   2.639   6.597  0.00  0.00           O  
ATOM   2255  H  LASN X 144      -4.432  -0.476   4.598  0.00  0.00           H  
ATOM   2256  HA LASN X 144      -4.211   0.606   7.212  0.00  0.00           H  
ATOM   2257  HB2LASN X 144      -2.588   0.495   5.008  0.00  0.00           H  
ATOM   2258  HB3LASN X 144      -3.071   2.180   4.921  0.00  0.00           H  
ATOM   2259 HD21LASN X 144      -1.042   1.022   8.322  0.00  0.00           H  
ATOM   2260 HD22LASN X 144      -2.289  -0.070   7.714  0.00  0.00           H  
ATOM   2261  N  LLEU X 145      -6.066   2.446   5.190  0.00  0.00           N  
ATOM   2262  CA LLEU X 145      -7.265   3.306   5.137  0.00  0.00           C  
ATOM   2263  C  LLEU X 145      -8.552   2.632   5.689  0.00  0.00           C  
ATOM   2264  O  LLEU X 145      -9.667   2.997   5.323  0.00  0.00           O  
ATOM   2265  CB LLEU X 145      -7.465   3.818   3.694  0.00  0.00           C  
ATOM   2266  CG LLEU X 145      -6.343   4.717   3.138  0.00  0.00           C  
ATOM   2267  CD1LLEU X 145      -6.493   4.852   1.624  0.00  0.00           C  
ATOM   2268  CD2LLEU X 145      -6.398   6.123   3.734  0.00  0.00           C  
ATOM   2269  H  LLEU X 145      -5.784   2.010   4.316  0.00  0.00           H  
ATOM   2270  HA LLEU X 145      -7.089   4.169   5.780  0.00  0.00           H  
ATOM   2271  HB2LLEU X 145      -7.575   2.949   3.048  0.00  0.00           H  
ATOM   2272  HB3LLEU X 145      -8.399   4.377   3.636  0.00  0.00           H  
ATOM   2273  HG LLEU X 145      -5.366   4.290   3.354  0.00  0.00           H  
ATOM   2274 HD11LLEU X 145      -5.704   5.490   1.227  0.00  0.00           H  
ATOM   2275 HD12LLEU X 145      -6.410   3.868   1.162  0.00  0.00           H  
ATOM   2276 HD13LLEU X 145      -7.464   5.284   1.386  0.00  0.00           H  
ATOM   2277 HD21LLEU X 145      -5.633   6.746   3.272  0.00  0.00           H  
ATOM   2278 HD22LLEU X 145      -7.374   6.571   3.559  0.00  0.00           H  
ATOM   2279 HD23LLEU X 145      -6.211   6.069   4.803  0.00  0.00           H  
ATOM   2280  N  LGLY X 146      -8.419   1.643   6.577  0.00  0.00           N  
ATOM   2281  CA LGLY X 146      -9.497   1.058   7.386  0.00  0.00           C  
ATOM   2282  C  LGLY X 146     -10.505   0.144   6.681  0.00  0.00           C  
ATOM   2283  O  LGLY X 146     -11.416  -0.350   7.341  0.00  0.00           O  
ATOM   2284  H  LGLY X 146      -7.481   1.311   6.751  0.00  0.00           H  
ATOM   2285  HA2LGLY X 146      -9.040   0.467   8.176  0.00  0.00           H  
ATOM   2286  HA3LGLY X 146     -10.058   1.862   7.857  0.00  0.00           H  
ATOM   2287  N  LMET X 147     -10.370  -0.121   5.381  0.00  0.00           N  
ATOM   2288  CA LMET X 147     -11.287  -0.990   4.635  0.00  0.00           C  
ATOM   2289  C  LMET X 147     -10.977  -2.479   4.871  0.00  0.00           C  
ATOM   2290  O  LMET X 147      -9.835  -2.926   4.737  0.00  0.00           O  
ATOM   2291  CB LMET X 147     -11.255  -0.635   3.139  0.00  0.00           C  
ATOM   2292  CG LMET X 147     -11.614   0.840   2.878  0.00  0.00           C  
ATOM   2293  SD LMET X 147     -10.355   1.791   1.981  0.00  0.00           S  
ATOM   2294  CE LMET X 147     -10.724   1.305   0.278  0.00  0.00           C  
ATOM   2295  H  LMET X 147      -9.592   0.301   4.881  0.00  0.00           H  
ATOM   2296  HA LMET X 147     -12.300  -0.799   4.994  0.00  0.00           H  
ATOM   2297  HB2LMET X 147     -10.260  -0.844   2.746  0.00  0.00           H  
ATOM   2298  HB3LMET X 147     -11.965  -1.268   2.607  0.00  0.00           H  
ATOM   2299  HG2LMET X 147     -12.549   0.882   2.320  0.00  0.00           H  
ATOM   2300  HG3LMET X 147     -11.791   1.347   3.827  0.00  0.00           H  
ATOM   2301  HE1LMET X 147      -9.982   1.743  -0.391  0.00  0.00           H  
ATOM   2302  HE2LMET X 147     -10.697   0.220   0.185  0.00  0.00           H  
ATOM   2303  HE3LMET X 147     -11.713   1.672   0.010  0.00  0.00           H  
ATOM   2304  N  LTYR X 148     -11.994  -3.271   5.211  0.00  0.00           N  
ATOM   2305  CA LTYR X 148     -11.879  -4.723   5.438  0.00  0.00           C  
ATOM   2306  C  LTYR X 148     -11.841  -5.521   4.117  0.00  0.00           C  
ATOM   2307  O  LTYR X 148     -11.720  -4.948   3.036  0.00  0.00           O  
ATOM   2308  CB LTYR X 148     -13.027  -5.209   6.343  0.00  0.00           C  
ATOM   2309  CG LTYR X 148     -13.604  -4.178   7.287  0.00  0.00           C  
ATOM   2310  CD1LTYR X 148     -12.791  -3.548   8.249  0.00  0.00           C  
ATOM   2311  CD2LTYR X 148     -14.951  -3.807   7.150  0.00  0.00           C  
ATOM   2312  CE1LTYR X 148     -13.304  -2.488   9.023  0.00  0.00           C  
ATOM   2313  CE2LTYR X 148     -15.470  -2.782   7.951  0.00  0.00           C  
ATOM   2314  CZ LTYR X 148     -14.643  -2.083   8.850  0.00  0.00           C  
ATOM   2315  OH LTYR X 148     -15.148  -1.009   9.506  0.00  0.00           O  
ATOM   2316  H  LTYR X 148     -12.894  -2.845   5.372  0.00  0.00           H  
ATOM   2317  HA LTYR X 148     -10.944  -4.913   5.966  0.00  0.00           H  
ATOM   2318  HB2LTYR X 148     -13.839  -5.571   5.711  0.00  0.00           H  
ATOM   2319  HB3LTYR X 148     -12.667  -6.049   6.938  0.00  0.00           H  
ATOM   2320  HD1LTYR X 148     -11.754  -3.833   8.340  0.00  0.00           H  
ATOM   2321  HD2LTYR X 148     -15.589  -4.291   6.419  0.00  0.00           H  
ATOM   2322  HE1LTYR X 148     -12.665  -1.936   9.697  0.00  0.00           H  
ATOM   2323  HE2LTYR X 148     -16.500  -2.497   7.850  0.00  0.00           H  
ATOM   2324  HH LTYR X 148     -15.736  -0.521   8.889  0.00  0.00           H  
ATOM   2325  N  LHD3 X 149     -11.966  -6.849   4.180  0.00  0.00           N  
ATOM   2326  CA LHD3 X 149     -12.339  -7.644   3.002  0.00  0.00           C  
ATOM   2327  C  LHD3 X 149     -13.836  -7.590   2.720  0.00  0.00           C  
ATOM   2328  O  LHD3 X 149     -14.650  -7.431   3.632  0.00  0.00           O  
ATOM   2329  CB HHD3 X 149     -11.943  -9.118   3.162  0.00  0.00           C  
ATOM   2330  CG HHD3 X 149     -10.478  -9.297   3.320  0.00  0.00           C  
ATOM   2331  CD2HHD3 X 149      -9.426  -8.521   2.913  0.00  0.00           C  
ATOM   2332  ND1HHD3 X 149      -9.896 -10.425   3.870  0.00  0.00           N  
ATOM   2333  CE1HHD3 X 149      -8.554 -10.291   3.797  0.00  0.00           C  
ATOM   2334  NE2HHD3 X 149      -8.236  -9.136   3.233  0.00  0.00           N  
ATOM   2335  H  LHD3 X 149     -12.158  -7.273   5.084  0.00  0.00           H  
ATOM   2336  HA LHD3 X 149     -11.827  -7.240   2.131  0.00  0.00           H  
ATOM   2337  HB2HHD3 X 149     -12.479  -9.542   4.018  0.00  0.00           H  
ATOM   2338  HB3HHD3 X 149     -12.286  -9.659   2.267  0.00  0.00           H  
ATOM   2339  HD1HHD3 X 149     -10.370 -11.250   4.245  0.00  0.00           H  
ATOM   2340  HD2HHD3 X 149      -9.461  -7.573   2.401  0.00  0.00           H  
ATOM   2341  HE1HHD3 X 149      -7.843 -11.029   4.136  0.00  0.00           H  
ATOM   2342  N  LASP X 150     -14.192  -7.839   1.468  0.00  0.00           N  
ATOM   2343  CA LASP X 150     -15.563  -8.082   1.038  0.00  0.00           C  
ATOM   2344  C  LASP X 150     -16.178  -9.309   1.725  0.00  0.00           C  
ATOM   2345  O  LASP X 150     -15.680 -10.433   1.604  0.00  0.00           O  
ATOM   2346  CB LASP X 150     -15.559  -8.236  -0.486  0.00  0.00           C  
ATOM   2347  CG LASP X 150     -15.275  -6.895  -1.152  0.00  0.00           C  
ATOM   2348  OD1LASP X 150     -16.018  -5.928  -0.868  0.00  0.00           O  
ATOM   2349  OD2LASP X 150     -14.312  -6.816  -1.947  0.00  0.00           O1-
ATOM   2350  H  LASP X 150     -13.459  -7.935   0.770  0.00  0.00           H  
ATOM   2351  HA LASP X 150     -16.169  -7.212   1.294  0.00  0.00           H  
ATOM   2352  HB2LASP X 150     -14.804  -8.967  -0.782  0.00  0.00           H  
ATOM   2353  HB3LASP X 150     -16.524  -8.609  -0.825  0.00  0.00           H  
ATOM   2354  N  LGLY X 151     -17.290  -9.103   2.431  0.00  0.00           N  
ATOM   2355  CA LGLY X 151     -18.208 -10.177   2.810  0.00  0.00           C  
ATOM   2356  C  LGLY X 151     -19.097 -10.596   1.631  0.00  0.00           C  
ATOM   2357  O  LGLY X 151     -19.139  -9.932   0.594  0.00  0.00           O  
ATOM   2358  H  LGLY X 151     -17.615  -8.153   2.534  0.00  0.00           H  
ATOM   2359  HA2LGLY X 151     -17.643 -11.047   3.145  0.00  0.00           H  
ATOM   2360  HA3LGLY X 151     -18.834  -9.851   3.638  0.00  0.00           H  
ATOM   2361  N  LLYS X 152     -19.829 -11.703   1.785  0.00  0.00           N  
ATOM   2362  CA LLYS X 152     -20.505 -12.419   0.681  0.00  0.00           C  
ATOM   2363  C  LLYS X 152     -21.607 -11.633  -0.050  0.00  0.00           C  
ATOM   2364  O  LLYS X 152     -22.112 -12.110  -1.070  0.00  0.00           O  
ATOM   2365  CB LLYS X 152     -21.061 -13.782   1.149  0.00  0.00           C  
ATOM   2366  CG LLYS X 152     -20.213 -14.556   2.173  0.00  0.00           C  
ATOM   2367  CD LLYS X 152     -20.670 -14.242   3.603  0.00  0.00           C  
ATOM   2368  CE LLYS X 152     -19.770 -14.918   4.634  0.00  0.00           C  
ATOM   2369  NZ LLYS X 152     -20.197 -14.537   5.996  0.00  0.00           N1+
ATOM   2370  H  LLYS X 152     -19.738 -12.177   2.670  0.00  0.00           H  
ATOM   2371  HA LLYS X 152     -19.741 -12.619  -0.074  0.00  0.00           H  
ATOM   2372  HB2LLYS X 152     -22.068 -13.646   1.548  0.00  0.00           H  
ATOM   2373  HB3LLYS X 152     -21.154 -14.412   0.266  0.00  0.00           H  
ATOM   2374  HG2LLYS X 152     -20.349 -15.624   2.002  0.00  0.00           H  
ATOM   2375  HG3LLYS X 152     -19.154 -14.324   2.045  0.00  0.00           H  
ATOM   2376  HD2LLYS X 152     -20.663 -13.168   3.783  0.00  0.00           H  
ATOM   2377  HD3LLYS X 152     -21.694 -14.599   3.728  0.00  0.00           H  
ATOM   2378  HE2LLYS X 152     -19.830 -16.001   4.508  0.00  0.00           H  
ATOM   2379  HE3LLYS X 152     -18.735 -14.604   4.470  0.00  0.00           H  
ATOM   2380  HZ1LLYS X 152     -19.621 -14.981   6.701  0.00  0.00           H  
ATOM   2381  HZ2LLYS X 152     -20.135 -13.526   6.114  0.00  0.00           H  
ATOM   2382  HZ3LLYS X 152     -21.169 -14.800   6.154  0.00  0.00           H  
ATOM   2383  N  LASN X 153     -22.010 -10.466   0.456  0.00  0.00           N  
ATOM   2384  CA LASN X 153     -22.990  -9.569  -0.171  0.00  0.00           C  
ATOM   2385  C  LASN X 153     -22.349  -8.380  -0.919  0.00  0.00           C  
ATOM   2386  O  LASN X 153     -23.035  -7.689  -1.673  0.00  0.00           O  
ATOM   2387  CB LASN X 153     -23.993  -9.113   0.899  0.00  0.00           C  
ATOM   2388  CG LASN X 153     -24.748 -10.276   1.517  0.00  0.00           C  
ATOM   2389  ND2LASN X 153     -25.917 -10.577   1.013  0.00  0.00           N  
ATOM   2390  OD1LASN X 153     -24.282 -10.956   2.425  0.00  0.00           O  
ATOM   2391  H  LASN X 153     -21.560 -10.148   1.305  0.00  0.00           H  
ATOM   2392  HA LASN X 153     -23.557 -10.119  -0.922  0.00  0.00           H  
ATOM   2393  HB2LASN X 153     -23.478  -8.572   1.689  0.00  0.00           H  
ATOM   2394  HB3LASN X 153     -24.710  -8.430   0.444  0.00  0.00           H  
ATOM   2395 HD21LASN X 153     -26.449 -11.321   1.441  0.00  0.00           H  
ATOM   2396 HD22LASN X 153     -26.300 -10.044   0.241  0.00  0.00           H  
ATOM   2397  N  LCYX X 154     -21.047  -8.147  -0.739  0.00  0.00           N  
ATOM   2398  CA LCYX X 154     -20.286  -7.088  -1.401  0.00  0.00           C  
ATOM   2399  C  LCYX X 154     -19.962  -7.436  -2.866  0.00  0.00           C  
ATOM   2400  O  LCYX X 154     -19.830  -8.610  -3.208  0.00  0.00           O  
ATOM   2401  CB LCYX X 154     -19.009  -6.861  -0.594  0.00  0.00           C  
ATOM   2402  SG LCYX X 154     -19.296  -6.399   1.131  0.00  0.00           S  
ATOM   2403  H  LCYX X 154     -20.519  -8.787  -0.156  0.00  0.00           H  
ATOM   2404  HA LCYX X 154     -20.877  -6.172  -1.388  0.00  0.00           H  
ATOM   2405  HB2LCYX X 154     -18.436  -7.784  -0.608  0.00  0.00           H  
ATOM   2406  HB3LCYX X 154     -18.415  -6.084  -1.072  0.00  0.00           H  
ATOM   2407  N  LILE X 155     -19.828  -6.424  -3.736  0.00  0.00           N  
ATOM   2408  CA LILE X 155     -19.868  -6.605  -5.198  0.00  0.00           C  
ATOM   2409  C  LILE X 155     -18.700  -5.950  -5.944  0.00  0.00           C  
ATOM   2410  O  LILE X 155     -18.437  -4.752  -5.784  0.00  0.00           O  
ATOM   2411  CB LILE X 155     -21.207  -6.078  -5.773  0.00  0.00           C  
ATOM   2412  CG1LILE X 155     -22.453  -6.714  -5.122  0.00  0.00           C  
ATOM   2413  CG2LILE X 155     -21.266  -6.237  -7.305  0.00  0.00           C  
ATOM   2414  CD1LILE X 155     -22.627  -8.219  -5.365  0.00  0.00           C  
ATOM   2415  H  LILE X 155     -19.903  -5.485  -3.385  0.00  0.00           H  
ATOM   2416  HA LILE X 155     -19.821  -7.672  -5.419  0.00  0.00           H  
ATOM   2417  HB LILE X 155     -21.260  -5.009  -5.562  0.00  0.00           H  
ATOM   2418 HG12LILE X 155     -22.434  -6.532  -4.049  0.00  0.00           H  
ATOM   2419 HG13LILE X 155     -23.333  -6.201  -5.507  0.00  0.00           H  
ATOM   2420 HG21LILE X 155     -22.259  -5.979  -7.663  0.00  0.00           H  
ATOM   2421 HG22LILE X 155     -20.566  -5.557  -7.791  0.00  0.00           H  
ATOM   2422 HG23LILE X 155     -21.043  -7.264  -7.597  0.00  0.00           H  
ATOM   2423 HD11LILE X 155     -23.481  -8.579  -4.794  0.00  0.00           H  
ATOM   2424 HD12LILE X 155     -22.813  -8.407  -6.421  0.00  0.00           H  
ATOM   2425 HD13LILE X 155     -21.745  -8.770  -5.046  0.00  0.00           H  
ATOM   2426  N  LCYX X 156     -18.136  -6.718  -6.882  0.00  0.00           N  
ATOM   2427  CA LCYX X 156     -17.491  -6.239  -8.106  0.00  0.00           C  
ATOM   2428  C  LCYX X 156     -17.893  -7.145  -9.270  0.00  0.00           C  
ATOM   2429  O  LCYX X 156     -18.071  -8.347  -9.080  0.00  0.00           O  
ATOM   2430  CB LCYX X 156     -15.963  -6.230  -7.998  0.00  0.00           C  
ATOM   2431  SG LCYX X 156     -15.327  -5.443  -6.518  0.00  0.00           S  
ATOM   2432  H  LCYX X 156     -18.396  -7.695  -6.890  0.00  0.00           H  
ATOM   2433  HA LCYX X 156     -17.833  -5.227  -8.312  0.00  0.00           H  
ATOM   2434  HB2LCYX X 156     -15.591  -7.255  -8.023  0.00  0.00           H  
ATOM   2435  HB3LCYX X 156     -15.564  -5.704  -8.863  0.00  0.00           H  
ATOM   2436  N  LASN X 157     -17.942  -6.604 -10.486  0.00  0.00           N  
ATOM   2437  CA LASN X 157     -18.339  -7.339 -11.695  0.00  0.00           C  
ATOM   2438  C  LASN X 157     -17.316  -8.424 -12.139  0.00  0.00           C  
ATOM   2439  O  LASN X 157     -17.565  -9.157 -13.092  0.00  0.00           O  
ATOM   2440  CB LASN X 157     -18.677  -6.312 -12.798  0.00  0.00           C  
ATOM   2441  CG LASN X 157     -19.894  -5.441 -12.481  0.00  0.00           C  
ATOM   2442  ND2LASN X 157     -20.735  -5.165 -13.443  0.00  0.00           N  
ATOM   2443  OD1LASN X 157     -20.109  -4.977 -11.367  0.00  0.00           O  
ATOM   2444  H  LASN X 157     -17.818  -5.603 -10.566  0.00  0.00           H  
ATOM   2445  HA LASN X 157     -19.257  -7.887 -11.467  0.00  0.00           H  
ATOM   2446  HB2LASN X 157     -17.822  -5.661 -12.976  0.00  0.00           H  
ATOM   2447  HB3LASN X 157     -18.870  -6.849 -13.726  0.00  0.00           H  
ATOM   2448 HD21LASN X 157     -21.510  -4.554 -13.228  0.00  0.00           H  
ATOM   2449 HD22LASN X 157     -20.580  -5.512 -14.380  0.00  0.00           H  
ATOM   2450  N  LASP X 158     -16.186  -8.547 -11.433  0.00  0.00           N  
ATOM   2451  CA LASP X 158     -15.203  -9.642 -11.519  0.00  0.00           C  
ATOM   2452  C  LASP X 158     -15.340 -10.730 -10.437  0.00  0.00           C  
ATOM   2453  O  LASP X 158     -14.658 -11.748 -10.525  0.00  0.00           O  
ATOM   2454  CB LASP X 158     -13.801  -9.030 -11.371  0.00  0.00           C  
ATOM   2455  CG LASP X 158     -13.183  -8.643 -12.706  0.00  0.00           C  
ATOM   2456  OD1LASP X 158     -12.785  -9.556 -13.465  0.00  0.00           O  
ATOM   2457  OD2LASP X 158     -13.066  -7.431 -12.998  0.00  0.00           O1-
ATOM   2458  H  LASP X 158     -16.039  -7.863 -10.711  0.00  0.00           H  
ATOM   2459  HA LASP X 158     -15.279 -10.142 -12.485  0.00  0.00           H  
ATOM   2460  HB2LASP X 158     -13.857  -8.163 -10.710  0.00  0.00           H  
ATOM   2461  HB3LASP X 158     -13.122  -9.744 -10.902  0.00  0.00           H  
ATOM   2462  N  LSER X 159     -16.108 -10.496  -9.366  0.00  0.00           N  
ATOM   2463  CA LSER X 159     -16.048 -11.195  -8.058  0.00  0.00           C  
ATOM   2464  C  LSER X 159     -14.687 -11.126  -7.334  0.00  0.00           C  
ATOM   2465  O  LSER X 159     -14.648 -10.929  -6.120  0.00  0.00           O  
ATOM   2466  CB LSER X 159     -16.526 -12.651  -8.156  0.00  0.00           C  
ATOM   2467  OG LSER X 159     -17.759 -12.730  -8.847  0.00  0.00           O  
ATOM   2468  H  LSER X 159     -16.755  -9.717  -9.422  0.00  0.00           H  
ATOM   2469  HA LSER X 159     -16.760 -10.690  -7.404  0.00  0.00           H  
ATOM   2470  HB2LSER X 159     -15.780 -13.254  -8.676  0.00  0.00           H  
ATOM   2471  HB3LSER X 159     -16.653 -13.052  -7.149  0.00  0.00           H  
ATOM   2472  HG LSER X 159     -17.534 -12.888  -9.792  0.00  0.00           H  
ATOM   2473  N  LSER X 160     -13.558 -11.219  -8.044  0.00  0.00           N  
ATOM   2474  CA LSER X 160     -12.195 -10.963  -7.549  0.00  0.00           C  
ATOM   2475  C  LSER X 160     -11.916  -9.458  -7.362  0.00  0.00           C  
ATOM   2476  O  LSER X 160     -10.998  -8.905  -7.975  0.00  0.00           O  
ATOM   2477  CB LSER X 160     -11.171 -11.623  -8.486  0.00  0.00           C  
ATOM   2478  OG LSER X 160      -9.854 -11.328  -8.049  0.00  0.00           O  
ATOM   2479  H  LSER X 160     -13.663 -11.466  -9.024  0.00  0.00           H  
ATOM   2480  HA LSER X 160     -12.087 -11.436  -6.571  0.00  0.00           H  
ATOM   2481  HB2LSER X 160     -11.323 -12.702  -8.489  0.00  0.00           H  
ATOM   2482  HB3LSER X 160     -11.307 -11.243  -9.501  0.00  0.00           H  
ATOM   2483  HG LSER X 160      -9.850 -10.371  -7.875  0.00  0.00           H  
ATOM   2484  N  LCYX X 161     -12.712  -8.790  -6.526  0.00  0.00           N  
ATOM   2485  CA LCYX X 161     -12.546  -7.389  -6.126  0.00  0.00           C  
ATOM   2486  C  LCYX X 161     -11.127  -7.023  -5.656  0.00  0.00           C  
ATOM   2487  O  LCYX X 161     -10.400  -7.883  -5.153  0.00  0.00           O  
ATOM   2488  CB LCYX X 161     -13.475  -7.129  -4.939  0.00  0.00           C  
ATOM   2489  SG LCYX X 161     -15.243  -7.025  -5.256  0.00  0.00           S  
ATOM   2490  H  LCYX X 161     -13.459  -9.313  -6.082  0.00  0.00           H  
ATOM   2491  HA LCYX X 161     -12.813  -6.734  -6.956  0.00  0.00           H  
ATOM   2492  HB2LCYX X 161     -13.313  -7.887  -4.173  0.00  0.00           H  
ATOM   2493  HB3LCYX X 161     -13.182  -6.180  -4.503  0.00  0.00           H  
ATOM   2494  N  LVAL X 162     -10.783  -5.727  -5.664  0.00  0.00           N  
ATOM   2495  CA LVAL X 162      -9.558  -5.237  -4.998  0.00  0.00           C  
ATOM   2496  C  LVAL X 162      -9.537  -5.627  -3.514  0.00  0.00           C  
ATOM   2497  O  LVAL X 162      -8.510  -6.092  -3.024  0.00  0.00           O  
ATOM   2498  CB LVAL X 162      -9.381  -3.711  -5.161  0.00  0.00           C  
ATOM   2499  CG1LVAL X 162      -8.175  -3.175  -4.374  0.00  0.00           C  
ATOM   2500  CG2LVAL X 162      -9.169  -3.323  -6.627  0.00  0.00           C  
ATOM   2501  H  LVAL X 162     -11.402  -5.052  -6.109  0.00  0.00           H  
ATOM   2502  HA LVAL X 162      -8.705  -5.726  -5.464  0.00  0.00           H  
ATOM   2503  HB LVAL X 162     -10.279  -3.213  -4.797  0.00  0.00           H  
ATOM   2504 HG11LVAL X 162      -7.982  -2.142  -4.660  0.00  0.00           H  
ATOM   2505 HG12LVAL X 162      -8.384  -3.198  -3.304  0.00  0.00           H  
ATOM   2506 HG13LVAL X 162      -7.287  -3.768  -4.584  0.00  0.00           H  
ATOM   2507 HG21LVAL X 162      -9.200  -2.238  -6.725  0.00  0.00           H  
ATOM   2508 HG22LVAL X 162      -8.209  -3.695  -6.985  0.00  0.00           H  
ATOM   2509 HG23LVAL X 162      -9.952  -3.745  -7.252  0.00  0.00           H  
ATOM   2510  N  LMET X 163     -10.673  -5.526  -2.810  0.00  0.00           N  
ATOM   2511  CA LMET X 163     -10.815  -5.959  -1.410  0.00  0.00           C  
ATOM   2512  C  LMET X 163     -11.358  -7.389  -1.244  0.00  0.00           C  
ATOM   2513  O  LMET X 163     -11.820  -7.743  -0.158  0.00  0.00           O  
ATOM   2514  CB LMET X 163     -11.605  -4.927  -0.585  0.00  0.00           C  
ATOM   2515  CG LMET X 163     -11.000  -3.519  -0.652  0.00  0.00           C  
ATOM   2516  SD LMET X 163      -9.218  -3.404  -0.330  0.00  0.00           S  
ATOM   2517  CE LMET X 163      -9.130  -3.943   1.400  0.00  0.00           C  
ATOM   2518  H  LMET X 163     -11.494  -5.149  -3.263  0.00  0.00           H  
ATOM   2519  HA LMET X 163      -9.821  -5.998  -0.968  0.00  0.00           H  
ATOM   2520  HB2LMET X 163     -12.637  -4.889  -0.929  0.00  0.00           H  
ATOM   2521  HB3LMET X 163     -11.616  -5.243   0.456  0.00  0.00           H  
ATOM   2522  HG2LMET X 163     -11.188  -3.111  -1.646  0.00  0.00           H  
ATOM   2523  HG3LMET X 163     -11.517  -2.888   0.069  0.00  0.00           H  
ATOM   2524  HE1LMET X 163      -8.099  -3.884   1.749  0.00  0.00           H  
ATOM   2525  HE2LMET X 163      -9.755  -3.301   2.020  0.00  0.00           H  
ATOM   2526  HE3LMET X 163      -9.473  -4.973   1.486  0.00  0.00           H  
ATOM   2527  N  LSER X 164     -11.277  -8.235  -2.279  0.00  0.00           N  
ATOM   2528  CA LSER X 164     -11.699  -9.637  -2.161  0.00  0.00           C  
ATOM   2529  C  LSER X 164     -10.907 -10.372  -1.060  0.00  0.00           C  
ATOM   2530  O  LSER X 164      -9.709 -10.123  -0.896  0.00  0.00           O  
ATOM   2531  CB LSER X 164     -11.621 -10.391  -3.497  0.00  0.00           C  
ATOM   2532  OG LSER X 164     -10.344 -10.335  -4.102  0.00  0.00           O  
ATOM   2533  H  LSER X 164     -10.826  -7.931  -3.129  0.00  0.00           H  
ATOM   2534  HA LSER X 164     -12.749  -9.611  -1.877  0.00  0.00           H  
ATOM   2535  HB2LSER X 164     -11.879 -11.437  -3.326  0.00  0.00           H  
ATOM   2536  HB3LSER X 164     -12.359  -9.976  -4.181  0.00  0.00           H  
ATOM   2537  HG LSER X 164     -10.213  -9.438  -4.462  0.00  0.00           H  
ATOM   2538  N  LPRO X 165     -11.561 -11.251  -0.274  0.00  0.00           N  
ATOM   2539  CA LPRO X 165     -10.915 -11.974   0.824  0.00  0.00           C  
ATOM   2540  C  LPRO X 165      -9.903 -13.023   0.351  0.00  0.00           C  
ATOM   2541  O  LPRO X 165      -8.964 -13.329   1.084  0.00  0.00           O  
ATOM   2542  CB LPRO X 165     -12.059 -12.613   1.622  0.00  0.00           C  
ATOM   2543  CG LPRO X 165     -13.179 -12.755   0.599  0.00  0.00           C  
ATOM   2544  CD LPRO X 165     -12.986 -11.546  -0.305  0.00  0.00           C  
ATOM   2545  HA LPRO X 165     -10.378 -11.269   1.454  0.00  0.00           H  
ATOM   2546  HB2LPRO X 165     -11.785 -13.581   2.039  0.00  0.00           H  
ATOM   2547  HB3LPRO X 165     -12.379 -11.943   2.418  0.00  0.00           H  
ATOM   2548  HG2LPRO X 165     -13.031 -13.665   0.022  0.00  0.00           H  
ATOM   2549  HG3LPRO X 165     -14.158 -12.752   1.071  0.00  0.00           H  
ATOM   2550  HD2LPRO X 165     -13.332 -11.774  -1.314  0.00  0.00           H  
ATOM   2551  HD3LPRO X 165     -13.535 -10.696   0.101  0.00  0.00           H  
ATOM   2552  N  LVAL X 166     -10.080 -13.568  -0.856  0.00  0.00           N  
ATOM   2553  CA LVAL X 166      -9.134 -14.487  -1.501  0.00  0.00           C  
ATOM   2554  C  LVAL X 166      -8.935 -14.070  -2.957  0.00  0.00           C  
ATOM   2555  O  LVAL X 166      -9.882 -14.034  -3.746  0.00  0.00           O  
ATOM   2556  CB LVAL X 166      -9.566 -15.961  -1.379  0.00  0.00           C  
ATOM   2557  CG1LVAL X 166      -8.477 -16.891  -1.919  0.00  0.00           C  
ATOM   2558  CG2LVAL X 166      -9.836 -16.356   0.076  0.00  0.00           C  
ATOM   2559  H  LVAL X 166     -10.904 -13.305  -1.382  0.00  0.00           H  
ATOM   2560  HA LVAL X 166      -8.176 -14.396  -0.991  0.00  0.00           H  
ATOM   2561  HB LVAL X 166     -10.477 -16.121  -1.955  0.00  0.00           H  
ATOM   2562 HG11LVAL X 166      -8.800 -17.926  -1.821  0.00  0.00           H  
ATOM   2563 HG12LVAL X 166      -8.287 -16.687  -2.971  0.00  0.00           H  
ATOM   2564 HG13LVAL X 166      -7.552 -16.753  -1.358  0.00  0.00           H  
ATOM   2565 HG21LVAL X 166     -10.053 -17.418   0.136  0.00  0.00           H  
ATOM   2566 HG22LVAL X 166      -8.966 -16.139   0.695  0.00  0.00           H  
ATOM   2567 HG23LVAL X 166     -10.697 -15.810   0.454  0.00  0.00           H  
ATOM   2568  N  LLEU X 167      -7.698 -13.717  -3.282  0.00  0.00           N  
ATOM   2569  CA LLEU X 167      -7.253 -13.103  -4.526  0.00  0.00           C  
ATOM   2570  C  LLEU X 167      -7.202 -14.102  -5.699  0.00  0.00           C  
ATOM   2571  O  LLEU X 167      -7.137 -15.316  -5.504  0.00  0.00           O  
ATOM   2572  CB LLEU X 167      -5.882 -12.468  -4.216  0.00  0.00           C  
ATOM   2573  CG LLEU X 167      -5.349 -11.476  -5.257  0.00  0.00           C  
ATOM   2574  CD1LLEU X 167      -6.249 -10.240  -5.346  0.00  0.00           C  
ATOM   2575  CD2LLEU X 167      -3.932 -11.050  -4.885  0.00  0.00           C  
ATOM   2576  H  LLEU X 167      -6.996 -13.835  -2.560  0.00  0.00           H  
ATOM   2577  HA LLEU X 167      -7.970 -12.319  -4.776  0.00  0.00           H  
ATOM   2578  HB2LLEU X 167      -5.946 -11.945  -3.259  0.00  0.00           H  
ATOM   2579  HB3LLEU X 167      -5.155 -13.269  -4.093  0.00  0.00           H  
ATOM   2580  HG LLEU X 167      -5.293 -11.956  -6.229  0.00  0.00           H  
ATOM   2581 HD11LLEU X 167      -5.747  -9.439  -5.884  0.00  0.00           H  
ATOM   2582 HD12LLEU X 167      -7.178 -10.491  -5.857  0.00  0.00           H  
ATOM   2583 HD13LLEU X 167      -6.499  -9.883  -4.349  0.00  0.00           H  
ATOM   2584 HD21LLEU X 167      -3.542 -10.356  -5.627  0.00  0.00           H  
ATOM   2585 HD22LLEU X 167      -3.936 -10.575  -3.909  0.00  0.00           H  
ATOM   2586 HD23LLEU X 167      -3.293 -11.928  -4.830  0.00  0.00           H  
ATOM   2587  N  LSER X 168      -7.218 -13.593  -6.932  0.00  0.00           N  
ATOM   2588  CA LSER X 168      -7.125 -14.385  -8.167  0.00  0.00           C  
ATOM   2589  C  LSER X 168      -5.793 -14.209  -8.908  0.00  0.00           C  
ATOM   2590  O  LSER X 168      -4.926 -13.425  -8.521  0.00  0.00           O  
ATOM   2591  CB LSER X 168      -8.291 -14.019  -9.080  0.00  0.00           C  
ATOM   2592  OG LSER X 168      -8.127 -12.709  -9.565  0.00  0.00           O  
ATOM   2593  H  LSER X 168      -7.285 -12.594  -7.034  0.00  0.00           H  
ATOM   2594  HA LSER X 168      -7.223 -15.443  -7.925  0.00  0.00           H  
ATOM   2595  HB2LSER X 168      -8.347 -14.712  -9.918  0.00  0.00           H  
ATOM   2596  HB3LSER X 168      -9.214 -14.074  -8.506  0.00  0.00           H  
ATOM   2597  HG LSER X 168      -8.770 -12.165  -9.071  0.00  0.00           H  
ATOM   2598  N  LASP X 169      -5.609 -14.954  -9.995  0.00  0.00           N  
ATOM   2599  CA LASP X 169      -4.424 -14.919 -10.861  0.00  0.00           C  
ATOM   2600  C  LASP X 169      -4.285 -13.597 -11.652  0.00  0.00           C  
ATOM   2601  O  LASP X 169      -3.178 -13.166 -11.980  0.00  0.00           O  
ATOM   2602  CB LASP X 169      -4.539 -16.121 -11.813  0.00  0.00           C  
ATOM   2603  CG LASP X 169      -3.208 -16.655 -12.336  0.00  0.00           C  
ATOM   2604  OD1LASP X 169      -2.120 -16.209 -11.912  0.00  0.00           O  
ATOM   2605  OD2LASP X 169      -3.232 -17.591 -13.167  0.00  0.00           O1-
ATOM   2606  H  LASP X 169      -6.334 -15.622 -10.224  0.00  0.00           H  
ATOM   2607  HA LASP X 169      -3.540 -15.041 -10.237  0.00  0.00           H  
ATOM   2608  HB2LASP X 169      -5.018 -16.947 -11.288  0.00  0.00           H  
ATOM   2609  HB3LASP X 169      -5.177 -15.853 -12.655  0.00  0.00           H  
ATOM   2610  N  LGLN X 170      -5.412 -12.931 -11.917  0.00  0.00           N  
ATOM   2611  CA LGLN X 170      -5.533 -11.689 -12.692  0.00  0.00           C  
ATOM   2612  C  LGLN X 170      -6.556 -10.725 -12.046  0.00  0.00           C  
ATOM   2613  O  LGLN X 170      -7.602 -10.455 -12.636  0.00  0.00           O  
ATOM   2614  CB LGLN X 170      -5.843 -12.026 -14.169  0.00  0.00           C  
ATOM   2615  CG LGLN X 170      -6.825 -13.184 -14.453  0.00  0.00           C  
ATOM   2616  CD LGLN X 170      -8.068 -13.243 -13.567  0.00  0.00           C  
ATOM   2617  NE2LGLN X 170      -9.147 -12.578 -13.914  0.00  0.00           N  
ATOM   2618  OE1LGLN X 170      -8.086 -13.928 -12.554  0.00  0.00           O  
ATOM   2619  H  LGLN X 170      -6.282 -13.339 -11.588  0.00  0.00           H  
ATOM   2620  HA LGLN X 170      -4.575 -11.169 -12.678  0.00  0.00           H  
ATOM   2621  HB2LGLN X 170      -6.201 -11.127 -14.672  0.00  0.00           H  
ATOM   2622  HB3LGLN X 170      -4.898 -12.291 -14.646  0.00  0.00           H  
ATOM   2623  HG2LGLN X 170      -7.132 -13.137 -15.497  0.00  0.00           H  
ATOM   2624  HG3LGLN X 170      -6.286 -14.121 -14.319  0.00  0.00           H  
ATOM   2625 HE21LGLN X 170      -9.029 -11.825 -14.589  0.00  0.00           H  
ATOM   2626 HE22LGLN X 170      -9.861 -12.468 -13.200  0.00  0.00           H  
ATOM   2627  N  LPRO X 171      -6.293 -10.207 -10.828  0.00  0.00           N  
ATOM   2628  CA LPRO X 171      -7.304  -9.530 -10.012  0.00  0.00           C  
ATOM   2629  C  LPRO X 171      -7.979  -8.333 -10.671  0.00  0.00           C  
ATOM   2630  O  LPRO X 171      -7.469  -7.749 -11.623  0.00  0.00           O  
ATOM   2631  CB LPRO X 171      -6.594  -9.114  -8.729  0.00  0.00           C  
ATOM   2632  CG LPRO X 171      -5.490 -10.149  -8.611  0.00  0.00           C  
ATOM   2633  CD LPRO X 171      -5.064 -10.335 -10.060  0.00  0.00           C  
ATOM   2634  HA LPRO X 171      -8.078 -10.252  -9.765  0.00  0.00           H  
ATOM   2635  HB2LPRO X 171      -6.140  -8.135  -8.859  0.00  0.00           H  
ATOM   2636  HB3LPRO X 171      -7.270  -9.124  -7.874  0.00  0.00           H  
ATOM   2637  HG2LPRO X 171      -4.676  -9.791  -7.986  0.00  0.00           H  
ATOM   2638  HG3LPRO X 171      -5.912 -11.077  -8.231  0.00  0.00           H  
ATOM   2639  HD2LPRO X 171      -4.378  -9.539 -10.351  0.00  0.00           H  
ATOM   2640  HD3LPRO X 171      -4.584 -11.303 -10.176  0.00  0.00           H  
ATOM   2641  N  LSER X 172      -9.148  -7.958 -10.161  0.00  0.00           N  
ATOM   2642  CA LSER X 172      -9.885  -6.818 -10.690  0.00  0.00           C  
ATOM   2643  C  LSER X 172      -9.270  -5.484 -10.274  0.00  0.00           C  
ATOM   2644  O  LSER X 172      -8.844  -5.337  -9.129  0.00  0.00           O  
ATOM   2645  CB LSER X 172     -11.322  -6.873 -10.204  0.00  0.00           C  
ATOM   2646  OG LSER X 172     -12.093  -5.999 -10.989  0.00  0.00           O  
ATOM   2647  H  LSER X 172      -9.522  -8.429  -9.348  0.00  0.00           H  
ATOM   2648  HA LSER X 172      -9.893  -6.888 -11.774  0.00  0.00           H  
ATOM   2649  HB2LSER X 172     -11.694  -7.890 -10.301  0.00  0.00           H  
ATOM   2650  HB3LSER X 172     -11.371  -6.571  -9.157  0.00  0.00           H  
ATOM   2651  HG LSER X 172     -12.422  -6.489 -11.777  0.00  0.00           H  
ATOM   2652  N  LLYS X 173      -9.326  -4.475 -11.153  0.00  0.00           N  
ATOM   2653  CA LLYS X 173      -9.132  -3.069 -10.754  0.00  0.00           C  
ATOM   2654  C  LLYS X 173     -10.331  -2.466 -10.004  0.00  0.00           C  
ATOM   2655  O  LLYS X 173     -10.266  -1.318  -9.573  0.00  0.00           O  
ATOM   2656  CB LLYS X 173      -8.733  -2.206 -11.962  0.00  0.00           C  
ATOM   2657  CG LLYS X 173      -9.872  -1.911 -12.962  0.00  0.00           C  
ATOM   2658  CD LLYS X 173      -9.581  -0.639 -13.770  0.00  0.00           C  
ATOM   2659  CE LLYS X 173      -9.721   0.618 -12.895  0.00  0.00           C  
ATOM   2660  NZ LLYS X 173      -9.038   1.778 -13.506  0.00  0.00           N1+
ATOM   2661  H  LLYS X 173      -9.636  -4.684 -12.099  0.00  0.00           H  
ATOM   2662  HA LLYS X 173      -8.305  -3.042 -10.043  0.00  0.00           H  
ATOM   2663  HB2LLYS X 173      -8.346  -1.270 -11.564  0.00  0.00           H  
ATOM   2664  HB3LLYS X 173      -7.911  -2.684 -12.496  0.00  0.00           H  
ATOM   2665  HG2LLYS X 173      -9.970  -2.756 -13.644  0.00  0.00           H  
ATOM   2666  HG3LLYS X 173     -10.825  -1.777 -12.451  0.00  0.00           H  
ATOM   2667  HD2LLYS X 173      -8.569  -0.706 -14.172  0.00  0.00           H  
ATOM   2668  HD3LLYS X 173     -10.284  -0.575 -14.602  0.00  0.00           H  
ATOM   2669  HE2LLYS X 173     -10.781   0.834 -12.733  0.00  0.00           H  
ATOM   2670  HE3LLYS X 173      -9.270   0.425 -11.919  0.00  0.00           H  
ATOM   2671  HZ1LLYS X 173      -8.843   2.503 -12.820  0.00  0.00           H  
ATOM   2672  HZ2LLYS X 173      -8.111   1.512 -13.839  0.00  0.00           H  
ATOM   2673  HZ3LLYS X 173      -9.536   2.168 -14.301  0.00  0.00           H  
ATOM   2674  N  LLEU X 174     -11.445  -3.196  -9.901  0.00  0.00           N  
ATOM   2675  CA LLEU X 174     -12.686  -2.727  -9.290  0.00  0.00           C  
ATOM   2676  C  LLEU X 174     -12.570  -2.664  -7.761  0.00  0.00           C  
ATOM   2677  O  LLEU X 174     -12.529  -3.693  -7.079  0.00  0.00           O  
ATOM   2678  CB LLEU X 174     -13.842  -3.645  -9.732  0.00  0.00           C  
ATOM   2679  CG LLEU X 174     -14.141  -3.611 -11.245  0.00  0.00           C  
ATOM   2680  CD1LLEU X 174     -15.148  -4.708 -11.598  0.00  0.00           C  
ATOM   2681  CD2LLEU X 174     -14.721  -2.268 -11.685  0.00  0.00           C  
ATOM   2682  H  LLEU X 174     -11.442  -4.125 -10.300  0.00  0.00           H  
ATOM   2683  HA LLEU X 174     -12.895  -1.718  -9.645  0.00  0.00           H  
ATOM   2684  HB2LLEU X 174     -13.594  -4.663  -9.435  0.00  0.00           H  
ATOM   2685  HB3LLEU X 174     -14.746  -3.376  -9.190  0.00  0.00           H  
ATOM   2686  HG LLEU X 174     -13.228  -3.786 -11.809  0.00  0.00           H  
ATOM   2687 HD11LLEU X 174     -15.296  -4.726 -12.677  0.00  0.00           H  
ATOM   2688 HD12LLEU X 174     -14.760  -5.678 -11.293  0.00  0.00           H  
ATOM   2689 HD13LLEU X 174     -16.095  -4.511 -11.104  0.00  0.00           H  
ATOM   2690 HD21LLEU X 174     -14.978  -2.308 -12.742  0.00  0.00           H  
ATOM   2691 HD22LLEU X 174     -15.616  -2.047 -11.107  0.00  0.00           H  
ATOM   2692 HD23LLEU X 174     -13.989  -1.475 -11.545  0.00  0.00           H  
ATOM   2693  N  LPHE X 175     -12.560  -1.444  -7.220  0.00  0.00           N  
ATOM   2694  CA LPHE X 175     -12.777  -1.206  -5.794  0.00  0.00           C  
ATOM   2695  C  LPHE X 175     -14.226  -1.493  -5.407  0.00  0.00           C  
ATOM   2696  O  LPHE X 175     -15.166  -1.044  -6.065  0.00  0.00           O  
ATOM   2697  CB LPHE X 175     -12.390   0.220  -5.400  0.00  0.00           C  
ATOM   2698  CG LPHE X 175     -11.036   0.264  -4.739  0.00  0.00           C  
ATOM   2699  CD1LPHE X 175     -10.900  -0.257  -3.439  0.00  0.00           C  
ATOM   2700  CD2LPHE X 175      -9.914   0.759  -5.426  0.00  0.00           C  
ATOM   2701  CE1LPHE X 175      -9.639  -0.292  -2.829  0.00  0.00           C  
ATOM   2702  CE2LPHE X 175      -8.656   0.738  -4.803  0.00  0.00           C  
ATOM   2703  CZ LPHE X 175      -8.519   0.212  -3.510  0.00  0.00           C  
ATOM   2704  H  LPHE X 175     -12.505  -0.647  -7.837  0.00  0.00           H  
ATOM   2705  HA LPHE X 175     -12.150  -1.901  -5.235  0.00  0.00           H  
ATOM   2706  HB2LPHE X 175     -12.417   0.882  -6.268  0.00  0.00           H  
ATOM   2707  HB3LPHE X 175     -13.118   0.593  -4.678  0.00  0.00           H  
ATOM   2708  HD1LPHE X 175     -11.759  -0.648  -2.914  0.00  0.00           H  
ATOM   2709  HD2LPHE X 175     -10.014   1.145  -6.430  0.00  0.00           H  
ATOM   2710  HE1LPHE X 175      -9.530  -0.705  -1.837  0.00  0.00           H  
ATOM   2711  HE2LPHE X 175      -7.786   1.121  -5.313  0.00  0.00           H  
ATOM   2712  HZ LPHE X 175      -7.546   0.188  -3.043  0.00  0.00           H  
ATOM   2713  N  LSER X 176     -14.407  -2.253  -4.339  0.00  0.00           N  
ATOM   2714  CA LSER X 176     -15.656  -2.941  -4.044  0.00  0.00           C  
ATOM   2715  C  LSER X 176     -16.776  -2.019  -3.586  0.00  0.00           C  
ATOM   2716  O  LSER X 176     -16.531  -0.975  -2.983  0.00  0.00           O  
ATOM   2717  CB LSER X 176     -15.406  -3.998  -2.972  0.00  0.00           C  
ATOM   2718  OG LSER X 176     -14.108  -4.551  -3.077  0.00  0.00           O  
ATOM   2719  H  LSER X 176     -13.609  -2.578  -3.811  0.00  0.00           H  
ATOM   2720  HA LSER X 176     -15.994  -3.441  -4.946  0.00  0.00           H  
ATOM   2721  HB2LSER X 176     -15.520  -3.560  -1.981  0.00  0.00           H  
ATOM   2722  HB3LSER X 176     -16.148  -4.789  -3.092  0.00  0.00           H  
ATOM   2723  HG LSER X 176     -14.166  -5.425  -2.601  0.00  0.00           H  
ATOM   2724  N  LASN X 177     -18.023  -2.458  -3.787  0.00  0.00           N  
ATOM   2725  CA LASN X 177     -19.217  -1.782  -3.269  0.00  0.00           C  
ATOM   2726  C  LASN X 177     -19.057  -1.415  -1.783  0.00  0.00           C  
ATOM   2727  O  LASN X 177     -19.290  -0.271  -1.417  0.00  0.00           O  
ATOM   2728  CB LASN X 177     -20.410  -2.727  -3.507  0.00  0.00           C  
ATOM   2729  CG LASN X 177     -21.783  -2.274  -3.022  0.00  0.00           C  
ATOM   2730  ND2LASN X 177     -21.946  -1.170  -2.332  0.00  0.00           N  
ATOM   2731  OD1LASN X 177     -22.758  -2.979  -3.239  0.00  0.00           O  
ATOM   2732  H  LASN X 177     -18.149  -3.289  -4.354  0.00  0.00           H  
ATOM   2733  HA LASN X 177     -19.374  -0.855  -3.826  0.00  0.00           H  
ATOM   2734  HB2LASN X 177     -20.492  -2.909  -4.578  0.00  0.00           H  
ATOM   2735  HB3LASN X 177     -20.208  -3.675  -3.014  0.00  0.00           H  
ATOM   2736 HD21LASN X 177     -22.892  -0.921  -2.060  0.00  0.00           H  
ATOM   2737 HD22LASN X 177     -21.172  -0.559  -2.096  0.00  0.00           H  
ATOM   2738  N  LCYX X 178     -18.631  -2.363  -0.945  0.00  0.00           N  
ATOM   2739  CA LCYX X 178     -18.470  -2.154   0.494  0.00  0.00           C  
ATOM   2740  C  LCYX X 178     -17.237  -1.314   0.865  0.00  0.00           C  
ATOM   2741  O  LCYX X 178     -17.201  -0.727   1.946  0.00  0.00           O  
ATOM   2742  CB LCYX X 178     -18.399  -3.532   1.150  0.00  0.00           C  
ATOM   2743  SG LCYX X 178     -19.922  -4.484   0.936  0.00  0.00           S  
ATOM   2744  H  LCYX X 178     -18.433  -3.281  -1.310  0.00  0.00           H  
ATOM   2745  HA LCYX X 178     -19.347  -1.630   0.880  0.00  0.00           H  
ATOM   2746  HB2LCYX X 178     -17.564  -4.091   0.719  0.00  0.00           H  
ATOM   2747  HB3LCYX X 178     -18.210  -3.410   2.218  0.00  0.00           H  
ATOM   2748  N  LSER X 179     -16.235  -1.223  -0.020  0.00  0.00           N  
ATOM   2749  CA LSER X 179     -15.047  -0.400   0.222  0.00  0.00           C  
ATOM   2750  C  LSER X 179     -15.412   1.072   0.363  0.00  0.00           C  
ATOM   2751  O  LSER X 179     -14.836   1.742   1.206  0.00  0.00           O  
ATOM   2752  CB LSER X 179     -14.018  -0.533  -0.905  0.00  0.00           C  
ATOM   2753  OG LSER X 179     -13.724  -1.886  -1.180  0.00  0.00           O  
ATOM   2754  H  LSER X 179     -16.325  -1.662  -0.926  0.00  0.00           H  
ATOM   2755  HA LSER X 179     -14.582  -0.716   1.156  0.00  0.00           H  
ATOM   2756  HB2LSER X 179     -14.403  -0.065  -1.813  0.00  0.00           H  
ATOM   2757  HB3LSER X 179     -13.103  -0.019  -0.614  0.00  0.00           H  
ATOM   2758  HG LSER X 179     -13.536  -2.348  -0.357  0.00  0.00           H  
ATOM   2759  N  LILE X 180     -16.381   1.572  -0.412  0.00  0.00           N  
ATOM   2760  CA LILE X 180     -16.794   2.984  -0.383  0.00  0.00           C  
ATOM   2761  C  LILE X 180     -17.417   3.348   0.977  0.00  0.00           C  
ATOM   2762  O  LILE X 180     -17.037   4.340   1.603  0.00  0.00           O  
ATOM   2763  CB LILE X 180     -17.767   3.283  -1.550  0.00  0.00           C  
ATOM   2764  CG1LILE X 180     -17.327   2.702  -2.915  0.00  0.00           C  
ATOM   2765  CG2LILE X 180     -17.999   4.797  -1.674  0.00  0.00           C  
ATOM   2766  CD1LILE X 180     -15.927   3.114  -3.387  0.00  0.00           C  
ATOM   2767  H  LILE X 180     -16.838   0.952  -1.070  0.00  0.00           H  
ATOM   2768  HA LILE X 180     -15.905   3.603  -0.506  0.00  0.00           H  
ATOM   2769  HB LILE X 180     -18.728   2.821  -1.316  0.00  0.00           H  
ATOM   2770 HG12LILE X 180     -17.368   1.614  -2.870  0.00  0.00           H  
ATOM   2771 HG13LILE X 180     -18.047   3.007  -3.675  0.00  0.00           H  
ATOM   2772 HG21LILE X 180     -18.673   5.004  -2.505  0.00  0.00           H  
ATOM   2773 HG22LILE X 180     -18.455   5.185  -0.763  0.00  0.00           H  
ATOM   2774 HG23LILE X 180     -17.057   5.313  -1.849  0.00  0.00           H  
ATOM   2775 HD11LILE X 180     -15.719   2.631  -4.342  0.00  0.00           H  
ATOM   2776 HD12LILE X 180     -15.872   4.194  -3.521  0.00  0.00           H  
ATOM   2777 HD13LILE X 180     -15.174   2.797  -2.666  0.00  0.00           H  
ATOM   2778  N  LHIE X 181     -18.336   2.504   1.455  0.00  0.00           N  
ATOM   2779  CA LHIE X 181     -19.084   2.686   2.702  0.00  0.00           C  
ATOM   2780  C  LHIE X 181     -18.196   2.663   3.952  0.00  0.00           C  
ATOM   2781  O  LHIE X 181     -18.416   3.463   4.863  0.00  0.00           O  
ATOM   2782  CB LHIE X 181     -20.162   1.591   2.787  0.00  0.00           C  
ATOM   2783  CG LHIE X 181     -21.210   1.657   1.702  0.00  0.00           C  
ATOM   2784  CD2LHIE X 181     -22.553   1.800   1.891  0.00  0.00           C  
ATOM   2785  ND1LHIE X 181     -20.968   1.525   0.334  0.00  0.00           N  
ATOM   2786  CE1LHIE X 181     -22.167   1.550  -0.267  0.00  0.00           C  
ATOM   2787  NE2LHIE X 181     -23.135   1.731   0.644  0.00  0.00           N  
ATOM   2788  H  LHIE X 181     -18.617   1.733   0.862  0.00  0.00           H  
ATOM   2789  HA LHIE X 181     -19.578   3.659   2.680  0.00  0.00           H  
ATOM   2790  HB2LHIE X 181     -19.682   0.613   2.738  0.00  0.00           H  
ATOM   2791  HB3LHIE X 181     -20.666   1.662   3.748  0.00  0.00           H  
ATOM   2792  HD2LHIE X 181     -23.057   1.906   2.842  0.00  0.00           H  
ATOM   2793  HE1LHIE X 181     -22.328   1.470  -1.335  0.00  0.00           H  
ATOM   2794  HE2LHIE X 181     -24.129   1.764   0.434  0.00  0.00           H  
ATOM   2795  N  LASP X 182     -17.200   1.774   4.020  0.00  0.00           N  
ATOM   2796  CA LASP X 182     -16.263   1.704   5.153  0.00  0.00           C  
ATOM   2797  C  LASP X 182     -15.015   2.594   5.004  0.00  0.00           C  
ATOM   2798  O  LASP X 182     -14.499   3.066   6.016  0.00  0.00           O  
ATOM   2799  CB LASP X 182     -15.929   0.243   5.481  0.00  0.00           C  
ATOM   2800  CG LASP X 182     -16.942  -0.310   6.487  0.00  0.00           C  
ATOM   2801  OD1LASP X 182     -16.820   0.017   7.690  0.00  0.00           O  
ATOM   2802  OD2LASP X 182     -17.859  -1.077   6.113  0.00  0.00           O1-
ATOM   2803  H  LASP X 182     -17.104   1.098   3.269  0.00  0.00           H  
ATOM   2804  HA LASP X 182     -16.769   2.101   6.033  0.00  0.00           H  
ATOM   2805  HB2LASP X 182     -15.916  -0.361   4.572  0.00  0.00           H  
ATOM   2806  HB3LASP X 182     -14.937   0.190   5.934  0.00  0.00           H  
ATOM   2807  N  LTYR X 183     -14.591   2.955   3.787  0.00  0.00           N  
ATOM   2808  CA LTYR X 183     -13.582   4.006   3.581  0.00  0.00           C  
ATOM   2809  C  LTYR X 183     -14.044   5.338   4.187  0.00  0.00           C  
ATOM   2810  O  LTYR X 183     -13.293   5.981   4.917  0.00  0.00           O  
ATOM   2811  CB LTYR X 183     -13.291   4.155   2.081  0.00  0.00           C  
ATOM   2812  CG LTYR X 183     -12.366   5.288   1.683  0.00  0.00           C  
ATOM   2813  CD1LTYR X 183     -11.153   5.506   2.369  0.00  0.00           C  
ATOM   2814  CD2LTYR X 183     -12.713   6.105   0.590  0.00  0.00           C  
ATOM   2815  CE1LTYR X 183     -10.311   6.565   1.980  0.00  0.00           C  
ATOM   2816  CE2LTYR X 183     -11.862   7.149   0.187  0.00  0.00           C  
ATOM   2817  CZ LTYR X 183     -10.668   7.388   0.893  0.00  0.00           C  
ATOM   2818  OH LTYR X 183      -9.862   8.410   0.520  0.00  0.00           O  
ATOM   2819  H  LTYR X 183     -15.011   2.534   2.964  0.00  0.00           H  
ATOM   2820  HA LTYR X 183     -12.661   3.712   4.087  0.00  0.00           H  
ATOM   2821  HB2LTYR X 183     -12.848   3.232   1.716  0.00  0.00           H  
ATOM   2822  HB3LTYR X 183     -14.242   4.293   1.564  0.00  0.00           H  
ATOM   2823  HD1LTYR X 183     -10.865   4.862   3.191  0.00  0.00           H  
ATOM   2824  HD2LTYR X 183     -13.636   5.927   0.059  0.00  0.00           H  
ATOM   2825  HE1LTYR X 183      -9.387   6.752   2.501  0.00  0.00           H  
ATOM   2826  HE2LTYR X 183     -12.121   7.775  -0.652  0.00  0.00           H  
ATOM   2827  HH LTYR X 183     -10.166   8.831  -0.288  0.00  0.00           H  
ATOM   2828  N  LGLN X 184     -15.318   5.708   4.010  0.00  0.00           N  
ATOM   2829  CA LGLN X 184     -15.896   6.875   4.685  0.00  0.00           C  
ATOM   2830  C  LGLN X 184     -15.881   6.746   6.224  0.00  0.00           C  
ATOM   2831  O  LGLN X 184     -15.686   7.728   6.945  0.00  0.00           O  
ATOM   2832  CB LGLN X 184     -17.318   7.091   4.146  0.00  0.00           C  
ATOM   2833  CG LGLN X 184     -18.035   8.338   4.690  0.00  0.00           C  
ATOM   2834  CD LGLN X 184     -17.388   9.661   4.276  0.00  0.00           C  
ATOM   2835  NE2LGLN X 184     -18.074  10.499   3.536  0.00  0.00           N  
ATOM   2836  OE1LGLN X 184     -16.262   9.983   4.622  0.00  0.00           O  
ATOM   2837  H  LGLN X 184     -15.896   5.170   3.373  0.00  0.00           H  
ATOM   2838  HA LGLN X 184     -15.288   7.740   4.423  0.00  0.00           H  
ATOM   2839  HB2LGLN X 184     -17.278   7.159   3.059  0.00  0.00           H  
ATOM   2840  HB3LGLN X 184     -17.921   6.217   4.398  0.00  0.00           H  
ATOM   2841  HG2LGLN X 184     -19.055   8.311   4.314  0.00  0.00           H  
ATOM   2842  HG3LGLN X 184     -18.094   8.299   5.777  0.00  0.00           H  
ATOM   2843 HE21LGLN X 184     -19.005  10.248   3.215  0.00  0.00           H  
ATOM   2844 HE22LGLN X 184     -17.632  11.359   3.263  0.00  0.00           H  
ATOM   2845  N  LARG X 185     -16.036   5.531   6.765  0.00  0.00           N  
ATOM   2846  CA LARG X 185     -15.918   5.282   8.212  0.00  0.00           C  
ATOM   2847  C  LARG X 185     -14.477   5.406   8.710  0.00  0.00           C  
ATOM   2848  O  LARG X 185     -14.288   5.851   9.842  0.00  0.00           O  
ATOM   2849  CB LARG X 185     -16.541   3.931   8.585  0.00  0.00           C  
ATOM   2850  CG LARG X 185     -18.063   3.950   8.368  0.00  0.00           C  
ATOM   2851  CD LARG X 185     -18.699   2.613   8.744  0.00  0.00           C  
ATOM   2852  NE LARG X 185     -18.530   2.327  10.180  0.00  0.00           N  
ATOM   2853  CZ LARG X 185     -18.330   1.150  10.739  0.00  0.00           C  
ATOM   2854  NH1LARG X 185     -18.152   0.056  10.066  0.00  0.00           N1+
ATOM   2855  NH2LARG X 185     -18.291   1.034  12.029  0.00  0.00           N  
ATOM   2856  H  LARG X 185     -16.132   4.739   6.141  0.00  0.00           H  
ATOM   2857  HA LARG X 185     -16.474   6.054   8.748  0.00  0.00           H  
ATOM   2858  HB2LARG X 185     -16.090   3.128   8.004  0.00  0.00           H  
ATOM   2859  HB3LARG X 185     -16.340   3.739   9.639  0.00  0.00           H  
ATOM   2860  HG2LARG X 185     -18.509   4.742   8.971  0.00  0.00           H  
ATOM   2861  HG3LARG X 185     -18.283   4.155   7.323  0.00  0.00           H  
ATOM   2862  HD2LARG X 185     -19.763   2.652   8.511  0.00  0.00           H  
ATOM   2863  HD3LARG X 185     -18.257   1.834   8.129  0.00  0.00           H  
ATOM   2864  HE LARG X 185     -18.615   3.119  10.807  0.00  0.00           H  
ATOM   2865 HH11LARG X 185     -17.933   0.117   9.070  0.00  0.00           H  
ATOM   2866 HH12LARG X 185     -17.940  -0.795  10.561  0.00  0.00           H  
ATOM   2867 HH21LARG X 185     -18.346   1.846  12.630  0.00  0.00           H  
ATOM   2868 HH22LARG X 185     -18.258   0.112  12.438  0.00  0.00           H  
ATOM   2869  N  LTYR X 186     -13.467   5.111   7.890  0.00  0.00           N  
ATOM   2870  CA LTYR X 186     -12.089   5.529   8.168  0.00  0.00           C  
ATOM   2871  C  LTYR X 186     -11.942   7.056   8.104  0.00  0.00           C  
ATOM   2872  O  LTYR X 186     -11.547   7.651   9.105  0.00  0.00           O  
ATOM   2873  CB LTYR X 186     -11.092   4.823   7.240  0.00  0.00           C  
ATOM   2874  CG LTYR X 186      -9.694   5.421   7.290  0.00  0.00           C  
ATOM   2875  CD1LTYR X 186      -9.338   6.423   6.366  0.00  0.00           C  
ATOM   2876  CD2LTYR X 186      -8.775   5.025   8.283  0.00  0.00           C  
ATOM   2877  CE1LTYR X 186      -8.104   7.085   6.487  0.00  0.00           C  
ATOM   2878  CE2LTYR X 186      -7.522   5.664   8.383  0.00  0.00           C  
ATOM   2879  CZ LTYR X 186      -7.203   6.725   7.508  0.00  0.00           C  
ATOM   2880  OH LTYR X 186      -6.046   7.423   7.646  0.00  0.00           O  
ATOM   2881  H  LTYR X 186     -13.677   4.671   6.999  0.00  0.00           H  
ATOM   2882  HA LTYR X 186     -11.836   5.235   9.187  0.00  0.00           H  
ATOM   2883  HB2LTYR X 186     -11.050   3.772   7.519  0.00  0.00           H  
ATOM   2884  HB3LTYR X 186     -11.449   4.869   6.213  0.00  0.00           H  
ATOM   2885  HD1LTYR X 186     -10.025   6.697   5.577  0.00  0.00           H  
ATOM   2886  HD2LTYR X 186      -9.038   4.245   8.984  0.00  0.00           H  
ATOM   2887  HE1LTYR X 186      -7.829   7.863   5.794  0.00  0.00           H  
ATOM   2888  HE2LTYR X 186      -6.820   5.371   9.150  0.00  0.00           H  
ATOM   2889  HH LTYR X 186      -5.497   7.101   8.380  0.00  0.00           H  
ATOM   2890  N  LLEU X 187     -12.318   7.702   6.989  0.00  0.00           N  
ATOM   2891  CA LLEU X 187     -12.145   9.149   6.775  0.00  0.00           C  
ATOM   2892  C  LLEU X 187     -12.728   9.974   7.931  0.00  0.00           C  
ATOM   2893  O  LLEU X 187     -12.042  10.804   8.521  0.00  0.00           O  
ATOM   2894  CB LLEU X 187     -12.818   9.585   5.455  0.00  0.00           C  
ATOM   2895  CG LLEU X 187     -12.165   9.117   4.142  0.00  0.00           C  
ATOM   2896  CD1LLEU X 187     -12.992   9.630   2.961  0.00  0.00           C  
ATOM   2897  CD2LLEU X 187     -10.740   9.646   4.000  0.00  0.00           C  
ATOM   2898  H  LLEU X 187     -12.653   7.140   6.211  0.00  0.00           H  
ATOM   2899  HA LLEU X 187     -11.081   9.374   6.729  0.00  0.00           H  
ATOM   2900  HB2LLEU X 187     -13.849   9.236   5.467  0.00  0.00           H  
ATOM   2901  HB3LLEU X 187     -12.848  10.676   5.438  0.00  0.00           H  
ATOM   2902  HG LLEU X 187     -12.134   8.033   4.103  0.00  0.00           H  
ATOM   2903 HD11LLEU X 187     -12.550   9.289   2.026  0.00  0.00           H  
ATOM   2904 HD12LLEU X 187     -14.006   9.236   3.024  0.00  0.00           H  
ATOM   2905 HD13LLEU X 187     -13.027  10.719   2.967  0.00  0.00           H  
ATOM   2906 HD21LLEU X 187     -10.369   9.435   2.998  0.00  0.00           H  
ATOM   2907 HD22LLEU X 187     -10.714  10.723   4.170  0.00  0.00           H  
ATOM   2908 HD23LLEU X 187     -10.095   9.135   4.708  0.00  0.00           H  
ATOM   2909  N  LTHR X 188     -13.975   9.702   8.307  0.00  0.00           N  
ATOM   2910  CA LTHR X 188     -14.671  10.420   9.388  0.00  0.00           C  
ATOM   2911  C  LTHR X 188     -14.087  10.154  10.784  0.00  0.00           C  
ATOM   2912  O  LTHR X 188     -14.213  11.007  11.663  0.00  0.00           O  
ATOM   2913  CB LTHR X 188     -16.166  10.074   9.383  0.00  0.00           C  
ATOM   2914  CG2LTHR X 188     -16.890  10.475   8.100  0.00  0.00           C  
ATOM   2915  OG1LTHR X 188     -16.345   8.683   9.521  0.00  0.00           O  
ATOM   2916  H  LTHR X 188     -14.490   9.019   7.762  0.00  0.00           H  
ATOM   2917  HA LTHR X 188     -14.578  11.492   9.210  0.00  0.00           H  
ATOM   2918  HB LTHR X 188     -16.648  10.576  10.223  0.00  0.00           H  
ATOM   2919  HG1LTHR X 188     -16.170   8.305   8.640  0.00  0.00           H  
ATOM   2920 HG21LTHR X 188     -17.904  10.083   8.120  0.00  0.00           H  
ATOM   2921 HG22LTHR X 188     -16.929  11.555   8.013  0.00  0.00           H  
ATOM   2922 HG23LTHR X 188     -16.377  10.093   7.222  0.00  0.00           H  
ATOM   2923  N  LARG X 189     -13.430   9.009  11.026  0.00  0.00           N  
ATOM   2924  CA LARG X 189     -12.864   8.638  12.341  0.00  0.00           C  
ATOM   2925  C  LARG X 189     -11.390   9.015  12.512  0.00  0.00           C  
ATOM   2926  O  LARG X 189     -10.993   9.516  13.565  0.00  0.00           O  
ATOM   2927  CB LARG X 189     -13.113   7.140  12.578  0.00  0.00           C  
ATOM   2928  CG LARG X 189     -12.678   6.708  13.983  0.00  0.00           C  
ATOM   2929  CD LARG X 189     -13.074   5.258  14.263  0.00  0.00           C  
ATOM   2930  NE LARG X 189     -12.630   4.859  15.608  0.00  0.00           N  
ATOM   2931  CZ LARG X 189     -11.624   4.061  15.910  0.00  0.00           C  
ATOM   2932  NH1LARG X 189     -11.093   3.243  15.051  0.00  0.00           N1+
ATOM   2933  NH2LARG X 189     -11.121   4.075  17.105  0.00  0.00           N  
ATOM   2934  H  LARG X 189     -13.342   8.349  10.260  0.00  0.00           H  
ATOM   2935  HA LARG X 189     -13.395   9.183  13.118  0.00  0.00           H  
ATOM   2936  HB2LARG X 189     -14.181   6.944  12.467  0.00  0.00           H  
ATOM   2937  HB3LARG X 189     -12.571   6.553  11.835  0.00  0.00           H  
ATOM   2938  HG2LARG X 189     -11.595   6.799  14.076  0.00  0.00           H  
ATOM   2939  HG3LARG X 189     -13.151   7.359  14.718  0.00  0.00           H  
ATOM   2940  HD2LARG X 189     -14.160   5.161  14.200  0.00  0.00           H  
ATOM   2941  HD3LARG X 189     -12.621   4.631  13.498  0.00  0.00           H  
ATOM   2942  HE LARG X 189     -13.046   5.375  16.373  0.00  0.00           H  
ATOM   2943 HH11LARG X 189     -11.593   3.063  14.187  0.00  0.00           H  
ATOM   2944 HH12LARG X 189     -10.332   2.636  15.325  0.00  0.00           H  
ATOM   2945 HH21LARG X 189     -11.452   4.751  17.782  0.00  0.00           H  
ATOM   2946 HH22LARG X 189     -10.212   3.652  17.241  0.00  0.00           H  
ATOM   2947  N  LTYR X 190     -10.584   8.805  11.478  0.00  0.00           N  
ATOM   2948  CA LTYR X 190      -9.158   9.144  11.450  0.00  0.00           C  
ATOM   2949  C  LTYR X 190      -8.901  10.595  11.023  0.00  0.00           C  
ATOM   2950  O  LTYR X 190      -7.818  11.126  11.287  0.00  0.00           O  
ATOM   2951  CB LTYR X 190      -8.413   8.127  10.580  0.00  0.00           C  
ATOM   2952  CG LTYR X 190      -8.194   6.818  11.318  0.00  0.00           C  
ATOM   2953  CD1LTYR X 190      -9.277   5.965  11.617  0.00  0.00           C  
ATOM   2954  CD2LTYR X 190      -6.898   6.480  11.751  0.00  0.00           C  
ATOM   2955  CE1LTYR X 190      -9.077   4.808  12.395  0.00  0.00           C  
ATOM   2956  CE2LTYR X 190      -6.690   5.303  12.488  0.00  0.00           C  
ATOM   2957  CZ LTYR X 190      -7.778   4.478  12.835  0.00  0.00           C  
ATOM   2958  OH LTYR X 190      -7.549   3.321  13.509  0.00  0.00           O  
ATOM   2959  H  LTYR X 190     -10.982   8.382  10.647  0.00  0.00           H  
ATOM   2960  HA LTYR X 190      -8.760   9.047  12.458  0.00  0.00           H  
ATOM   2961  HB2LTYR X 190      -8.963   7.946   9.656  0.00  0.00           H  
ATOM   2962  HB3LTYR X 190      -7.442   8.540  10.304  0.00  0.00           H  
ATOM   2963  HD1LTYR X 190     -10.264   6.197  11.247  0.00  0.00           H  
ATOM   2964  HD2LTYR X 190      -6.056   7.117  11.511  0.00  0.00           H  
ATOM   2965  HE1LTYR X 190      -9.898   4.149  12.625  0.00  0.00           H  
ATOM   2966  HE2LTYR X 190      -5.694   5.025  12.787  0.00  0.00           H  
ATOM   2967  HH LTYR X 190      -6.709   2.959  13.172  0.00  0.00           H  
ATOM   2968  N  LLYS X 191      -9.919  11.243  10.438  0.00  0.00           N  
ATOM   2969  CA LLYS X 191      -9.997  12.682  10.141  0.00  0.00           C  
ATOM   2970  C  LLYS X 191      -8.788  13.165   9.320  0.00  0.00           C  
ATOM   2971  O  LLYS X 191      -8.188  14.183   9.676  0.00  0.00           O  
ATOM   2972  CB LLYS X 191     -10.237  13.453  11.458  0.00  0.00           C  
ATOM   2973  CG LLYS X 191     -11.423  12.884  12.261  0.00  0.00           C  
ATOM   2974  CD LLYS X 191     -11.560  13.503  13.656  0.00  0.00           C  
ATOM   2975  CE LLYS X 191     -12.347  12.578  14.598  0.00  0.00           C  
ATOM   2976  NZ LLYS X 191     -13.697  12.265  14.081  0.00  0.00           N1+
ATOM   2977  H  LLYS X 191     -10.729  10.695  10.171  0.00  0.00           H  
ATOM   2978  HA LLYS X 191     -10.865  12.843   9.503  0.00  0.00           H  
ATOM   2979  HB2LLYS X 191      -9.333  13.399  12.069  0.00  0.00           H  
ATOM   2980  HB3LLYS X 191     -10.436  14.497  11.228  0.00  0.00           H  
ATOM   2981  HG2LLYS X 191     -12.344  13.039  11.699  0.00  0.00           H  
ATOM   2982  HG3LLYS X 191     -11.288  11.817  12.406  0.00  0.00           H  
ATOM   2983  HD2LLYS X 191     -10.569  13.653  14.088  0.00  0.00           H  
ATOM   2984  HD3LLYS X 191     -12.053  14.471  13.576  0.00  0.00           H  
ATOM   2985  HE2LLYS X 191     -11.781  11.652  14.739  0.00  0.00           H  
ATOM   2986  HE3LLYS X 191     -12.435  13.072  15.569  0.00  0.00           H  
ATOM   2987  HZ1LLYS X 191     -14.218  13.118  13.900  0.00  0.00           H  
ATOM   2988  HZ2LLYS X 191     -13.664  11.773  13.193  0.00  0.00           H  
ATOM   2989  HZ3LLYS X 191     -14.235  11.698  14.728  0.00  0.00           H  
ATOM   2990  N  LPRO X 192      -8.347  12.372   8.319  0.00  0.00           N  
ATOM   2991  CA LPRO X 192      -6.937  12.190   7.997  0.00  0.00           C  
ATOM   2992  C  LPRO X 192      -6.300  13.445   7.401  0.00  0.00           C  
ATOM   2993  O  LPRO X 192      -6.424  13.721   6.203  0.00  0.00           O  
ATOM   2994  CB LPRO X 192      -6.880  10.977   7.064  0.00  0.00           C  
ATOM   2995  CG LPRO X 192      -8.248  10.980   6.395  0.00  0.00           C  
ATOM   2996  CD LPRO X 192      -9.154  11.458   7.518  0.00  0.00           C  
ATOM   2997  HA LPRO X 192      -6.395  11.922   8.900  0.00  0.00           H  
ATOM   2998  HB2LPRO X 192      -6.068  11.038   6.342  0.00  0.00           H  
ATOM   2999  HB3LPRO X 192      -6.778  10.071   7.663  0.00  0.00           H  
ATOM   3000  HG2LPRO X 192      -8.265  11.692   5.571  0.00  0.00           H  
ATOM   3001  HG3LPRO X 192      -8.528   9.988   6.056  0.00  0.00           H  
ATOM   3002  HD2LPRO X 192     -10.036  11.955   7.111  0.00  0.00           H  
ATOM   3003  HD3LPRO X 192      -9.447  10.588   8.102  0.00  0.00           H  
ATOM   3004  N  LLYS X 193      -5.539  14.159   8.236  0.00  0.00           N  
ATOM   3005  CA LLYS X 193      -4.709  15.308   7.842  0.00  0.00           C  
ATOM   3006  C  LLYS X 193      -3.751  14.949   6.710  0.00  0.00           C  
ATOM   3007  O  LLYS X 193      -3.493  15.754   5.818  0.00  0.00           O  
ATOM   3008  CB LLYS X 193      -3.831  15.722   9.031  0.00  0.00           C  
ATOM   3009  CG LLYS X 193      -4.563  16.170  10.304  0.00  0.00           C  
ATOM   3010  CD LLYS X 193      -3.634  16.021  11.520  0.00  0.00           C  
ATOM   3011  CE LLYS X 193      -2.283  16.727  11.321  0.00  0.00           C  
ATOM   3012  NZ LLYS X 193      -1.335  16.447  12.418  0.00  0.00           N1+
ATOM   3013  H  LLYS X 193      -5.551  13.889   9.220  0.00  0.00           H  
ATOM   3014  HA LLYS X 193      -5.331  16.147   7.522  0.00  0.00           H  
ATOM   3015  HB2LLYS X 193      -3.191  14.874   9.285  0.00  0.00           H  
ATOM   3016  HB3LLYS X 193      -3.186  16.541   8.708  0.00  0.00           H  
ATOM   3017  HG2LLYS X 193      -4.879  17.207  10.198  0.00  0.00           H  
ATOM   3018  HG3LLYS X 193      -5.449  15.560  10.475  0.00  0.00           H  
ATOM   3019  HD2LLYS X 193      -4.143  16.435  12.388  0.00  0.00           H  
ATOM   3020  HD3LLYS X 193      -3.461  14.958  11.700  0.00  0.00           H  
ATOM   3021  HE2LLYS X 193      -1.835  16.395  10.383  0.00  0.00           H  
ATOM   3022  HE3LLYS X 193      -2.447  17.802  11.234  0.00  0.00           H  
ATOM   3023  HZ1LLYS X 193      -0.547  17.090  12.378  0.00  0.00           H  
ATOM   3024  HZ2LLYS X 193      -1.777  16.575  13.326  0.00  0.00           H  
ATOM   3025  HZ3LLYS X 193      -0.974  15.505  12.338  0.00  0.00           H  
ATOM   3026  N  LCYX X 194      -3.183  13.746   6.790  0.00  0.00           N  
ATOM   3027  CA LCYX X 194      -1.988  13.393   6.041  0.00  0.00           C  
ATOM   3028  C  LCYX X 194      -2.246  13.118   4.552  0.00  0.00           C  
ATOM   3029  O  LCYX X 194      -1.393  13.422   3.723  0.00  0.00           O  
ATOM   3030  CB LCYX X 194      -1.279  12.239   6.757  0.00  0.00           C  
ATOM   3031  SG LCYX X 194      -1.766  10.524   6.419  0.00  0.00           S  
ATOM   3032  H  LCYX X 194      -3.456  13.152   7.556  0.00  0.00           H  
ATOM   3033  HA LCYX X 194      -1.313  14.250   6.085  0.00  0.00           H  
ATOM   3034  HB2LCYX X 194      -0.247  12.323   6.441  0.00  0.00           H  
ATOM   3035  HB3LCYX X 194      -1.288  12.408   7.834  0.00  0.00           H  
ATOM   3036  N  LILE X 195      -3.432  12.608   4.205  0.00  0.00           N  
ATOM   3037  CA LILE X 195      -3.805  12.311   2.812  0.00  0.00           C  
ATOM   3038  C  LILE X 195      -4.424  13.508   2.075  0.00  0.00           C  
ATOM   3039  O  LILE X 195      -4.550  13.491   0.855  0.00  0.00           O  
ATOM   3040  CB LILE X 195      -4.702  11.051   2.735  0.00  0.00           C  
ATOM   3041  CG1LILE X 195      -6.141  11.320   3.229  0.00  0.00           C  
ATOM   3042  CG2LILE X 195      -4.027   9.872   3.460  0.00  0.00           C  
ATOM   3043  CD1LILE X 195      -7.003  10.059   3.364  0.00  0.00           C  
ATOM   3044  H  LILE X 195      -4.081  12.362   4.936  0.00  0.00           H  
ATOM   3045  HA LILE X 195      -2.885  12.086   2.276  0.00  0.00           H  
ATOM   3046  HB LILE X 195      -4.779  10.769   1.685  0.00  0.00           H  
ATOM   3047 HG12LILE X 195      -6.108  11.823   4.193  0.00  0.00           H  
ATOM   3048 HG13LILE X 195      -6.635  11.989   2.523  0.00  0.00           H  
ATOM   3049 HG21LILE X 195      -4.490   8.934   3.155  0.00  0.00           H  
ATOM   3050 HG22LILE X 195      -2.974   9.832   3.179  0.00  0.00           H  
ATOM   3051 HG23LILE X 195      -4.113   9.979   4.539  0.00  0.00           H  
ATOM   3052 HD11LILE X 195      -8.042  10.350   3.505  0.00  0.00           H  
ATOM   3053 HD12LILE X 195      -6.928   9.448   2.468  0.00  0.00           H  
ATOM   3054 HD13LILE X 195      -6.678   9.471   4.223  0.00  0.00           H  
ATOM   3055  N  LLEU X 196      -4.820  14.561   2.794  0.00  0.00           N  
ATOM   3056  CA LLEU X 196      -5.578  15.689   2.239  0.00  0.00           C  
ATOM   3057  C  LLEU X 196      -4.749  16.615   1.316  0.00  0.00           C  
ATOM   3058  O  LLEU X 196      -5.310  17.517   0.686  0.00  0.00           O  
ATOM   3059  CB LLEU X 196      -6.231  16.409   3.438  0.00  0.00           C  
ATOM   3060  CG LLEU X 196      -7.204  17.561   3.124  0.00  0.00           C  
ATOM   3061  CD1LLEU X 196      -8.359  17.136   2.213  0.00  0.00           C  
ATOM   3062  CD2LLEU X 196      -7.806  18.076   4.432  0.00  0.00           C  
ATOM   3063  H  LLEU X 196      -4.638  14.555   3.787  0.00  0.00           H  
ATOM   3064  HA LLEU X 196      -6.370  15.270   1.616  0.00  0.00           H  
ATOM   3065  HB2LLEU X 196      -6.773  15.665   4.020  0.00  0.00           H  
ATOM   3066  HB3LLEU X 196      -5.439  16.797   4.076  0.00  0.00           H  
ATOM   3067  HG LLEU X 196      -6.661  18.380   2.658  0.00  0.00           H  
ATOM   3068 HD11LLEU X 196      -9.034  17.979   2.061  0.00  0.00           H  
ATOM   3069 HD12LLEU X 196      -7.977  16.827   1.240  0.00  0.00           H  
ATOM   3070 HD13LLEU X 196      -8.910  16.311   2.665  0.00  0.00           H  
ATOM   3071 HD21LLEU X 196      -8.470  18.916   4.229  0.00  0.00           H  
ATOM   3072 HD22LLEU X 196      -8.373  17.284   4.922  0.00  0.00           H  
ATOM   3073 HD23LLEU X 196      -7.011  18.409   5.097  0.00  0.00           H  
ATOM   3074  N  LTYR X 197      -3.433  16.394   1.210  0.00  0.00           N  
ATOM   3075  CA LTYR X 197      -2.478  17.226   0.466  0.00  0.00           C  
ATOM   3076  C  LTYR X 197      -1.464  16.354  -0.295  0.00  0.00           C  
ATOM   3077  O  LTYR X 197      -0.996  15.359   0.259  0.00  0.00           O  
ATOM   3078  CB LTYR X 197      -1.727  18.175   1.418  0.00  0.00           C  
ATOM   3079  CG LTYR X 197      -2.604  18.912   2.412  0.00  0.00           C  
ATOM   3080  CD1LTYR X 197      -3.119  20.187   2.115  0.00  0.00           C  
ATOM   3081  CD2LTYR X 197      -2.925  18.293   3.633  0.00  0.00           C  
ATOM   3082  CE1LTYR X 197      -3.965  20.836   3.036  0.00  0.00           C  
ATOM   3083  CE2LTYR X 197      -3.790  18.925   4.542  0.00  0.00           C  
ATOM   3084  CZ LTYR X 197      -4.316  20.195   4.245  0.00  0.00           C  
ATOM   3085  OH LTYR X 197      -5.197  20.774   5.103  0.00  0.00           O  
ATOM   3086  H  LTYR X 197      -3.050  15.587   1.681  0.00  0.00           H  
ATOM   3087  HA LTYR X 197      -3.036  17.833  -0.242  0.00  0.00           H  
ATOM   3088  HB2LTYR X 197      -0.993  17.595   1.981  0.00  0.00           H  
ATOM   3089  HB3LTYR X 197      -1.172  18.900   0.823  0.00  0.00           H  
ATOM   3090  HD1LTYR X 197      -2.869  20.665   1.177  0.00  0.00           H  
ATOM   3091  HD2LTYR X 197      -2.522  17.314   3.857  0.00  0.00           H  
ATOM   3092  HE1LTYR X 197      -4.370  21.809   2.800  0.00  0.00           H  
ATOM   3093  HE2LTYR X 197      -4.053  18.434   5.467  0.00  0.00           H  
ATOM   3094  HH LTYR X 197      -5.132  21.750   5.065  0.00  0.00           H  
ATOM   3095  N  LPRO X 198      -1.097  16.702  -1.541  0.00  0.00           N  
ATOM   3096  CA LPRO X 198      -0.094  15.973  -2.310  0.00  0.00           C  
ATOM   3097  C  LPRO X 198       1.332  16.283  -1.838  0.00  0.00           C  
ATOM   3098  O  LPRO X 198       1.585  17.390  -1.351  0.00  0.00           O  
ATOM   3099  CB LPRO X 198      -0.278  16.453  -3.749  0.00  0.00           C  
ATOM   3100  CG LPRO X 198      -0.725  17.901  -3.568  0.00  0.00           C  
ATOM   3101  CD LPRO X 198      -1.590  17.832  -2.311  0.00  0.00           C  
ATOM   3102  HA LPRO X 198      -0.281  14.903  -2.248  0.00  0.00           H  
ATOM   3103  HB2LPRO X 198       0.632  16.376  -4.339  0.00  0.00           H  
ATOM   3104  HB3LPRO X 198      -1.067  15.887  -4.229  0.00  0.00           H  
ATOM   3105  HG2LPRO X 198       0.141  18.541  -3.391  0.00  0.00           H  
ATOM   3106  HG3LPRO X 198      -1.292  18.255  -4.426  0.00  0.00           H  
ATOM   3107  HD2LPRO X 198      -1.510  18.765  -1.750  0.00  0.00           H  
ATOM   3108  HD3LPRO X 198      -2.626  17.638  -2.588  0.00  0.00           H  
ATOM   3109  N  LPRO X 199       2.302  15.383  -2.068  0.00  0.00           N  
ATOM   3110  CA LPRO X 199       3.703  15.773  -2.143  0.00  0.00           C  
ATOM   3111  C  LPRO X 199       3.964  16.579  -3.420  0.00  0.00           C  
ATOM   3112  O  LPRO X 199       3.161  16.584  -4.362  0.00  0.00           O  
ATOM   3113  CB LPRO X 199       4.484  14.467  -2.168  0.00  0.00           C  
ATOM   3114  CG LPRO X 199       3.542  13.520  -2.906  0.00  0.00           C  
ATOM   3115  CD LPRO X 199       2.137  14.020  -2.551  0.00  0.00           C  
ATOM   3116  HA LPRO X 199       3.996  16.364  -1.275  0.00  0.00           H  
ATOM   3117  HB2LPRO X 199       5.434  14.575  -2.689  0.00  0.00           H  
ATOM   3118  HB3LPRO X 199       4.649  14.115  -1.150  0.00  0.00           H  
ATOM   3119  HG2LPRO X 199       3.700  13.617  -3.981  0.00  0.00           H  
ATOM   3120  HG3LPRO X 199       3.696  12.490  -2.587  0.00  0.00           H  
ATOM   3121  HD2LPRO X 199       1.504  13.990  -3.439  0.00  0.00           H  
ATOM   3122  HD3LPRO X 199       1.701  13.400  -1.768  0.00  0.00           H  
ATOM   3123  N  LLEU X 200       5.121  17.229  -3.492  0.00  0.00           N  
ATOM   3124  CA LLEU X 200       5.530  17.938  -4.699  0.00  0.00           C  
ATOM   3125  C  LLEU X 200       5.869  16.924  -5.793  0.00  0.00           C  
ATOM   3126  O  LLEU X 200       6.480  15.888  -5.524  0.00  0.00           O  
ATOM   3127  CB LLEU X 200       6.737  18.837  -4.401  0.00  0.00           C  
ATOM   3128  CG LLEU X 200       6.476  20.085  -3.535  0.00  0.00           C  
ATOM   3129  CD1LLEU X 200       5.648  19.878  -2.267  0.00  0.00           C  
ATOM   3130  CD2LLEU X 200       7.836  20.612  -3.096  0.00  0.00           C  
ATOM   3131  H  LLEU X 200       5.785  17.160  -2.727  0.00  0.00           H  
ATOM   3132  HA LLEU X 200       4.710  18.561  -5.048  0.00  0.00           H  
ATOM   3133  HB2LLEU X 200       7.511  18.226  -3.937  0.00  0.00           H  
ATOM   3134  HB3LLEU X 200       7.133  19.194  -5.351  0.00  0.00           H  
ATOM   3135  HG LLEU X 200       5.981  20.840  -4.146  0.00  0.00           H  
ATOM   3136 HD11LLEU X 200       5.666  20.781  -1.663  0.00  0.00           H  
ATOM   3137 HD12LLEU X 200       4.612  19.665  -2.530  0.00  0.00           H  
ATOM   3138 HD13LLEU X 200       6.056  19.056  -1.684  0.00  0.00           H  
ATOM   3139 HD21LLEU X 200       7.703  21.544  -2.549  0.00  0.00           H  
ATOM   3140 HD22LLEU X 200       8.329  19.883  -2.450  0.00  0.00           H  
ATOM   3141 HD23LLEU X 200       8.452  20.788  -3.976  0.00  0.00           H  
ATOM   3142  N  LARG X 201       5.600  17.259  -7.058  0.00  0.00           N  
ATOM   3143  CA LARG X 201       6.125  16.480  -8.197  0.00  0.00           C  
ATOM   3144  C  LARG X 201       7.663  16.495  -8.243  0.00  0.00           C  
ATOM   3145  O  LARG X 201       8.264  15.636  -8.879  0.00  0.00           O  
ATOM   3146  CB LARG X 201       5.456  16.952  -9.500  0.00  0.00           C  
ATOM   3147  CG LARG X 201       3.942  16.628  -9.503  0.00  0.00           C  
ATOM   3148  CD LARG X 201       3.036  17.810  -9.879  0.00  0.00           C  
ATOM   3149  NE LARG X 201       3.142  18.925  -8.915  0.00  0.00           N  
ATOM   3150  CZ LARG X 201       3.686  20.114  -9.119  0.00  0.00           C  
ATOM   3151  NH1LARG X 201       4.192  20.474 -10.261  0.00  0.00           N1+
ATOM   3152  NH2LARG X 201       3.746  20.981  -8.157  0.00  0.00           N  
ATOM   3153  H  LARG X 201       5.131  18.137  -7.237  0.00  0.00           H  
ATOM   3154  HA LARG X 201       5.866  15.434  -8.047  0.00  0.00           H  
ATOM   3155  HB2LARG X 201       5.629  18.020  -9.628  0.00  0.00           H  
ATOM   3156  HB3LARG X 201       5.920  16.440 -10.345  0.00  0.00           H  
ATOM   3157  HG2LARG X 201       3.764  15.822 -10.216  0.00  0.00           H  
ATOM   3158  HG3LARG X 201       3.624  16.260  -8.526  0.00  0.00           H  
ATOM   3159  HD2LARG X 201       3.275  18.132 -10.889  0.00  0.00           H  
ATOM   3160  HD3LARG X 201       2.003  17.458  -9.884  0.00  0.00           H  
ATOM   3161  HE LARG X 201       2.723  18.764  -8.002  0.00  0.00           H  
ATOM   3162 HH11LARG X 201       4.153  19.848 -11.056  0.00  0.00           H  
ATOM   3163 HH12LARG X 201       4.627  21.373 -10.369  0.00  0.00           H  
ATOM   3164 HH21LARG X 201       3.370  20.738  -7.244  0.00  0.00           H  
ATOM   3165 HH22LARG X 201       4.130  21.906  -8.284  0.00  0.00           H  
ATOM   3166  N  LLYS X 202       8.289  17.423  -7.509  0.00  0.00           N  
ATOM   3167  CA LLYS X 202       9.715  17.483  -7.158  0.00  0.00           C  
ATOM   3168  C  LLYS X 202      10.152  16.408  -6.153  0.00  0.00           C  
ATOM   3169  O  LLYS X 202      11.217  15.826  -6.341  0.00  0.00           O  
ATOM   3170  CB LLYS X 202       9.989  18.887  -6.598  0.00  0.00           C  
ATOM   3171  CG LLYS X 202      11.480  19.149  -6.389  0.00  0.00           C  
ATOM   3172  CD LLYS X 202      11.684  20.542  -5.794  0.00  0.00           C  
ATOM   3173  CE LLYS X 202      13.178  20.812  -5.631  0.00  0.00           C  
ATOM   3174  NZ LLYS X 202      13.421  22.111  -4.977  0.00  0.00           N1+
ATOM   3175  H  LLYS X 202       7.700  18.180  -7.186  0.00  0.00           H  
ATOM   3176  HA LLYS X 202      10.308  17.339  -8.063  0.00  0.00           H  
ATOM   3177  HB2LLYS X 202       9.607  19.636  -7.294  0.00  0.00           H  
ATOM   3178  HB3LLYS X 202       9.472  19.005  -5.644  0.00  0.00           H  
ATOM   3179  HG2LLYS X 202      11.892  18.410  -5.704  0.00  0.00           H  
ATOM   3180  HG3LLYS X 202      11.994  19.077  -7.347  0.00  0.00           H  
ATOM   3181  HD2LLYS X 202      11.251  21.285  -6.465  0.00  0.00           H  
ATOM   3182  HD3LLYS X 202      11.191  20.597  -4.823  0.00  0.00           H  
ATOM   3183  HE2LLYS X 202      13.629  20.010  -5.040  0.00  0.00           H  
ATOM   3184  HE3LLYS X 202      13.642  20.800  -6.620  0.00  0.00           H  
ATOM   3185  HZ1LLYS X 202      14.381  22.407  -5.126  0.00  0.00           H  
ATOM   3186  HZ2LLYS X 202      12.811  22.830  -5.356  0.00  0.00           H  
ATOM   3187  HZ3LLYS X 202      13.278  22.058  -3.973  0.00  0.00           H  
ATOM   3188  N  LASP X 203       9.354  16.135  -5.116  0.00  0.00           N  
ATOM   3189  CA LASP X 203       9.607  15.038  -4.167  0.00  0.00           C  
ATOM   3190  C  LASP X 203       9.448  13.665  -4.833  0.00  0.00           C  
ATOM   3191  O  LASP X 203      10.173  12.729  -4.497  0.00  0.00           O  
ATOM   3192  CB LASP X 203       8.635  15.103  -2.974  0.00  0.00           C  
ATOM   3193  CG LASP X 203       8.834  16.299  -2.049  0.00  0.00           C  
ATOM   3194  OD1LASP X 203       9.976  16.501  -1.563  0.00  0.00           O  
ATOM   3195  OD2LASP X 203       7.839  16.991  -1.746  0.00  0.00           O1-
ATOM   3196  H  LASP X 203       8.463  16.605  -5.060  0.00  0.00           H  
ATOM   3197  HA LASP X 203      10.628  15.112  -3.790  0.00  0.00           H  
ATOM   3198  HB2LASP X 203       7.611  15.094  -3.343  0.00  0.00           H  
ATOM   3199  HB3LASP X 203       8.771  14.205  -2.371  0.00  0.00           H  
ATOM   3200  N  LILE X 204       8.503  13.546  -5.774  0.00  0.00           N  
ATOM   3201  CA LILE X 204       8.184  12.295  -6.468  0.00  0.00           C  
ATOM   3202  C  LILE X 204       9.420  11.710  -7.178  0.00  0.00           C  
ATOM   3203  O  LILE X 204      10.175  12.406  -7.858  0.00  0.00           O  
ATOM   3204  CB LILE X 204       6.943  12.482  -7.378  0.00  0.00           C  
ATOM   3205  CG1LILE X 204       5.680  12.621  -6.492  0.00  0.00           C  
ATOM   3206  CG2LILE X 204       6.753  11.333  -8.383  0.00  0.00           C  
ATOM   3207  CD1LILE X 204       4.380  12.907  -7.256  0.00  0.00           C  
ATOM   3208  H  LILE X 204       7.936  14.361  -5.968  0.00  0.00           H  
ATOM   3209  HA LILE X 204       7.904  11.579  -5.703  0.00  0.00           H  
ATOM   3210  HB LILE X 204       7.076  13.398  -7.953  0.00  0.00           H  
ATOM   3211 HG12LILE X 204       5.544  11.708  -5.911  0.00  0.00           H  
ATOM   3212 HG13LILE X 204       5.829  13.436  -5.786  0.00  0.00           H  
ATOM   3213 HG21LILE X 204       5.908  11.536  -9.039  0.00  0.00           H  
ATOM   3214 HG22LILE X 204       7.631  11.260  -9.020  0.00  0.00           H  
ATOM   3215 HG23LILE X 204       6.587  10.392  -7.862  0.00  0.00           H  
ATOM   3216 HD11LILE X 204       3.610  13.219  -6.550  0.00  0.00           H  
ATOM   3217 HD12LILE X 204       4.531  13.703  -7.982  0.00  0.00           H  
ATOM   3218 HD13LILE X 204       4.039  12.009  -7.770  0.00  0.00           H  
ATOM   3219  N  LVAL X 205       9.620  10.398  -7.011  0.00  0.00           N  
ATOM   3220  CA LVAL X 205      10.725   9.617  -7.608  0.00  0.00           C  
ATOM   3221  C  LVAL X 205      10.253   8.635  -8.682  0.00  0.00           C  
ATOM   3222  O  LVAL X 205      11.072   8.062  -9.403  0.00  0.00           O  
ATOM   3223  CB LVAL X 205      11.576   8.908  -6.537  0.00  0.00           C  
ATOM   3224  CG1LVAL X 205      12.070   9.890  -5.469  0.00  0.00           C  
ATOM   3225  CG2LVAL X 205      10.823   7.765  -5.858  0.00  0.00           C  
ATOM   3226  H  LVAL X 205       8.966   9.915  -6.405  0.00  0.00           H  
ATOM   3227  HA LVAL X 205      11.390  10.304  -8.124  0.00  0.00           H  
ATOM   3228  HB LVAL X 205      12.447   8.473  -7.023  0.00  0.00           H  
ATOM   3229 HG11LVAL X 205      12.747   9.384  -4.782  0.00  0.00           H  
ATOM   3230 HG12LVAL X 205      12.604  10.711  -5.943  0.00  0.00           H  
ATOM   3231 HG13LVAL X 205      11.237  10.300  -4.902  0.00  0.00           H  
ATOM   3232 HG21LVAL X 205      11.491   7.276  -5.153  0.00  0.00           H  
ATOM   3233 HG22LVAL X 205       9.958   8.162  -5.334  0.00  0.00           H  
ATOM   3234 HG23LVAL X 205      10.506   7.024  -6.590  0.00  0.00           H  
ATOM   3235  N  LSER X 206       8.938   8.461  -8.833  0.00  0.00           N  
ATOM   3236  CA LSER X 206       8.344   7.894 -10.047  0.00  0.00           C  
ATOM   3237  C  LSER X 206       8.519   8.855 -11.231  0.00  0.00           C  
ATOM   3238  O  LSER X 206       8.434  10.065 -11.028  0.00  0.00           O  
ATOM   3239  CB LSER X 206       6.854   7.617  -9.810  0.00  0.00           C  
ATOM   3240  OG LSER X 206       6.254   6.953 -10.904  0.00  0.00           O  
ATOM   3241  H  LSER X 206       8.338   9.002  -8.227  0.00  0.00           H  
ATOM   3242  HA LSER X 206       8.831   6.954 -10.277  0.00  0.00           H  
ATOM   3243  HB2LSER X 206       6.751   6.983  -8.930  0.00  0.00           H  
ATOM   3244  HB3LSER X 206       6.330   8.556  -9.627  0.00  0.00           H  
ATOM   3245  HG LSER X 206       6.079   7.599 -11.617  0.00  0.00           H  
ATOM   3246  N  LPRO X 207       8.641   8.367 -12.478  0.00  0.00           N  
ATOM   3247  CA LPRO X 207       8.207   9.148 -13.631  0.00  0.00           C  
ATOM   3248  C  LPRO X 207       6.762   9.615 -13.377  0.00  0.00           C  
ATOM   3249  O  LPRO X 207       5.962   8.792 -12.911  0.00  0.00           O  
ATOM   3250  CB LPRO X 207       8.273   8.194 -14.831  0.00  0.00           C  
ATOM   3251  CG LPRO X 207       9.195   7.064 -14.375  0.00  0.00           C  
ATOM   3252  CD LPRO X 207       8.971   7.011 -12.868  0.00  0.00           C  
ATOM   3253  HA LPRO X 207       8.889   9.983 -13.780  0.00  0.00           H  
ATOM   3254  HB2LPRO X 207       7.284   7.781 -15.033  0.00  0.00           H  
ATOM   3255  HB3LPRO X 207       8.659   8.693 -15.719  0.00  0.00           H  
ATOM   3256  HG2LPRO X 207       8.946   6.116 -14.852  0.00  0.00           H  
ATOM   3257  HG3LPRO X 207      10.230   7.331 -14.581  0.00  0.00           H  
ATOM   3258  HD2LPRO X 207       8.140   6.343 -12.640  0.00  0.00           H  
ATOM   3259  HD3LPRO X 207       9.879   6.683 -12.368  0.00  0.00           H  
ATOM   3260  N  LPRO X 208       6.390  10.878 -13.648  0.00  0.00           N  
ATOM   3261  CA LPRO X 208       5.015  11.335 -13.471  0.00  0.00           C  
ATOM   3262  C  LPRO X 208       4.030  10.450 -14.241  0.00  0.00           C  
ATOM   3263  O  LPRO X 208       4.278  10.080 -15.395  0.00  0.00           O  
ATOM   3264  CB LPRO X 208       4.998  12.793 -13.939  0.00  0.00           C  
ATOM   3265  CG LPRO X 208       6.428  13.245 -13.644  0.00  0.00           C  
ATOM   3266  CD LPRO X 208       7.249  12.001 -13.984  0.00  0.00           C  
ATOM   3267  HA LPRO X 208       4.777  11.301 -12.407  0.00  0.00           H  
ATOM   3268  HB2LPRO X 208       4.815  12.844 -15.015  0.00  0.00           H  
ATOM   3269  HB3LPRO X 208       4.262  13.386 -13.395  0.00  0.00           H  
ATOM   3270  HG2LPRO X 208       6.715  14.105 -14.248  0.00  0.00           H  
ATOM   3271  HG3LPRO X 208       6.531  13.473 -12.582  0.00  0.00           H  
ATOM   3272  HD2LPRO X 208       7.472  11.980 -15.052  0.00  0.00           H  
ATOM   3273  HD3LPRO X 208       8.170  11.996 -13.399  0.00  0.00           H  
ATOM   3274  N  LVAL X 209       2.921  10.076 -13.601  0.00  0.00           N  
ATOM   3275  CA LVAL X 209       1.899   9.212 -14.194  0.00  0.00           C  
ATOM   3276  C  LVAL X 209       0.658  10.039 -14.501  0.00  0.00           C  
ATOM   3277  O  LVAL X 209      -0.083  10.461 -13.612  0.00  0.00           O  
ATOM   3278  CB LVAL X 209       1.614   7.977 -13.314  0.00  0.00           C  
ATOM   3279  CG1LVAL X 209       0.432   7.158 -13.843  0.00  0.00           C  
ATOM   3280  CG2LVAL X 209       2.839   7.056 -13.263  0.00  0.00           C  
ATOM   3281  H  LVAL X 209       2.755  10.402 -12.653  0.00  0.00           H  
ATOM   3282  HA LVAL X 209       2.261   8.815 -15.139  0.00  0.00           H  
ATOM   3283  HB LVAL X 209       1.387   8.287 -12.300  0.00  0.00           H  
ATOM   3284 HG11LVAL X 209       0.312   6.249 -13.256  0.00  0.00           H  
ATOM   3285 HG12LVAL X 209      -0.490   7.728 -13.759  0.00  0.00           H  
ATOM   3286 HG13LVAL X 209       0.605   6.897 -14.887  0.00  0.00           H  
ATOM   3287 HG21LVAL X 209       2.643   6.211 -12.608  0.00  0.00           H  
ATOM   3288 HG22LVAL X 209       3.087   6.697 -14.262  0.00  0.00           H  
ATOM   3289 HG23LVAL X 209       3.691   7.597 -12.855  0.00  0.00           H  
ATOM   3290  N  LCYS X 210       0.386  10.224 -15.787  0.00  0.00           N  
ATOM   3291  CA LCYS X 210      -0.927  10.612 -16.265  0.00  0.00           C  
ATOM   3292  C  LCYS X 210      -1.932   9.538 -15.807  0.00  0.00           C  
ATOM   3293  O  LCYS X 210      -1.763   8.350 -16.107  0.00  0.00           O  
ATOM   3294  CB LCYS X 210      -0.819  10.782 -17.781  0.00  0.00           C  
ATOM   3295  SG LCYS X 210      -2.386  11.393 -18.427  0.00  0.00           S  
ATOM   3296  H  LCYS X 210       1.077   9.952 -16.476  0.00  0.00           H  
ATOM   3297  HA LCYS X 210      -1.205  11.568 -15.821  0.00  0.00           H  
ATOM   3298  HB2LCYS X 210      -0.034  11.506 -18.011  0.00  0.00           H  
ATOM   3299  HB3LCYS X 210      -0.566   9.832 -18.252  0.00  0.00           H  
ATOM   3300  HG LCYS X 210      -1.927  11.759 -19.636  0.00  0.00           H  
ATOM   3301  N  LGLY X 211      -2.913   9.929 -14.991  0.00  0.00           N  
ATOM   3302  CA LGLY X 211      -3.769   9.017 -14.221  0.00  0.00           C  
ATOM   3303  C  LGLY X 211      -3.432   8.867 -12.723  0.00  0.00           C  
ATOM   3304  O  LGLY X 211      -4.297   8.393 -11.988  0.00  0.00           O  
ATOM   3305  H  LGLY X 211      -3.085  10.928 -14.912  0.00  0.00           H  
ATOM   3306  HA2LGLY X 211      -4.793   9.383 -14.294  0.00  0.00           H  
ATOM   3307  HA3LGLY X 211      -3.745   8.022 -14.666  0.00  0.00           H  
ATOM   3308  N  LASN X 212      -2.267   9.331 -12.233  0.00  0.00           N  
ATOM   3309  CA LASN X 212      -2.074   9.667 -10.803  0.00  0.00           C  
ATOM   3310  C  LASN X 212      -2.664  11.041 -10.434  0.00  0.00           C  
ATOM   3311  O  LASN X 212      -2.549  11.463  -9.285  0.00  0.00           O  
ATOM   3312  CB LASN X 212      -0.606   9.481 -10.327  0.00  0.00           C  
ATOM   3313  CG LASN X 212       0.381  10.638 -10.506  0.00  0.00           C  
ATOM   3314  ND2LASN X 212       0.129  11.797  -9.949  0.00  0.00           N  
ATOM   3315  OD1LASN X 212       1.432  10.508 -11.112  0.00  0.00           O  
ATOM   3316  H  LASN X 212      -1.574   9.683 -12.884  0.00  0.00           H  
ATOM   3317  HA LASN X 212      -2.663   8.952 -10.231  0.00  0.00           H  
ATOM   3318  HB2LASN X 212      -0.645   9.314  -9.251  0.00  0.00           H  
ATOM   3319  HB3LASN X 212      -0.193   8.580 -10.771  0.00  0.00           H  
ATOM   3320 HD21LASN X 212       0.785  12.542 -10.091  0.00  0.00           H  
ATOM   3321 HD22LASN X 212      -0.740  11.937  -9.438  0.00  0.00           H  
ATOM   3322  N  LGLU X 213      -3.250  11.733 -11.416  0.00  0.00           N  
ATOM   3323  CA LGLU X 213      -3.814  13.086 -11.324  0.00  0.00           C  
ATOM   3324  C  LGLU X 213      -2.786  14.143 -10.926  0.00  0.00           C  
ATOM   3325  O  LGLU X 213      -2.876  14.762  -9.846  0.00  0.00           O  
ATOM   3326  CB LGLU X 213      -5.094  13.072 -10.476  0.00  0.00           C  
ATOM   3327  CG LGLU X 213      -6.145  12.120 -11.072  0.00  0.00           C  
ATOM   3328  CD LGLU X 213      -7.474  12.191 -10.319  0.00  0.00           C  
ATOM   3329  OE1LGLU X 213      -8.190  11.163 -10.257  0.00  0.00           O  
ATOM   3330  OE2LGLU X 213      -7.839  13.290  -9.828  0.00  0.00           O1-
ATOM   3331  OXTLGLU X 213      -1.909  14.400 -11.782  0.00  0.00           O1-
ATOM   3332  H  LGLU X 213      -3.276  11.295 -12.320  0.00  0.00           H  
ATOM   3333  HA LGLU X 213      -4.120  13.378 -12.327  0.00  0.00           H  
ATOM   3334  HB2LGLU X 213      -4.870  12.772  -9.452  0.00  0.00           H  
ATOM   3335  HB3LGLU X 213      -5.496  14.083 -10.457  0.00  0.00           H  
ATOM   3336  HG2LGLU X 213      -6.319  12.392 -12.116  0.00  0.00           H  
ATOM   3337  HG3LGLU X 213      -5.775  11.092 -11.050  0.00  0.00           H  
TER   
ATOM   3338 ZN  HZN1 X 214      -6.311  -8.349   3.123  0.00  0.00          ZN  
ATOM   3339  O  HWT1 X 215      -4.220  -8.375   3.733  0.00  0.00           O  
ATOM   3340  H1 HWT1 X 215      -3.144  -7.692   2.714  0.00  0.00           H  
ATOM   3341  H2 HWT1 X 215      -3.928  -8.011   4.594  0.00  0.00           H  
ATOM   3342  N  LASN X 216      -4.434  -6.580  15.057  0.00  0.00           N  
ATOM   3343  CA LASN X 216      -4.403  -6.772  13.599  0.00  0.00           C  
ATOM   3344  C  LASN X 216      -5.087  -8.074  13.213  0.00  0.00           C  
ATOM   3345  O  LASN X 216      -5.127  -9.004  14.014  0.00  0.00           O  
ATOM   3346  CB LASN X 216      -2.971  -6.741  13.036  0.00  0.00           C  
ATOM   3347  CG LASN X 216      -2.992  -6.502  11.536  0.00  0.00           C  
ATOM   3348  ND2LASN X 216      -1.975  -6.890  10.804  0.00  0.00           N  
ATOM   3349  OD1LASN X 216      -3.968  -5.989  11.010  0.00  0.00           O  
ATOM   3350  HA LASN X 216      -4.961  -5.951  13.147  0.00  0.00           H  
ATOM   3351  HB2LASN X 216      -2.396  -5.935  13.484  0.00  0.00           H  
ATOM   3352  HB3LASN X 216      -2.472  -7.684  13.244  0.00  0.00           H  
ATOM   3353 HD21LASN X 216      -2.000  -6.647   9.822  0.00  0.00           H  
ATOM   3354 HD22LASN X 216      -1.214  -7.434  11.209  0.00  0.00           H  
ATOM   3355  H1 LASN X 216      -5.387  -6.490  15.389  0.00  0.00           H  
ATOM   3356  H2 LASN X 216      -3.933  -5.733  15.298  0.00  0.00           H  
ATOM   3357  H3 LASN X 216      -3.992  -7.359  15.528  0.00  0.00           H  
ATOM   3358  N  LLEU X 217      -5.583  -8.148  11.977  0.00  0.00           N  
ATOM   3359  CA LLEU X 217      -6.055  -9.389  11.342  0.00  0.00           C  
ATOM   3360  C  LLEU X 217      -5.885  -9.420   9.808  0.00  0.00           C  
ATOM   3361  O  LLEU X 217      -6.319 -10.375   9.161  0.00  0.00           O  
ATOM   3362  CB LLEU X 217      -7.515  -9.673  11.759  0.00  0.00           C  
ATOM   3363  CG LLEU X 217      -8.613  -8.796  11.121  0.00  0.00           C  
ATOM   3364  CD1LLEU X 217      -9.972  -9.430  11.402  0.00  0.00           C  
ATOM   3365  CD2LLEU X 217      -8.642  -7.367  11.671  0.00  0.00           C  
ATOM   3366  H  LLEU X 217      -5.510  -7.312  11.409  0.00  0.00           H  
ATOM   3367  HA LLEU X 217      -5.450 -10.213  11.723  0.00  0.00           H  
ATOM   3368  HB2LLEU X 217      -7.717 -10.708  11.482  0.00  0.00           H  
ATOM   3369  HB3LLEU X 217      -7.602  -9.618  12.845  0.00  0.00           H  
ATOM   3370  HG LLEU X 217      -8.480  -8.755  10.040  0.00  0.00           H  
ATOM   3371 HD11LLEU X 217     -10.766  -8.835  10.951  0.00  0.00           H  
ATOM   3372 HD12LLEU X 217     -10.003 -10.431  10.973  0.00  0.00           H  
ATOM   3373 HD13LLEU X 217     -10.136  -9.497  12.478  0.00  0.00           H  
ATOM   3374 HD21LLEU X 217      -9.535  -6.859  11.311  0.00  0.00           H  
ATOM   3375 HD22LLEU X 217      -8.665  -7.386  12.760  0.00  0.00           H  
ATOM   3376 HD23LLEU X 217      -7.773  -6.809  11.327  0.00  0.00           H  
ATOM   3377  N  LTHR X 218      -5.364  -8.358   9.182  0.00  0.00           N  
ATOM   3378  CA HTHR X 218      -5.652  -8.103   7.759  0.00  0.00           C  
ATOM   3379  C  HTHR X 218      -4.554  -8.604   6.830  0.00  0.00           C  
ATOM   3380  O  HTHR X 218      -3.547  -7.955   6.547  0.00  0.00           O  
ATOM   3381  CB LTHR X 218      -5.973  -6.616   7.542  0.00  0.00           C  
ATOM   3382  CG2LTHR X 218      -7.469  -6.366   7.724  0.00  0.00           C  
ATOM   3383  OG1LTHR X 218      -5.310  -5.745   8.426  0.00  0.00           O  
ATOM   3384  H  LTHR X 218      -4.951  -7.604   9.718  0.00  0.00           H  
ATOM   3385  HA HTHR X 218      -6.571  -8.651   7.510  0.00  0.00           H  
ATOM   3386  HB LTHR X 218      -5.698  -6.346   6.531  0.00  0.00           H  
ATOM   3387  HG1LTHR X 218      -4.348  -5.768   8.279  0.00  0.00           H  
ATOM   3388 HG21LTHR X 218      -7.678  -5.320   7.518  0.00  0.00           H  
ATOM   3389 HG22LTHR X 218      -8.040  -6.983   7.032  0.00  0.00           H  
ATOM   3390 HG23LTHR X 218      -7.762  -6.601   8.747  0.00  0.00           H  
ATOM   3391  N  HARG X 219      -4.815  -9.844   6.317  0.00  0.00           N  
ATOM   3392  CA HARG X 219      -4.040 -10.569   5.324  0.00  0.00           C  
ATOM   3393  C  HARG X 219      -4.465 -10.197   3.863  0.00  0.00           C  
ATOM   3394  O  HARG X 219      -5.737 -10.226   3.644  0.00  0.00           O  
ATOM   3395  CB HARG X 219      -4.369 -12.085   5.467  0.00  0.00           C  
ATOM   3396  CG LARG X 219      -3.933 -12.785   6.773  0.00  0.00           C  
ATOM   3397  CD LARG X 219      -4.546 -14.191   6.952  0.00  0.00           C  
ATOM   3398  NE LARG X 219      -4.302 -15.098   5.809  0.00  0.00           N  
ATOM   3399  CZ LARG X 219      -4.812 -16.318   5.662  0.00  0.00           C  
ATOM   3400  NH1LARG X 219      -5.513 -16.929   6.577  0.00  0.00           N1+
ATOM   3401  NH2LARG X 219      -4.609 -16.999   4.575  0.00  0.00           N  
ATOM   3402  H  HARG X 219      -5.725 -10.239   6.511  0.00  0.00           H  
ATOM   3403  HA HARG X 219      -2.976 -10.373   5.473  0.00  0.00           H  
ATOM   3404  HB2HARG X 219      -5.454 -12.202   5.359  0.00  0.00           H  
ATOM   3405  HB3HARG X 219      -3.921 -12.600   4.607  0.00  0.00           H  
ATOM   3406  HG2LARG X 219      -2.847 -12.859   6.797  0.00  0.00           H  
ATOM   3407  HG3LARG X 219      -4.242 -12.179   7.626  0.00  0.00           H  
ATOM   3408  HD2LARG X 219      -4.134 -14.636   7.861  0.00  0.00           H  
ATOM   3409  HD3LARG X 219      -5.624 -14.082   7.093  0.00  0.00           H  
ATOM   3410  HE LARG X 219      -3.839 -14.704   5.006  0.00  0.00           H  
ATOM   3411 HH11LARG X 219      -5.546 -16.576   7.529  0.00  0.00           H  
ATOM   3412 HH12LARG X 219      -5.934 -17.822   6.385  0.00  0.00           H  
ATOM   3413 HH21LARG X 219      -3.821 -16.759   3.987  0.00  0.00           H  
ATOM   3414 HH22LARG X 219      -5.079 -17.879   4.428  0.00  0.00           H  
ATOM   3415  N  HILE X 220      -3.622 -10.727   2.905  0.00  0.00           N  
ATOM   3416  CA HILE X 220      -4.121 -11.036   1.574  0.00  0.00           C  
ATOM   3417  C  LILE X 220      -3.558 -12.402   1.185  0.00  0.00           C  
ATOM   3418  O  LILE X 220      -2.357 -12.622   1.248  0.00  0.00           O  
ATOM   3419  CB HILE X 220      -3.949  -9.916   0.516  0.00  0.00           C  
ATOM   3420  CG1LILE X 220      -4.764 -10.234  -0.760  0.00  0.00           C  
ATOM   3421  CG2LILE X 220      -2.514  -9.516   0.131  0.00  0.00           C  
ATOM   3422  CD1LILE X 220      -4.769  -9.079  -1.767  0.00  0.00           C  
ATOM   3423  H  HILE X 220      -2.622 -10.588   3.013  0.00  0.00           H  
ATOM   3424  HA HILE X 220      -5.193 -11.185   1.717  0.00  0.00           H  
ATOM   3425  HB HILE X 220      -4.399  -9.023   0.954  0.00  0.00           H  
ATOM   3426 HG12LILE X 220      -4.368 -11.126  -1.247  0.00  0.00           H  
ATOM   3427 HG13LILE X 220      -5.797 -10.432  -0.469  0.00  0.00           H  
ATOM   3428 HG21LILE X 220      -2.511  -8.552  -0.373  0.00  0.00           H  
ATOM   3429 HG22LILE X 220      -1.926  -9.415   1.037  0.00  0.00           H  
ATOM   3430 HG23LILE X 220      -2.061 -10.273  -0.505  0.00  0.00           H  
ATOM   3431 HD11LILE X 220      -5.599  -9.198  -2.459  0.00  0.00           H  
ATOM   3432 HD12LILE X 220      -4.865  -8.132  -1.252  0.00  0.00           H  
ATOM   3433 HD13LILE X 220      -3.834  -9.057  -2.319  0.00  0.00           H  
ATOM   3434  N  LVAL X 221      -4.438 -13.291   0.744  0.00  0.00           N  
ATOM   3435  CA LVAL X 221      -4.101 -14.636   0.290  0.00  0.00           C  
ATOM   3436  C  LVAL X 221      -4.679 -14.863  -1.099  0.00  0.00           C  
ATOM   3437  O  LVAL X 221      -5.771 -14.392  -1.403  0.00  0.00           O  
ATOM   3438  CB LVAL X 221      -4.564 -15.688   1.317  0.00  0.00           C  
ATOM   3439  CG1LVAL X 221      -6.056 -15.595   1.666  0.00  0.00           C  
ATOM   3440  CG2LVAL X 221      -4.292 -17.114   0.827  0.00  0.00           C  
ATOM   3441  H  LVAL X 221      -5.411 -13.021   0.678  0.00  0.00           H  
ATOM   3442  HA LVAL X 221      -3.018 -14.714   0.212  0.00  0.00           H  
ATOM   3443  HB LVAL X 221      -3.990 -15.535   2.232  0.00  0.00           H  
ATOM   3444 HG11LVAL X 221      -6.329 -16.397   2.350  0.00  0.00           H  
ATOM   3445 HG12LVAL X 221      -6.266 -14.644   2.155  0.00  0.00           H  
ATOM   3446 HG13LVAL X 221      -6.662 -15.675   0.766  0.00  0.00           H  
ATOM   3447 HG21LVAL X 221      -4.396 -17.809   1.659  0.00  0.00           H  
ATOM   3448 HG22LVAL X 221      -4.998 -17.394   0.044  0.00  0.00           H  
ATOM   3449 HG23LVAL X 221      -3.279 -17.173   0.437  0.00  0.00           H  
ATOM   3450  N  LGLY X 222      -3.964 -15.597  -1.952  0.00  0.00           N  
ATOM   3451  CA LGLY X 222      -4.481 -16.063  -3.242  0.00  0.00           C  
ATOM   3452  C  LGLY X 222      -3.463 -15.972  -4.369  0.00  0.00           C  
ATOM   3453  O  LGLY X 222      -3.465 -15.025  -5.159  0.00  0.00           O  
ATOM   3454  H  LGLY X 222      -3.065 -15.932  -1.638  0.00  0.00           H  
ATOM   3455  HA2LGLY X 222      -4.781 -17.102  -3.136  0.00  0.00           H  
ATOM   3456  HA3LGLY X 222      -5.364 -15.497  -3.536  0.00  0.00           H  
ATOM   3457  N  LGLY X 223      -2.592 -16.979  -4.462  0.00  0.00           N  
ATOM   3458  CA LGLY X 223      -1.775 -17.261  -5.646  0.00  0.00           C  
ATOM   3459  C  LGLY X 223      -2.625 -17.859  -6.746  0.00  0.00           C  
ATOM   3460  O  LGLY X 223      -2.795 -17.203  -7.795  0.00  0.00           O  
ATOM   3461  OXTLGLY X 223      -3.169 -18.961  -6.524  0.00  0.00           O1-
ATOM   3462  H  LGLY X 223      -2.679 -17.731  -3.787  0.00  0.00           H  
ATOM   3463  HA2LGLY X 223      -1.283 -16.362  -6.008  0.00  0.00           H  
ATOM   3464  HA3LGLY X 223      -1.024 -18.001  -5.389  0.00  0.00           H  
TER   
END
