# Supplementary material for: Unraveling the Reaction Mechanism of Russell’s Viper Venom Factor X Activator: A Paradigm for the Reactivity of Zinc Metalloproteinases?
Source: J Chem Inf Model. 2023 Apr 24;63(13):4056–69. doi: 10.1021/acs.jcim.2c01156 (PMC10336966; doi:10.1021/acs.jcim.2c01156)
Supplement: Supplementary file 2 — ci2c01156_si_002.zip [file ci2c01156_si_002.zip › Data Files/Coordinates/TS2_structure.pdb]

ATOM      1  N  LGLN X   1     -17.648  10.477  -4.987  0.00  0.00           N  
ATOM      2  CA LGLN X   1     -16.390  10.088  -4.312  0.00  0.00           C  
ATOM      3  C  LGLN X   1     -16.145  11.024  -3.127  0.00  0.00           C  
ATOM      4  O  LGLN X   1     -17.079  11.236  -2.357  0.00  0.00           O  
ATOM      5  CB LGLN X   1     -15.210   9.914  -5.300  0.00  0.00           C  
ATOM      6  CG LGLN X   1     -14.903  11.144  -6.164  0.00  0.00           C  
ATOM      7  CD LGLN X   1     -13.777  10.989  -7.174  0.00  0.00           C  
ATOM      8  NE2LGLN X   1     -13.358   9.799  -7.527  0.00  0.00           N  
ATOM      9  OE1LGLN X   1     -13.243  11.975  -7.659  0.00  0.00           O  
ATOM     10  HA LGLN X   1     -16.557   9.112  -3.862  0.00  0.00           H  
ATOM     11  HB2LGLN X   1     -14.315   9.629  -4.745  0.00  0.00           H  
ATOM     12  HB3LGLN X   1     -15.448   9.092  -5.968  0.00  0.00           H  
ATOM     13  HG2LGLN X   1     -15.793  11.398  -6.738  0.00  0.00           H  
ATOM     14  HG3LGLN X   1     -14.635  11.969  -5.512  0.00  0.00           H  
ATOM     15 HE21LGLN X   1     -13.771   8.944  -7.183  0.00  0.00           H  
ATOM     16 HE22LGLN X   1     -12.694   9.776  -8.294  0.00  0.00           H  
ATOM     17  H1 LGLN X   1     -17.906   9.801  -5.696  0.00  0.00           H  
ATOM     18  H2 LGLN X   1     -18.400  10.543  -4.313  0.00  0.00           H  
ATOM     19  H3 LGLN X   1     -17.557  11.394  -5.409  0.00  0.00           H  
ATOM     20  N  LPHE X   2     -14.927  11.534  -2.928  0.00  0.00           N  
ATOM     21  CA LPHE X   2     -14.467  12.231  -1.720  0.00  0.00           C  
ATOM     22  C  LPHE X   2     -13.438  13.314  -2.088  0.00  0.00           C  
ATOM     23  O  LPHE X   2     -13.046  13.412  -3.254  0.00  0.00           O  
ATOM     24  CB LPHE X   2     -13.836  11.195  -0.765  0.00  0.00           C  
ATOM     25  CG LPHE X   2     -14.684   9.962  -0.508  0.00  0.00           C  
ATOM     26  CD1LPHE X   2     -14.532   8.820  -1.320  0.00  0.00           C  
ATOM     27  CD2LPHE X   2     -15.660   9.970   0.505  0.00  0.00           C  
ATOM     28  CE1LPHE X   2     -15.350   7.695  -1.122  0.00  0.00           C  
ATOM     29  CE2LPHE X   2     -16.477   8.844   0.702  0.00  0.00           C  
ATOM     30  CZ LPHE X   2     -16.317   7.703  -0.101  0.00  0.00           C  
ATOM     31  H  LPHE X   2     -14.216  11.400  -3.632  0.00  0.00           H  
ATOM     32  HA LPHE X   2     -15.310  12.712  -1.223  0.00  0.00           H  
ATOM     33  HB2LPHE X   2     -12.879  10.873  -1.181  0.00  0.00           H  
ATOM     34  HB3LPHE X   2     -13.624  11.676   0.191  0.00  0.00           H  
ATOM     35  HD1LPHE X   2     -13.783   8.809  -2.098  0.00  0.00           H  
ATOM     36  HD2LPHE X   2     -15.791  10.844   1.127  0.00  0.00           H  
ATOM     37  HE1LPHE X   2     -15.226   6.819  -1.742  0.00  0.00           H  
ATOM     38  HE2LPHE X   2     -17.234   8.859   1.471  0.00  0.00           H  
ATOM     39  HZ LPHE X   2     -16.936   6.835   0.074  0.00  0.00           H  
ATOM     40  N  LASN X   3     -12.954  14.077  -1.099  0.00  0.00           N  
ATOM     41  CA LASN X   3     -11.725  14.873  -1.225  0.00  0.00           C  
ATOM     42  C  LASN X   3     -10.544  14.020  -1.732  0.00  0.00           C  
ATOM     43  O  LASN X   3     -10.534  12.800  -1.547  0.00  0.00           O  
ATOM     44  CB LASN X   3     -11.367  15.480   0.146  0.00  0.00           C  
ATOM     45  CG LASN X   3     -12.165  16.720   0.487  0.00  0.00           C  
ATOM     46  ND2LASN X   3     -11.814  17.837  -0.093  0.00  0.00           N  
ATOM     47  OD1LASN X   3     -13.093  16.707   1.286  0.00  0.00           O  
ATOM     48  H  LASN X   3     -13.327  13.944  -0.173  0.00  0.00           H  
ATOM     49  HA LASN X   3     -11.887  15.674  -1.951  0.00  0.00           H  
ATOM     50  HB2LASN X   3     -11.499  14.737   0.933  0.00  0.00           H  
ATOM     51  HB3LASN X   3     -10.315  15.767   0.146  0.00  0.00           H  
ATOM     52 HD21LASN X   3     -12.274  18.701   0.151  0.00  0.00           H  
ATOM     53 HD22LASN X   3     -11.069  17.823  -0.786  0.00  0.00           H  
ATOM     54  N  LLYS X   4      -9.527  14.659  -2.328  0.00  0.00           N  
ATOM     55  CA LLYS X   4      -8.310  13.953  -2.748  0.00  0.00           C  
ATOM     56  C  LLYS X   4      -7.597  13.345  -1.542  0.00  0.00           C  
ATOM     57  O  LLYS X   4      -7.406  14.007  -0.522  0.00  0.00           O  
ATOM     58  CB LLYS X   4      -7.344  14.839  -3.550  0.00  0.00           C  
ATOM     59  CG LLYS X   4      -7.981  15.376  -4.841  0.00  0.00           C  
ATOM     60  CD LLYS X   4      -6.973  15.705  -5.951  0.00  0.00           C  
ATOM     61  CE LLYS X   4      -6.217  14.488  -6.504  0.00  0.00           C  
ATOM     62  NZ LLYS X   4      -7.104  13.504  -7.160  0.00  0.00           N1+
ATOM     63  H  LLYS X   4      -9.555  15.672  -2.385  0.00  0.00           H  
ATOM     64  HA LLYS X   4      -8.615  13.125  -3.390  0.00  0.00           H  
ATOM     65  HB2LLYS X   4      -7.008  15.674  -2.936  0.00  0.00           H  
ATOM     66  HB3LLYS X   4      -6.474  14.231  -3.797  0.00  0.00           H  
ATOM     67  HG2LLYS X   4      -8.681  14.645  -5.228  0.00  0.00           H  
ATOM     68  HG3LLYS X   4      -8.542  16.278  -4.600  0.00  0.00           H  
ATOM     69  HD2LLYS X   4      -7.510  16.174  -6.769  0.00  0.00           H  
ATOM     70  HD3LLYS X   4      -6.253  16.431  -5.573  0.00  0.00           H  
ATOM     71  HE2LLYS X   4      -5.469  14.832  -7.224  0.00  0.00           H  
ATOM     72  HE3LLYS X   4      -5.683  14.000  -5.684  0.00  0.00           H  
ATOM     73  HZ1LLYS X   4      -6.622  12.616  -7.258  0.00  0.00           H  
ATOM     74  HZ2LLYS X   4      -7.938  13.301  -6.615  0.00  0.00           H  
ATOM     75  HZ3LLYS X   4      -7.420  13.785  -8.086  0.00  0.00           H  
ATOM     76  N  LALA X   5      -7.187  12.095  -1.707  0.00  0.00           N  
ATOM     77  CA LALA X   5      -6.509  11.276  -0.717  0.00  0.00           C  
ATOM     78  C  LALA X   5      -5.150  10.826  -1.267  0.00  0.00           C  
ATOM     79  O  LALA X   5      -4.955   9.685  -1.689  0.00  0.00           O  
ATOM     80  CB LALA X   5      -7.450  10.137  -0.330  0.00  0.00           C  
ATOM     81  H  LALA X   5      -7.437  11.641  -2.579  0.00  0.00           H  
ATOM     82  HA LALA X   5      -6.319  11.867   0.178  0.00  0.00           H  
ATOM     83  HB1LALA X   5      -6.906   9.381   0.235  0.00  0.00           H  
ATOM     84  HB2LALA X   5      -8.261  10.537   0.280  0.00  0.00           H  
ATOM     85  HB3LALA X   5      -7.872   9.679  -1.222  0.00  0.00           H  
ATOM     86  N  LPHE X   6      -4.209  11.762  -1.312  0.00  0.00           N  
ATOM     87  CA LPHE X   6      -2.833  11.477  -1.686  0.00  0.00           C  
ATOM     88  C  LPHE X   6      -2.131  10.593  -0.650  0.00  0.00           C  
ATOM     89  O  LPHE X   6      -2.502  10.556   0.520  0.00  0.00           O  
ATOM     90  CB LPHE X   6      -2.073  12.784  -1.905  0.00  0.00           C  
ATOM     91  CG LPHE X   6      -2.483  13.497  -3.175  0.00  0.00           C  
ATOM     92  CD1LPHE X   6      -3.372  14.587  -3.134  0.00  0.00           C  
ATOM     93  CD2LPHE X   6      -1.959  13.060  -4.406  0.00  0.00           C  
ATOM     94  CE1LPHE X   6      -3.712  15.256  -4.323  0.00  0.00           C  
ATOM     95  CE2LPHE X   6      -2.316  13.714  -5.597  0.00  0.00           C  
ATOM     96  CZ LPHE X   6      -3.183  14.817  -5.553  0.00  0.00           C  
ATOM     97  H  LPHE X   6      -4.399  12.643  -0.846  0.00  0.00           H  
ATOM     98  HA LPHE X   6      -2.857  10.940  -2.627  0.00  0.00           H  
ATOM     99  HB2LPHE X   6      -2.226  13.436  -1.044  0.00  0.00           H  
ATOM    100  HB3LPHE X   6      -1.005  12.570  -1.969  0.00  0.00           H  
ATOM    101  HD1LPHE X   6      -3.772  14.923  -2.187  0.00  0.00           H  
ATOM    102  HD2LPHE X   6      -1.281  12.219  -4.435  0.00  0.00           H  
ATOM    103  HE1LPHE X   6      -4.358  16.120  -4.287  0.00  0.00           H  
ATOM    104  HE2LPHE X   6      -1.911  13.381  -6.544  0.00  0.00           H  
ATOM    105  HZ LPHE X   6      -3.426  15.332  -6.471  0.00  0.00           H  
ATOM    106  N  LILE X   7      -1.078   9.896  -1.067  0.00  0.00           N  
ATOM    107  CA LILE X   7      -0.196   9.163  -0.154  0.00  0.00           C  
ATOM    108  C  LILE X   7       1.243   9.536  -0.493  0.00  0.00           C  
ATOM    109  O  LILE X   7       1.730   9.189  -1.567  0.00  0.00           O  
ATOM    110  CB LILE X   7      -0.462   7.638  -0.214  0.00  0.00           C  
ATOM    111  CG1LILE X   7      -1.932   7.304   0.143  0.00  0.00           C  
ATOM    112  CG2LILE X   7       0.527   6.886   0.695  0.00  0.00           C  
ATOM    113  CD1LILE X   7      -2.292   5.815   0.074  0.00  0.00           C  
ATOM    114  H  LILE X   7      -0.850   9.928  -2.054  0.00  0.00           H  
ATOM    115  HA LILE X   7      -0.383   9.485   0.871  0.00  0.00           H  
ATOM    116  HB LILE X   7      -0.283   7.303  -1.230  0.00  0.00           H  
ATOM    117 HG12LILE X   7      -2.156   7.674   1.143  0.00  0.00           H  
ATOM    118 HG13LILE X   7      -2.592   7.816  -0.558  0.00  0.00           H  
ATOM    119 HG21LILE X   7       0.387   5.810   0.603  0.00  0.00           H  
ATOM    120 HG22LILE X   7       1.557   7.106   0.416  0.00  0.00           H  
ATOM    121 HG23LILE X   7       0.374   7.183   1.729  0.00  0.00           H  
ATOM    122 HD11LILE X   7      -3.371   5.701   0.184  0.00  0.00           H  
ATOM    123 HD12LILE X   7      -1.989   5.403  -0.888  0.00  0.00           H  
ATOM    124 HD13LILE X   7      -1.806   5.269   0.882  0.00  0.00           H  
ATOM    125  N  LGLU X   8       1.925  10.234   0.417  0.00  0.00           N  
ATOM    126  CA LGLU X   8       3.371  10.476   0.346  0.00  0.00           C  
ATOM    127  C  LGLU X   8       4.109   9.147   0.616  0.00  0.00           C  
ATOM    128  O  LGLU X   8       4.426   8.818   1.759  0.00  0.00           O  
ATOM    129  CB LGLU X   8       3.774  11.603   1.328  0.00  0.00           C  
ATOM    130  CG LGLU X   8       3.027  12.928   1.081  0.00  0.00           C  
ATOM    131  CD LGLU X   8       3.732  14.167   1.667  0.00  0.00           C  
ATOM    132  OE1LGLU X   8       3.607  15.275   1.091  0.00  0.00           O  
ATOM    133  OE2LGLU X   8       4.423  14.074   2.707  0.00  0.00           O1-
ATOM    134  H  LGLU X   8       1.440  10.551   1.244  0.00  0.00           H  
ATOM    135  HA LGLU X   8       3.632  10.802  -0.662  0.00  0.00           H  
ATOM    136  HB2LGLU X   8       3.587  11.289   2.353  0.00  0.00           H  
ATOM    137  HB3LGLU X   8       4.841  11.777   1.210  0.00  0.00           H  
ATOM    138  HG2LGLU X   8       2.932  13.061   0.006  0.00  0.00           H  
ATOM    139  HG3LGLU X   8       2.020  12.851   1.496  0.00  0.00           H  
ATOM    140  N  LLEU X   9       4.283   8.324  -0.423  0.00  0.00           N  
ATOM    141  CA LLEU X   9       4.753   6.939  -0.309  0.00  0.00           C  
ATOM    142  C  LLEU X   9       6.284   6.820  -0.399  0.00  0.00           C  
ATOM    143  O  LLEU X   9       6.887   7.300  -1.357  0.00  0.00           O  
ATOM    144  CB LLEU X   9       4.046   6.085  -1.385  0.00  0.00           C  
ATOM    145  CG LLEU X   9       4.571   4.640  -1.514  0.00  0.00           C  
ATOM    146  CD1LLEU X   9       4.231   3.788  -0.295  0.00  0.00           C  
ATOM    147  CD2LLEU X   9       3.952   3.951  -2.724  0.00  0.00           C  
ATOM    148  H  LLEU X   9       3.967   8.642  -1.336  0.00  0.00           H  
ATOM    149  HA LLEU X   9       4.446   6.556   0.663  0.00  0.00           H  
ATOM    150  HB2LLEU X   9       2.978   6.058  -1.171  0.00  0.00           H  
ATOM    151  HB3LLEU X   9       4.170   6.579  -2.347  0.00  0.00           H  
ATOM    152  HG LLEU X   9       5.649   4.645  -1.660  0.00  0.00           H  
ATOM    153 HD11LLEU X   9       4.644   2.791  -0.430  0.00  0.00           H  
ATOM    154 HD12LLEU X   9       4.682   4.211   0.597  0.00  0.00           H  
ATOM    155 HD13LLEU X   9       3.152   3.726  -0.153  0.00  0.00           H  
ATOM    156 HD21LLEU X   9       4.407   2.971  -2.859  0.00  0.00           H  
ATOM    157 HD22LLEU X   9       2.891   3.820  -2.547  0.00  0.00           H  
ATOM    158 HD23LLEU X   9       4.114   4.547  -3.621  0.00  0.00           H  
ATOM    159  N  LILE X  10       6.892   6.064   0.514  0.00  0.00           N  
ATOM    160  CA LILE X  10       8.211   5.440   0.335  0.00  0.00           C  
ATOM    161  C  LILE X  10       8.021   3.950   0.015  0.00  0.00           C  
ATOM    162  O  LILE X  10       7.241   3.274   0.687  0.00  0.00           O  
ATOM    163  CB LILE X  10       9.085   5.616   1.599  0.00  0.00           C  
ATOM    164  CG1LILE X  10       9.249   7.084   2.052  0.00  0.00           C  
ATOM    165  CG2LILE X  10      10.462   4.959   1.400  0.00  0.00           C  
ATOM    166  CD1LILE X  10      10.038   7.991   1.103  0.00  0.00           C  
ATOM    167  H  LILE X  10       6.328   5.728   1.289  0.00  0.00           H  
ATOM    168  HA LILE X  10       8.725   5.907  -0.504  0.00  0.00           H  
ATOM    169  HB LILE X  10       8.586   5.090   2.416  0.00  0.00           H  
ATOM    170 HG12LILE X  10       8.261   7.516   2.192  0.00  0.00           H  
ATOM    171 HG13LILE X  10       9.743   7.098   3.024  0.00  0.00           H  
ATOM    172 HG21LILE X  10      11.106   5.168   2.253  0.00  0.00           H  
ATOM    173 HG22LILE X  10      10.354   3.879   1.322  0.00  0.00           H  
ATOM    174 HG23LILE X  10      10.941   5.332   0.495  0.00  0.00           H  
ATOM    175 HD11LILE X  10      10.018   9.014   1.483  0.00  0.00           H  
ATOM    176 HD12LILE X  10      11.075   7.663   1.040  0.00  0.00           H  
ATOM    177 HD13LILE X  10       9.585   7.973   0.115  0.00  0.00           H  
ATOM    178  N  LILE X  11       8.755   3.403  -0.956  0.00  0.00           N  
ATOM    179  CA LILE X  11       8.906   1.945  -1.096  0.00  0.00           C  
ATOM    180  C  LILE X  11      10.267   1.513  -0.557  0.00  0.00           C  
ATOM    181  O  LILE X  11      11.315   1.967  -1.012  0.00  0.00           O  
ATOM    182  CB LILE X  11       8.622   1.459  -2.532  0.00  0.00           C  
ATOM    183  CG1LILE X  11       7.097   1.532  -2.769  0.00  0.00           C  
ATOM    184  CG2LILE X  11       9.121   0.016  -2.738  0.00  0.00           C  
ATOM    185  CD1LILE X  11       6.686   1.408  -4.237  0.00  0.00           C  
ATOM    186  H  LILE X  11       9.389   4.003  -1.476  0.00  0.00           H  
ATOM    187  HA LILE X  11       8.165   1.450  -0.469  0.00  0.00           H  
ATOM    188  HB LILE X  11       9.137   2.111  -3.238  0.00  0.00           H  
ATOM    189 HG12LILE X  11       6.605   0.745  -2.197  0.00  0.00           H  
ATOM    190 HG13LILE X  11       6.722   2.488  -2.407  0.00  0.00           H  
ATOM    191 HG21LILE X  11       8.820  -0.362  -3.711  0.00  0.00           H  
ATOM    192 HG22LILE X  11      10.210  -0.024  -2.693  0.00  0.00           H  
ATOM    193 HG23LILE X  11       8.706  -0.634  -1.966  0.00  0.00           H  
ATOM    194 HD11LILE X  11       5.603   1.489  -4.320  0.00  0.00           H  
ATOM    195 HD12LILE X  11       7.151   2.206  -4.811  0.00  0.00           H  
ATOM    196 HD13LILE X  11       6.995   0.449  -4.643  0.00  0.00           H  
ATOM    197  N  LILE X  12      10.241   0.606   0.411  0.00  0.00           N  
ATOM    198  CA LILE X  12      11.423  -0.052   0.951  0.00  0.00           C  
ATOM    199  C  LILE X  12      11.583  -1.388   0.233  0.00  0.00           C  
ATOM    200  O  LILE X  12      10.731  -2.267   0.356  0.00  0.00           O  
ATOM    201  CB LILE X  12      11.281  -0.216   2.477  0.00  0.00           C  
ATOM    202  CG1LILE X  12      11.000   1.123   3.203  0.00  0.00           C  
ATOM    203  CG2LILE X  12      12.528  -0.900   3.053  0.00  0.00           C  
ATOM    204  CD1LILE X  12      12.049   2.216   2.989  0.00  0.00           C  
ATOM    205  H  LILE X  12       9.338   0.227   0.680  0.00  0.00           H  
ATOM    206  HA LILE X  12      12.311   0.548   0.750  0.00  0.00           H  
ATOM    207  HB LILE X  12      10.430  -0.869   2.673  0.00  0.00           H  
ATOM    208 HG12LILE X  12      10.032   1.510   2.884  0.00  0.00           H  
ATOM    209 HG13LILE X  12      10.929   0.938   4.272  0.00  0.00           H  
ATOM    210 HG21LILE X  12      12.407  -1.002   4.128  0.00  0.00           H  
ATOM    211 HG22LILE X  12      12.653  -1.900   2.635  0.00  0.00           H  
ATOM    212 HG23LILE X  12      13.426  -0.321   2.839  0.00  0.00           H  
ATOM    213 HD11LILE X  12      11.753   3.113   3.530  0.00  0.00           H  
ATOM    214 HD12LILE X  12      13.019   1.889   3.362  0.00  0.00           H  
ATOM    215 HD13LILE X  12      12.124   2.462   1.933  0.00  0.00           H  
ATOM    216  N  LVAL X  13      12.658  -1.542  -0.534  0.00  0.00           N  
ATOM    217  CA LVAL X  13      13.046  -2.823  -1.121  0.00  0.00           C  
ATOM    218  C  LVAL X  13      13.835  -3.598  -0.068  0.00  0.00           C  
ATOM    219  O  LVAL X  13      14.965  -3.227   0.266  0.00  0.00           O  
ATOM    220  CB LVAL X  13      13.859  -2.634  -2.415  0.00  0.00           C  
ATOM    221  CG1LVAL X  13      14.005  -3.979  -3.125  0.00  0.00           C  
ATOM    222  CG2LVAL X  13      13.179  -1.673  -3.397  0.00  0.00           C  
ATOM    223  H  LVAL X  13      13.326  -0.780  -0.610  0.00  0.00           H  
ATOM    224  HA LVAL X  13      12.148  -3.388  -1.371  0.00  0.00           H  
ATOM    225  HB LVAL X  13      14.853  -2.253  -2.184  0.00  0.00           H  
ATOM    226 HG11LVAL X  13      14.738  -3.900  -3.926  0.00  0.00           H  
ATOM    227 HG12LVAL X  13      14.326  -4.737  -2.417  0.00  0.00           H  
ATOM    228 HG13LVAL X  13      13.046  -4.283  -3.531  0.00  0.00           H  
ATOM    229 HG21LVAL X  13      13.751  -1.625  -4.322  0.00  0.00           H  
ATOM    230 HG22LVAL X  13      12.166  -2.016  -3.600  0.00  0.00           H  
ATOM    231 HG23LVAL X  13      13.143  -0.670  -2.973  0.00  0.00           H  
ATOM    232  N  LASP X  14      13.226  -4.650   0.481  0.00  0.00           N  
ATOM    233  CA LASP X  14      13.856  -5.478   1.515  0.00  0.00           C  
ATOM    234  C  LASP X  14      15.046  -6.281   0.966  0.00  0.00           C  
ATOM    235  O  LASP X  14      15.216  -6.386  -0.248  0.00  0.00           O  
ATOM    236  CB LASP X  14      12.826  -6.408   2.173  0.00  0.00           C  
ATOM    237  CG LASP X  14      12.804  -7.805   1.559  0.00  0.00           C  
ATOM    238  OD1LASP X  14      12.604  -7.954   0.335  0.00  0.00           O  
ATOM    239  OD2LASP X  14      13.003  -8.795   2.295  0.00  0.00           O1-
ATOM    240  H  LASP X  14      12.315  -4.921   0.131  0.00  0.00           H  
ATOM    241  HA LASP X  14      14.235  -4.803   2.280  0.00  0.00           H  
ATOM    242  HB2LASP X  14      13.074  -6.493   3.230  0.00  0.00           H  
ATOM    243  HB3LASP X  14      11.830  -5.974   2.093  0.00  0.00           H  
ATOM    244  N  LHID X  15      15.840  -6.924   1.827  0.00  0.00           N  
ATOM    245  CA LHID X  15      16.967  -7.731   1.356  0.00  0.00           C  
ATOM    246  C  LHID X  15      16.544  -8.889   0.436  0.00  0.00           C  
ATOM    247  O  LHID X  15      17.294  -9.228  -0.478  0.00  0.00           O  
ATOM    248  CB LHID X  15      17.789  -8.236   2.543  0.00  0.00           C  
ATOM    249  CG LHID X  15      19.104  -8.814   2.109  0.00  0.00           C  
ATOM    250  CD2LHID X  15      19.416 -10.133   1.937  0.00  0.00           C  
ATOM    251  ND1LHID X  15      20.162  -8.082   1.641  0.00  0.00           N  
ATOM    252  CE1LHID X  15      21.107  -8.932   1.222  0.00  0.00           C  
ATOM    253  NE2LHID X  15      20.697 -10.203   1.372  0.00  0.00           N  
ATOM    254  H  LHID X  15      15.644  -6.904   2.827  0.00  0.00           H  
ATOM    255  HA LHID X  15      17.610  -7.081   0.764  0.00  0.00           H  
ATOM    256  HB2LHID X  15      17.994  -7.400   3.213  0.00  0.00           H  
ATOM    257  HB3LHID X  15      17.229  -8.993   3.086  0.00  0.00           H  
ATOM    258  HD1LHID X  15      20.181  -7.066   1.581  0.00  0.00           H  
ATOM    259  HD2LHID X  15      18.769 -10.969   2.159  0.00  0.00           H  
ATOM    260  HE1LHID X  15      22.060  -8.639   0.803  0.00  0.00           H  
ATOM    261  N  LSER X  16      15.336  -9.448   0.595  0.00  0.00           N  
ATOM    262  CA LSER X  16      14.826 -10.521  -0.269  0.00  0.00           C  
ATOM    263  C  LSER X  16      14.731 -10.095  -1.729  0.00  0.00           C  
ATOM    264  O  LSER X  16      15.080 -10.897  -2.589  0.00  0.00           O  
ATOM    265  CB LSER X  16      13.435 -11.015   0.141  0.00  0.00           C  
ATOM    266  OG LSER X  16      13.340 -11.298   1.519  0.00  0.00           O  
ATOM    267  H  LSER X  16      14.738  -9.115   1.342  0.00  0.00           H  
ATOM    268  HA LSER X  16      15.514 -11.364  -0.210  0.00  0.00           H  
ATOM    269  HB2LSER X  16      12.679 -10.281  -0.123  0.00  0.00           H  
ATOM    270  HB3LSER X  16      13.210 -11.920  -0.421  0.00  0.00           H  
ATOM    271  HG LSER X  16      13.177 -10.427   1.953  0.00  0.00           H  
ATOM    272  N  LMET X  17      14.264  -8.875  -2.029  0.00  0.00           N  
ATOM    273  CA LMET X  17      14.174  -8.376  -3.413  0.00  0.00           C  
ATOM    274  C  LMET X  17      15.373  -7.502  -3.821  0.00  0.00           C  
ATOM    275  O  LMET X  17      15.861  -7.617  -4.944  0.00  0.00           O  
ATOM    276  CB LMET X  17      12.821  -7.682  -3.637  0.00  0.00           C  
ATOM    277  CG LMET X  17      12.444  -7.609  -5.127  0.00  0.00           C  
ATOM    278  SD LMET X  17      12.476  -5.970  -5.897  0.00  0.00           S  
ATOM    279  CE LMET X  17      11.032  -5.188  -5.130  0.00  0.00           C  
ATOM    280  H  LMET X  17      13.959  -8.275  -1.261  0.00  0.00           H  
ATOM    281  HA LMET X  17      14.192  -9.239  -4.081  0.00  0.00           H  
ATOM    282  HB2LMET X  17      12.050  -8.266  -3.142  0.00  0.00           H  
ATOM    283  HB3LMET X  17      12.827  -6.691  -3.187  0.00  0.00           H  
ATOM    284  HG2LMET X  17      13.115  -8.254  -5.694  0.00  0.00           H  
ATOM    285  HG3LMET X  17      11.442  -8.019  -5.248  0.00  0.00           H  
ATOM    286  HE1LMET X  17      11.053  -4.116  -5.329  0.00  0.00           H  
ATOM    287  HE2LMET X  17      10.121  -5.610  -5.550  0.00  0.00           H  
ATOM    288  HE3LMET X  17      11.046  -5.352  -4.052  0.00  0.00           H  
ATOM    289  N  LALA X  18      15.937  -6.713  -2.898  0.00  0.00           N  
ATOM    290  CA LALA X  18      17.159  -5.920  -3.096  0.00  0.00           C  
ATOM    291  C  LALA X  18      18.401  -6.802  -3.325  0.00  0.00           C  
ATOM    292  O  LALA X  18      19.389  -6.342  -3.892  0.00  0.00           O  
ATOM    293  CB LALA X  18      17.355  -4.982  -1.900  0.00  0.00           C  
ATOM    294  H  LALA X  18      15.507  -6.669  -1.979  0.00  0.00           H  
ATOM    295  HA LALA X  18      17.027  -5.311  -3.991  0.00  0.00           H  
ATOM    296  HB1LALA X  18      18.169  -4.294  -2.106  0.00  0.00           H  
ATOM    297  HB2LALA X  18      16.457  -4.395  -1.718  0.00  0.00           H  
ATOM    298  HB3LALA X  18      17.591  -5.558  -1.006  0.00  0.00           H  
ATOM    299  N  LLYS X  19      18.303  -8.096  -2.995  0.00  0.00           N  
ATOM    300  CA LLYS X  19      19.049  -9.215  -3.588  0.00  0.00           C  
ATOM    301  C  LLYS X  19      19.383  -8.992  -5.067  0.00  0.00           C  
ATOM    302  O  LLYS X  19      20.537  -9.199  -5.452  0.00  0.00           O  
ATOM    303  CB LLYS X  19      18.151 -10.448  -3.407  0.00  0.00           C  
ATOM    304  CG LLYS X  19      18.581 -11.761  -4.081  0.00  0.00           C  
ATOM    305  CD LLYS X  19      17.473 -12.814  -3.908  0.00  0.00           C  
ATOM    306  CE LLYS X  19      16.261 -12.494  -4.797  0.00  0.00           C  
ATOM    307  NZ LLYS X  19      15.024 -13.142  -4.316  0.00  0.00           N1+
ATOM    308  H  LLYS X  19      17.546  -8.346  -2.366  0.00  0.00           H  
ATOM    309  HA LLYS X  19      19.979  -9.349  -3.042  0.00  0.00           H  
ATOM    310  HB2LLYS X  19      18.052 -10.651  -2.342  0.00  0.00           H  
ATOM    311  HB3LLYS X  19      17.170 -10.171  -3.787  0.00  0.00           H  
ATOM    312  HG2LLYS X  19      18.766 -11.607  -5.144  0.00  0.00           H  
ATOM    313  HG3LLYS X  19      19.495 -12.121  -3.609  0.00  0.00           H  
ATOM    314  HD2LLYS X  19      17.860 -13.796  -4.175  0.00  0.00           H  
ATOM    315  HD3LLYS X  19      17.170 -12.839  -2.859  0.00  0.00           H  
ATOM    316  HE2LLYS X  19      16.085 -11.417  -4.792  0.00  0.00           H  
ATOM    317  HE3LLYS X  19      16.478 -12.796  -5.822  0.00  0.00           H  
ATOM    318  HZ1LLYS X  19      14.222 -12.728  -4.794  0.00  0.00           H  
ATOM    319  HZ2LLYS X  19      15.046 -14.147  -4.460  0.00  0.00           H  
ATOM    320  HZ3LLYS X  19      14.885 -12.943  -3.328  0.00  0.00           H  
ATOM    321  N  LLYS X  20      18.420  -8.535  -5.880  0.00  0.00           N  
ATOM    322  CA LLYS X  20      18.653  -8.027  -7.238  0.00  0.00           C  
ATOM    323  C  LLYS X  20      18.896  -6.516  -7.214  0.00  0.00           C  
ATOM    324  O  LLYS X  20      18.017  -5.718  -7.538  0.00  0.00           O  
ATOM    325  CB LLYS X  20      17.520  -8.459  -8.185  0.00  0.00           C  
ATOM    326  CG LLYS X  20      17.894  -8.273  -9.670  0.00  0.00           C  
ATOM    327  CD LLYS X  20      19.155  -9.070 -10.061  0.00  0.00           C  
ATOM    328  CE LLYS X  20      19.242  -9.300 -11.569  0.00  0.00           C  
ATOM    329  NZ LLYS X  20      20.385 -10.178 -11.904  0.00  0.00           N1+
ATOM    330  H  LLYS X  20      17.504  -8.365  -5.473  0.00  0.00           H  
ATOM    331  HA LLYS X  20      19.563  -8.487  -7.600  0.00  0.00           H  
ATOM    332  HB2LLYS X  20      17.300  -9.515  -8.018  0.00  0.00           H  
ATOM    333  HB3LLYS X  20      16.612  -7.894  -7.964  0.00  0.00           H  
ATOM    334  HG2LLYS X  20      17.050  -8.608 -10.273  0.00  0.00           H  
ATOM    335  HG3LLYS X  20      18.056  -7.217  -9.886  0.00  0.00           H  
ATOM    336  HD2LLYS X  20      20.044  -8.526  -9.740  0.00  0.00           H  
ATOM    337  HD3LLYS X  20      19.139 -10.040  -9.560  0.00  0.00           H  
ATOM    338  HE2LLYS X  20      18.313  -9.762 -11.911  0.00  0.00           H  
ATOM    339  HE3LLYS X  20      19.348  -8.334 -12.065  0.00  0.00           H  
ATOM    340  HZ1LLYS X  20      20.478 -10.334 -12.902  0.00  0.00           H  
ATOM    341  HZ2LLYS X  20      21.264  -9.793 -11.578  0.00  0.00           H  
ATOM    342  HZ3LLYS X  20      20.290 -11.091 -11.460  0.00  0.00           H  
ATOM    343  N  LCYX X  21      20.112  -6.116  -6.845  0.00  0.00           N  
ATOM    344  CA LCYX X  21      20.460  -4.710  -6.614  0.00  0.00           C  
ATOM    345  C  LCYX X  21      20.628  -3.863  -7.896  0.00  0.00           C  
ATOM    346  O  LCYX X  21      21.191  -2.769  -7.852  0.00  0.00           O  
ATOM    347  CB LCYX X  21      21.676  -4.621  -5.687  0.00  0.00           C  
ATOM    348  SG LCYX X  21      21.792  -3.048  -4.787  0.00  0.00           S  
ATOM    349  H  LCYX X  21      20.779  -6.819  -6.567  0.00  0.00           H  
ATOM    350  HA LCYX X  21      19.623  -4.270  -6.069  0.00  0.00           H  
ATOM    351  HB2LCYX X  21      21.637  -5.425  -4.950  0.00  0.00           H  
ATOM    352  HB3LCYX X  21      22.579  -4.753  -6.282  0.00  0.00           H  
ATOM    353  N  LASN X  22      20.120  -4.321  -9.047  0.00  0.00           N  
ATOM    354  CA LASN X  22      19.911  -3.471 -10.218  0.00  0.00           C  
ATOM    355  C  LASN X  22      18.767  -2.491  -9.917  0.00  0.00           C  
ATOM    356  O  LASN X  22      17.616  -2.706 -10.306  0.00  0.00           O  
ATOM    357  CB LASN X  22      19.646  -4.343 -11.458  0.00  0.00           C  
ATOM    358  CG LASN X  22      19.428  -3.531 -12.727  0.00  0.00           C  
ATOM    359  ND2LASN X  22      19.245  -4.196 -13.838  0.00  0.00           N  
ATOM    360  OD1LASN X  22      19.402  -2.306 -12.749  0.00  0.00           O  
ATOM    361  H  LASN X  22      19.622  -5.196  -9.014  0.00  0.00           H  
ATOM    362  HA LASN X  22      20.815  -2.886 -10.403  0.00  0.00           H  
ATOM    363  HB2LASN X  22      20.499  -4.997 -11.619  0.00  0.00           H  
ATOM    364  HB3LASN X  22      18.764  -4.961 -11.290  0.00  0.00           H  
ATOM    365 HD21LASN X  22      19.045  -3.668 -14.680  0.00  0.00           H  
ATOM    366 HD22LASN X  22      19.268  -5.206 -13.838  0.00  0.00           H  
ATOM    367  N  LSER X  23      19.081  -1.426  -9.179  0.00  0.00           N  
ATOM    368  CA LSER X  23      18.096  -0.454  -8.719  0.00  0.00           C  
ATOM    369  C  LSER X  23      17.345   0.199  -9.878  0.00  0.00           C  
ATOM    370  O  LSER X  23      16.152   0.414  -9.735  0.00  0.00           O  
ATOM    371  CB LSER X  23      18.752   0.585  -7.807  0.00  0.00           C  
ATOM    372  OG LSER X  23      19.179  -0.032  -6.602  0.00  0.00           O  
ATOM    373  H  LSER X  23      20.021  -1.366  -8.805  0.00  0.00           H  
ATOM    374  HA LSER X  23      17.353  -0.987  -8.130  0.00  0.00           H  
ATOM    375  HB2LSER X  23      19.608   1.021  -8.320  0.00  0.00           H  
ATOM    376  HB3LSER X  23      18.036   1.373  -7.571  0.00  0.00           H  
ATOM    377  HG LSER X  23      18.392  -0.168  -6.051  0.00  0.00           H  
ATOM    378  N  LTHR X  24      17.946   0.383 -11.058  0.00  0.00           N  
ATOM    379  CA LTHR X  24      17.232   0.872 -12.253  0.00  0.00           C  
ATOM    380  C  LTHR X  24      16.091  -0.072 -12.659  0.00  0.00           C  
ATOM    381  O  LTHR X  24      14.952   0.366 -12.850  0.00  0.00           O  
ATOM    382  CB LTHR X  24      18.185   1.064 -13.446  0.00  0.00           C  
ATOM    383  CG2LTHR X  24      17.480   1.713 -14.636  0.00  0.00           C  
ATOM    384  OG1LTHR X  24      19.246   1.930 -13.125  0.00  0.00           O  
ATOM    385  H  LTHR X  24      18.944   0.207 -11.121  0.00  0.00           H  
ATOM    386  HA LTHR X  24      16.791   1.840 -12.015  0.00  0.00           H  
ATOM    387  HB LTHR X  24      18.596   0.101 -13.752  0.00  0.00           H  
ATOM    388  HG1LTHR X  24      19.831   1.471 -12.487  0.00  0.00           H  
ATOM    389 HG21LTHR X  24      18.207   1.936 -15.416  0.00  0.00           H  
ATOM    390 HG22LTHR X  24      16.729   1.037 -15.042  0.00  0.00           H  
ATOM    391 HG23LTHR X  24      17.000   2.641 -14.324  0.00  0.00           H  
ATOM    392  N  LALA X  25      16.355  -1.380 -12.753  0.00  0.00           N  
ATOM    393  CA LALA X  25      15.326  -2.373 -13.072  0.00  0.00           C  
ATOM    394  C  LALA X  25      14.296  -2.536 -11.944  0.00  0.00           C  
ATOM    395  O  LALA X  25      13.100  -2.630 -12.216  0.00  0.00           O  
ATOM    396  CB LALA X  25      15.995  -3.708 -13.390  0.00  0.00           C  
ATOM    397  H  LALA X  25      17.292  -1.707 -12.545  0.00  0.00           H  
ATOM    398  HA LALA X  25      14.789  -2.047 -13.964  0.00  0.00           H  
ATOM    399  HB1LALA X  25      15.234  -4.439 -13.661  0.00  0.00           H  
ATOM    400  HB2LALA X  25      16.673  -3.577 -14.232  0.00  0.00           H  
ATOM    401  HB3LALA X  25      16.546  -4.073 -12.523  0.00  0.00           H  
ATOM    402  N  LTHR X  26      14.727  -2.518 -10.683  0.00  0.00           N  
ATOM    403  CA LTHR X  26      13.830  -2.646  -9.525  0.00  0.00           C  
ATOM    404  C  LTHR X  26      12.948  -1.408  -9.325  0.00  0.00           C  
ATOM    405  O  LTHR X  26      11.747  -1.551  -9.101  0.00  0.00           O  
ATOM    406  CB LTHR X  26      14.637  -3.017  -8.277  0.00  0.00           C  
ATOM    407  CG2LTHR X  26      13.792  -2.993  -7.007  0.00  0.00           C  
ATOM    408  OG1LTHR X  26      15.111  -4.331  -8.469  0.00  0.00           O  
ATOM    409  H  LTHR X  26      15.731  -2.514 -10.517  0.00  0.00           H  
ATOM    410  HA LTHR X  26      13.152  -3.478  -9.713  0.00  0.00           H  
ATOM    411  HB LTHR X  26      15.481  -2.336  -8.166  0.00  0.00           H  
ATOM    412  HG1LTHR X  26      15.816  -4.526  -7.840  0.00  0.00           H  
ATOM    413 HG21LTHR X  26      14.310  -3.515  -6.205  0.00  0.00           H  
ATOM    414 HG22LTHR X  26      13.610  -1.963  -6.702  0.00  0.00           H  
ATOM    415 HG23LTHR X  26      12.836  -3.480  -7.192  0.00  0.00           H  
ATOM    416  N  LASN X  27      13.475  -0.196  -9.526  0.00  0.00           N  
ATOM    417  CA LASN X  27      12.669   1.017  -9.671  0.00  0.00           C  
ATOM    418  C  LASN X  27      11.700   0.891 -10.853  0.00  0.00           C  
ATOM    419  O  LASN X  27      10.547   1.271 -10.716  0.00  0.00           O  
ATOM    420  CB LASN X  27      13.563   2.258  -9.839  0.00  0.00           C  
ATOM    421  CG LASN X  27      14.027   2.832  -8.514  0.00  0.00           C  
ATOM    422  ND2LASN X  27      13.461   3.933  -8.083  0.00  0.00           N  
ATOM    423  OD1LASN X  27      14.911   2.321  -7.851  0.00  0.00           O  
ATOM    424  H  LASN X  27      14.475  -0.113  -9.671  0.00  0.00           H  
ATOM    425  HA LASN X  27      12.066   1.151  -8.773  0.00  0.00           H  
ATOM    426  HB2LASN X  27      14.426   2.039 -10.465  0.00  0.00           H  
ATOM    427  HB3LASN X  27      12.998   3.026 -10.355  0.00  0.00           H  
ATOM    428 HD21LASN X  27      13.845   4.333  -7.245  0.00  0.00           H  
ATOM    429 HD22LASN X  27      12.848   4.449  -8.694  0.00  0.00           H  
ATOM    430  N  LTHR X  28      12.110   0.302 -11.981  0.00  0.00           N  
ATOM    431  CA LTHR X  28      11.207   0.089 -13.128  0.00  0.00           C  
ATOM    432  C  LTHR X  28      10.056  -0.870 -12.785  0.00  0.00           C  
ATOM    433  O  LTHR X  28       8.900  -0.521 -13.022  0.00  0.00           O  
ATOM    434  CB LTHR X  28      11.975  -0.365 -14.378  0.00  0.00           C  
ATOM    435  CG2LTHR X  28      11.083  -0.399 -15.614  0.00  0.00           C  
ATOM    436  OG1LTHR X  28      13.015   0.549 -14.675  0.00  0.00           O  
ATOM    437  H  LTHR X  28      13.079   0.015 -12.047  0.00  0.00           H  
ATOM    438  HA LTHR X  28      10.746   1.046 -13.368  0.00  0.00           H  
ATOM    439  HB LTHR X  28      12.402  -1.355 -14.223  0.00  0.00           H  
ATOM    440  HG1LTHR X  28      13.664   0.513 -13.941  0.00  0.00           H  
ATOM    441 HG21LTHR X  28      11.678  -0.660 -16.488  0.00  0.00           H  
ATOM    442 HG22LTHR X  28      10.300  -1.144 -15.491  0.00  0.00           H  
ATOM    443 HG23LTHR X  28      10.625   0.578 -15.768  0.00  0.00           H  
ATOM    444  N  LLYS X  29      10.332  -2.004 -12.117  0.00  0.00           N  
ATOM    445  CA LLYS X  29       9.311  -2.902 -11.533  0.00  0.00           C  
ATOM    446  C  LLYS X  29       8.360  -2.117 -10.622  0.00  0.00           C  
ATOM    447  O  LLYS X  29       7.144  -2.235 -10.750  0.00  0.00           O  
ATOM    448  CB LLYS X  29      10.010  -4.060 -10.779  0.00  0.00           C  
ATOM    449  CG LLYS X  29       9.034  -5.029 -10.080  0.00  0.00           C  
ATOM    450  CD LLYS X  29       9.711  -6.002  -9.097  0.00  0.00           C  
ATOM    451  CE LLYS X  29      10.554  -7.118  -9.731  0.00  0.00           C  
ATOM    452  NZ LLYS X  29       9.731  -8.094 -10.488  0.00  0.00           N1+
ATOM    453  H  LLYS X  29      11.311  -2.235 -11.974  0.00  0.00           H  
ATOM    454  HA LLYS X  29       8.704  -3.314 -12.340  0.00  0.00           H  
ATOM    455  HB2LLYS X  29      10.628  -4.622 -11.480  0.00  0.00           H  
ATOM    456  HB3LLYS X  29      10.668  -3.637 -10.021  0.00  0.00           H  
ATOM    457  HG2LLYS X  29       8.318  -4.453  -9.497  0.00  0.00           H  
ATOM    458  HG3LLYS X  29       8.479  -5.591 -10.827  0.00  0.00           H  
ATOM    459  HD2LLYS X  29      10.351  -5.428  -8.424  0.00  0.00           H  
ATOM    460  HD3LLYS X  29       8.936  -6.463  -8.483  0.00  0.00           H  
ATOM    461  HE2LLYS X  29      11.316  -6.676 -10.379  0.00  0.00           H  
ATOM    462  HE3LLYS X  29      11.074  -7.644  -8.922  0.00  0.00           H  
ATOM    463  HZ1LLYS X  29       8.938  -8.432  -9.944  0.00  0.00           H  
ATOM    464  HZ2LLYS X  29       9.377  -7.711 -11.359  0.00  0.00           H  
ATOM    465  HZ3LLYS X  29      10.259  -8.945 -10.676  0.00  0.00           H  
ATOM    466  N  LILE X  30       8.904  -1.282  -9.738  0.00  0.00           N  
ATOM    467  CA LILE X  30       8.129  -0.401  -8.857  0.00  0.00           C  
ATOM    468  C  LILE X  30       7.256   0.579  -9.655  0.00  0.00           C  
ATOM    469  O  LILE X  30       6.084   0.726  -9.326  0.00  0.00           O  
ATOM    470  CB LILE X  30       9.082   0.299  -7.862  0.00  0.00           C  
ATOM    471  CG1LILE X  30       9.484  -0.703  -6.761  0.00  0.00           C  
ATOM    472  CG2LILE X  30       8.470   1.573  -7.263  0.00  0.00           C  
ATOM    473  CD1LILE X  30      10.736  -0.286  -5.985  0.00  0.00           C  
ATOM    474  H  LILE X  30       9.916  -1.253  -9.675  0.00  0.00           H  
ATOM    475  HA LILE X  30       7.437  -1.014  -8.279  0.00  0.00           H  
ATOM    476  HB LILE X  30       9.982   0.595  -8.391  0.00  0.00           H  
ATOM    477 HG12LILE X  30       8.655  -0.826  -6.066  0.00  0.00           H  
ATOM    478 HG13LILE X  30       9.693  -1.676  -7.208  0.00  0.00           H  
ATOM    479 HG21LILE X  30       9.084   1.954  -6.449  0.00  0.00           H  
ATOM    480 HG22LILE X  30       8.413   2.349  -8.026  0.00  0.00           H  
ATOM    481 HG23LILE X  30       7.469   1.357  -6.896  0.00  0.00           H  
ATOM    482 HD11LILE X  30      10.996  -1.080  -5.289  0.00  0.00           H  
ATOM    483 HD12LILE X  30      11.570  -0.130  -6.670  0.00  0.00           H  
ATOM    484 HD13LILE X  30      10.550   0.626  -5.421  0.00  0.00           H  
ATOM    485  N  LTYR X  31       7.762   1.213 -10.714  0.00  0.00           N  
ATOM    486  CA LTYR X  31       6.996   2.156 -11.535  0.00  0.00           C  
ATOM    487  C  LTYR X  31       5.842   1.470 -12.288  0.00  0.00           C  
ATOM    488  O  LTYR X  31       4.748   2.029 -12.342  0.00  0.00           O  
ATOM    489  CB LTYR X  31       7.940   2.910 -12.491  0.00  0.00           C  
ATOM    490  CG LTYR X  31       9.115   3.658 -11.862  0.00  0.00           C  
ATOM    491  CD1LTYR X  31      10.296   3.843 -12.613  0.00  0.00           C  
ATOM    492  CD2LTYR X  31       9.044   4.176 -10.549  0.00  0.00           C  
ATOM    493  CE1LTYR X  31      11.394   4.533 -12.060  0.00  0.00           C  
ATOM    494  CE2LTYR X  31      10.145   4.854  -9.990  0.00  0.00           C  
ATOM    495  CZ LTYR X  31      11.312   5.054 -10.752  0.00  0.00           C  
ATOM    496  OH LTYR X  31      12.345   5.767 -10.228  0.00  0.00           O  
ATOM    497  H  LTYR X  31       8.747   1.089 -10.925  0.00  0.00           H  
ATOM    498  HA LTYR X  31       6.532   2.889 -10.875  0.00  0.00           H  
ATOM    499  HB2LTYR X  31       8.336   2.192 -13.211  0.00  0.00           H  
ATOM    500  HB3LTYR X  31       7.347   3.636 -13.048  0.00  0.00           H  
ATOM    501  HD1LTYR X  31      10.358   3.461 -13.622  0.00  0.00           H  
ATOM    502  HD2LTYR X  31       8.146   4.057  -9.961  0.00  0.00           H  
ATOM    503  HE1LTYR X  31      12.292   4.689 -12.640  0.00  0.00           H  
ATOM    504  HE2LTYR X  31      10.090   5.247  -8.986  0.00  0.00           H  
ATOM    505  HH LTYR X  31      12.016   6.617  -9.882  0.00  0.00           H  
ATOM    506  N  LGLU X  32       6.025   0.238 -12.783  0.00  0.00           N  
ATOM    507  CA LGLU X  32       4.940  -0.580 -13.365  0.00  0.00           C  
ATOM    508  C  LGLU X  32       3.795  -0.815 -12.356  0.00  0.00           C  
ATOM    509  O  LGLU X  32       2.609  -0.706 -12.695  0.00  0.00           O  
ATOM    510  CB LGLU X  32       5.486  -1.950 -13.827  0.00  0.00           C  
ATOM    511  CG LGLU X  32       6.534  -1.908 -14.954  0.00  0.00           C  
ATOM    512  CD LGLU X  32       7.385  -3.191 -14.993  0.00  0.00           C  
ATOM    513  OE1LGLU X  32       6.835  -4.314 -14.931  0.00  0.00           O  
ATOM    514  OE2LGLU X  32       8.628  -3.126 -15.117  0.00  0.00           O1-
ATOM    515  H  LGLU X  32       6.960  -0.160 -12.734  0.00  0.00           H  
ATOM    516  HA LGLU X  32       4.519  -0.061 -14.226  0.00  0.00           H  
ATOM    517  HB2LGLU X  32       5.928  -2.446 -12.965  0.00  0.00           H  
ATOM    518  HB3LGLU X  32       4.651  -2.567 -14.162  0.00  0.00           H  
ATOM    519  HG2LGLU X  32       6.018  -1.783 -15.908  0.00  0.00           H  
ATOM    520  HG3LGLU X  32       7.187  -1.046 -14.826  0.00  0.00           H  
ATOM    521  N  LILE X  33       4.160  -1.109 -11.102  0.00  0.00           N  
ATOM    522  CA LILE X  33       3.231  -1.349  -9.990  0.00  0.00           C  
ATOM    523  C  LILE X  33       2.542  -0.043  -9.561  0.00  0.00           C  
ATOM    524  O  LILE X  33       1.317   0.013  -9.511  0.00  0.00           O  
ATOM    525  CB LILE X  33       3.969  -2.039  -8.813  0.00  0.00           C  
ATOM    526  CG1LILE X  33       4.510  -3.425  -9.233  0.00  0.00           C  
ATOM    527  CG2LILE X  33       3.040  -2.209  -7.598  0.00  0.00           C  
ATOM    528  CD1LILE X  33       5.578  -4.002  -8.296  0.00  0.00           C  
ATOM    529  H  LILE X  33       5.155  -1.180 -10.911  0.00  0.00           H  
ATOM    530  HA LILE X  33       2.448  -2.025 -10.335  0.00  0.00           H  
ATOM    531  HB LILE X  33       4.810  -1.412  -8.515  0.00  0.00           H  
ATOM    532 HG12LILE X  33       3.680  -4.123  -9.315  0.00  0.00           H  
ATOM    533 HG13LILE X  33       4.969  -3.356 -10.214  0.00  0.00           H  
ATOM    534 HG21LILE X  33       3.561  -2.693  -6.774  0.00  0.00           H  
ATOM    535 HG22LILE X  33       2.691  -1.241  -7.244  0.00  0.00           H  
ATOM    536 HG23LILE X  33       2.184  -2.818  -7.877  0.00  0.00           H  
ATOM    537 HD11LILE X  33       5.904  -4.971  -8.674  0.00  0.00           H  
ATOM    538 HD12LILE X  33       6.437  -3.333  -8.261  0.00  0.00           H  
ATOM    539 HD13LILE X  33       5.184  -4.133  -7.291  0.00  0.00           H  
ATOM    540  N  LVAL X  34       3.304   1.021  -9.290  0.00  0.00           N  
ATOM    541  CA LVAL X  34       2.813   2.310  -8.765  0.00  0.00           C  
ATOM    542  C  LVAL X  34       1.941   3.060  -9.773  0.00  0.00           C  
ATOM    543  O  LVAL X  34       0.918   3.626  -9.380  0.00  0.00           O  
ATOM    544  CB LVAL X  34       3.998   3.176  -8.288  0.00  0.00           C  
ATOM    545  CG1LVAL X  34       3.619   4.629  -7.968  0.00  0.00           C  
ATOM    546  CG2LVAL X  34       4.597   2.570  -7.011  0.00  0.00           C  
ATOM    547  H  LVAL X  34       4.309   0.903  -9.375  0.00  0.00           H  
ATOM    548  HA LVAL X  34       2.180   2.109  -7.900  0.00  0.00           H  
ATOM    549  HB LVAL X  34       4.762   3.194  -9.066  0.00  0.00           H  
ATOM    550 HG11LVAL X  34       4.496   5.163  -7.610  0.00  0.00           H  
ATOM    551 HG12LVAL X  34       3.272   5.141  -8.865  0.00  0.00           H  
ATOM    552 HG13LVAL X  34       2.838   4.660  -7.206  0.00  0.00           H  
ATOM    553 HG21LVAL X  34       5.463   3.144  -6.698  0.00  0.00           H  
ATOM    554 HG22LVAL X  34       3.864   2.580  -6.210  0.00  0.00           H  
ATOM    555 HG23LVAL X  34       4.909   1.541  -7.183  0.00  0.00           H  
ATOM    556  N  LASN X  35       2.272   3.013 -11.071  0.00  0.00           N  
ATOM    557  CA LASN X  35       1.377   3.479 -12.135  0.00  0.00           C  
ATOM    558  C  LASN X  35       0.008   2.801 -12.006  0.00  0.00           C  
ATOM    559  O  LASN X  35      -1.020   3.470 -11.923  0.00  0.00           O  
ATOM    560  CB LASN X  35       2.026   3.182 -13.505  0.00  0.00           C  
ATOM    561  CG LASN X  35       1.037   3.216 -14.660  0.00  0.00           C  
ATOM    562  ND2LASN X  35       0.469   2.086 -15.011  0.00  0.00           N  
ATOM    563  OD1LASN X  35       0.761   4.245 -15.263  0.00  0.00           O  
ATOM    564  H  LASN X  35       3.144   2.566 -11.340  0.00  0.00           H  
ATOM    565  HA LASN X  35       1.215   4.551 -12.033  0.00  0.00           H  
ATOM    566  HB2LASN X  35       2.821   3.901 -13.696  0.00  0.00           H  
ATOM    567  HB3LASN X  35       2.472   2.188 -13.487  0.00  0.00           H  
ATOM    568 HD21LASN X  35      -0.237   2.104 -15.741  0.00  0.00           H  
ATOM    569 HD22LASN X  35       0.662   1.230 -14.521  0.00  0.00           H  
ATOM    570  N  LSER X  36       0.014   1.469 -11.940  0.00  0.00           N  
ATOM    571  CA LSER X  36      -1.207   0.669 -11.917  0.00  0.00           C  
ATOM    572  C  LSER X  36      -1.978   0.840 -10.603  0.00  0.00           C  
ATOM    573  O  LSER X  36      -3.199   0.904 -10.622  0.00  0.00           O  
ATOM    574  CB LSER X  36      -0.861  -0.797 -12.190  0.00  0.00           C  
ATOM    575  OG LSER X  36      -0.122  -0.911 -13.399  0.00  0.00           O  
ATOM    576  H  LSER X  36       0.904   0.989 -11.929  0.00  0.00           H  
ATOM    577  HA LSER X  36      -1.862   1.008 -12.720  0.00  0.00           H  
ATOM    578  HB2LSER X  36      -0.255  -1.185 -11.374  0.00  0.00           H  
ATOM    579  HB3LSER X  36      -1.782  -1.377 -12.265  0.00  0.00           H  
ATOM    580  HG LSER X  36       0.827  -0.955 -13.168  0.00  0.00           H  
ATOM    581  N  LALA X  37      -1.299   1.005  -9.464  0.00  0.00           N  
ATOM    582  CA LALA X  37      -1.939   1.239  -8.170  0.00  0.00           C  
ATOM    583  C  LALA X  37      -2.733   2.558  -8.141  0.00  0.00           C  
ATOM    584  O  LALA X  37      -3.841   2.583  -7.613  0.00  0.00           O  
ATOM    585  CB LALA X  37      -0.865   1.191  -7.079  0.00  0.00           C  
ATOM    586  H  LALA X  37      -0.290   0.908  -9.486  0.00  0.00           H  
ATOM    587  HA LALA X  37      -2.647   0.431  -7.979  0.00  0.00           H  
ATOM    588  HB1LALA X  37      -1.335   1.293  -6.101  0.00  0.00           H  
ATOM    589  HB2LALA X  37      -0.342   0.234  -7.118  0.00  0.00           H  
ATOM    590  HB3LALA X  37      -0.147   2.000  -7.220  0.00  0.00           H  
ATOM    591  N  LASN X  38      -2.219   3.626  -8.762  0.00  0.00           N  
ATOM    592  CA LASN X  38      -2.969   4.871  -8.982  0.00  0.00           C  
ATOM    593  C  LASN X  38      -4.163   4.672  -9.927  0.00  0.00           C  
ATOM    594  O  LASN X  38      -5.272   5.126  -9.649  0.00  0.00           O  
ATOM    595  CB LASN X  38      -2.013   5.929  -9.551  0.00  0.00           C  
ATOM    596  CG LASN X  38      -1.174   6.547  -8.462  0.00  0.00           C  
ATOM    597  ND2LASN X  38       0.046   6.107  -8.274  0.00  0.00           N  
ATOM    598  OD1LASN X  38      -1.634   7.421  -7.751  0.00  0.00           O  
ATOM    599  H  LASN X  38      -1.303   3.535  -9.184  0.00  0.00           H  
ATOM    600  HA LASN X  38      -3.377   5.230  -8.034  0.00  0.00           H  
ATOM    601  HB2LASN X  38      -1.374   5.505 -10.325  0.00  0.00           H  
ATOM    602  HB3LASN X  38      -2.601   6.726 -10.002  0.00  0.00           H  
ATOM    603 HD21LASN X  38       0.563   6.480  -7.484  0.00  0.00           H  
ATOM    604 HD22LASN X  38       0.392   5.313  -8.797  0.00  0.00           H  
ATOM    605  N  LGLU X  39      -3.939   3.948 -11.023  0.00  0.00           N  
ATOM    606  CA LGLU X  39      -4.952   3.602 -12.024  0.00  0.00           C  
ATOM    607  C  LGLU X  39      -6.134   2.818 -11.406  0.00  0.00           C  
ATOM    608  O  LGLU X  39      -7.291   3.028 -11.780  0.00  0.00           O  
ATOM    609  CB LGLU X  39      -4.220   2.803 -13.121  0.00  0.00           C  
ATOM    610  CG LGLU X  39      -4.754   2.990 -14.537  0.00  0.00           C  
ATOM    611  CD LGLU X  39      -6.171   2.470 -14.723  0.00  0.00           C  
ATOM    612  OE1LGLU X  39      -6.463   1.289 -14.417  0.00  0.00           O  
ATOM    613  OE2LGLU X  39      -7.013   3.242 -15.240  0.00  0.00           O1-
ATOM    614  H  LGLU X  39      -2.990   3.636 -11.198  0.00  0.00           H  
ATOM    615  HA LGLU X  39      -5.346   4.526 -12.450  0.00  0.00           H  
ATOM    616  HB2LGLU X  39      -3.181   3.125 -13.164  0.00  0.00           H  
ATOM    617  HB3LGLU X  39      -4.220   1.747 -12.864  0.00  0.00           H  
ATOM    618  HG2LGLU X  39      -4.715   4.054 -14.782  0.00  0.00           H  
ATOM    619  HG3LGLU X  39      -4.095   2.464 -15.230  0.00  0.00           H  
ATOM    620  N  LILE X  40      -5.845   1.957 -10.422  0.00  0.00           N  
ATOM    621  CA LILE X  40      -6.808   1.209  -9.600  0.00  0.00           C  
ATOM    622  C  LILE X  40      -7.492   2.111  -8.551  0.00  0.00           C  
ATOM    623  O  LILE X  40      -8.709   2.052  -8.411  0.00  0.00           O  
ATOM    624  CB LILE X  40      -6.090  -0.003  -8.947  0.00  0.00           C  
ATOM    625  CG1LILE X  40      -5.626  -1.043  -9.996  0.00  0.00           C  
ATOM    626  CG2LILE X  40      -6.983  -0.719  -7.919  0.00  0.00           C  
ATOM    627  CD1LILE X  40      -4.444  -1.893  -9.509  0.00  0.00           C  
ATOM    628  H  LILE X  40      -4.859   1.789 -10.249  0.00  0.00           H  
ATOM    629  HA LILE X  40      -7.598   0.824 -10.246  0.00  0.00           H  
ATOM    630  HB LILE X  40      -5.212   0.375  -8.421  0.00  0.00           H  
ATOM    631 HG12LILE X  40      -6.451  -1.704 -10.250  0.00  0.00           H  
ATOM    632 HG13LILE X  40      -5.318  -0.546 -10.915  0.00  0.00           H  
ATOM    633 HG21LILE X  40      -6.493  -1.610  -7.529  0.00  0.00           H  
ATOM    634 HG22LILE X  40      -7.186  -0.063  -7.078  0.00  0.00           H  
ATOM    635 HG23LILE X  40      -7.928  -1.002  -8.382  0.00  0.00           H  
ATOM    636 HD11LILE X  40      -4.156  -2.598 -10.289  0.00  0.00           H  
ATOM    637 HD12LILE X  40      -3.593  -1.258  -9.277  0.00  0.00           H  
ATOM    638 HD13LILE X  40      -4.715  -2.443  -8.612  0.00  0.00           H  
ATOM    639  N  LPHE X  41      -6.744   2.944  -7.815  0.00  0.00           N  
ATOM    640  CA LPHE X  41      -7.261   3.773  -6.707  0.00  0.00           C  
ATOM    641  C  LPHE X  41      -8.131   4.974  -7.118  0.00  0.00           C  
ATOM    642  O  LPHE X  41      -8.984   5.407  -6.335  0.00  0.00           O  
ATOM    643  CB LPHE X  41      -6.081   4.289  -5.867  0.00  0.00           C  
ATOM    644  CG LPHE X  41      -5.735   3.503  -4.620  0.00  0.00           C  
ATOM    645  CD1LPHE X  41      -4.395   3.191  -4.328  0.00  0.00           C  
ATOM    646  CD2LPHE X  41      -6.735   3.233  -3.666  0.00  0.00           C  
ATOM    647  CE1LPHE X  41      -4.058   2.623  -3.086  0.00  0.00           C  
ATOM    648  CE2LPHE X  41      -6.400   2.655  -2.432  0.00  0.00           C  
ATOM    649  CZ LPHE X  41      -5.062   2.356  -2.139  0.00  0.00           C  
ATOM    650  H  LPHE X  41      -5.740   2.938  -7.962  0.00  0.00           H  
ATOM    651  HA LPHE X  41      -7.901   3.156  -6.082  0.00  0.00           H  
ATOM    652  HB2LPHE X  41      -5.201   4.422  -6.496  0.00  0.00           H  
ATOM    653  HB3LPHE X  41      -6.332   5.280  -5.509  0.00  0.00           H  
ATOM    654  HD1LPHE X  41      -3.620   3.422  -5.044  0.00  0.00           H  
ATOM    655  HD2LPHE X  41      -7.762   3.505  -3.861  0.00  0.00           H  
ATOM    656  HE1LPHE X  41      -3.027   2.412  -2.854  0.00  0.00           H  
ATOM    657  HE2LPHE X  41      -7.171   2.468  -1.696  0.00  0.00           H  
ATOM    658  HZ LPHE X  41      -4.815   1.936  -1.176  0.00  0.00           H  
ATOM    659  N  LASN X  42      -7.948   5.500  -8.331  0.00  0.00           N  
ATOM    660  CA LASN X  42      -8.597   6.718  -8.829  0.00  0.00           C  
ATOM    661  C  LASN X  42     -10.119   6.865  -8.542  0.00  0.00           C  
ATOM    662  O  LASN X  42     -10.524   7.988  -8.222  0.00  0.00           O  
ATOM    663  CB LASN X  42      -8.251   6.840 -10.328  0.00  0.00           C  
ATOM    664  CG LASN X  42      -9.332   7.516 -11.149  0.00  0.00           C  
ATOM    665  ND2LASN X  42      -9.396   8.821 -11.199  0.00  0.00           N  
ATOM    666  OD1LASN X  42     -10.176   6.859 -11.748  0.00  0.00           O  
ATOM    667  H  LASN X  42      -7.178   5.128  -8.878  0.00  0.00           H  
ATOM    668  HA LASN X  42      -8.126   7.559  -8.314  0.00  0.00           H  
ATOM    669  HB2LASN X  42      -7.314   7.383 -10.437  0.00  0.00           H  
ATOM    670  HB3LASN X  42      -8.104   5.848 -10.757  0.00  0.00           H  
ATOM    671 HD21LASN X  42     -10.053   9.231 -11.841  0.00  0.00           H  
ATOM    672 HD22LASN X  42      -8.716   9.437 -10.750  0.00  0.00           H  
ATOM    673  N  LPRO X  43     -10.979   5.822  -8.603  0.00  0.00           N  
ATOM    674  CA LPRO X  43     -12.412   5.939  -8.299  0.00  0.00           C  
ATOM    675  C  LPRO X  43     -12.738   6.457  -6.889  0.00  0.00           C  
ATOM    676  O  LPRO X  43     -13.785   7.077  -6.685  0.00  0.00           O  
ATOM    677  CB LPRO X  43     -12.980   4.528  -8.497  0.00  0.00           C  
ATOM    678  CG LPRO X  43     -12.056   3.927  -9.552  0.00  0.00           C  
ATOM    679  CD LPRO X  43     -10.705   4.493  -9.129  0.00  0.00           C  
ATOM    680  HA LPRO X  43     -12.868   6.609  -9.030  0.00  0.00           H  
ATOM    681  HB2LPRO X  43     -12.889   3.950  -7.575  0.00  0.00           H  
ATOM    682  HB3LPRO X  43     -14.019   4.549  -8.824  0.00  0.00           H  
ATOM    683  HG2LPRO X  43     -12.064   2.837  -9.530  0.00  0.00           H  
ATOM    684  HG3LPRO X  43     -12.321   4.300 -10.542  0.00  0.00           H  
ATOM    685  HD2LPRO X  43     -10.302   3.877  -8.328  0.00  0.00           H  
ATOM    686  HD3LPRO X  43     -10.020   4.517  -9.978  0.00  0.00           H  
ATOM    687  N  LLEU X  44     -11.857   6.242  -5.907  0.00  0.00           N  
ATOM    688  CA LLEU X  44     -12.016   6.714  -4.521  0.00  0.00           C  
ATOM    689  C  LLEU X  44     -11.414   8.116  -4.296  0.00  0.00           C  
ATOM    690  O  LLEU X  44     -11.440   8.617  -3.174  0.00  0.00           O  
ATOM    691  CB LLEU X  44     -11.414   5.668  -3.559  0.00  0.00           C  
ATOM    692  CG LLEU X  44     -12.343   4.482  -3.241  0.00  0.00           C  
ATOM    693  CD1LLEU X  44     -12.693   3.634  -4.463  0.00  0.00           C  
ATOM    694  CD2LLEU X  44     -11.687   3.558  -2.216  0.00  0.00           C  
ATOM    695  H  LLEU X  44     -10.998   5.747  -6.135  0.00  0.00           H  
ATOM    696  HA LLEU X  44     -13.078   6.806  -4.291  0.00  0.00           H  
ATOM    697  HB2LLEU X  44     -10.471   5.300  -3.966  0.00  0.00           H  
ATOM    698  HB3LLEU X  44     -11.194   6.155  -2.609  0.00  0.00           H  
ATOM    699  HG LLEU X  44     -13.267   4.866  -2.808  0.00  0.00           H  
ATOM    700 HD11LLEU X  44     -13.228   2.746  -4.141  0.00  0.00           H  
ATOM    701 HD12LLEU X  44     -13.349   4.190  -5.128  0.00  0.00           H  
ATOM    702 HD13LLEU X  44     -11.783   3.339  -4.987  0.00  0.00           H  
ATOM    703 HD21LLEU X  44     -12.378   2.761  -1.948  0.00  0.00           H  
ATOM    704 HD22LLEU X  44     -10.776   3.123  -2.628  0.00  0.00           H  
ATOM    705 HD23LLEU X  44     -11.441   4.121  -1.314  0.00  0.00           H  
ATOM    706  N  LASN X  45     -10.883   8.746  -5.350  0.00  0.00           N  
ATOM    707  CA LASN X  45     -10.045   9.950  -5.303  0.00  0.00           C  
ATOM    708  C  LASN X  45      -8.729   9.764  -4.508  0.00  0.00           C  
ATOM    709  O  LASN X  45      -8.155  10.737  -4.020  0.00  0.00           O  
ATOM    710  CB LASN X  45     -10.886  11.183  -4.890  0.00  0.00           C  
ATOM    711  CG LASN X  45     -10.464  12.465  -5.591  0.00  0.00           C  
ATOM    712  ND2LASN X  45     -11.139  13.562  -5.346  0.00  0.00           N  
ATOM    713  OD1LASN X  45      -9.533  12.503  -6.381  0.00  0.00           O  
ATOM    714  H  LASN X  45     -10.955   8.290  -6.251  0.00  0.00           H  
ATOM    715  HA LASN X  45      -9.729  10.102  -6.335  0.00  0.00           H  
ATOM    716  HB2LASN X  45     -11.930  11.015  -5.135  0.00  0.00           H  
ATOM    717  HB3LASN X  45     -10.819  11.329  -3.812  0.00  0.00           H  
ATOM    718 HD21LASN X  45     -10.874  14.405  -5.842  0.00  0.00           H  
ATOM    719 HD22LASN X  45     -11.882  13.562  -4.653  0.00  0.00           H  
ATOM    720  N  LILE X  46      -8.265   8.514  -4.362  0.00  0.00           N  
ATOM    721  CA LILE X  46      -6.980   8.164  -3.737  0.00  0.00           C  
ATOM    722  C  LILE X  46      -5.863   8.193  -4.792  0.00  0.00           C  
ATOM    723  O  LILE X  46      -6.043   7.656  -5.886  0.00  0.00           O  
ATOM    724  CB LILE X  46      -7.063   6.794  -3.018  0.00  0.00           C  
ATOM    725  CG1LILE X  46      -8.079   6.805  -1.853  0.00  0.00           C  
ATOM    726  CG2LILE X  46      -5.682   6.345  -2.492  0.00  0.00           C  
ATOM    727  CD1LILE X  46      -8.520   5.400  -1.420  0.00  0.00           C  
ATOM    728  H  LILE X  46      -8.760   7.771  -4.829  0.00  0.00           H  
ATOM    729  HA LILE X  46      -6.751   8.918  -2.992  0.00  0.00           H  
ATOM    730  HB LILE X  46      -7.409   6.063  -3.747  0.00  0.00           H  
ATOM    731 HG12LILE X  46      -7.644   7.316  -0.995  0.00  0.00           H  
ATOM    732 HG13LILE X  46      -8.976   7.346  -2.150  0.00  0.00           H  
ATOM    733 HG21LILE X  46      -5.760   5.400  -1.958  0.00  0.00           H  
ATOM    734 HG22LILE X  46      -4.986   6.191  -3.315  0.00  0.00           H  
ATOM    735 HG23LILE X  46      -5.278   7.093  -1.809  0.00  0.00           H  
ATOM    736 HD11LILE X  46      -9.295   5.477  -0.660  0.00  0.00           H  
ATOM    737 HD12LILE X  46      -8.916   4.853  -2.272  0.00  0.00           H  
ATOM    738 HD13LILE X  46      -7.682   4.847  -1.003  0.00  0.00           H  
ATOM    739  N  LHIE X  47      -4.699   8.763  -4.455  0.00  0.00           N  
ATOM    740  CA LHIE X  47      -3.566   8.933  -5.379  0.00  0.00           C  
ATOM    741  C  LHIE X  47      -2.216   8.675  -4.700  0.00  0.00           C  
ATOM    742  O  LHIE X  47      -1.678   9.488  -3.952  0.00  0.00           O  
ATOM    743  CB LHIE X  47      -3.657  10.301  -6.070  0.00  0.00           C  
ATOM    744  CG LHIE X  47      -4.847  10.352  -6.995  0.00  0.00           C  
ATOM    745  CD2LHIE X  47      -4.923   9.677  -8.176  0.00  0.00           C  
ATOM    746  ND1LHIE X  47      -6.117  10.840  -6.675  0.00  0.00           N  
ATOM    747  CE1LHIE X  47      -6.926  10.425  -7.661  0.00  0.00           C  
ATOM    748  NE2LHIE X  47      -6.228   9.758  -8.591  0.00  0.00           N  
ATOM    749  H  LHIE X  47      -4.627   9.162  -3.524  0.00  0.00           H  
ATOM    750  HA LHIE X  47      -3.655   8.188  -6.171  0.00  0.00           H  
ATOM    751  HB2LHIE X  47      -3.750  11.087  -5.320  0.00  0.00           H  
ATOM    752  HB3LHIE X  47      -2.753  10.476  -6.653  0.00  0.00           H  
ATOM    753  HD2LHIE X  47      -4.126   9.114  -8.633  0.00  0.00           H  
ATOM    754  HE1LHIE X  47      -7.984  10.650  -7.732  0.00  0.00           H  
ATOM    755  HE2LHIE X  47      -6.603   9.430  -9.470  0.00  0.00           H  
ATOM    756  N  LVAL X  48      -1.664   7.490  -4.948  0.00  0.00           N  
ATOM    757  CA LVAL X  48      -0.466   6.970  -4.288  0.00  0.00           C  
ATOM    758  C  LVAL X  48       0.828   7.438  -4.972  0.00  0.00           C  
ATOM    759  O  LVAL X  48       1.412   6.781  -5.836  0.00  0.00           O  
ATOM    760  CB LVAL X  48      -0.616   5.461  -4.039  0.00  0.00           C  
ATOM    761  CG1LVAL X  48      -0.817   4.595  -5.292  0.00  0.00           C  
ATOM    762  CG2LVAL X  48       0.577   4.944  -3.244  0.00  0.00           C  
ATOM    763  H  LVAL X  48      -2.067   6.946  -5.698  0.00  0.00           H  
ATOM    764  HA LVAL X  48      -0.442   7.420  -3.299  0.00  0.00           H  
ATOM    765  HB LVAL X  48      -1.501   5.327  -3.416  0.00  0.00           H  
ATOM    766 HG11LVAL X  48      -1.069   3.581  -4.990  0.00  0.00           H  
ATOM    767 HG12LVAL X  48      -1.641   4.981  -5.891  0.00  0.00           H  
ATOM    768 HG13LVAL X  48       0.089   4.574  -5.895  0.00  0.00           H  
ATOM    769 HG21LVAL X  48       0.372   3.933  -2.905  0.00  0.00           H  
ATOM    770 HG22LVAL X  48       1.467   4.952  -3.871  0.00  0.00           H  
ATOM    771 HG23LVAL X  48       0.748   5.567  -2.367  0.00  0.00           H  
ATOM    772  N  LTHR X  49       1.259   8.633  -4.583  0.00  0.00           N  
ATOM    773  CA LTHR X  49       2.432   9.366  -5.080  0.00  0.00           C  
ATOM    774  C  LTHR X  49       3.747   8.926  -4.416  0.00  0.00           C  
ATOM    775  O  LTHR X  49       4.053   9.302  -3.285  0.00  0.00           O  
ATOM    776  CB LTHR X  49       2.199  10.869  -4.855  0.00  0.00           C  
ATOM    777  CG2LTHR X  49       1.240  11.449  -5.894  0.00  0.00           C  
ATOM    778  OG1LTHR X  49       1.617  11.102  -3.590  0.00  0.00           O  
ATOM    779  H  LTHR X  49       0.688   9.131  -3.909  0.00  0.00           H  
ATOM    780  HA LTHR X  49       2.525   9.199  -6.153  0.00  0.00           H  
ATOM    781  HB LTHR X  49       3.151  11.395  -4.924  0.00  0.00           H  
ATOM    782  HG1LTHR X  49       2.051  10.516  -2.946  0.00  0.00           H  
ATOM    783 HG21LTHR X  49       1.097  12.513  -5.701  0.00  0.00           H  
ATOM    784 HG22LTHR X  49       1.653  11.325  -6.895  0.00  0.00           H  
ATOM    785 HG23LTHR X  49       0.275  10.945  -5.840  0.00  0.00           H  
ATOM    786  N  LLEU X  50       4.556   8.145  -5.138  0.00  0.00           N  
ATOM    787  CA LLEU X  50       5.863   7.642  -4.690  0.00  0.00           C  
ATOM    788  C  LLEU X  50       6.951   8.735  -4.640  0.00  0.00           C  
ATOM    789  O  LLEU X  50       7.364   9.234  -5.686  0.00  0.00           O  
ATOM    790  CB LLEU X  50       6.263   6.498  -5.637  0.00  0.00           C  
ATOM    791  CG LLEU X  50       7.621   5.849  -5.320  0.00  0.00           C  
ATOM    792  CD1LLEU X  50       7.531   4.976  -4.074  0.00  0.00           C  
ATOM    793  CD2LLEU X  50       8.083   5.016  -6.513  0.00  0.00           C  
ATOM    794  H  LLEU X  50       4.228   7.848  -6.043  0.00  0.00           H  
ATOM    795  HA LLEU X  50       5.755   7.234  -3.686  0.00  0.00           H  
ATOM    796  HB2LLEU X  50       5.490   5.730  -5.610  0.00  0.00           H  
ATOM    797  HB3LLEU X  50       6.302   6.902  -6.649  0.00  0.00           H  
ATOM    798  HG LLEU X  50       8.372   6.612  -5.146  0.00  0.00           H  
ATOM    799 HD11LLEU X  50       8.448   4.400  -3.957  0.00  0.00           H  
ATOM    800 HD12LLEU X  50       7.413   5.601  -3.192  0.00  0.00           H  
ATOM    801 HD13LLEU X  50       6.681   4.302  -4.147  0.00  0.00           H  
ATOM    802 HD21LLEU X  50       9.048   4.565  -6.293  0.00  0.00           H  
ATOM    803 HD22LLEU X  50       7.363   4.231  -6.722  0.00  0.00           H  
ATOM    804 HD23LLEU X  50       8.188   5.655  -7.389  0.00  0.00           H  
ATOM    805  N  LILE X  51       7.475   9.024  -3.446  0.00  0.00           N  
ATOM    806  CA LILE X  51       8.488  10.055  -3.135  0.00  0.00           C  
ATOM    807  C  LILE X  51       9.829   9.511  -2.606  0.00  0.00           C  
ATOM    808  O  LILE X  51      10.689  10.289  -2.193  0.00  0.00           O  
ATOM    809  CB LILE X  51       7.909  11.114  -2.173  0.00  0.00           C  
ATOM    810  CG1LILE X  51       7.521  10.523  -0.800  0.00  0.00           C  
ATOM    811  CG2LILE X  51       6.715  11.845  -2.797  0.00  0.00           C  
ATOM    812  CD1LILE X  51       7.532  11.574   0.312  0.00  0.00           C  
ATOM    813  H  LILE X  51       7.078   8.537  -2.647  0.00  0.00           H  
ATOM    814  HA LILE X  51       8.744  10.572  -4.056  0.00  0.00           H  
ATOM    815  HB LILE X  51       8.688  11.860  -2.011  0.00  0.00           H  
ATOM    816 HG12LILE X  51       6.531  10.071  -0.860  0.00  0.00           H  
ATOM    817 HG13LILE X  51       8.227   9.747  -0.515  0.00  0.00           H  
ATOM    818 HG21LILE X  51       6.399  12.629  -2.117  0.00  0.00           H  
ATOM    819 HG22LILE X  51       7.006  12.304  -3.738  0.00  0.00           H  
ATOM    820 HG23LILE X  51       5.884  11.162  -2.964  0.00  0.00           H  
ATOM    821 HD11LILE X  51       7.229  11.103   1.245  0.00  0.00           H  
ATOM    822 HD12LILE X  51       8.538  11.979   0.430  0.00  0.00           H  
ATOM    823 HD13LILE X  51       6.841  12.386   0.088  0.00  0.00           H  
ATOM    824  N  LGLY X  52      10.039   8.193  -2.618  0.00  0.00           N  
ATOM    825  CA LGLY X  52      11.343   7.584  -2.339  0.00  0.00           C  
ATOM    826  C  LGLY X  52      11.361   6.074  -2.574  0.00  0.00           C  
ATOM    827  O  LGLY X  52      10.349   5.404  -2.369  0.00  0.00           O  
ATOM    828  H  LGLY X  52       9.274   7.582  -2.866  0.00  0.00           H  
ATOM    829  HA2LGLY X  52      12.098   8.049  -2.974  0.00  0.00           H  
ATOM    830  HA3LGLY X  52      11.625   7.773  -1.304  0.00  0.00           H  
ATOM    831  N  LVAL X  53      12.512   5.540  -2.989  0.00  0.00           N  
ATOM    832  CA LVAL X  53      12.794   4.094  -3.033  0.00  0.00           C  
ATOM    833  C  LVAL X  53      14.103   3.806  -2.298  0.00  0.00           C  
ATOM    834  O  LVAL X  53      15.093   4.505  -2.509  0.00  0.00           O  
ATOM    835  CB LVAL X  53      12.816   3.531  -4.468  0.00  0.00           C  
ATOM    836  CG1LVAL X  53      13.051   2.015  -4.475  0.00  0.00           C  
ATOM    837  CG2LVAL X  53      11.487   3.780  -5.193  0.00  0.00           C  
ATOM    838  H  LVAL X  53      13.289   6.162  -3.181  0.00  0.00           H  
ATOM    839  HA LVAL X  53      11.998   3.582  -2.506  0.00  0.00           H  
ATOM    840  HB LVAL X  53      13.616   4.011  -5.033  0.00  0.00           H  
ATOM    841 HG11LVAL X  53      13.069   1.646  -5.500  0.00  0.00           H  
ATOM    842 HG12LVAL X  53      14.008   1.773  -4.017  0.00  0.00           H  
ATOM    843 HG13LVAL X  53      12.261   1.512  -3.916  0.00  0.00           H  
ATOM    844 HG21LVAL X  53      11.500   3.306  -6.174  0.00  0.00           H  
ATOM    845 HG22LVAL X  53      10.666   3.369  -4.607  0.00  0.00           H  
ATOM    846 HG23LVAL X  53      11.334   4.849  -5.325  0.00  0.00           H  
ATOM    847  N  LGLU X  54      14.122   2.803  -1.424  0.00  0.00           N  
ATOM    848  CA LGLU X  54      15.284   2.462  -0.585  0.00  0.00           C  
ATOM    849  C  LGLU X  54      15.690   0.998  -0.762  0.00  0.00           C  
ATOM    850  O  LGLU X  54      14.846   0.162  -1.068  0.00  0.00           O  
ATOM    851  CB LGLU X  54      15.016   2.787   0.893  0.00  0.00           C  
ATOM    852  CG LGLU X  54      14.421   4.193   1.062  0.00  0.00           C  
ATOM    853  CD LGLU X  54      14.544   4.768   2.471  0.00  0.00           C  
ATOM    854  OE1LGLU X  54      14.748   4.041   3.468  0.00  0.00           O  
ATOM    855  OE2LGLU X  54      14.487   6.014   2.567  0.00  0.00           O1-
ATOM    856  H  LGLU X  54      13.270   2.266  -1.290  0.00  0.00           H  
ATOM    857  HA LGLU X  54      16.137   3.066  -0.896  0.00  0.00           H  
ATOM    858  HB2LGLU X  54      14.335   2.046   1.310  0.00  0.00           H  
ATOM    859  HB3LGLU X  54      15.965   2.727   1.428  0.00  0.00           H  
ATOM    860  HG2LGLU X  54      14.948   4.870   0.384  0.00  0.00           H  
ATOM    861  HG3LGLU X  54      13.369   4.183   0.770  0.00  0.00           H  
ATOM    862  N  LPHE X  55      16.976   0.683  -0.581  0.00  0.00           N  
ATOM    863  CA LPHE X  55      17.561  -0.590  -1.014  0.00  0.00           C  
ATOM    864  C  LPHE X  55      18.387  -1.266   0.083  0.00  0.00           C  
ATOM    865  O  LPHE X  55      19.546  -0.921   0.324  0.00  0.00           O  
ATOM    866  CB LPHE X  55      18.407  -0.340  -2.270  0.00  0.00           C  
ATOM    867  CG LPHE X  55      17.598  -0.249  -3.545  0.00  0.00           C  
ATOM    868  CD1LPHE X  55      17.288  -1.424  -4.254  0.00  0.00           C  
ATOM    869  CD2LPHE X  55      17.148   0.996  -4.023  0.00  0.00           C  
ATOM    870  CE1LPHE X  55      16.521  -1.359  -5.428  0.00  0.00           C  
ATOM    871  CE2LPHE X  55      16.379   1.059  -5.197  0.00  0.00           C  
ATOM    872  CZ LPHE X  55      16.051  -0.117  -5.892  0.00  0.00           C  
ATOM    873  H  LPHE X  55      17.612   1.398  -0.263  0.00  0.00           H  
ATOM    874  HA LPHE X  55      16.767  -1.288  -1.284  0.00  0.00           H  
ATOM    875  HB2LPHE X  55      19.000   0.567  -2.143  0.00  0.00           H  
ATOM    876  HB3LPHE X  55      19.110  -1.160  -2.381  0.00  0.00           H  
ATOM    877  HD1LPHE X  55      17.631  -2.383  -3.890  0.00  0.00           H  
ATOM    878  HD2LPHE X  55      17.379   1.903  -3.483  0.00  0.00           H  
ATOM    879  HE1LPHE X  55      16.291  -2.268  -5.960  0.00  0.00           H  
ATOM    880  HE2LPHE X  55      16.024   2.016  -5.556  0.00  0.00           H  
ATOM    881  HZ LPHE X  55      15.446  -0.057  -6.787  0.00  0.00           H  
ATOM    882  N  LTRP X  56      17.820  -2.298   0.703  0.00  0.00           N  
ATOM    883  CA LTRP X  56      18.494  -3.143   1.696  0.00  0.00           C  
ATOM    884  C  LTRP X  56      19.361  -4.244   1.044  0.00  0.00           C  
ATOM    885  O  LTRP X  56      19.385  -5.384   1.504  0.00  0.00           O  
ATOM    886  CB LTRP X  56      17.432  -3.671   2.676  0.00  0.00           C  
ATOM    887  CG LTRP X  56      16.682  -2.646   3.494  0.00  0.00           C  
ATOM    888  CD1LTRP X  56      16.967  -1.323   3.582  0.00  0.00           C  
ATOM    889  CD2LTRP X  56      15.542  -2.852   4.391  0.00  0.00           C  
ATOM    890  CE2LTRP X  56      15.210  -1.607   5.006  0.00  0.00           C  
ATOM    891  CE3LTRP X  56      14.770  -3.969   4.778  0.00  0.00           C  
ATOM    892  NE1LTRP X  56      16.077  -0.704   4.435  0.00  0.00           N  
ATOM    893  CZ2LTRP X  56      14.194  -1.485   5.965  0.00  0.00           C  
ATOM    894  CZ3LTRP X  56      13.741  -3.858   5.732  0.00  0.00           C  
ATOM    895  CH2LTRP X  56      13.456  -2.620   6.333  0.00  0.00           C  
ATOM    896  H  LTRP X  56      16.846  -2.518   0.498  0.00  0.00           H  
ATOM    897  HA LTRP X  56      19.185  -2.528   2.274  0.00  0.00           H  
ATOM    898  HB2LTRP X  56      16.705  -4.254   2.115  0.00  0.00           H  
ATOM    899  HB3LTRP X  56      17.923  -4.349   3.368  0.00  0.00           H  
ATOM    900  HD1LTRP X  56      17.773  -0.821   3.059  0.00  0.00           H  
ATOM    901  HE1LTRP X  56      16.091   0.288   4.627  0.00  0.00           H  
ATOM    902  HE3LTRP X  56      14.979  -4.932   4.338  0.00  0.00           H  
ATOM    903  HZ2LTRP X  56      13.967  -0.523   6.401  0.00  0.00           H  
ATOM    904  HZ3LTRP X  56      13.159  -4.732   5.993  0.00  0.00           H  
ATOM    905  HH2LTRP X  56      12.658  -2.538   7.060  0.00  0.00           H  
ATOM    906  N  LCYX X  57      20.079  -3.931  -0.046  0.00  0.00           N  
ATOM    907  CA LCYX X  57      20.840  -4.898  -0.859  0.00  0.00           C  
ATOM    908  C  LCYX X  57      21.922  -5.671  -0.086  0.00  0.00           C  
ATOM    909  O  LCYX X  57      22.380  -6.713  -0.551  0.00  0.00           O  
ATOM    910  CB LCYX X  57      21.541  -4.182  -2.022  0.00  0.00           C  
ATOM    911  SG LCYX X  57      20.514  -3.316  -3.230  0.00  0.00           S  
ATOM    912  H  LCYX X  57      20.089  -2.963  -0.339  0.00  0.00           H  
ATOM    913  HA LCYX X  57      20.149  -5.633  -1.271  0.00  0.00           H  
ATOM    914  HB2LCYX X  57      22.265  -3.474  -1.618  0.00  0.00           H  
ATOM    915  HB3LCYX X  57      22.102  -4.937  -2.575  0.00  0.00           H  
ATOM    916  N  LASP X  58      22.368  -5.168   1.062  0.00  0.00           N  
ATOM    917  CA LASP X  58      23.372  -5.776   1.935  0.00  0.00           C  
ATOM    918  C  LASP X  58      22.740  -6.521   3.123  0.00  0.00           C  
ATOM    919  O  LASP X  58      22.995  -7.716   3.298  0.00  0.00           O  
ATOM    920  CB LASP X  58      24.358  -4.699   2.405  0.00  0.00           C  
ATOM    921  CG LASP X  58      23.760  -3.473   3.112  0.00  0.00           C  
ATOM    922  OD1LASP X  58      22.581  -3.110   2.880  0.00  0.00           O  
ATOM    923  OD2LASP X  58      24.509  -2.855   3.903  0.00  0.00           O1-
ATOM    924  H  LASP X  58      21.986  -4.279   1.370  0.00  0.00           H  
ATOM    925  HA LASP X  58      23.948  -6.511   1.371  0.00  0.00           H  
ATOM    926  HB2LASP X  58      25.084  -5.173   3.061  0.00  0.00           H  
ATOM    927  HB3LASP X  58      24.892  -4.347   1.525  0.00  0.00           H  
ATOM    928  N  LARG X  59      21.870  -5.853   3.890  0.00  0.00           N  
ATOM    929  CA LARG X  59      20.993  -6.450   4.912  0.00  0.00           C  
ATOM    930  C  LARG X  59      19.853  -5.492   5.242  0.00  0.00           C  
ATOM    931  O  LARG X  59      19.991  -4.277   5.125  0.00  0.00           O  
ATOM    932  CB LARG X  59      21.794  -6.812   6.186  0.00  0.00           C  
ATOM    933  CG LARG X  59      21.261  -8.041   6.955  0.00  0.00           C  
ATOM    934  CD LARG X  59      20.170  -7.777   8.012  0.00  0.00           C  
ATOM    935  NE LARG X  59      18.933  -8.544   7.749  0.00  0.00           N  
ATOM    936  CZ LARG X  59      18.321  -9.438   8.501  0.00  0.00           C  
ATOM    937  NH1LARG X  59      18.721  -9.775   9.685  0.00  0.00           N1+
ATOM    938  NH2LARG X  59      17.257 -10.015   8.033  0.00  0.00           N  
ATOM    939  H  LARG X  59      21.732  -4.866   3.684  0.00  0.00           H  
ATOM    940  HA LARG X  59      20.562  -7.359   4.488  0.00  0.00           H  
ATOM    941  HB2LARG X  59      22.816  -7.053   5.892  0.00  0.00           H  
ATOM    942  HB3LARG X  59      21.857  -5.949   6.850  0.00  0.00           H  
ATOM    943  HG2LARG X  59      20.918  -8.792   6.242  0.00  0.00           H  
ATOM    944  HG3LARG X  59      22.110  -8.476   7.480  0.00  0.00           H  
ATOM    945  HD2LARG X  59      20.575  -8.045   8.988  0.00  0.00           H  
ATOM    946  HD3LARG X  59      19.940  -6.713   8.047  0.00  0.00           H  
ATOM    947  HE LARG X  59      18.465  -8.403   6.864  0.00  0.00           H  
ATOM    948 HH11LARG X  59      19.408  -9.194  10.154  0.00  0.00           H  
ATOM    949 HH12LARG X  59      18.207 -10.448  10.235  0.00  0.00           H  
ATOM    950 HH21LARG X  59      16.935  -9.724   7.114  0.00  0.00           H  
ATOM    951 HH22LARG X  59      16.850 -10.809   8.514  0.00  0.00           H  
ATOM    952  N  LASP X  60      18.741  -6.046   5.687  0.00  0.00           N  
ATOM    953  CA LASP X  60      17.565  -5.325   6.177  0.00  0.00           C  
ATOM    954  C  LASP X  60      17.834  -4.368   7.363  0.00  0.00           C  
ATOM    955  O  LASP X  60      18.834  -4.493   8.076  0.00  0.00           O  
ATOM    956  CB LASP X  60      16.512  -6.362   6.577  0.00  0.00           C  
ATOM    957  CG LASP X  60      16.345  -7.495   5.567  0.00  0.00           C  
ATOM    958  OD1LASP X  60      17.074  -8.511   5.695  0.00  0.00           O  
ATOM    959  OD2LASP X  60      15.535  -7.354   4.628  0.00  0.00           O1-
ATOM    960  H  LASP X  60      18.692  -7.052   5.677  0.00  0.00           H  
ATOM    961  HA LASP X  60      17.170  -4.735   5.358  0.00  0.00           H  
ATOM    962  HB2LASP X  60      16.850  -6.805   7.510  0.00  0.00           H  
ATOM    963  HB3LASP X  60      15.555  -5.870   6.748  0.00  0.00           H  
ATOM    964  N  LLEU X  61      16.910  -3.431   7.619  0.00  0.00           N  
ATOM    965  CA LLEU X  61      16.900  -2.627   8.858  0.00  0.00           C  
ATOM    966  C  LLEU X  61      16.018  -3.222   9.978  0.00  0.00           C  
ATOM    967  O  LLEU X  61      16.034  -2.731  11.109  0.00  0.00           O  
ATOM    968  CB LLEU X  61      16.611  -1.145   8.559  0.00  0.00           C  
ATOM    969  CG LLEU X  61      17.636  -0.483   7.612  0.00  0.00           C  
ATOM    970  CD1LLEU X  61      17.181   0.918   7.213  0.00  0.00           C  
ATOM    971  CD2LLEU X  61      19.016  -0.340   8.254  0.00  0.00           C  
ATOM    972  H  LLEU X  61      16.133  -3.327   6.977  0.00  0.00           H  
ATOM    973  HA LLEU X  61      17.896  -2.643   9.276  0.00  0.00           H  
ATOM    974  HB2LLEU X  61      15.612  -1.062   8.138  0.00  0.00           H  
ATOM    975  HB3LLEU X  61      16.618  -0.599   9.502  0.00  0.00           H  
ATOM    976  HG LLEU X  61      17.736  -1.075   6.703  0.00  0.00           H  
ATOM    977 HD11LLEU X  61      17.894   1.349   6.510  0.00  0.00           H  
ATOM    978 HD12LLEU X  61      16.210   0.850   6.733  0.00  0.00           H  
ATOM    979 HD13LLEU X  61      17.115   1.562   8.090  0.00  0.00           H  
ATOM    980 HD21LLEU X  61      19.689   0.171   7.565  0.00  0.00           H  
ATOM    981 HD22LLEU X  61      18.945   0.230   9.181  0.00  0.00           H  
ATOM    982 HD23LLEU X  61      19.428  -1.323   8.461  0.00  0.00           H  
ATOM    983  N  LILE X  62      15.314  -4.318   9.687  0.00  0.00           N  
ATOM    984  CA LILE X  62      14.514  -5.146  10.608  0.00  0.00           C  
ATOM    985  C  LILE X  62      14.772  -6.622  10.295  0.00  0.00           C  
ATOM    986  O  LILE X  62      15.116  -6.946   9.160  0.00  0.00           O  
ATOM    987  CB LILE X  62      13.006  -4.816  10.500  0.00  0.00           C  
ATOM    988  CG1LILE X  62      12.433  -5.236   9.125  0.00  0.00           C  
ATOM    989  CG2LILE X  62      12.750  -3.335  10.832  0.00  0.00           C  
ATOM    990  CD1LILE X  62      10.968  -4.878   8.891  0.00  0.00           C  
ATOM    991  H  LILE X  62      15.417  -4.688   8.754  0.00  0.00           H  
ATOM    992  HA LILE X  62      14.836  -4.971  11.631  0.00  0.00           H  
ATOM    993  HB LILE X  62      12.493  -5.408  11.258  0.00  0.00           H  
ATOM    994 HG12LILE X  62      13.024  -4.776   8.335  0.00  0.00           H  
ATOM    995 HG13LILE X  62      12.510  -6.317   9.023  0.00  0.00           H  
ATOM    996 HG21LILE X  62      11.684  -3.154  10.958  0.00  0.00           H  
ATOM    997 HG22LILE X  62      13.244  -3.074  11.768  0.00  0.00           H  
ATOM    998 HG23LILE X  62      13.126  -2.689  10.038  0.00  0.00           H  
ATOM    999 HD11LILE X  62      10.653  -5.256   7.919  0.00  0.00           H  
ATOM   1000 HD12LILE X  62      10.350  -5.326   9.666  0.00  0.00           H  
ATOM   1001 HD13LILE X  62      10.847  -3.798   8.896  0.00  0.00           H  
ATOM   1002  N  LASN X  63      14.562  -7.545  11.233  0.00  0.00           N  
ATOM   1003  CA LASN X  63      14.614  -8.967  10.889  0.00  0.00           C  
ATOM   1004  C  LASN X  63      13.317  -9.374  10.171  0.00  0.00           C  
ATOM   1005  O  LASN X  63      12.323  -9.743  10.793  0.00  0.00           O  
ATOM   1006  CB LASN X  63      15.009  -9.805  12.117  0.00  0.00           C  
ATOM   1007  CG LASN X  63      16.521  -9.914  12.171  0.00  0.00           C  
ATOM   1008  ND2LASN X  63      17.216  -8.885  12.595  0.00  0.00           N  
ATOM   1009  OD1LASN X  63      17.103 -10.892  11.718  0.00  0.00           O  
ATOM   1010  H  LASN X  63      14.162  -7.280  12.127  0.00  0.00           H  
ATOM   1011  HA LASN X  63      15.408  -9.120  10.154  0.00  0.00           H  
ATOM   1012  HB2LASN X  63      14.630  -9.367  13.039  0.00  0.00           H  
ATOM   1013  HB3LASN X  63      14.605 -10.813  12.020  0.00  0.00           H  
ATOM   1014 HD21LASN X  63      18.221  -8.873  12.466  0.00  0.00           H  
ATOM   1015 HD22LASN X  63      16.769  -8.077  12.991  0.00  0.00           H  
ATOM   1016  N  LVAL X  64      13.330  -9.248   8.840  0.00  0.00           N  
ATOM   1017  CA LVAL X  64      12.246  -9.681   7.950  0.00  0.00           C  
ATOM   1018  C  LVAL X  64      12.102 -11.200   8.040  0.00  0.00           C  
ATOM   1019  O  LVAL X  64      13.032 -11.935   7.705  0.00  0.00           O  
ATOM   1020  CB LVAL X  64      12.511  -9.239   6.494  0.00  0.00           C  
ATOM   1021  CG1LVAL X  64      11.412  -9.713   5.535  0.00  0.00           C  
ATOM   1022  CG2LVAL X  64      12.610  -7.713   6.374  0.00  0.00           C  
ATOM   1023  H  LVAL X  64      14.149  -8.829   8.420  0.00  0.00           H  
ATOM   1024  HA LVAL X  64      11.314  -9.226   8.283  0.00  0.00           H  
ATOM   1025  HB LVAL X  64      13.460  -9.665   6.168  0.00  0.00           H  
ATOM   1026 HG11LVAL X  64      11.608  -9.339   4.530  0.00  0.00           H  
ATOM   1027 HG12LVAL X  64      11.396 -10.799   5.490  0.00  0.00           H  
ATOM   1028 HG13LVAL X  64      10.439  -9.357   5.867  0.00  0.00           H  
ATOM   1029 HG21LVAL X  64      12.804  -7.444   5.336  0.00  0.00           H  
ATOM   1030 HG22LVAL X  64      11.683  -7.245   6.697  0.00  0.00           H  
ATOM   1031 HG23LVAL X  64      13.439  -7.339   6.973  0.00  0.00           H  
ATOM   1032  N  LTHR X  65      10.933 -11.669   8.464  0.00  0.00           N  
ATOM   1033  CA LTHR X  65      10.635 -13.082   8.734  0.00  0.00           C  
ATOM   1034  C  LTHR X  65       9.312 -13.471   8.077  0.00  0.00           C  
ATOM   1035  O  LTHR X  65       8.387 -12.663   7.996  0.00  0.00           O  
ATOM   1036  CB LTHR X  65      10.548 -13.362  10.249  0.00  0.00           C  
ATOM   1037  CG2LTHR X  65      10.554 -14.854  10.584  0.00  0.00           C  
ATOM   1038  OG1LTHR X  65      11.640 -12.837  10.957  0.00  0.00           O  
ATOM   1039  H  LTHR X  65      10.212 -10.993   8.683  0.00  0.00           H  
ATOM   1040  HA LTHR X  65      11.426 -13.705   8.317  0.00  0.00           H  
ATOM   1041  HB LTHR X  65       9.638 -12.905  10.639  0.00  0.00           H  
ATOM   1042  HG1LTHR X  65      11.326 -12.745  11.880  0.00  0.00           H  
ATOM   1043 HG21LTHR X  65      10.541 -14.980  11.667  0.00  0.00           H  
ATOM   1044 HG22LTHR X  65       9.674 -15.345  10.178  0.00  0.00           H  
ATOM   1045 HG23LTHR X  65      11.453 -15.321  10.183  0.00  0.00           H  
ATOM   1046  N  LSER X  66       9.178 -14.735   7.672  0.00  0.00           N  
ATOM   1047  CA LSER X  66       7.958 -15.309   7.082  0.00  0.00           C  
ATOM   1048  C  LSER X  66       6.685 -15.198   7.944  0.00  0.00           C  
ATOM   1049  O  LSER X  66       5.582 -15.386   7.430  0.00  0.00           O  
ATOM   1050  CB LSER X  66       8.226 -16.778   6.761  0.00  0.00           C  
ATOM   1051  OG LSER X  66       9.283 -16.863   5.826  0.00  0.00           O  
ATOM   1052  H  LSER X  66       9.991 -15.332   7.700  0.00  0.00           H  
ATOM   1053  HA LSER X  66       7.764 -14.784   6.147  0.00  0.00           H  
ATOM   1054  HB2LSER X  66       8.510 -17.302   7.675  0.00  0.00           H  
ATOM   1055  HB3LSER X  66       7.330 -17.239   6.341  0.00  0.00           H  
ATOM   1056  HG LSER X  66       8.878 -16.631   4.959  0.00  0.00           H  
ATOM   1057  N  LSER X  67       6.811 -14.859   9.229  0.00  0.00           N  
ATOM   1058  CA LSER X  67       5.732 -14.349  10.082  0.00  0.00           C  
ATOM   1059  C  LSER X  67       5.364 -12.917   9.663  0.00  0.00           C  
ATOM   1060  O  LSER X  67       6.027 -11.942  10.015  0.00  0.00           O  
ATOM   1061  CB LSER X  67       6.144 -14.423  11.567  0.00  0.00           C  
ATOM   1062  OG LSER X  67       7.555 -14.332  11.726  0.00  0.00           O  
ATOM   1063  H  LSER X  67       7.741 -14.711   9.588  0.00  0.00           H  
ATOM   1064  HA LSER X  67       4.851 -14.979   9.954  0.00  0.00           H  
ATOM   1065  HB2LSER X  67       5.650 -13.627  12.125  0.00  0.00           H  
ATOM   1066  HB3LSER X  67       5.811 -15.376  11.979  0.00  0.00           H  
ATOM   1067  HG LSER X  67       7.778 -14.025  12.638  0.00  0.00           H  
ATOM   1068  N  LALA X  68       4.273 -12.778   8.908  0.00  0.00           N  
ATOM   1069  CA LALA X  68       3.864 -11.506   8.310  0.00  0.00           C  
ATOM   1070  C  LALA X  68       3.646 -10.375   9.345  0.00  0.00           C  
ATOM   1071  O  LALA X  68       4.229  -9.299   9.206  0.00  0.00           O  
ATOM   1072  CB LALA X  68       2.627 -11.795   7.452  0.00  0.00           C  
ATOM   1073  H  LALA X  68       3.812 -13.615   8.584  0.00  0.00           H  
ATOM   1074  HA LALA X  68       4.660 -11.172   7.641  0.00  0.00           H  
ATOM   1075  HB1LALA X  68       2.327 -10.899   6.914  0.00  0.00           H  
ATOM   1076  HB2LALA X  68       2.863 -12.561   6.714  0.00  0.00           H  
ATOM   1077  HB3LALA X  68       1.804 -12.148   8.072  0.00  0.00           H  
ATOM   1078  N  LASP X  69       2.897 -10.623  10.432  0.00  0.00           N  
ATOM   1079  CA LASP X  69       2.732  -9.655  11.536  0.00  0.00           C  
ATOM   1080  C  LASP X  69       4.046  -9.316  12.266  0.00  0.00           C  
ATOM   1081  O  LASP X  69       4.167  -8.242  12.856  0.00  0.00           O  
ATOM   1082  CB LASP X  69       1.733 -10.175  12.580  0.00  0.00           C  
ATOM   1083  CG LASP X  69       0.271 -10.120  12.142  0.00  0.00           C  
ATOM   1084  OD1LASP X  69      -0.347  -9.027  12.165  0.00  0.00           O  
ATOM   1085  OD2LASP X  69      -0.321 -11.198  11.920  0.00  0.00           O1-
ATOM   1086  H  LASP X  69       2.419 -11.509  10.496  0.00  0.00           H  
ATOM   1087  HA LASP X  69       2.335  -8.724  11.133  0.00  0.00           H  
ATOM   1088  HB2LASP X  69       2.001 -11.197  12.855  0.00  0.00           H  
ATOM   1089  HB3LASP X  69       1.820  -9.563  13.478  0.00  0.00           H  
ATOM   1090  N  LGLU X  70       5.039 -10.209  12.264  0.00  0.00           N  
ATOM   1091  CA LGLU X  70       6.331  -9.960  12.911  0.00  0.00           C  
ATOM   1092  C  LGLU X  70       7.144  -8.926  12.141  0.00  0.00           C  
ATOM   1093  O  LGLU X  70       7.631  -7.951  12.726  0.00  0.00           O  
ATOM   1094  CB LGLU X  70       7.112 -11.268  13.046  0.00  0.00           C  
ATOM   1095  CG LGLU X  70       8.488 -11.127  13.709  0.00  0.00           C  
ATOM   1096  CD LGLU X  70       9.217 -12.469  13.687  0.00  0.00           C  
ATOM   1097  OE1LGLU X  70       8.573 -13.501  14.001  0.00  0.00           O  
ATOM   1098  OE2LGLU X  70      10.413 -12.516  13.325  0.00  0.00           O1-
ATOM   1099  H  LGLU X  70       4.942 -11.042  11.698  0.00  0.00           H  
ATOM   1100  HA LGLU X  70       6.149  -9.560  13.902  0.00  0.00           H  
ATOM   1101  HB2LGLU X  70       6.500 -11.973  13.605  0.00  0.00           H  
ATOM   1102  HB3LGLU X  70       7.286 -11.674  12.056  0.00  0.00           H  
ATOM   1103  HG2LGLU X  70       9.082 -10.382  13.177  0.00  0.00           H  
ATOM   1104  HG3LGLU X  70       8.362 -10.805  14.742  0.00  0.00           H  
ATOM   1105  N  LTHR X  71       7.236  -9.118  10.824  0.00  0.00           N  
ATOM   1106  CA LTHR X  71       7.859  -8.148   9.924  0.00  0.00           C  
ATOM   1107  C  LTHR X  71       7.105  -6.823   9.978  0.00  0.00           C  
ATOM   1108  O  LTHR X  71       7.731  -5.786  10.155  0.00  0.00           O  
ATOM   1109  CB LTHR X  71       7.920  -8.678   8.487  0.00  0.00           C  
ATOM   1110  CG2LTHR X  71       8.649  -7.712   7.556  0.00  0.00           C  
ATOM   1111  OG1LTHR X  71       8.669  -9.868   8.458  0.00  0.00           O  
ATOM   1112  H  LTHR X  71       6.811  -9.952  10.431  0.00  0.00           H  
ATOM   1113  HA LTHR X  71       8.881  -7.963  10.259  0.00  0.00           H  
ATOM   1114  HB LTHR X  71       6.914  -8.865   8.109  0.00  0.00           H  
ATOM   1115  HG1LTHR X  71       8.075 -10.628   8.563  0.00  0.00           H  
ATOM   1116 HG21LTHR X  71       8.645  -8.117   6.545  0.00  0.00           H  
ATOM   1117 HG22LTHR X  71       8.156  -6.741   7.539  0.00  0.00           H  
ATOM   1118 HG23LTHR X  71       9.675  -7.578   7.894  0.00  0.00           H  
ATOM   1119  N  LLEU X  72       5.769  -6.851   9.911  0.00  0.00           N  
ATOM   1120  CA LLEU X  72       4.916  -5.660   9.941  0.00  0.00           C  
ATOM   1121  C  LLEU X  72       5.112  -4.803  11.198  0.00  0.00           C  
ATOM   1122  O  LLEU X  72       5.308  -3.594  11.089  0.00  0.00           O  
ATOM   1123  CB LLEU X  72       3.461  -6.133   9.812  0.00  0.00           C  
ATOM   1124  CG LLEU X  72       2.402  -5.034   9.985  0.00  0.00           C  
ATOM   1125  CD1LLEU X  72       2.495  -3.977   8.883  0.00  0.00           C  
ATOM   1126  CD2LLEU X  72       1.017  -5.674   9.985  0.00  0.00           C  
ATOM   1127  H  LLEU X  72       5.314  -7.749   9.778  0.00  0.00           H  
ATOM   1128  HA LLEU X  72       5.159  -5.031   9.084  0.00  0.00           H  
ATOM   1129  HB2LLEU X  72       3.331  -6.615   8.845  0.00  0.00           H  
ATOM   1130  HB3LLEU X  72       3.288  -6.878  10.585  0.00  0.00           H  
ATOM   1131  HG LLEU X  72       2.533  -4.551  10.949  0.00  0.00           H  
ATOM   1132 HD11LLEU X  72       1.678  -3.265   8.987  0.00  0.00           H  
ATOM   1133 HD12LLEU X  72       3.433  -3.430   8.979  0.00  0.00           H  
ATOM   1134 HD13LLEU X  72       2.456  -4.449   7.901  0.00  0.00           H  
ATOM   1135 HD21LLEU X  72       0.274  -4.917  10.224  0.00  0.00           H  
ATOM   1136 HD22LLEU X  72       0.807  -6.123   9.017  0.00  0.00           H  
ATOM   1137 HD23LLEU X  72       0.971  -6.443  10.757  0.00  0.00           H  
ATOM   1138  N  LASP X  73       5.066  -5.406  12.386  0.00  0.00           N  
ATOM   1139  CA LASP X  73       5.204  -4.653  13.636  0.00  0.00           C  
ATOM   1140  C  LASP X  73       6.631  -4.124  13.843  0.00  0.00           C  
ATOM   1141  O  LASP X  73       6.799  -2.987  14.293  0.00  0.00           O  
ATOM   1142  CB LASP X  73       4.734  -5.524  14.803  0.00  0.00           C  
ATOM   1143  CG LASP X  73       4.611  -4.728  16.102  0.00  0.00           C  
ATOM   1144  OD1LASP X  73       3.922  -3.686  16.109  0.00  0.00           O  
ATOM   1145  OD2LASP X  73       5.140  -5.190  17.140  0.00  0.00           O1-
ATOM   1146  H  LASP X  73       4.866  -6.401  12.432  0.00  0.00           H  
ATOM   1147  HA LASP X  73       4.558  -3.779  13.579  0.00  0.00           H  
ATOM   1148  HB2LASP X  73       3.750  -5.931  14.564  0.00  0.00           H  
ATOM   1149  HB3LASP X  73       5.422  -6.361  14.933  0.00  0.00           H  
ATOM   1150  N  LSER X  74       7.644  -4.891  13.417  0.00  0.00           N  
ATOM   1151  CA LSER X  74       9.039  -4.428  13.380  0.00  0.00           C  
ATOM   1152  C  LSER X  74       9.188  -3.236  12.431  0.00  0.00           C  
ATOM   1153  O  LSER X  74       9.832  -2.244  12.765  0.00  0.00           O  
ATOM   1154  CB LSER X  74       9.994  -5.526  12.889  0.00  0.00           C  
ATOM   1155  OG LSER X  74       9.858  -6.749  13.585  0.00  0.00           O  
ATOM   1156  H  LSER X  74       7.425  -5.805  13.043  0.00  0.00           H  
ATOM   1157  HA LSER X  74       9.343  -4.117  14.381  0.00  0.00           H  
ATOM   1158  HB2LSER X  74       9.818  -5.717  11.831  0.00  0.00           H  
ATOM   1159  HB3LSER X  74      11.016  -5.166  13.010  0.00  0.00           H  
ATOM   1160  HG LSER X  74       9.053  -7.190  13.252  0.00  0.00           H  
ATOM   1161  N  LPHE X  75       8.572  -3.324  11.249  0.00  0.00           N  
ATOM   1162  CA LPHE X  75       8.610  -2.304  10.205  0.00  0.00           C  
ATOM   1163  C  LPHE X  75       7.916  -1.016  10.647  0.00  0.00           C  
ATOM   1164  O  LPHE X  75       8.469   0.058  10.441  0.00  0.00           O  
ATOM   1165  CB LPHE X  75       7.977  -2.883   8.930  0.00  0.00           C  
ATOM   1166  CG LPHE X  75       8.135  -2.062   7.669  0.00  0.00           C  
ATOM   1167  CD1LPHE X  75       9.414  -1.664   7.235  0.00  0.00           C  
ATOM   1168  CD2LPHE X  75       7.013  -1.788   6.867  0.00  0.00           C  
ATOM   1169  CE1LPHE X  75       9.570  -1.000   6.008  0.00  0.00           C  
ATOM   1170  CE2LPHE X  75       7.172  -1.119   5.644  0.00  0.00           C  
ATOM   1171  CZ LPHE X  75       8.447  -0.719   5.212  0.00  0.00           C  
ATOM   1172  H  LPHE X  75       8.064  -4.176  11.039  0.00  0.00           H  
ATOM   1173  HA LPHE X  75       9.652  -2.057  10.005  0.00  0.00           H  
ATOM   1174  HB2LPHE X  75       8.427  -3.850   8.719  0.00  0.00           H  
ATOM   1175  HB3LPHE X  75       6.917  -3.058   9.111  0.00  0.00           H  
ATOM   1176  HD1LPHE X  75      10.287  -1.881   7.829  0.00  0.00           H  
ATOM   1177  HD2LPHE X  75       6.029  -2.115   7.174  0.00  0.00           H  
ATOM   1178  HE1LPHE X  75      10.560  -0.725   5.680  0.00  0.00           H  
ATOM   1179  HE2LPHE X  75       6.312  -0.943   5.022  0.00  0.00           H  
ATOM   1180  HZ LPHE X  75       8.561  -0.219   4.261  0.00  0.00           H  
ATOM   1181  N  LGLY X  76       6.766  -1.105  11.322  0.00  0.00           N  
ATOM   1182  CA LGLY X  76       6.091   0.056  11.905  0.00  0.00           C  
ATOM   1183  C  LGLY X  76       6.903   0.724  13.020  0.00  0.00           C  
ATOM   1184  O  LGLY X  76       7.054   1.947  13.034  0.00  0.00           O  
ATOM   1185  H  LGLY X  76       6.340  -2.021  11.430  0.00  0.00           H  
ATOM   1186  HA2LGLY X  76       5.908   0.792  11.122  0.00  0.00           H  
ATOM   1187  HA3LGLY X  76       5.134  -0.258  12.321  0.00  0.00           H  
ATOM   1188  N  LGLU X  77       7.500  -0.065  13.920  0.00  0.00           N  
ATOM   1189  CA LGLU X  77       8.334   0.461  15.008  0.00  0.00           C  
ATOM   1190  C  LGLU X  77       9.598   1.154  14.468  0.00  0.00           C  
ATOM   1191  O  LGLU X  77       9.934   2.270  14.878  0.00  0.00           O  
ATOM   1192  CB LGLU X  77       8.664  -0.667  16.000  0.00  0.00           C  
ATOM   1193  CG LGLU X  77       9.228  -0.120  17.322  0.00  0.00           C  
ATOM   1194  CD LGLU X  77      10.579  -0.732  17.694  0.00  0.00           C  
ATOM   1195  OE1LGLU X  77      11.551   0.035  17.894  0.00  0.00           O  
ATOM   1196  OE2LGLU X  77      10.667  -1.968  17.892  0.00  0.00           O1-
ATOM   1197  H  LGLU X  77       7.368  -1.069  13.857  0.00  0.00           H  
ATOM   1198  HA LGLU X  77       7.755   1.207  15.548  0.00  0.00           H  
ATOM   1199  HB2LGLU X  77       7.752  -1.221  16.227  0.00  0.00           H  
ATOM   1200  HB3LGLU X  77       9.372  -1.356  15.537  0.00  0.00           H  
ATOM   1201  HG2LGLU X  77       9.323   0.967  17.272  0.00  0.00           H  
ATOM   1202  HG3LGLU X  77       8.516  -0.338  18.120  0.00  0.00           H  
ATOM   1203  N  LTRP X  78      10.251   0.540  13.478  0.00  0.00           N  
ATOM   1204  CA LTRP X  78      11.349   1.130  12.713  0.00  0.00           C  
ATOM   1205  C  LTRP X  78      10.920   2.395  11.951  0.00  0.00           C  
ATOM   1206  O  LTRP X  78      11.618   3.404  12.003  0.00  0.00           O  
ATOM   1207  CB LTRP X  78      11.921   0.057  11.773  0.00  0.00           C  
ATOM   1208  CG LTRP X  78      12.867   0.557  10.728  0.00  0.00           C  
ATOM   1209  CD1LTRP X  78      14.189   0.779  10.903  0.00  0.00           C  
ATOM   1210  CD2LTRP X  78      12.561   0.998   9.368  0.00  0.00           C  
ATOM   1211  CE2LTRP X  78      13.758   1.498   8.780  0.00  0.00           C  
ATOM   1212  CE3LTRP X  78      11.390   1.049   8.579  0.00  0.00           C  
ATOM   1213  NE1LTRP X  78      14.717   1.340   9.757  0.00  0.00           N  
ATOM   1214  CZ2LTRP X  78      13.792   2.028   7.484  0.00  0.00           C  
ATOM   1215  CZ3LTRP X  78      11.416   1.569   7.270  0.00  0.00           C  
ATOM   1216  CH2LTRP X  78      12.617   2.049   6.718  0.00  0.00           C  
ATOM   1217  H  LTRP X  78       9.939  -0.391  13.209  0.00  0.00           H  
ATOM   1218  HA LTRP X  78      12.142   1.428  13.399  0.00  0.00           H  
ATOM   1219  HB2LTRP X  78      12.423  -0.703  12.373  0.00  0.00           H  
ATOM   1220  HB3LTRP X  78      11.096  -0.428  11.252  0.00  0.00           H  
ATOM   1221  HD1LTRP X  78      14.735   0.594  11.821  0.00  0.00           H  
ATOM   1222  HE1LTRP X  78      15.665   1.698   9.697  0.00  0.00           H  
ATOM   1223  HE3LTRP X  78      10.460   0.687   8.990  0.00  0.00           H  
ATOM   1224  HZ2LTRP X  78      14.712   2.424   7.090  0.00  0.00           H  
ATOM   1225  HZ3LTRP X  78      10.503   1.605   6.691  0.00  0.00           H  
ATOM   1226  HH2LTRP X  78      12.634   2.459   5.719  0.00  0.00           H  
ATOM   1227  N  LARG X  79       9.749   2.407  11.302  0.00  0.00           N  
ATOM   1228  CA LARG X  79       9.285   3.519  10.453  0.00  0.00           C  
ATOM   1229  C  LARG X  79       9.182   4.851  11.203  0.00  0.00           C  
ATOM   1230  O  LARG X  79       9.528   5.887  10.634  0.00  0.00           O  
ATOM   1231  CB LARG X  79       7.967   3.096   9.780  0.00  0.00           C  
ATOM   1232  CG LARG X  79       7.372   4.151   8.842  0.00  0.00           C  
ATOM   1233  CD LARG X  79       6.227   4.946   9.481  0.00  0.00           C  
ATOM   1234  NE LARG X  79       5.771   5.958   8.524  0.00  0.00           N  
ATOM   1235  CZ LARG X  79       4.890   6.915   8.699  0.00  0.00           C  
ATOM   1236  NH1LARG X  79       4.168   7.053   9.768  0.00  0.00           N1+
ATOM   1237  NH2LARG X  79       4.760   7.807   7.772  0.00  0.00           N  
ATOM   1238  H  LARG X  79       9.210   1.545  11.291  0.00  0.00           H  
ATOM   1239  HA LARG X  79      10.029   3.667   9.671  0.00  0.00           H  
ATOM   1240  HB2LARG X  79       8.175   2.216   9.172  0.00  0.00           H  
ATOM   1241  HB3LARG X  79       7.229   2.815  10.533  0.00  0.00           H  
ATOM   1242  HG2LARG X  79       8.153   4.833   8.507  0.00  0.00           H  
ATOM   1243  HG3LARG X  79       6.983   3.647   7.959  0.00  0.00           H  
ATOM   1244  HD2LARG X  79       5.406   4.271   9.732  0.00  0.00           H  
ATOM   1245  HD3LARG X  79       6.579   5.432  10.392  0.00  0.00           H  
ATOM   1246  HE LARG X  79       6.243   5.977   7.629  0.00  0.00           H  
ATOM   1247 HH11LARG X  79       4.314   6.423  10.551  0.00  0.00           H  
ATOM   1248 HH12LARG X  79       3.583   7.860   9.869  0.00  0.00           H  
ATOM   1249 HH21LARG X  79       5.413   7.810   7.004  0.00  0.00           H  
ATOM   1250 HH22LARG X  79       4.197   8.626   7.962  0.00  0.00           H  
ATOM   1251  N  LALA X  80       8.772   4.837  12.471  0.00  0.00           N  
ATOM   1252  CA LALA X  80       8.807   6.022  13.336  0.00  0.00           C  
ATOM   1253  C  LALA X  80      10.186   6.293  13.976  0.00  0.00           C  
ATOM   1254  O  LALA X  80      10.505   7.435  14.300  0.00  0.00           O  
ATOM   1255  CB LALA X  80       7.736   5.860  14.414  0.00  0.00           C  
ATOM   1256  H  LALA X  80       8.460   3.954  12.857  0.00  0.00           H  
ATOM   1257  HA LALA X  80       8.560   6.899  12.740  0.00  0.00           H  
ATOM   1258  HB1LALA X  80       7.650   6.783  14.989  0.00  0.00           H  
ATOM   1259  HB2LALA X  80       6.772   5.632  13.961  0.00  0.00           H  
ATOM   1260  HB3LALA X  80       8.027   5.054  15.084  0.00  0.00           H  
ATOM   1261  N  LSER X  81      11.015   5.262  14.158  0.00  0.00           N  
ATOM   1262  CA LSER X  81      12.344   5.364  14.793  0.00  0.00           C  
ATOM   1263  C  LSER X  81      13.478   5.734  13.825  0.00  0.00           C  
ATOM   1264  O  LSER X  81      14.577   6.082  14.261  0.00  0.00           O  
ATOM   1265  CB LSER X  81      12.684   4.046  15.494  0.00  0.00           C  
ATOM   1266  OG LSER X  81      11.616   3.680  16.351  0.00  0.00           O  
ATOM   1267  H  LSER X  81      10.713   4.348  13.849  0.00  0.00           H  
ATOM   1268  HA LSER X  81      12.310   6.141  15.557  0.00  0.00           H  
ATOM   1269  HB2LSER X  81      12.846   3.262  14.752  0.00  0.00           H  
ATOM   1270  HB3LSER X  81      13.596   4.173  16.080  0.00  0.00           H  
ATOM   1271  HG LSER X  81      10.975   3.167  15.807  0.00  0.00           H  
ATOM   1272  N  LASP X  82      13.228   5.667  12.519  0.00  0.00           N  
ATOM   1273  CA LASP X  82      14.224   5.790  11.453  0.00  0.00           C  
ATOM   1274  C  LASP X  82      13.643   6.549  10.249  0.00  0.00           C  
ATOM   1275  O  LASP X  82      14.011   7.699  10.007  0.00  0.00           O  
ATOM   1276  CB LASP X  82      14.713   4.367  11.121  0.00  0.00           C  
ATOM   1277  CG LASP X  82      15.700   4.263   9.961  0.00  0.00           C  
ATOM   1278  OD1LASP X  82      15.324   4.579   8.815  0.00  0.00           O  
ATOM   1279  OD2LASP X  82      16.832   3.775  10.182  0.00  0.00           O1-
ATOM   1280  H  LASP X  82      12.338   5.259  12.259  0.00  0.00           H  
ATOM   1281  HA LASP X  82      15.079   6.367  11.808  0.00  0.00           H  
ATOM   1282  HB2LASP X  82      15.164   3.931  12.014  0.00  0.00           H  
ATOM   1283  HB3LASP X  82      13.850   3.757  10.863  0.00  0.00           H  
ATOM   1284  N  LLEU X  83      12.690   5.956   9.522  0.00  0.00           N  
ATOM   1285  CA LLEU X  83      12.294   6.474   8.210  0.00  0.00           C  
ATOM   1286  C  LLEU X  83      11.622   7.854   8.262  0.00  0.00           C  
ATOM   1287  O  LLEU X  83      11.944   8.698   7.431  0.00  0.00           O  
ATOM   1288  CB LLEU X  83      11.426   5.432   7.493  0.00  0.00           C  
ATOM   1289  CG LLEU X  83      11.006   5.831   6.066  0.00  0.00           C  
ATOM   1290  CD1LLEU X  83      12.168   5.964   5.087  0.00  0.00           C  
ATOM   1291  CD2LLEU X  83      10.040   4.781   5.530  0.00  0.00           C  
ATOM   1292  H  LLEU X  83      12.435   5.008   9.763  0.00  0.00           H  
ATOM   1293  HA LLEU X  83      13.211   6.597   7.633  0.00  0.00           H  
ATOM   1294  HB2LLEU X  83      11.977   4.495   7.452  0.00  0.00           H  
ATOM   1295  HB3LLEU X  83      10.527   5.273   8.087  0.00  0.00           H  
ATOM   1296  HG LLEU X  83      10.489   6.784   6.094  0.00  0.00           H  
ATOM   1297 HD11LLEU X  83      11.799   6.298   4.121  0.00  0.00           H  
ATOM   1298 HD12LLEU X  83      12.881   6.705   5.442  0.00  0.00           H  
ATOM   1299 HD13LLEU X  83      12.664   5.003   4.963  0.00  0.00           H  
ATOM   1300 HD21LLEU X  83       9.667   5.090   4.556  0.00  0.00           H  
ATOM   1301 HD22LLEU X  83      10.537   3.817   5.444  0.00  0.00           H  
ATOM   1302 HD23LLEU X  83       9.200   4.690   6.215  0.00  0.00           H  
ATOM   1303  N  LMET X  84      10.737   8.130   9.229  0.00  0.00           N  
ATOM   1304  CA LMET X  84      10.186   9.486   9.406  0.00  0.00           C  
ATOM   1305  C  LMET X  84      11.259  10.499   9.818  0.00  0.00           C  
ATOM   1306  O  LMET X  84      11.247  11.632   9.342  0.00  0.00           O  
ATOM   1307  CB LMET X  84       9.037   9.507  10.426  0.00  0.00           C  
ATOM   1308  CG LMET X  84       7.726   9.001   9.815  0.00  0.00           C  
ATOM   1309  SD LMET X  84       6.236   9.507  10.709  0.00  0.00           S  
ATOM   1310  CE LMET X  84       6.440   8.543  12.224  0.00  0.00           C  
ATOM   1311  H  LMET X  84      10.477   7.392   9.876  0.00  0.00           H  
ATOM   1312  HA LMET X  84       9.797   9.835   8.450  0.00  0.00           H  
ATOM   1313  HB2LMET X  84       9.299   8.920  11.307  0.00  0.00           H  
ATOM   1314  HB3LMET X  84       8.874  10.541  10.738  0.00  0.00           H  
ATOM   1315  HG2LMET X  84       7.636   9.412   8.810  0.00  0.00           H  
ATOM   1316  HG3LMET X  84       7.756   7.914   9.745  0.00  0.00           H  
ATOM   1317  HE1LMET X  84       5.619   8.758  12.906  0.00  0.00           H  
ATOM   1318  HE2LMET X  84       6.453   7.483  11.979  0.00  0.00           H  
ATOM   1319  HE3LMET X  84       7.378   8.804  12.707  0.00  0.00           H  
ATOM   1320  N  LTHR X  85      12.219  10.095  10.652  0.00  0.00           N  
ATOM   1321  CA LTHR X  85      13.347  10.943  11.077  0.00  0.00           C  
ATOM   1322  C  LTHR X  85      14.245  11.303   9.888  0.00  0.00           C  
ATOM   1323  O  LTHR X  85      14.814  12.397   9.834  0.00  0.00           O  
ATOM   1324  CB LTHR X  85      14.158  10.231  12.175  0.00  0.00           C  
ATOM   1325  CG2LTHR X  85      15.113  11.166  12.912  0.00  0.00           C  
ATOM   1326  OG1LTHR X  85      13.258   9.717  13.131  0.00  0.00           O  
ATOM   1327  H  LTHR X  85      12.202   9.144  10.996  0.00  0.00           H  
ATOM   1328  HA LTHR X  85      12.954  11.872  11.489  0.00  0.00           H  
ATOM   1329  HB LTHR X  85      14.727   9.407  11.744  0.00  0.00           H  
ATOM   1330  HG1LTHR X  85      13.780   9.335  13.864  0.00  0.00           H  
ATOM   1331 HG21LTHR X  85      15.627  10.620  13.703  0.00  0.00           H  
ATOM   1332 HG22LTHR X  85      15.860  11.557  12.223  0.00  0.00           H  
ATOM   1333 HG23LTHR X  85      14.561  11.998  13.350  0.00  0.00           H  
ATOM   1334  N  LARG X  86      14.336  10.417   8.890  0.00  0.00           N  
ATOM   1335  CA LARG X  86      15.012  10.663   7.609  0.00  0.00           C  
ATOM   1336  C  LARG X  86      14.180  11.457   6.605  0.00  0.00           C  
ATOM   1337  O  LARG X  86      14.734  12.338   5.952  0.00  0.00           O  
ATOM   1338  CB LARG X  86      15.472   9.323   7.017  0.00  0.00           C  
ATOM   1339  CG LARG X  86      16.595   8.739   7.884  0.00  0.00           C  
ATOM   1340  CD LARG X  86      17.298   7.544   7.249  0.00  0.00           C  
ATOM   1341  NE LARG X  86      16.406   6.392   7.092  0.00  0.00           N  
ATOM   1342  CZ LARG X  86      15.843   5.931   6.000  0.00  0.00           C  
ATOM   1343  NH1LARG X  86      15.966   6.476   4.832  0.00  0.00           N1+
ATOM   1344  NH2LARG X  86      15.117   4.868   6.079  0.00  0.00           N  
ATOM   1345  H  LARG X  86      13.921   9.501   9.045  0.00  0.00           H  
ATOM   1346  HA LARG X  86      15.898  11.275   7.774  0.00  0.00           H  
ATOM   1347  HB2LARG X  86      14.637   8.624   6.960  0.00  0.00           H  
ATOM   1348  HB3LARG X  86      15.856   9.492   6.010  0.00  0.00           H  
ATOM   1349  HG2LARG X  86      17.341   9.515   8.032  0.00  0.00           H  
ATOM   1350  HG3LARG X  86      16.208   8.447   8.860  0.00  0.00           H  
ATOM   1351  HD2LARG X  86      17.724   7.836   6.294  0.00  0.00           H  
ATOM   1352  HD3LARG X  86      18.117   7.254   7.902  0.00  0.00           H  
ATOM   1353  HE LARG X  86      16.190   5.851   7.926  0.00  0.00           H  
ATOM   1354 HH11LARG X  86      16.634   7.210   4.668  0.00  0.00           H  
ATOM   1355 HH12LARG X  86      15.423   6.091   4.057  0.00  0.00           H  
ATOM   1356 HH21LARG X  86      14.987   4.470   7.009  0.00  0.00           H  
ATOM   1357 HH22LARG X  86      14.792   4.442   5.208  0.00  0.00           H  
ATOM   1358  N  LLYS X  87      12.885  11.165   6.452  0.00  0.00           N  
ATOM   1359  CA LLYS X  87      12.057  11.657   5.335  0.00  0.00           C  
ATOM   1360  C  LLYS X  87      10.625  11.978   5.759  0.00  0.00           C  
ATOM   1361  O  LLYS X  87       9.929  11.111   6.295  0.00  0.00           O  
ATOM   1362  CB LLYS X  87      12.055  10.624   4.187  0.00  0.00           C  
ATOM   1363  CG LLYS X  87      13.468  10.374   3.637  0.00  0.00           C  
ATOM   1364  CD LLYS X  87      13.508   9.414   2.447  0.00  0.00           C  
ATOM   1365  CE LLYS X  87      14.976   9.227   2.048  0.00  0.00           C  
ATOM   1366  NZ LLYS X  87      15.128   8.157   1.044  0.00  0.00           N1+
ATOM   1367  H  LLYS X  87      12.502  10.419   7.024  0.00  0.00           H  
ATOM   1368  HA LLYS X  87      12.493  12.579   4.951  0.00  0.00           H  
ATOM   1369  HB2LLYS X  87      11.636   9.681   4.544  0.00  0.00           H  
ATOM   1370  HB3LLYS X  87      11.424  10.998   3.378  0.00  0.00           H  
ATOM   1371  HG2LLYS X  87      13.901  11.329   3.343  0.00  0.00           H  
ATOM   1372  HG3LLYS X  87      14.085   9.937   4.420  0.00  0.00           H  
ATOM   1373  HD2LLYS X  87      13.080   8.455   2.747  0.00  0.00           H  
ATOM   1374  HD3LLYS X  87      12.940   9.828   1.612  0.00  0.00           H  
ATOM   1375  HE2LLYS X  87      15.367  10.171   1.658  0.00  0.00           H  
ATOM   1376  HE3LLYS X  87      15.550   8.963   2.940  0.00  0.00           H  
ATOM   1377  HZ1LLYS X  87      16.102   8.000   0.814  0.00  0.00           H  
ATOM   1378  HZ2LLYS X  87      14.760   7.281   1.421  0.00  0.00           H  
ATOM   1379  HZ3LLYS X  87      14.675   8.390   0.167  0.00  0.00           H  
ATOM   1380  N  LSER X  88      10.148  13.177   5.422  0.00  0.00           N  
ATOM   1381  CA LSER X  88       8.712  13.493   5.427  0.00  0.00           C  
ATOM   1382  C  LSER X  88       7.989  12.581   4.438  0.00  0.00           C  
ATOM   1383  O  LSER X  88       8.257  12.632   3.239  0.00  0.00           O  
ATOM   1384  CB LSER X  88       8.456  14.946   5.022  0.00  0.00           C  
ATOM   1385  OG LSER X  88       8.972  15.836   5.993  0.00  0.00           O  
ATOM   1386  H  LSER X  88      10.780  13.840   4.987  0.00  0.00           H  
ATOM   1387  HA LSER X  88       8.306  13.335   6.427  0.00  0.00           H  
ATOM   1388  HB2LSER X  88       8.932  15.143   4.060  0.00  0.00           H  
ATOM   1389  HB3LSER X  88       7.382  15.112   4.922  0.00  0.00           H  
ATOM   1390  HG LSER X  88       9.078  16.694   5.540  0.00  0.00           H  
ATOM   1391  N  LHID X  89       7.115  11.720   4.954  0.00  0.00           N  
ATOM   1392  CA LHID X  89       6.316  10.770   4.188  0.00  0.00           C  
ATOM   1393  C  LHID X  89       5.150  10.257   5.051  0.00  0.00           C  
ATOM   1394  O  LHID X  89       5.180  10.366   6.280  0.00  0.00           O  
ATOM   1395  CB LHID X  89       7.201   9.600   3.720  0.00  0.00           C  
ATOM   1396  CG LHID X  89       7.503   8.603   4.807  0.00  0.00           C  
ATOM   1397  CD2LHID X  89       6.855   7.415   4.991  0.00  0.00           C  
ATOM   1398  ND1LHID X  89       8.318   8.793   5.897  0.00  0.00           N  
ATOM   1399  CE1LHID X  89       8.170   7.738   6.710  0.00  0.00           C  
ATOM   1400  NE2LHID X  89       7.272   6.873   6.209  0.00  0.00           N  
ATOM   1401  H  LHID X  89       6.922  11.764   5.944  0.00  0.00           H  
ATOM   1402  HA LHID X  89       5.907  11.281   3.316  0.00  0.00           H  
ATOM   1403  HB2LHID X  89       6.685   9.081   2.915  0.00  0.00           H  
ATOM   1404  HB3LHID X  89       8.139   9.976   3.311  0.00  0.00           H  
ATOM   1405  HD1LHID X  89       8.927   9.598   6.059  0.00  0.00           H  
ATOM   1406  HD2LHID X  89       6.100   7.013   4.338  0.00  0.00           H  
ATOM   1407  HE1LHID X  89       8.704   7.594   7.638  0.00  0.00           H  
ATOM   1408  N  LASP X  90       4.151   9.628   4.428  0.00  0.00           N  
ATOM   1409  CA LASP X  90       2.910   9.176   5.071  0.00  0.00           C  
ATOM   1410  C  LASP X  90       2.533   7.712   4.846  0.00  0.00           C  
ATOM   1411  O  LASP X  90       1.702   7.205   5.593  0.00  0.00           O  
ATOM   1412  CB LASP X  90       1.765  10.130   4.724  0.00  0.00           C  
ATOM   1413  CG LASP X  90       1.930  11.430   5.499  0.00  0.00           C  
ATOM   1414  OD1LASP X  90       1.909  11.384   6.751  0.00  0.00           O  
ATOM   1415  OD2LASP X  90       2.082  12.499   4.875  0.00  0.00           O1-
ATOM   1416  H  LASP X  90       4.218   9.536   3.419  0.00  0.00           H  
ATOM   1417  HA LASP X  90       3.041   9.231   6.148  0.00  0.00           H  
ATOM   1418  HB2LASP X  90       1.741  10.315   3.648  0.00  0.00           H  
ATOM   1419  HB3LASP X  90       0.814   9.681   5.013  0.00  0.00           H  
ATOM   1420  N  LASN X  91       3.173   6.983   3.931  0.00  0.00           N  
ATOM   1421  CA LASN X  91       3.165   5.520   4.004  0.00  0.00           C  
ATOM   1422  C  LASN X  91       4.515   4.928   3.594  0.00  0.00           C  
ATOM   1423  O  LASN X  91       5.186   5.472   2.718  0.00  0.00           O  
ATOM   1424  CB LASN X  91       1.980   4.937   3.215  0.00  0.00           C  
ATOM   1425  CG LASN X  91       1.668   3.522   3.668  0.00  0.00           C  
ATOM   1426  ND2LASN X  91       0.648   3.331   4.467  0.00  0.00           N  
ATOM   1427  OD1LASN X  91       2.360   2.580   3.324  0.00  0.00           O  
ATOM   1428  H  LASN X  91       3.826   7.433   3.298  0.00  0.00           H  
ATOM   1429  HA LASN X  91       3.020   5.249   5.046  0.00  0.00           H  
ATOM   1430  HB2LASN X  91       1.096   5.549   3.378  0.00  0.00           H  
ATOM   1431  HB3LASN X  91       2.212   4.926   2.152  0.00  0.00           H  
ATOM   1432 HD21LASN X  91       0.486   2.399   4.820  0.00  0.00           H  
ATOM   1433 HD22LASN X  91       0.075   4.096   4.789  0.00  0.00           H  
ATOM   1434  N  LALA X  92       4.911   3.825   4.223  0.00  0.00           N  
ATOM   1435  CA LALA X  92       6.053   3.023   3.805  0.00  0.00           C  
ATOM   1436  C  LALA X  92       5.588   1.610   3.439  0.00  0.00           C  
ATOM   1437  O  LALA X  92       5.011   0.923   4.281  0.00  0.00           O  
ATOM   1438  CB LALA X  92       7.102   3.024   4.918  0.00  0.00           C  
ATOM   1439  H  LALA X  92       4.295   3.425   4.918  0.00  0.00           H  
ATOM   1440  HA LALA X  92       6.511   3.473   2.929  0.00  0.00           H  
ATOM   1441  HB1LALA X  92       8.022   2.563   4.557  0.00  0.00           H  
ATOM   1442  HB2LALA X  92       7.302   4.052   5.215  0.00  0.00           H  
ATOM   1443  HB3LALA X  92       6.740   2.462   5.778  0.00  0.00           H  
ATOM   1444  N  LLEU X  93       5.859   1.162   2.210  0.00  0.00           N  
ATOM   1445  CA LLEU X  93       5.570  -0.207   1.774  0.00  0.00           C  
ATOM   1446  C  LLEU X  93       6.849  -1.029   1.619  0.00  0.00           C  
ATOM   1447  O  LLEU X  93       7.729  -0.662   0.840  0.00  0.00           O  
ATOM   1448  CB LLEU X  93       4.763  -0.215   0.468  0.00  0.00           C  
ATOM   1449  CG LLEU X  93       3.323   0.312   0.586  0.00  0.00           C  
ATOM   1450  CD1LLEU X  93       2.671   0.214  -0.789  0.00  0.00           C  
ATOM   1451  CD2LLEU X  93       2.473  -0.500   1.559  0.00  0.00           C  
ATOM   1452  H  LLEU X  93       6.339   1.785   1.568  0.00  0.00           H  
ATOM   1453  HA LLEU X  93       4.969  -0.700   2.530  0.00  0.00           H  
ATOM   1454  HB2LLEU X  93       5.299   0.375  -0.274  0.00  0.00           H  
ATOM   1455  HB3LLEU X  93       4.717  -1.244   0.109  0.00  0.00           H  
ATOM   1456  HG LLEU X  93       3.329   1.353   0.903  0.00  0.00           H  
ATOM   1457 HD11LLEU X  93       1.664   0.612  -0.732  0.00  0.00           H  
ATOM   1458 HD12LLEU X  93       3.245   0.791  -1.514  0.00  0.00           H  
ATOM   1459 HD13LLEU X  93       2.618  -0.829  -1.096  0.00  0.00           H  
ATOM   1460 HD21LLEU X  93       1.429  -0.197   1.493  0.00  0.00           H  
ATOM   1461 HD22LLEU X  93       2.558  -1.566   1.352  0.00  0.00           H  
ATOM   1462 HD23LLEU X  93       2.807  -0.284   2.570  0.00  0.00           H  
ATOM   1463  N  LLEU X  94       6.925  -2.165   2.311  0.00  0.00           N  
ATOM   1464  CA LLEU X  94       7.974  -3.163   2.118  0.00  0.00           C  
ATOM   1465  C  LLEU X  94       7.665  -3.997   0.862  0.00  0.00           C  
ATOM   1466  O  LLEU X  94       6.796  -4.868   0.897  0.00  0.00           O  
ATOM   1467  CB LLEU X  94       8.079  -4.024   3.391  0.00  0.00           C  
ATOM   1468  CG LLEU X  94       9.355  -4.880   3.460  0.00  0.00           C  
ATOM   1469  CD1LLEU X  94      10.583  -4.014   3.752  0.00  0.00           C  
ATOM   1470  CD2LLEU X  94       9.229  -5.914   4.578  0.00  0.00           C  
ATOM   1471  H  LLEU X  94       6.170  -2.385   2.954  0.00  0.00           H  
ATOM   1472  HA LLEU X  94       8.919  -2.643   1.971  0.00  0.00           H  
ATOM   1473  HB2LLEU X  94       8.045  -3.385   4.272  0.00  0.00           H  
ATOM   1474  HB3LLEU X  94       7.214  -4.681   3.430  0.00  0.00           H  
ATOM   1475  HG LLEU X  94       9.496  -5.408   2.518  0.00  0.00           H  
ATOM   1476 HD11LLEU X  94      11.448  -4.641   3.954  0.00  0.00           H  
ATOM   1477 HD12LLEU X  94      10.806  -3.392   2.888  0.00  0.00           H  
ATOM   1478 HD13LLEU X  94      10.403  -3.383   4.621  0.00  0.00           H  
ATOM   1479 HD21LLEU X  94      10.128  -6.530   4.612  0.00  0.00           H  
ATOM   1480 HD22LLEU X  94       9.097  -5.410   5.536  0.00  0.00           H  
ATOM   1481 HD23LLEU X  94       8.373  -6.560   4.385  0.00  0.00           H  
ATOM   1482  N  LPHE X  95       8.338  -3.716  -0.255  0.00  0.00           N  
ATOM   1483  CA LPHE X  95       8.267  -4.532  -1.473  0.00  0.00           C  
ATOM   1484  C  LPHE X  95       9.311  -5.645  -1.380  0.00  0.00           C  
ATOM   1485  O  LPHE X  95      10.503  -5.366  -1.235  0.00  0.00           O  
ATOM   1486  CB LPHE X  95       8.507  -3.680  -2.729  0.00  0.00           C  
ATOM   1487  CG LPHE X  95       7.303  -2.948  -3.304  0.00  0.00           C  
ATOM   1488  CD1LPHE X  95       6.299  -2.401  -2.480  0.00  0.00           C  
ATOM   1489  CD2LPHE X  95       7.199  -2.809  -4.702  0.00  0.00           C  
ATOM   1490  CE1LPHE X  95       5.195  -1.746  -3.053  0.00  0.00           C  
ATOM   1491  CE2LPHE X  95       6.105  -2.135  -5.271  0.00  0.00           C  
ATOM   1492  CZ LPHE X  95       5.096  -1.615  -4.446  0.00  0.00           C  
ATOM   1493  H  LPHE X  95       9.080  -3.025  -0.190  0.00  0.00           H  
ATOM   1494  HA LPHE X  95       7.282  -4.994  -1.555  0.00  0.00           H  
ATOM   1495  HB2LPHE X  95       9.306  -2.964  -2.534  0.00  0.00           H  
ATOM   1496  HB3LPHE X  95       8.866  -4.353  -3.507  0.00  0.00           H  
ATOM   1497  HD1LPHE X  95       6.366  -2.479  -1.406  0.00  0.00           H  
ATOM   1498  HD2LPHE X  95       7.970  -3.210  -5.343  0.00  0.00           H  
ATOM   1499  HE1LPHE X  95       4.429  -1.330  -2.419  0.00  0.00           H  
ATOM   1500  HE2LPHE X  95       6.043  -2.003  -6.340  0.00  0.00           H  
ATOM   1501  HZ LPHE X  95       4.259  -1.094  -4.883  0.00  0.00           H  
ATOM   1502  N  LTHR X  96       8.872  -6.903  -1.463  0.00  0.00           N  
ATOM   1503  CA LTHR X  96       9.710  -8.029  -1.033  0.00  0.00           C  
ATOM   1504  C  LTHR X  96       9.456  -9.351  -1.763  0.00  0.00           C  
ATOM   1505  O  LTHR X  96       8.320  -9.719  -2.045  0.00  0.00           O  
ATOM   1506  CB LTHR X  96       9.561  -8.200   0.486  0.00  0.00           C  
ATOM   1507  CG2LTHR X  96       8.142  -8.484   0.966  0.00  0.00           C  
ATOM   1508  OG1LTHR X  96      10.355  -9.271   0.909  0.00  0.00           O  
ATOM   1509  H  LTHR X  96       7.874  -7.070  -1.559  0.00  0.00           H  
ATOM   1510  HA LTHR X  96      10.749  -7.767  -1.222  0.00  0.00           H  
ATOM   1511  HB LTHR X  96       9.911  -7.292   0.977  0.00  0.00           H  
ATOM   1512  HG1LTHR X  96      11.277  -8.945   0.847  0.00  0.00           H  
ATOM   1513 HG21LTHR X  96       8.155  -8.560   2.051  0.00  0.00           H  
ATOM   1514 HG22LTHR X  96       7.475  -7.669   0.688  0.00  0.00           H  
ATOM   1515 HG23LTHR X  96       7.779  -9.418   0.538  0.00  0.00           H  
ATOM   1516  N  LASP X  97      10.531 -10.101  -2.019  0.00  0.00           N  
ATOM   1517  CA LASP X  97      10.487 -11.510  -2.442  0.00  0.00           C  
ATOM   1518  C  LASP X  97      10.313 -12.493  -1.257  0.00  0.00           C  
ATOM   1519  O  LASP X  97      10.396 -13.711  -1.457  0.00  0.00           O  
ATOM   1520  CB LASP X  97      11.766 -11.872  -3.224  0.00  0.00           C  
ATOM   1521  CG LASP X  97      11.939 -11.236  -4.603  0.00  0.00           C  
ATOM   1522  OD1LASP X  97      10.986 -10.667  -5.175  0.00  0.00           O  
ATOM   1523  OD2LASP X  97      13.048 -11.398  -5.165  0.00  0.00           O1-
ATOM   1524  H  LASP X  97      11.427  -9.716  -1.764  0.00  0.00           H  
ATOM   1525  HA LASP X  97       9.632 -11.652  -3.106  0.00  0.00           H  
ATOM   1526  HB2LASP X  97      12.623 -11.620  -2.609  0.00  0.00           H  
ATOM   1527  HB3LASP X  97      11.797 -12.948  -3.382  0.00  0.00           H  
ATOM   1528  N  LMET X  98      10.141 -12.012  -0.019  0.00  0.00           N  
ATOM   1529  CA LMET X  98       9.981 -12.850   1.175  0.00  0.00           C  
ATOM   1530  C  LMET X  98       8.731 -13.725   1.064  0.00  0.00           C  
ATOM   1531  O  LMET X  98       7.615 -13.217   0.984  0.00  0.00           O  
ATOM   1532  CB LMET X  98       9.934 -11.990   2.453  0.00  0.00           C  
ATOM   1533  CG LMET X  98       9.641 -12.804   3.726  0.00  0.00           C  
ATOM   1534  SD LMET X  98      10.717 -14.240   4.026  0.00  0.00           S  
ATOM   1535  CE LMET X  98      12.288 -13.436   4.445  0.00  0.00           C  
ATOM   1536  H  LMET X  98      10.073 -11.008   0.113  0.00  0.00           H  
ATOM   1537  HA LMET X  98      10.852 -13.496   1.259  0.00  0.00           H  
ATOM   1538  HB2LMET X  98      10.884 -11.472   2.576  0.00  0.00           H  
ATOM   1539  HB3LMET X  98       9.151 -11.238   2.349  0.00  0.00           H  
ATOM   1540  HG2LMET X  98       9.702 -12.138   4.586  0.00  0.00           H  
ATOM   1541  HG3LMET X  98       8.612 -13.160   3.675  0.00  0.00           H  
ATOM   1542  HE1LMET X  98      13.069 -14.191   4.537  0.00  0.00           H  
ATOM   1543  HE2LMET X  98      12.568 -12.725   3.669  0.00  0.00           H  
ATOM   1544  HE3LMET X  98      12.189 -12.915   5.396  0.00  0.00           H  
ATOM   1545  N  LARG X  99       8.915 -15.049   1.120  0.00  0.00           N  
ATOM   1546  CA LARG X  99       7.817 -15.995   1.332  0.00  0.00           C  
ATOM   1547  C  LARG X  99       7.272 -15.804   2.744  0.00  0.00           C  
ATOM   1548  O  LARG X  99       7.865 -16.300   3.702  0.00  0.00           O  
ATOM   1549  CB LARG X  99       8.315 -17.431   1.068  0.00  0.00           C  
ATOM   1550  CG LARG X  99       7.405 -18.564   1.577  0.00  0.00           C  
ATOM   1551  CD LARG X  99       5.958 -18.482   1.080  0.00  0.00           C  
ATOM   1552  NE LARG X  99       5.087 -19.351   1.887  0.00  0.00           N  
ATOM   1553  CZ LARG X  99       3.818 -19.614   1.652  0.00  0.00           C  
ATOM   1554  NH1LARG X  99       3.112 -20.350   2.457  0.00  0.00           N1+
ATOM   1555  NH2LARG X  99       3.194 -19.178   0.598  0.00  0.00           N  
ATOM   1556  H  LARG X  99       9.864 -15.392   1.172  0.00  0.00           H  
ATOM   1557  HA LARG X  99       7.012 -15.762   0.634  0.00  0.00           H  
ATOM   1558  HB2LARG X  99       8.450 -17.556  -0.004  0.00  0.00           H  
ATOM   1559  HB3LARG X  99       9.287 -17.555   1.548  0.00  0.00           H  
ATOM   1560  HG2LARG X  99       7.827 -19.519   1.262  0.00  0.00           H  
ATOM   1561  HG3LARG X  99       7.407 -18.556   2.666  0.00  0.00           H  
ATOM   1562  HD2LARG X  99       5.590 -17.458   1.163  0.00  0.00           H  
ATOM   1563  HD3LARG X  99       5.929 -18.781   0.031  0.00  0.00           H  
ATOM   1564  HE LARG X  99       5.497 -19.762   2.720  0.00  0.00           H  
ATOM   1565 HH11LARG X  99       3.520 -20.712   3.314  0.00  0.00           H  
ATOM   1566 HH12LARG X  99       2.188 -20.629   2.153  0.00  0.00           H  
ATOM   1567 HH21LARG X  99       3.682 -18.595  -0.062  0.00  0.00           H  
ATOM   1568 HH22LARG X  99       2.262 -19.521   0.418  0.00  0.00           H  
ATOM   1569  N  LPHE X 100       6.144 -15.118   2.879  0.00  0.00           N  
ATOM   1570  CA LPHE X 100       5.359 -15.138   4.111  0.00  0.00           C  
ATOM   1571  C  LPHE X 100       4.420 -16.348   4.136  0.00  0.00           C  
ATOM   1572  O  LPHE X 100       3.881 -16.755   3.103  0.00  0.00           O  
ATOM   1573  CB LPHE X 100       4.599 -13.828   4.293  0.00  0.00           C  
ATOM   1574  CG LPHE X 100       5.461 -12.586   4.278  0.00  0.00           C  
ATOM   1575  CD1LPHE X 100       6.236 -12.242   5.401  0.00  0.00           C  
ATOM   1576  CD2LPHE X 100       5.489 -11.774   3.131  0.00  0.00           C  
ATOM   1577  CE1LPHE X 100       7.053 -11.098   5.369  0.00  0.00           C  
ATOM   1578  CE2LPHE X 100       6.295 -10.627   3.105  0.00  0.00           C  
ATOM   1579  CZ LPHE X 100       7.086 -10.291   4.220  0.00  0.00           C  
ATOM   1580  H  LPHE X 100       5.753 -14.662   2.064  0.00  0.00           H  
ATOM   1581  HA LPHE X 100       6.035 -15.233   4.955  0.00  0.00           H  
ATOM   1582  HB2LPHE X 100       3.854 -13.750   3.502  0.00  0.00           H  
ATOM   1583  HB3LPHE X 100       4.082 -13.871   5.250  0.00  0.00           H  
ATOM   1584  HD1LPHE X 100       6.211 -12.857   6.287  0.00  0.00           H  
ATOM   1585  HD2LPHE X 100       4.896 -12.039   2.265  0.00  0.00           H  
ATOM   1586  HE1LPHE X 100       7.666 -10.848   6.221  0.00  0.00           H  
ATOM   1587  HE2LPHE X 100       6.305 -10.013   2.220  0.00  0.00           H  
ATOM   1588  HZ LPHE X 100       7.719  -9.416   4.195  0.00  0.00           H  
ATOM   1589  N  LASP X 101       4.228 -16.951   5.311  0.00  0.00           N  
ATOM   1590  CA LASP X 101       3.284 -18.061   5.452  0.00  0.00           C  
ATOM   1591  C  LASP X 101       1.825 -17.574   5.589  0.00  0.00           C  
ATOM   1592  O  LASP X 101       1.525 -16.420   5.278  0.00  0.00           O  
ATOM   1593  CB LASP X 101       3.747 -19.052   6.529  0.00  0.00           C  
ATOM   1594  CG LASP X 101       3.291 -20.457   6.131  0.00  0.00           C  
ATOM   1595  OD1LASP X 101       2.287 -20.947   6.701  0.00  0.00           O  
ATOM   1596  OD2LASP X 101       3.821 -21.005   5.134  0.00  0.00           O1-
ATOM   1597  H  LASP X 101       4.634 -16.534   6.143  0.00  0.00           H  
ATOM   1598  HA LASP X 101       3.313 -18.609   4.512  0.00  0.00           H  
ATOM   1599  HB2LASP X 101       4.837 -19.051   6.587  0.00  0.00           H  
ATOM   1600  HB3LASP X 101       3.343 -18.769   7.503  0.00  0.00           H  
ATOM   1601  N  LLEU X 102       0.880 -18.470   5.906  0.00  0.00           N  
ATOM   1602  CA LLEU X 102      -0.565 -18.266   5.670  0.00  0.00           C  
ATOM   1603  C  LLEU X 102      -0.880 -17.920   4.194  0.00  0.00           C  
ATOM   1604  O  LLEU X 102      -1.917 -17.335   3.881  0.00  0.00           O  
ATOM   1605  CB LLEU X 102      -1.152 -17.251   6.679  0.00  0.00           C  
ATOM   1606  CG LLEU X 102      -1.044 -17.679   8.148  0.00  0.00           C  
ATOM   1607  CD1LLEU X 102      -1.271 -16.481   9.063  0.00  0.00           C  
ATOM   1608  CD2LLEU X 102      -2.085 -18.740   8.494  0.00  0.00           C  
ATOM   1609  H  LLEU X 102       1.177 -19.387   6.216  0.00  0.00           H  
ATOM   1610  HA LLEU X 102      -1.057 -19.219   5.852  0.00  0.00           H  
ATOM   1611  HB2LLEU X 102      -0.633 -16.303   6.563  0.00  0.00           H  
ATOM   1612  HB3LLEU X 102      -2.203 -17.078   6.450  0.00  0.00           H  
ATOM   1613  HG LLEU X 102      -0.048 -18.073   8.349  0.00  0.00           H  
ATOM   1614 HD11LLEU X 102      -1.174 -16.801  10.099  0.00  0.00           H  
ATOM   1615 HD12LLEU X 102      -0.524 -15.713   8.865  0.00  0.00           H  
ATOM   1616 HD13LLEU X 102      -2.267 -16.065   8.907  0.00  0.00           H  
ATOM   1617 HD21LLEU X 102      -1.928 -19.069   9.519  0.00  0.00           H  
ATOM   1618 HD22LLEU X 102      -3.091 -18.327   8.401  0.00  0.00           H  
ATOM   1619 HD23LLEU X 102      -1.994 -19.597   7.831  0.00  0.00           H  
ATOM   1620  N  LASN X 103       0.049 -18.247   3.284  0.00  0.00           N  
ATOM   1621  CA LASN X 103       0.066 -17.804   1.890  0.00  0.00           C  
ATOM   1622  C  LASN X 103      -0.162 -16.294   1.743  0.00  0.00           C  
ATOM   1623  O  LASN X 103      -0.880 -15.866   0.840  0.00  0.00           O  
ATOM   1624  CB LASN X 103      -0.888 -18.671   1.048  0.00  0.00           C  
ATOM   1625  CG LASN X 103      -0.496 -20.128   1.057  0.00  0.00           C  
ATOM   1626  ND2LASN X 103      -1.447 -21.023   1.143  0.00  0.00           N  
ATOM   1627  OD1LASN X 103       0.676 -20.475   1.023  0.00  0.00           O  
ATOM   1628  H  LASN X 103       0.868 -18.718   3.630  0.00  0.00           H  
ATOM   1629  HA LASN X 103       1.077 -17.957   1.517  0.00  0.00           H  
ATOM   1630  HB2LASN X 103      -1.900 -18.569   1.439  0.00  0.00           H  
ATOM   1631  HB3LASN X 103      -0.884 -18.332   0.013  0.00  0.00           H  
ATOM   1632 HD21LASN X 103      -1.197 -21.983   0.926  0.00  0.00           H  
ATOM   1633 HD22LASN X 103      -2.422 -20.734   1.130  0.00  0.00           H  
ATOM   1634  N  LTHR X 104       0.403 -15.495   2.652  0.00  0.00           N  
ATOM   1635  CA LTHR X 104       0.178 -14.051   2.647  0.00  0.00           C  
ATOM   1636  C  LTHR X 104       0.955 -13.370   1.525  0.00  0.00           C  
ATOM   1637  O  LTHR X 104       2.183 -13.330   1.502  0.00  0.00           O  
ATOM   1638  CB LTHR X 104       0.393 -13.384   4.013  0.00  0.00           C  
ATOM   1639  CG2LTHR X 104      -0.770 -13.701   4.939  0.00  0.00           C  
ATOM   1640  OG1LTHR X 104       1.554 -13.796   4.682  0.00  0.00           O  
ATOM   1641  H  LTHR X 104       1.005 -15.887   3.366  0.00  0.00           H  
ATOM   1642  HA LTHR X 104      -0.874 -13.920   2.423  0.00  0.00           H  
ATOM   1643  HB LTHR X 104       0.436 -12.303   3.877  0.00  0.00           H  
ATOM   1644  HG1LTHR X 104       1.469 -14.739   4.908  0.00  0.00           H  
ATOM   1645 HG21LTHR X 104      -0.567 -13.301   5.932  0.00  0.00           H  
ATOM   1646 HG22LTHR X 104      -1.663 -13.234   4.534  0.00  0.00           H  
ATOM   1647 HG23LTHR X 104      -0.928 -14.775   4.992  0.00  0.00           H  
ATOM   1648  N  LLEU X 105       0.210 -12.821   0.564  0.00  0.00           N  
ATOM   1649  CA LLEU X 105       0.744 -12.035  -0.554  0.00  0.00           C  
ATOM   1650  C  LLEU X 105       0.976 -10.563  -0.146  0.00  0.00           C  
ATOM   1651  O  LLEU X 105       1.435  -9.745  -0.941  0.00  0.00           O  
ATOM   1652  CB LLEU X 105      -0.194 -12.196  -1.767  0.00  0.00           C  
ATOM   1653  CG LLEU X 105       0.108 -13.432  -2.636  0.00  0.00           C  
ATOM   1654  CD1LLEU X 105      -0.100 -14.767  -1.932  0.00  0.00           C  
ATOM   1655  CD2LLEU X 105      -0.804 -13.430  -3.861  0.00  0.00           C  
ATOM   1656  H  LLEU X 105      -0.798 -12.845   0.700  0.00  0.00           H  
ATOM   1657  HA LLEU X 105       1.724 -12.431  -0.821  0.00  0.00           H  
ATOM   1658  HB2LLEU X 105      -1.228 -12.244  -1.425  0.00  0.00           H  
ATOM   1659  HB3LLEU X 105      -0.087 -11.317  -2.400  0.00  0.00           H  
ATOM   1660  HG LLEU X 105       1.137 -13.379  -2.974  0.00  0.00           H  
ATOM   1661 HD11LLEU X 105       0.026 -15.592  -2.633  0.00  0.00           H  
ATOM   1662 HD12LLEU X 105       0.645 -14.881  -1.145  0.00  0.00           H  
ATOM   1663 HD13LLEU X 105      -1.093 -14.803  -1.495  0.00  0.00           H  
ATOM   1664 HD21LLEU X 105      -0.596 -14.305  -4.476  0.00  0.00           H  
ATOM   1665 HD22LLEU X 105      -1.844 -13.454  -3.536  0.00  0.00           H  
ATOM   1666 HD23LLEU X 105      -0.619 -12.536  -4.446  0.00  0.00           H  
ATOM   1667  N  LGLY X 106       0.656 -10.221   1.099  0.00  0.00           N  
ATOM   1668  CA LGLY X 106       0.868  -8.926   1.726  0.00  0.00           C  
ATOM   1669  C  LGLY X 106       0.244  -8.902   3.120  0.00  0.00           C  
ATOM   1670  O  LGLY X 106      -0.506  -9.806   3.494  0.00  0.00           O  
ATOM   1671  H  LGLY X 106       0.218 -10.926   1.679  0.00  0.00           H  
ATOM   1672  HA2LGLY X 106       1.938  -8.735   1.812  0.00  0.00           H  
ATOM   1673  HA3LGLY X 106       0.417  -8.139   1.122  0.00  0.00           H  
ATOM   1674  N  LILE X 107       0.547  -7.861   3.889  0.00  0.00           N  
ATOM   1675  CA LILE X 107      -0.079  -7.604   5.192  0.00  0.00           C  
ATOM   1676  C  LILE X 107       0.013  -6.106   5.512  0.00  0.00           C  
ATOM   1677  O  LILE X 107       0.987  -5.446   5.141  0.00  0.00           O  
ATOM   1678  CB LILE X 107       0.554  -8.500   6.296  0.00  0.00           C  
ATOM   1679  CG1LILE X 107      -0.387  -8.600   7.516  0.00  0.00           C  
ATOM   1680  CG2LILE X 107       1.973  -8.040   6.664  0.00  0.00           C  
ATOM   1681  CD1LILE X 107       0.143  -9.324   8.752  0.00  0.00           C  
ATOM   1682  H  LILE X 107       1.149  -7.140   3.511  0.00  0.00           H  
ATOM   1683  HA LILE X 107      -1.136  -7.865   5.117  0.00  0.00           H  
ATOM   1684  HB LILE X 107       0.641  -9.513   5.900  0.00  0.00           H  
ATOM   1685 HG12LILE X 107      -0.706  -7.610   7.833  0.00  0.00           H  
ATOM   1686 HG13LILE X 107      -1.258  -9.163   7.188  0.00  0.00           H  
ATOM   1687 HG21LILE X 107       2.399  -8.676   7.434  0.00  0.00           H  
ATOM   1688 HG22LILE X 107       2.610  -8.128   5.789  0.00  0.00           H  
ATOM   1689 HG23LILE X 107       1.976  -7.013   7.022  0.00  0.00           H  
ATOM   1690 HD11LILE X 107      -0.665  -9.410   9.478  0.00  0.00           H  
ATOM   1691 HD12LILE X 107       0.473 -10.324   8.485  0.00  0.00           H  
ATOM   1692 HD13LILE X 107       0.958  -8.761   9.202  0.00  0.00           H  
ATOM   1693  N  LTHR X 108      -0.951  -5.571   6.259  0.00  0.00           N  
ATOM   1694  CA LTHR X 108      -0.737  -4.364   7.068  0.00  0.00           C  
ATOM   1695  C  LTHR X 108      -1.701  -4.297   8.251  0.00  0.00           C  
ATOM   1696  O  LTHR X 108      -2.560  -5.163   8.423  0.00  0.00           O  
ATOM   1697  CB LTHR X 108      -0.749  -3.075   6.230  0.00  0.00           C  
ATOM   1698  CG2LTHR X 108      -2.131  -2.632   5.790  0.00  0.00           C  
ATOM   1699  OG1LTHR X 108      -0.197  -2.036   7.011  0.00  0.00           O  
ATOM   1700  H  LTHR X 108      -1.767  -6.135   6.471  0.00  0.00           H  
ATOM   1701  HA LTHR X 108       0.260  -4.435   7.489  0.00  0.00           H  
ATOM   1702  HB LTHR X 108      -0.134  -3.209   5.343  0.00  0.00           H  
ATOM   1703  HG1LTHR X 108       0.019  -1.279   6.430  0.00  0.00           H  
ATOM   1704 HG21LTHR X 108      -2.019  -1.723   5.207  0.00  0.00           H  
ATOM   1705 HG22LTHR X 108      -2.569  -3.405   5.159  0.00  0.00           H  
ATOM   1706 HG23LTHR X 108      -2.783  -2.436   6.639  0.00  0.00           H  
ATOM   1707  N  LPHE X 109      -1.531  -3.273   9.085  0.00  0.00           N  
ATOM   1708  CA LPHE X 109      -2.441  -2.889  10.149  0.00  0.00           C  
ATOM   1709  C  LPHE X 109      -3.748  -2.329   9.590  0.00  0.00           C  
ATOM   1710  O  LPHE X 109      -3.749  -1.298   8.906  0.00  0.00           O  
ATOM   1711  CB LPHE X 109      -1.766  -1.819  11.010  0.00  0.00           C  
ATOM   1712  CG LPHE X 109      -0.554  -2.307  11.770  0.00  0.00           C  
ATOM   1713  CD1LPHE X 109      -0.720  -3.267  12.783  0.00  0.00           C  
ATOM   1714  CD2LPHE X 109       0.726  -1.791  11.489  0.00  0.00           C  
ATOM   1715  CE1LPHE X 109       0.387  -3.702  13.525  0.00  0.00           C  
ATOM   1716  CE2LPHE X 109       1.831  -2.206  12.253  0.00  0.00           C  
ATOM   1717  CZ LPHE X 109       1.655  -3.154  13.276  0.00  0.00           C  
ATOM   1718  H  LPHE X 109      -0.823  -2.600   8.814  0.00  0.00           H  
ATOM   1719  HA LPHE X 109      -2.665  -3.759  10.765  0.00  0.00           H  
ATOM   1720  HB2LPHE X 109      -1.481  -0.977  10.376  0.00  0.00           H  
ATOM   1721  HB3LPHE X 109      -2.493  -1.448  11.729  0.00  0.00           H  
ATOM   1722  HD1LPHE X 109      -1.701  -3.661  13.004  0.00  0.00           H  
ATOM   1723  HD2LPHE X 109       0.860  -1.068  10.697  0.00  0.00           H  
ATOM   1724  HE1LPHE X 109       0.263  -4.438  14.306  0.00  0.00           H  
ATOM   1725  HE2LPHE X 109       2.816  -1.804  12.053  0.00  0.00           H  
ATOM   1726  HZ LPHE X 109       2.493  -3.464  13.880  0.00  0.00           H  
ATOM   1727  N  LLEU X 110      -4.865  -2.954   9.964  0.00  0.00           N  
ATOM   1728  CA LLEU X 110      -6.192  -2.400   9.728  0.00  0.00           C  
ATOM   1729  C  LLEU X 110      -6.336  -1.036  10.426  0.00  0.00           C  
ATOM   1730  O  LLEU X 110      -6.121  -0.907  11.635  0.00  0.00           O  
ATOM   1731  CB LLEU X 110      -7.255  -3.416  10.178  0.00  0.00           C  
ATOM   1732  CG LLEU X 110      -8.709  -2.956   9.974  0.00  0.00           C  
ATOM   1733  CD1LLEU X 110      -9.057  -2.640   8.518  0.00  0.00           C  
ATOM   1734  CD2LLEU X 110      -9.652  -4.062  10.446  0.00  0.00           C  
ATOM   1735  H  LLEU X 110      -4.790  -3.850  10.430  0.00  0.00           H  
ATOM   1736  HA LLEU X 110      -6.291  -2.259   8.654  0.00  0.00           H  
ATOM   1737  HB2LLEU X 110      -7.104  -4.344   9.632  0.00  0.00           H  
ATOM   1738  HB3LLEU X 110      -7.104  -3.628  11.237  0.00  0.00           H  
ATOM   1739  HG LLEU X 110      -8.888  -2.064  10.572  0.00  0.00           H  
ATOM   1740 HD11LLEU X 110     -10.087  -2.294   8.462  0.00  0.00           H  
ATOM   1741 HD12LLEU X 110      -8.422  -1.846   8.137  0.00  0.00           H  
ATOM   1742 HD13LLEU X 110      -8.936  -3.522   7.894  0.00  0.00           H  
ATOM   1743 HD21LLEU X 110     -10.681  -3.709  10.407  0.00  0.00           H  
ATOM   1744 HD22LLEU X 110      -9.541  -4.944   9.816  0.00  0.00           H  
ATOM   1745 HD23LLEU X 110      -9.417  -4.324  11.478  0.00  0.00           H  
ATOM   1746  N  LALA X 111      -6.723  -0.016   9.664  0.00  0.00           N  
ATOM   1747  CA LALA X 111      -6.864   1.367  10.110  0.00  0.00           C  
ATOM   1748  C  LALA X 111      -5.571   1.910  10.771  0.00  0.00           C  
ATOM   1749  O  LALA X 111      -5.583   2.408  11.901  0.00  0.00           O  
ATOM   1750  CB LALA X 111      -8.154   1.493  10.933  0.00  0.00           C  
ATOM   1751  H  LALA X 111      -6.823  -0.200   8.672  0.00  0.00           H  
ATOM   1752  HA LALA X 111      -7.015   1.970   9.215  0.00  0.00           H  
ATOM   1753  HB1LALA X 111      -8.415   2.543  11.025  0.00  0.00           H  
ATOM   1754  HB2LALA X 111      -8.976   0.982  10.431  0.00  0.00           H  
ATOM   1755  HB3LALA X 111      -8.018   1.057  11.922  0.00  0.00           H  
ATOM   1756  N  LGLY X 112      -4.434   1.746  10.086  0.00  0.00           N  
ATOM   1757  CA LGLY X 112      -3.123   2.275  10.485  0.00  0.00           C  
ATOM   1758  C  LGLY X 112      -2.700   3.576   9.784  0.00  0.00           C  
ATOM   1759  O  LGLY X 112      -1.749   4.217  10.227  0.00  0.00           O  
ATOM   1760  H  LGLY X 112      -4.488   1.245   9.210  0.00  0.00           H  
ATOM   1761  HA2LGLY X 112      -3.104   2.454  11.558  0.00  0.00           H  
ATOM   1762  HA3LGLY X 112      -2.370   1.521  10.262  0.00  0.00           H  
ATOM   1763  N  LMET X 113      -3.385   3.997   8.716  0.00  0.00           N  
ATOM   1764  CA LMET X 113      -2.973   5.153   7.910  0.00  0.00           C  
ATOM   1765  C  LMET X 113      -3.116   6.478   8.684  0.00  0.00           C  
ATOM   1766  O  LMET X 113      -4.107   6.698   9.386  0.00  0.00           O  
ATOM   1767  CB LMET X 113      -3.720   5.153   6.566  0.00  0.00           C  
ATOM   1768  CG LMET X 113      -3.226   6.224   5.589  0.00  0.00           C  
ATOM   1769  SD LMET X 113      -1.616   5.857   4.847  0.00  0.00           S  
ATOM   1770  CE LMET X 113      -1.221   7.502   4.212  0.00  0.00           C  
ATOM   1771  H  LMET X 113      -4.183   3.460   8.401  0.00  0.00           H  
ATOM   1772  HA LMET X 113      -1.918   5.015   7.680  0.00  0.00           H  
ATOM   1773  HB2LMET X 113      -3.589   4.186   6.085  0.00  0.00           H  
ATOM   1774  HB3LMET X 113      -4.784   5.295   6.747  0.00  0.00           H  
ATOM   1775  HG2LMET X 113      -3.941   6.308   4.775  0.00  0.00           H  
ATOM   1776  HG3LMET X 113      -3.190   7.191   6.089  0.00  0.00           H  
ATOM   1777  HE1LMET X 113      -0.219   7.500   3.790  0.00  0.00           H  
ATOM   1778  HE2LMET X 113      -1.944   7.785   3.449  0.00  0.00           H  
ATOM   1779  HE3LMET X 113      -1.248   8.217   5.031  0.00  0.00           H  
ATOM   1780  N  LCYX X 114      -2.131   7.366   8.531  0.00  0.00           N  
ATOM   1781  CA LCYX X 114      -1.901   8.575   9.335  0.00  0.00           C  
ATOM   1782  C  LCYX X 114      -1.608   8.312  10.835  0.00  0.00           C  
ATOM   1783  O  LCYX X 114      -1.837   9.199  11.660  0.00  0.00           O  
ATOM   1784  CB LCYX X 114      -2.990   9.653   9.130  0.00  0.00           C  
ATOM   1785  SG LCYX X 114      -3.482  10.122   7.444  0.00  0.00           S  
ATOM   1786  H  LCYX X 114      -1.369   7.081   7.921  0.00  0.00           H  
ATOM   1787  HA LCYX X 114      -0.978   9.005   8.945  0.00  0.00           H  
ATOM   1788  HB2LCYX X 114      -3.889   9.321   9.650  0.00  0.00           H  
ATOM   1789  HB3LCYX X 114      -2.651  10.560   9.632  0.00  0.00           H  
ATOM   1790  N  LGLN X 115      -1.107   7.125  11.210  0.00  0.00           N  
ATOM   1791  CA LGLN X 115      -0.561   6.832  12.548  0.00  0.00           C  
ATOM   1792  C  LGLN X 115       0.973   6.679  12.518  0.00  0.00           C  
ATOM   1793  O  LGLN X 115       1.521   6.112  11.572  0.00  0.00           O  
ATOM   1794  CB LGLN X 115      -1.209   5.570  13.138  0.00  0.00           C  
ATOM   1795  CG LGLN X 115      -2.744   5.559  13.106  0.00  0.00           C  
ATOM   1796  CD LGLN X 115      -3.309   4.488  14.035  0.00  0.00           C  
ATOM   1797  NE2LGLN X 115      -4.156   4.866  14.963  0.00  0.00           N  
ATOM   1798  OE1LGLN X 115      -3.013   3.304  13.943  0.00  0.00           O  
ATOM   1799  H  LGLN X 115      -1.017   6.395  10.513  0.00  0.00           H  
ATOM   1800  HA LGLN X 115      -0.794   7.661  13.218  0.00  0.00           H  
ATOM   1801  HB2LGLN X 115      -0.830   4.688  12.623  0.00  0.00           H  
ATOM   1802  HB3LGLN X 115      -0.907   5.511  14.182  0.00  0.00           H  
ATOM   1803  HG2LGLN X 115      -3.101   6.537  13.424  0.00  0.00           H  
ATOM   1804  HG3LGLN X 115      -3.108   5.384  12.095  0.00  0.00           H  
ATOM   1805 HE21LGLN X 115      -4.447   5.836  15.008  0.00  0.00           H  
ATOM   1806 HE22LGLN X 115      -4.398   4.205  15.686  0.00  0.00           H  
ATOM   1807  N  LALA X 116       1.680   7.150  13.552  0.00  0.00           N  
ATOM   1808  CA LALA X 116       3.148   7.234  13.563  0.00  0.00           C  
ATOM   1809  C  LALA X 116       3.862   5.912  13.206  0.00  0.00           C  
ATOM   1810  O  LALA X 116       4.636   5.871  12.249  0.00  0.00           O  
ATOM   1811  CB LALA X 116       3.604   7.755  14.932  0.00  0.00           C  
ATOM   1812  H  LALA X 116       1.182   7.629  14.289  0.00  0.00           H  
ATOM   1813  HA LALA X 116       3.445   7.970  12.815  0.00  0.00           H  
ATOM   1814  HB1LALA X 116       4.690   7.858  14.945  0.00  0.00           H  
ATOM   1815  HB2LALA X 116       3.163   8.733  15.122  0.00  0.00           H  
ATOM   1816  HB3LALA X 116       3.309   7.062  15.721  0.00  0.00           H  
ATOM   1817  N  LTYR X 117       3.572   4.822  13.916  0.00  0.00           N  
ATOM   1818  CA LTYR X 117       4.108   3.496  13.605  0.00  0.00           C  
ATOM   1819  C  LTYR X 117       3.345   2.833  12.455  0.00  0.00           C  
ATOM   1820  O  LTYR X 117       3.946   2.278  11.539  0.00  0.00           O  
ATOM   1821  CB LTYR X 117       4.043   2.601  14.856  0.00  0.00           C  
ATOM   1822  CG LTYR X 117       4.705   3.189  16.087  0.00  0.00           C  
ATOM   1823  CD1LTYR X 117       3.937   3.589  17.198  0.00  0.00           C  
ATOM   1824  CD2LTYR X 117       6.100   3.346  16.110  0.00  0.00           C  
ATOM   1825  CE1LTYR X 117       4.566   4.156  18.323  0.00  0.00           C  
ATOM   1826  CE2LTYR X 117       6.733   3.905  17.234  0.00  0.00           C  
ATOM   1827  CZ LTYR X 117       5.966   4.324  18.339  0.00  0.00           C  
ATOM   1828  OH LTYR X 117       6.568   4.902  19.410  0.00  0.00           O  
ATOM   1829  H  LTYR X 117       2.877   4.888  14.651  0.00  0.00           H  
ATOM   1830  HA LTYR X 117       5.151   3.592  13.302  0.00  0.00           H  
ATOM   1831  HB2LTYR X 117       3.001   2.383  15.088  0.00  0.00           H  
ATOM   1832  HB3LTYR X 117       4.525   1.650  14.628  0.00  0.00           H  
ATOM   1833  HD1LTYR X 117       2.863   3.463  17.187  0.00  0.00           H  
ATOM   1834  HD2LTYR X 117       6.683   3.064  15.246  0.00  0.00           H  
ATOM   1835  HE1LTYR X 117       3.984   4.460  19.178  0.00  0.00           H  
ATOM   1836  HE2LTYR X 117       7.803   4.041  17.233  0.00  0.00           H  
ATOM   1837  HH LTYR X 117       7.517   4.685  19.435  0.00  0.00           H  
ATOM   1838  N  LARG X 118       2.007   2.860  12.507  0.00  0.00           N  
ATOM   1839  CA LARG X 118       1.169   1.925  11.732  0.00  0.00           C  
ATOM   1840  C  LARG X 118       0.824   2.366  10.307  0.00  0.00           C  
ATOM   1841  O  LARG X 118       0.195   1.589   9.585  0.00  0.00           O  
ATOM   1842  CB LARG X 118      -0.078   1.526  12.536  0.00  0.00           C  
ATOM   1843  CG LARG X 118       0.270   1.078  13.968  0.00  0.00           C  
ATOM   1844  CD LARG X 118      -0.789   0.182  14.614  0.00  0.00           C  
ATOM   1845  NE LARG X 118      -2.169   0.633  14.347  0.00  0.00           N  
ATOM   1846  CZ LARG X 118      -3.194  -0.162  14.120  0.00  0.00           C  
ATOM   1847  NH1LARG X 118      -4.275   0.306  13.568  0.00  0.00           N1+
ATOM   1848  NH2LARG X 118      -3.144  -1.432  14.396  0.00  0.00           N  
ATOM   1849  H  LARG X 118       1.586   3.377  13.272  0.00  0.00           H  
ATOM   1850  HA LARG X 118       1.754   1.014  11.592  0.00  0.00           H  
ATOM   1851  HB2LARG X 118      -0.769   2.367  12.580  0.00  0.00           H  
ATOM   1852  HB3LARG X 118      -0.573   0.707  12.016  0.00  0.00           H  
ATOM   1853  HG2LARG X 118       1.209   0.522  13.962  0.00  0.00           H  
ATOM   1854  HG3LARG X 118       0.405   1.962  14.585  0.00  0.00           H  
ATOM   1855  HD2LARG X 118      -0.645  -0.821  14.210  0.00  0.00           H  
ATOM   1856  HD3LARG X 118      -0.615   0.140  15.690  0.00  0.00           H  
ATOM   1857  HE LARG X 118      -2.328   1.629  14.225  0.00  0.00           H  
ATOM   1858 HH11LARG X 118      -4.322   1.285  13.321  0.00  0.00           H  
ATOM   1859 HH12LARG X 118      -4.975  -0.336  13.222  0.00  0.00           H  
ATOM   1860 HH21LARG X 118      -2.343  -1.773  14.920  0.00  0.00           H  
ATOM   1861 HH22LARG X 118      -3.960  -2.020  14.265  0.00  0.00           H  
ATOM   1862  N  LSER X 119       1.239   3.562   9.884  0.00  0.00           N  
ATOM   1863  CA LSER X 119       1.022   4.081   8.524  0.00  0.00           C  
ATOM   1864  C  LSER X 119       2.024   3.472   7.529  0.00  0.00           C  
ATOM   1865  O  LSER X 119       2.967   4.127   7.082  0.00  0.00           O  
ATOM   1866  CB LSER X 119       1.016   5.612   8.551  0.00  0.00           C  
ATOM   1867  OG LSER X 119       0.281   6.157   7.480  0.00  0.00           O  
ATOM   1868  H  LSER X 119       1.701   4.162  10.554  0.00  0.00           H  
ATOM   1869  HA LSER X 119       0.025   3.777   8.214  0.00  0.00           H  
ATOM   1870  HB2LSER X 119       0.505   5.931   9.453  0.00  0.00           H  
ATOM   1871  HB3LSER X 119       2.032   6.004   8.559  0.00  0.00           H  
ATOM   1872  HG LSER X 119       0.897   6.430   6.762  0.00  0.00           H  
ATOM   1873  N  LVAL X 120       1.870   2.171   7.265  0.00  0.00           N  
ATOM   1874  CA LVAL X 120       2.814   1.295   6.541  0.00  0.00           C  
ATOM   1875  C  LVAL X 120       2.081   0.166   5.794  0.00  0.00           C  
ATOM   1876  O  LVAL X 120       0.850   0.091   5.812  0.00  0.00           O  
ATOM   1877  CB LVAL X 120       3.872   0.692   7.505  0.00  0.00           C  
ATOM   1878  CG1LVAL X 120       4.740   1.756   8.177  0.00  0.00           C  
ATOM   1879  CG2LVAL X 120       3.275  -0.207   8.599  0.00  0.00           C  
ATOM   1880  H  LVAL X 120       1.044   1.728   7.648  0.00  0.00           H  
ATOM   1881  HA LVAL X 120       3.335   1.887   5.792  0.00  0.00           H  
ATOM   1882  HB LVAL X 120       4.554   0.078   6.918  0.00  0.00           H  
ATOM   1883 HG11LVAL X 120       5.585   1.280   8.676  0.00  0.00           H  
ATOM   1884 HG12LVAL X 120       5.108   2.445   7.422  0.00  0.00           H  
ATOM   1885 HG13LVAL X 120       4.161   2.310   8.914  0.00  0.00           H  
ATOM   1886 HG21LVAL X 120       4.080  -0.654   9.183  0.00  0.00           H  
ATOM   1887 HG22LVAL X 120       2.645   0.379   9.264  0.00  0.00           H  
ATOM   1888 HG23LVAL X 120       2.683  -1.006   8.155  0.00  0.00           H  
ATOM   1889  N  LGLY X 121       2.826  -0.756   5.181  0.00  0.00           N  
ATOM   1890  CA LGLY X 121       2.339  -2.065   4.737  0.00  0.00           C  
ATOM   1891  C  LGLY X 121       3.416  -2.932   4.081  0.00  0.00           C  
ATOM   1892  O  LGLY X 121       4.574  -2.531   3.972  0.00  0.00           O  
ATOM   1893  H  LGLY X 121       3.814  -0.558   5.059  0.00  0.00           H  
ATOM   1894  HA2LGLY X 121       1.969  -2.612   5.602  0.00  0.00           H  
ATOM   1895  HA3LGLY X 121       1.517  -1.932   4.032  0.00  0.00           H  
ATOM   1896  N  LILE X 122       3.041  -4.134   3.646  0.00  0.00           N  
ATOM   1897  CA LILE X 122       3.939  -5.121   3.029  0.00  0.00           C  
ATOM   1898  C  LILE X 122       3.297  -5.684   1.758  0.00  0.00           C  
ATOM   1899  O  LILE X 122       2.116  -6.033   1.754  0.00  0.00           O  
ATOM   1900  CB LILE X 122       4.296  -6.241   4.035  0.00  0.00           C  
ATOM   1901  CG1LILE X 122       4.917  -5.650   5.326  0.00  0.00           C  
ATOM   1902  CG2LILE X 122       5.212  -7.292   3.380  0.00  0.00           C  
ATOM   1903  CD1LILE X 122       5.499  -6.662   6.317  0.00  0.00           C  
ATOM   1904  H  LILE X 122       2.094  -4.442   3.847  0.00  0.00           H  
ATOM   1905  HA LILE X 122       4.867  -4.629   2.737  0.00  0.00           H  
ATOM   1906  HB LILE X 122       3.369  -6.742   4.305  0.00  0.00           H  
ATOM   1907 HG12LILE X 122       5.708  -4.952   5.060  0.00  0.00           H  
ATOM   1908 HG13LILE X 122       4.148  -5.088   5.858  0.00  0.00           H  
ATOM   1909 HG21LILE X 122       5.390  -8.110   4.075  0.00  0.00           H  
ATOM   1910 HG22LILE X 122       4.740  -7.737   2.505  0.00  0.00           H  
ATOM   1911 HG23LILE X 122       6.162  -6.844   3.090  0.00  0.00           H  
ATOM   1912 HD11LILE X 122       5.846  -6.126   7.198  0.00  0.00           H  
ATOM   1913 HD12LILE X 122       4.743  -7.387   6.614  0.00  0.00           H  
ATOM   1914 HD13LILE X 122       6.350  -7.179   5.877  0.00  0.00           H  
ATOM   1915  N  LVAL X 123       4.089  -5.795   0.690  0.00  0.00           N  
ATOM   1916  CA LVAL X 123       3.681  -6.260  -0.642  0.00  0.00           C  
ATOM   1917  C  LVAL X 123       4.633  -7.367  -1.094  0.00  0.00           C  
ATOM   1918  O  LVAL X 123       5.794  -7.097  -1.416  0.00  0.00           O  
ATOM   1919  CB LVAL X 123       3.677  -5.075  -1.634  0.00  0.00           C  
ATOM   1920  CG1LVAL X 123       3.412  -5.499  -3.085  0.00  0.00           C  
ATOM   1921  CG2LVAL X 123       2.619  -4.031  -1.247  0.00  0.00           C  
ATOM   1922  H  LVAL X 123       5.063  -5.521   0.796  0.00  0.00           H  
ATOM   1923  HA LVAL X 123       2.673  -6.675  -0.601  0.00  0.00           H  
ATOM   1924  HB LVAL X 123       4.653  -4.589  -1.603  0.00  0.00           H  
ATOM   1925 HG11LVAL X 123       3.378  -4.618  -3.725  0.00  0.00           H  
ATOM   1926 HG12LVAL X 123       4.219  -6.141  -3.440  0.00  0.00           H  
ATOM   1927 HG13LVAL X 123       2.471  -6.039  -3.160  0.00  0.00           H  
ATOM   1928 HG21LVAL X 123       2.612  -3.224  -1.978  0.00  0.00           H  
ATOM   1929 HG22LVAL X 123       1.635  -4.496  -1.202  0.00  0.00           H  
ATOM   1930 HG23LVAL X 123       2.854  -3.606  -0.272  0.00  0.00           H  
ATOM   1931  N  LGLN X 124       4.149  -8.613  -1.133  0.00  0.00           N  
ATOM   1932  CA LGLN X 124       4.908  -9.710  -1.728  0.00  0.00           C  
ATOM   1933  C  LGLN X 124       4.954  -9.521  -3.255  0.00  0.00           C  
ATOM   1934  O  LGLN X 124       3.950  -9.230  -3.913  0.00  0.00           O  
ATOM   1935  CB LGLN X 124       4.343 -11.077  -1.303  0.00  0.00           C  
ATOM   1936  CG LGLN X 124       5.350 -12.223  -1.534  0.00  0.00           C  
ATOM   1937  CD LGLN X 124       4.734 -13.619  -1.410  0.00  0.00           C  
ATOM   1938  NE2LGLN X 124       3.697 -13.903  -2.159  0.00  0.00           N  
ATOM   1939  OE1LGLN X 124       5.194 -14.500  -0.695  0.00  0.00           O  
ATOM   1940  H  LGLN X 124       3.174  -8.786  -0.910  0.00  0.00           H  
ATOM   1941  HA LGLN X 124       5.926  -9.649  -1.342  0.00  0.00           H  
ATOM   1942  HB2LGLN X 124       4.091 -11.055  -0.242  0.00  0.00           H  
ATOM   1943  HB3LGLN X 124       3.433 -11.260  -1.872  0.00  0.00           H  
ATOM   1944  HG2LGLN X 124       5.757 -12.142  -2.541  0.00  0.00           H  
ATOM   1945  HG3LGLN X 124       6.171 -12.123  -0.826  0.00  0.00           H  
ATOM   1946 HE21LGLN X 124       3.391 -13.211  -2.836  0.00  0.00           H  
ATOM   1947 HE22LGLN X 124       3.302 -14.828  -2.137  0.00  0.00           H  
ATOM   1948  N  LVAL X 125       6.149  -9.634  -3.824  0.00  0.00           N  
ATOM   1949  CA LVAL X 125       6.408  -9.442  -5.249  0.00  0.00           C  
ATOM   1950  C  LVAL X 125       5.993 -10.704  -6.000  0.00  0.00           C  
ATOM   1951  O  LVAL X 125       6.693 -11.714  -5.989  0.00  0.00           O  
ATOM   1952  CB LVAL X 125       7.888  -9.070  -5.463  0.00  0.00           C  
ATOM   1953  CG1LVAL X 125       8.284  -9.002  -6.942  0.00  0.00           C  
ATOM   1954  CG2LVAL X 125       8.174  -7.687  -4.861  0.00  0.00           C  
ATOM   1955  H  LVAL X 125       6.942  -9.836  -3.221  0.00  0.00           H  
ATOM   1956  HA LVAL X 125       5.801  -8.613  -5.611  0.00  0.00           H  
ATOM   1957  HB LVAL X 125       8.514  -9.807  -4.963  0.00  0.00           H  
ATOM   1958 HG11LVAL X 125       9.321  -8.674  -7.022  0.00  0.00           H  
ATOM   1959 HG12LVAL X 125       8.218  -9.994  -7.385  0.00  0.00           H  
ATOM   1960 HG13LVAL X 125       7.629  -8.317  -7.480  0.00  0.00           H  
ATOM   1961 HG21LVAL X 125       9.248  -7.520  -4.859  0.00  0.00           H  
ATOM   1962 HG22LVAL X 125       7.671  -6.907  -5.432  0.00  0.00           H  
ATOM   1963 HG23LVAL X 125       7.826  -7.645  -3.831  0.00  0.00           H  
ATOM   1964  N  LGLN X 126       4.844 -10.650  -6.680  0.00  0.00           N  
ATOM   1965  CA LGLN X 126       4.317 -11.766  -7.477  0.00  0.00           C  
ATOM   1966  C  LGLN X 126       5.073 -11.931  -8.808  0.00  0.00           C  
ATOM   1967  O  LGLN X 126       4.496 -11.817  -9.895  0.00  0.00           O  
ATOM   1968  CB LGLN X 126       2.790 -11.634  -7.650  0.00  0.00           C  
ATOM   1969  CG LGLN X 126       2.024 -11.577  -6.317  0.00  0.00           C  
ATOM   1970  CD LGLN X 126       2.490 -12.613  -5.298  0.00  0.00           C  
ATOM   1971  NE2LGLN X 126       2.199 -13.885  -5.473  0.00  0.00           N  
ATOM   1972  OE1LGLN X 126       3.156 -12.294  -4.336  0.00  0.00           O  
ATOM   1973  H  LGLN X 126       4.264  -9.833  -6.552  0.00  0.00           H  
ATOM   1974  HA LGLN X 126       4.511 -12.682  -6.918  0.00  0.00           H  
ATOM   1975  HB2LGLN X 126       2.563 -10.734  -8.223  0.00  0.00           H  
ATOM   1976  HB3LGLN X 126       2.429 -12.493  -8.216  0.00  0.00           H  
ATOM   1977  HG2LGLN X 126       2.154 -10.587  -5.879  0.00  0.00           H  
ATOM   1978  HG3LGLN X 126       0.963 -11.724  -6.511  0.00  0.00           H  
ATOM   1979 HE21LGLN X 126       1.593 -14.175  -6.231  0.00  0.00           H  
ATOM   1980 HE22LGLN X 126       2.460 -14.527  -4.726  0.00  0.00           H  
ATOM   1981  N  LGLY X 127       6.383 -12.168  -8.728  0.00  0.00           N  
ATOM   1982  CA LGLY X 127       7.301 -12.159  -9.862  0.00  0.00           C  
ATOM   1983  C  LGLY X 127       7.265 -10.805 -10.569  0.00  0.00           C  
ATOM   1984  O  LGLY X 127       7.593  -9.774  -9.979  0.00  0.00           O  
ATOM   1985  H  LGLY X 127       6.790 -12.223  -7.796  0.00  0.00           H  
ATOM   1986  HA2LGLY X 127       8.314 -12.334  -9.499  0.00  0.00           H  
ATOM   1987  HA3LGLY X 127       7.036 -12.954 -10.560  0.00  0.00           H  
ATOM   1988  N  LASN X 128       6.805 -10.784 -11.821  0.00  0.00           N  
ATOM   1989  CA LASN X 128       6.494  -9.544 -12.537  0.00  0.00           C  
ATOM   1990  C  LASN X 128       5.028  -9.453 -13.005  0.00  0.00           C  
ATOM   1991  O  LASN X 128       4.715  -8.732 -13.957  0.00  0.00           O  
ATOM   1992  CB LASN X 128       7.556  -9.270 -13.616  0.00  0.00           C  
ATOM   1993  CG LASN X 128       7.773  -7.776 -13.757  0.00  0.00           C  
ATOM   1994  ND2LASN X 128       7.091  -7.144 -14.677  0.00  0.00           N  
ATOM   1995  OD1LASN X 128       8.510  -7.165 -12.986  0.00  0.00           O  
ATOM   1996  H  LASN X 128       6.573 -11.670 -12.261  0.00  0.00           H  
ATOM   1997  HA LASN X 128       6.572  -8.729 -11.815  0.00  0.00           H  
ATOM   1998  HB2LASN X 128       8.510  -9.711 -13.328  0.00  0.00           H  
ATOM   1999  HB3LASN X 128       7.254  -9.704 -14.570  0.00  0.00           H  
ATOM   2000 HD21LASN X 128       7.130  -6.128 -14.746  0.00  0.00           H  
ATOM   2001 HD22LASN X 128       6.450  -7.660 -15.256  0.00  0.00           H  
ATOM   2002  N  LARG X 129       4.095 -10.126 -12.310  0.00  0.00           N  
ATOM   2003  CA LARG X 129       2.637  -9.940 -12.464  0.00  0.00           C  
ATOM   2004  C  LARG X 129       2.188  -8.595 -11.875  0.00  0.00           C  
ATOM   2005  O  LARG X 129       1.334  -8.529 -10.996  0.00  0.00           O  
ATOM   2006  CB LARG X 129       1.884 -11.142 -11.858  0.00  0.00           C  
ATOM   2007  CG LARG X 129       0.405 -11.220 -12.297  0.00  0.00           C  
ATOM   2008  CD LARG X 129       0.200 -11.592 -13.771  0.00  0.00           C  
ATOM   2009  NE LARG X 129       0.792 -12.901 -14.072  0.00  0.00           N  
ATOM   2010  CZ LARG X 129       0.328 -14.073 -13.701  0.00  0.00           C  
ATOM   2011  NH1LARG X 129      -0.857 -14.219 -13.193  0.00  0.00           N1+
ATOM   2012  NH2LARG X 129       1.081 -15.123 -13.794  0.00  0.00           N  
ATOM   2013  H  LARG X 129       4.412 -10.708 -11.539  0.00  0.00           H  
ATOM   2014  HA LARG X 129       2.418  -9.910 -13.530  0.00  0.00           H  
ATOM   2015  HB2LARG X 129       2.390 -12.065 -12.144  0.00  0.00           H  
ATOM   2016  HB3LARG X 129       1.926 -11.079 -10.770  0.00  0.00           H  
ATOM   2017  HG2LARG X 129      -0.096 -11.963 -11.676  0.00  0.00           H  
ATOM   2018  HG3LARG X 129      -0.088 -10.266 -12.130  0.00  0.00           H  
ATOM   2019  HD2LARG X 129      -0.870 -11.612 -13.986  0.00  0.00           H  
ATOM   2020  HD3LARG X 129       0.653 -10.835 -14.414  0.00  0.00           H  
ATOM   2021  HE LARG X 129       1.713 -12.913 -14.499  0.00  0.00           H  
ATOM   2022 HH11LARG X 129      -1.489 -13.440 -13.088  0.00  0.00           H  
ATOM   2023 HH12LARG X 129      -1.175 -15.118 -12.859  0.00  0.00           H  
ATOM   2024 HH21LARG X 129       2.019 -15.008 -14.162  0.00  0.00           H  
ATOM   2025 HH22LARG X 129       0.756 -16.008 -13.429  0.00  0.00           H  
ATOM   2026  N  LASN X 130       2.784  -7.498 -12.331  0.00  0.00           N  
ATOM   2027  CA LASN X 130       2.754  -6.218 -11.625  0.00  0.00           C  
ATOM   2028  C  LASN X 130       1.366  -5.567 -11.525  0.00  0.00           C  
ATOM   2029  O  LASN X 130       1.157  -4.769 -10.619  0.00  0.00           O  
ATOM   2030  CB LASN X 130       3.846  -5.308 -12.212  0.00  0.00           C  
ATOM   2031  CG LASN X 130       5.237  -5.760 -11.781  0.00  0.00           C  
ATOM   2032  ND2LASN X 130       6.272  -5.271 -12.406  0.00  0.00           N  
ATOM   2033  OD1LASN X 130       5.417  -6.585 -10.896  0.00  0.00           O  
ATOM   2034  H  LASN X 130       3.485  -7.627 -13.051  0.00  0.00           H  
ATOM   2035  HA LASN X 130       3.022  -6.416 -10.588  0.00  0.00           H  
ATOM   2036  HB2LASN X 130       3.789  -5.302 -13.300  0.00  0.00           H  
ATOM   2037  HB3LASN X 130       3.699  -4.287 -11.867  0.00  0.00           H  
ATOM   2038 HD21LASN X 130       7.163  -5.677 -12.185  0.00  0.00           H  
ATOM   2039 HD22LASN X 130       6.175  -4.710 -13.250  0.00  0.00           H  
ATOM   2040  N  LPHE X 131       0.389  -5.972 -12.342  0.00  0.00           N  
ATOM   2041  CA LPHE X 131      -1.024  -5.639 -12.121  0.00  0.00           C  
ATOM   2042  C  LPHE X 131      -1.617  -6.338 -10.875  0.00  0.00           C  
ATOM   2043  O  LPHE X 131      -2.244  -5.680 -10.048  0.00  0.00           O  
ATOM   2044  CB LPHE X 131      -1.808  -5.961 -13.402  0.00  0.00           C  
ATOM   2045  CG LPHE X 131      -3.302  -5.713 -13.317  0.00  0.00           C  
ATOM   2046  CD1LPHE X 131      -4.204  -6.721 -13.709  0.00  0.00           C  
ATOM   2047  CD2LPHE X 131      -3.799  -4.477 -12.854  0.00  0.00           C  
ATOM   2048  CE1LPHE X 131      -5.588  -6.502 -13.619  0.00  0.00           C  
ATOM   2049  CE2LPHE X 131      -5.184  -4.267 -12.747  0.00  0.00           C  
ATOM   2050  CZ LPHE X 131      -6.079  -5.282 -13.121  0.00  0.00           C  
ATOM   2051  H  LPHE X 131       0.624  -6.601 -13.094  0.00  0.00           H  
ATOM   2052  HA LPHE X 131      -1.098  -4.565 -11.944  0.00  0.00           H  
ATOM   2053  HB2LPHE X 131      -1.412  -5.351 -14.216  0.00  0.00           H  
ATOM   2054  HB3LPHE X 131      -1.638  -7.007 -13.660  0.00  0.00           H  
ATOM   2055  HD1LPHE X 131      -3.839  -7.669 -14.077  0.00  0.00           H  
ATOM   2056  HD2LPHE X 131      -3.123  -3.683 -12.572  0.00  0.00           H  
ATOM   2057  HE1LPHE X 131      -6.276  -7.286 -13.900  0.00  0.00           H  
ATOM   2058  HE2LPHE X 131      -5.558  -3.320 -12.382  0.00  0.00           H  
ATOM   2059  HZ LPHE X 131      -7.144  -5.128 -13.020  0.00  0.00           H  
ATOM   2060  N  LLYS X 132      -1.336  -7.635 -10.659  0.00  0.00           N  
ATOM   2061  CA LLYS X 132      -1.671  -8.351  -9.409  0.00  0.00           C  
ATOM   2062  C  LLYS X 132      -0.948  -7.722  -8.216  0.00  0.00           C  
ATOM   2063  O  LLYS X 132      -1.589  -7.436  -7.209  0.00  0.00           O  
ATOM   2064  CB LLYS X 132      -1.364  -9.857  -9.566  0.00  0.00           C  
ATOM   2065  CG LLYS X 132      -1.593 -10.698  -8.300  0.00  0.00           C  
ATOM   2066  CD LLYS X 132      -1.667 -12.202  -8.619  0.00  0.00           C  
ATOM   2067  CE LLYS X 132      -1.848 -13.009  -7.326  0.00  0.00           C  
ATOM   2068  NZ LLYS X 132      -2.469 -14.329  -7.568  0.00  0.00           N1+
ATOM   2069  H  LLYS X 132      -0.710  -8.092 -11.308  0.00  0.00           H  
ATOM   2070  HA LLYS X 132      -2.738  -8.230  -9.215  0.00  0.00           H  
ATOM   2071  HB2LLYS X 132      -1.988 -10.248 -10.372  0.00  0.00           H  
ATOM   2072  HB3LLYS X 132      -0.322  -9.988  -9.845  0.00  0.00           H  
ATOM   2073  HG2LLYS X 132      -0.778 -10.514  -7.601  0.00  0.00           H  
ATOM   2074  HG3LLYS X 132      -2.523 -10.395  -7.828  0.00  0.00           H  
ATOM   2075  HD2LLYS X 132      -2.517 -12.375  -9.280  0.00  0.00           H  
ATOM   2076  HD3LLYS X 132      -0.756 -12.526  -9.125  0.00  0.00           H  
ATOM   2077  HE2LLYS X 132      -0.881 -13.129  -6.830  0.00  0.00           H  
ATOM   2078  HE3LLYS X 132      -2.505 -12.443  -6.665  0.00  0.00           H  
ATOM   2079  HZ1LLYS X 132      -2.647 -14.824  -6.695  0.00  0.00           H  
ATOM   2080  HZ2LLYS X 132      -3.382 -14.206  -7.991  0.00  0.00           H  
ATOM   2081  HZ3LLYS X 132      -1.918 -14.928  -8.177  0.00  0.00           H  
ATOM   2082  N  LTHR X 133       0.346  -7.422  -8.355  0.00  0.00           N  
ATOM   2083  CA LTHR X 133       1.138  -6.722  -7.325  0.00  0.00           C  
ATOM   2084  C  LTHR X 133       0.591  -5.316  -7.024  0.00  0.00           C  
ATOM   2085  O  LTHR X 133       0.607  -4.885  -5.875  0.00  0.00           O  
ATOM   2086  CB LTHR X 133       2.620  -6.643  -7.729  0.00  0.00           C  
ATOM   2087  CG2LTHR X 133       3.532  -6.386  -6.533  0.00  0.00           C  
ATOM   2088  OG1LTHR X 133       3.064  -7.848  -8.317  0.00  0.00           O  
ATOM   2089  H  LTHR X 133       0.831  -7.755  -9.181  0.00  0.00           H  
ATOM   2090  HA LTHR X 133       1.086  -7.292  -6.400  0.00  0.00           H  
ATOM   2091  HB LTHR X 133       2.744  -5.844  -8.456  0.00  0.00           H  
ATOM   2092  HG1LTHR X 133       3.963  -7.700  -8.632  0.00  0.00           H  
ATOM   2093 HG21LTHR X 133       4.576  -6.423  -6.842  0.00  0.00           H  
ATOM   2094 HG22LTHR X 133       3.324  -5.402  -6.114  0.00  0.00           H  
ATOM   2095 HG23LTHR X 133       3.365  -7.143  -5.766  0.00  0.00           H  
ATOM   2096  N  LALA X 134       0.034  -4.613  -8.017  0.00  0.00           N  
ATOM   2097  CA LALA X 134      -0.625  -3.318  -7.836  0.00  0.00           C  
ATOM   2098  C  LALA X 134      -1.989  -3.419  -7.136  0.00  0.00           C  
ATOM   2099  O  LALA X 134      -2.292  -2.582  -6.288  0.00  0.00           O  
ATOM   2100  CB LALA X 134      -0.758  -2.639  -9.197  0.00  0.00           C  
ATOM   2101  H  LALA X 134       0.112  -4.961  -8.965  0.00  0.00           H  
ATOM   2102  HA LALA X 134       0.009  -2.686  -7.215  0.00  0.00           H  
ATOM   2103  HB1LALA X 134      -1.199  -1.655  -9.059  0.00  0.00           H  
ATOM   2104  HB2LALA X 134       0.229  -2.523  -9.641  0.00  0.00           H  
ATOM   2105  HB3LALA X 134      -1.393  -3.225  -9.860  0.00  0.00           H  
ATOM   2106  N  LVAL X 135      -2.795  -4.448  -7.423  0.00  0.00           N  
ATOM   2107  CA LVAL X 135      -4.035  -4.715  -6.670  0.00  0.00           C  
ATOM   2108  C  LVAL X 135      -3.718  -5.086  -5.216  0.00  0.00           C  
ATOM   2109  O  LVAL X 135      -4.351  -4.548  -4.305  0.00  0.00           O  
ATOM   2110  CB LVAL X 135      -4.917  -5.767  -7.375  0.00  0.00           C  
ATOM   2111  CG1LVAL X 135      -6.115  -6.173  -6.507  0.00  0.00           C  
ATOM   2112  CG2LVAL X 135      -5.470  -5.199  -8.691  0.00  0.00           C  
ATOM   2113  H  LVAL X 135      -2.541  -5.066  -8.189  0.00  0.00           H  
ATOM   2114  HA LVAL X 135      -4.612  -3.790  -6.628  0.00  0.00           H  
ATOM   2115  HB LVAL X 135      -4.325  -6.658  -7.592  0.00  0.00           H  
ATOM   2116 HG11LVAL X 135      -6.820  -6.770  -7.083  0.00  0.00           H  
ATOM   2117 HG12LVAL X 135      -5.787  -6.757  -5.647  0.00  0.00           H  
ATOM   2118 HG13LVAL X 135      -6.630  -5.279  -6.162  0.00  0.00           H  
ATOM   2119 HG21LVAL X 135      -6.076  -5.940  -9.208  0.00  0.00           H  
ATOM   2120 HG22LVAL X 135      -6.099  -4.332  -8.491  0.00  0.00           H  
ATOM   2121 HG23LVAL X 135      -4.656  -4.912  -9.355  0.00  0.00           H  
ATOM   2122  N  LILE X 136      -2.683  -5.902  -4.976  0.00  0.00           N  
ATOM   2123  CA LILE X 136      -2.131  -6.189  -3.638  0.00  0.00           C  
ATOM   2124  C  LILE X 136      -1.746  -4.880  -2.932  0.00  0.00           C  
ATOM   2125  O  LILE X 136      -2.311  -4.566  -1.884  0.00  0.00           O  
ATOM   2126  CB LILE X 136      -0.939  -7.172  -3.754  0.00  0.00           C  
ATOM   2127  CG1LILE X 136      -1.447  -8.579  -4.139  0.00  0.00           C  
ATOM   2128  CG2LILE X 136      -0.076  -7.236  -2.479  0.00  0.00           C  
ATOM   2129  CD1LILE X 136      -0.365  -9.485  -4.734  0.00  0.00           C  
ATOM   2130  H  LILE X 136      -2.222  -6.323  -5.778  0.00  0.00           H  
ATOM   2131  HA LILE X 136      -2.902  -6.663  -3.030  0.00  0.00           H  
ATOM   2132  HB LILE X 136      -0.294  -6.820  -4.555  0.00  0.00           H  
ATOM   2133 HG12LILE X 136      -1.873  -9.069  -3.268  0.00  0.00           H  
ATOM   2134 HG13LILE X 136      -2.239  -8.491  -4.881  0.00  0.00           H  
ATOM   2135 HG21LILE X 136       0.763  -7.915  -2.631  0.00  0.00           H  
ATOM   2136 HG22LILE X 136       0.344  -6.261  -2.241  0.00  0.00           H  
ATOM   2137 HG23LILE X 136      -0.655  -7.580  -1.626  0.00  0.00           H  
ATOM   2138 HD11LILE X 136      -0.822 -10.424  -5.036  0.00  0.00           H  
ATOM   2139 HD12LILE X 136       0.072  -9.021  -5.614  0.00  0.00           H  
ATOM   2140 HD13LILE X 136       0.419  -9.684  -4.005  0.00  0.00           H  
ATOM   2141  N  LMET X 137      -0.889  -4.062  -3.552  0.00  0.00           N  
ATOM   2142  CA LMET X 137      -0.486  -2.746  -3.044  0.00  0.00           C  
ATOM   2143  C  LMET X 137      -1.695  -1.864  -2.700  0.00  0.00           C  
ATOM   2144  O  LMET X 137      -1.783  -1.355  -1.587  0.00  0.00           O  
ATOM   2145  CB LMET X 137       0.438  -2.081  -4.079  0.00  0.00           C  
ATOM   2146  CG LMET X 137       0.683  -0.602  -3.785  0.00  0.00           C  
ATOM   2147  SD LMET X 137       1.811   0.218  -4.933  0.00  0.00           S  
ATOM   2148  CE LMET X 137       1.589   1.889  -4.297  0.00  0.00           C  
ATOM   2149  H  LMET X 137      -0.452  -4.388  -4.408  0.00  0.00           H  
ATOM   2150  HA LMET X 137       0.077  -2.882  -2.120  0.00  0.00           H  
ATOM   2151  HB2LMET X 137       1.392  -2.609  -4.100  0.00  0.00           H  
ATOM   2152  HB3LMET X 137      -0.014  -2.151  -5.065  0.00  0.00           H  
ATOM   2153  HG2LMET X 137      -0.267  -0.070  -3.832  0.00  0.00           H  
ATOM   2154  HG3LMET X 137       1.075  -0.506  -2.776  0.00  0.00           H  
ATOM   2155  HE1LMET X 137       2.174   2.599  -4.877  0.00  0.00           H  
ATOM   2156  HE2LMET X 137       0.536   2.155  -4.363  0.00  0.00           H  
ATOM   2157  HE3LMET X 137       1.902   1.921  -3.255  0.00  0.00           H  
ATOM   2158  N  LALA X 138      -2.666  -1.730  -3.609  0.00  0.00           N  
ATOM   2159  CA LALA X 138      -3.878  -0.955  -3.363  0.00  0.00           C  
ATOM   2160  C  LALA X 138      -4.712  -1.554  -2.217  0.00  0.00           C  
ATOM   2161  O  LALA X 138      -5.220  -0.820  -1.371  0.00  0.00           O  
ATOM   2162  CB LALA X 138      -4.678  -0.854  -4.668  0.00  0.00           C  
ATOM   2163  H  LALA X 138      -2.530  -2.133  -4.532  0.00  0.00           H  
ATOM   2164  HA LALA X 138      -3.586   0.049  -3.059  0.00  0.00           H  
ATOM   2165  HB1LALA X 138      -5.558  -0.229  -4.510  0.00  0.00           H  
ATOM   2166  HB2LALA X 138      -4.064  -0.393  -5.443  0.00  0.00           H  
ATOM   2167  HB3LALA X 138      -4.994  -1.843  -5.003  0.00  0.00           H  
ATOM   2168  N  LHD1 X 139      -4.811  -2.881  -2.138  0.00  0.00           N  
ATOM   2169  CA HHD1 X 139      -5.554  -3.580  -1.088  0.00  0.00           C  
ATOM   2170  C  HHD1 X 139      -4.966  -3.405   0.319  0.00  0.00           C  
ATOM   2171  O  HHD1 X 139      -5.722  -3.125   1.254  0.00  0.00           O  
ATOM   2172  CB HHD1 X 139      -5.667  -5.060  -1.518  0.00  0.00           C  
ATOM   2173  CG HHD1 X 139      -6.249  -6.005  -0.511  0.00  0.00           C  
ATOM   2174  CD2HHD1 X 139      -5.804  -6.441   0.711  0.00  0.00           C  
ATOM   2175  ND1HHD1 X 139      -7.318  -6.831  -0.803  0.00  0.00           N  
ATOM   2176  CE1HHD1 X 139      -7.485  -7.722   0.193  0.00  0.00           C  
ATOM   2177  NE2HHD1 X 139      -6.572  -7.505   1.135  0.00  0.00           N  
ATOM   2178  H  LHD1 X 139      -4.373  -3.440  -2.865  0.00  0.00           H  
ATOM   2179  HA HHD1 X 139      -6.554  -3.144  -1.019  0.00  0.00           H  
ATOM   2180  HB2HHD1 X 139      -6.260  -5.113  -2.436  0.00  0.00           H  
ATOM   2181  HB3HHD1 X 139      -4.676  -5.443  -1.777  0.00  0.00           H  
ATOM   2182  HD1HHD1 X 139      -7.857  -6.777  -1.668  0.00  0.00           H  
ATOM   2183  HD2HHD1 X 139      -4.984  -6.073   1.309  0.00  0.00           H  
ATOM   2184  HE1HHD1 X 139      -8.226  -8.508   0.193  0.00  0.00           H  
ATOM   2185  N  HGLU X 140      -3.628  -3.590   0.489  0.00  0.00           N  
ATOM   2186  CA HGLU X 140      -3.038  -3.433   1.822  0.00  0.00           C  
ATOM   2187  C  LGLU X 140      -3.099  -1.953   2.260  0.00  0.00           C  
ATOM   2188  O  LGLU X 140      -3.609  -1.670   3.341  0.00  0.00           O  
ATOM   2189  CB HGLU X 140      -1.618  -4.014   1.898  0.00  0.00           C  
ATOM   2190  CG HGLU X 140      -1.489  -5.486   1.470  0.00  0.00           C  
ATOM   2191  CD HGLU X 140      -2.149  -6.550   2.348  0.00  0.00           C  
ATOM   2192  OE1HGLU X 140      -2.470  -6.349   3.531  0.00  0.00           O  
ATOM   2193  OE2HGLU X 140      -2.298  -7.682   1.722  0.00  0.00           O1-
ATOM   2194  H  HGLU X 140      -3.002  -3.755  -0.293  0.00  0.00           H  
ATOM   2195  HA HGLU X 140      -3.675  -3.968   2.534  0.00  0.00           H  
ATOM   2196  HB2HGLU X 140      -0.942  -3.428   1.260  0.00  0.00           H  
ATOM   2197  HB3HGLU X 140      -1.256  -3.910   2.928  0.00  0.00           H  
ATOM   2198  HG2HGLU X 140      -1.857  -5.638   0.451  0.00  0.00           H  
ATOM   2199  HG3HGLU X 140      -0.422  -5.742   1.433  0.00  0.00           H  
ATOM   2200  N  LLEU X 141      -2.768  -1.000   1.380  0.00  0.00           N  
ATOM   2201  CA LLEU X 141      -2.995   0.426   1.653  0.00  0.00           C  
ATOM   2202  C  LLEU X 141      -4.465   0.744   1.989  0.00  0.00           C  
ATOM   2203  O  LLEU X 141      -4.734   1.680   2.738  0.00  0.00           O  
ATOM   2204  CB LLEU X 141      -2.552   1.261   0.439  0.00  0.00           C  
ATOM   2205  CG LLEU X 141      -1.034   1.366   0.227  0.00  0.00           C  
ATOM   2206  CD1LLEU X 141      -0.774   2.080  -1.102  0.00  0.00           C  
ATOM   2207  CD2LLEU X 141      -0.351   2.170   1.332  0.00  0.00           C  
ATOM   2208  H  LLEU X 141      -2.401  -1.269   0.471  0.00  0.00           H  
ATOM   2209  HA LLEU X 141      -2.411   0.708   2.527  0.00  0.00           H  
ATOM   2210  HB2LLEU X 141      -2.997   0.821  -0.453  0.00  0.00           H  
ATOM   2211  HB3LLEU X 141      -2.949   2.271   0.549  0.00  0.00           H  
ATOM   2212  HG LLEU X 141      -0.592   0.372   0.184  0.00  0.00           H  
ATOM   2213 HD11LLEU X 141       0.290   2.271  -1.220  0.00  0.00           H  
ATOM   2214 HD12LLEU X 141      -1.113   1.446  -1.919  0.00  0.00           H  
ATOM   2215 HD13LLEU X 141      -1.306   3.031  -1.122  0.00  0.00           H  
ATOM   2216 HD21LLEU X 141       0.708   2.293   1.103  0.00  0.00           H  
ATOM   2217 HD22LLEU X 141      -0.816   3.149   1.437  0.00  0.00           H  
ATOM   2218 HD23LLEU X 141      -0.424   1.636   2.278  0.00  0.00           H  
ATOM   2219  N  LSER X 142      -5.423  -0.030   1.472  0.00  0.00           N  
ATOM   2220  CA LSER X 142      -6.850   0.118   1.789  0.00  0.00           C  
ATOM   2221  C  LSER X 142      -7.223  -0.463   3.147  0.00  0.00           C  
ATOM   2222  O  LSER X 142      -8.049   0.118   3.842  0.00  0.00           O  
ATOM   2223  CB LSER X 142      -7.716  -0.529   0.722  0.00  0.00           C  
ATOM   2224  OG LSER X 142      -7.520   0.156  -0.487  0.00  0.00           O  
ATOM   2225  H  LSER X 142      -5.119  -0.826   0.926  0.00  0.00           H  
ATOM   2226  HA LSER X 142      -7.099   1.177   1.806  0.00  0.00           H  
ATOM   2227  HB2LSER X 142      -7.443  -1.572   0.602  0.00  0.00           H  
ATOM   2228  HB3LSER X 142      -8.763  -0.467   1.014  0.00  0.00           H  
ATOM   2229  HG LSER X 142      -6.615  -0.053  -0.785  0.00  0.00           H  
ATOM   2230  N  LHD2 X 143      -6.579  -1.548   3.590  0.00  0.00           N  
ATOM   2231  CA LHD2 X 143      -6.628  -1.912   5.009  0.00  0.00           C  
ATOM   2232  C  LHD2 X 143      -6.010  -0.832   5.886  0.00  0.00           C  
ATOM   2233  O  LHD2 X 143      -6.566  -0.522   6.935  0.00  0.00           O  
ATOM   2234  CB HHD2 X 143      -5.915  -3.232   5.299  0.00  0.00           C  
ATOM   2235  CG HHD2 X 143      -6.510  -4.439   4.682  0.00  0.00           C  
ATOM   2236  CD2HHD2 X 143      -5.912  -5.558   4.179  0.00  0.00           C  
ATOM   2237  ND1HHD2 X 143      -7.860  -4.711   4.692  0.00  0.00           N  
ATOM   2238  CE1HHD2 X 143      -8.044  -5.955   4.215  0.00  0.00           C  
ATOM   2239  NE2HHD2 X 143      -6.876  -6.511   3.917  0.00  0.00           N  
ATOM   2240  H  LHD2 X 143      -5.915  -2.011   2.975  0.00  0.00           H  
ATOM   2241  HA LHD2 X 143      -7.669  -2.006   5.314  0.00  0.00           H  
ATOM   2242  HB2HHD2 X 143      -4.873  -3.159   4.975  0.00  0.00           H  
ATOM   2243  HB3HHD2 X 143      -5.883  -3.363   6.393  0.00  0.00           H  
ATOM   2244  HD1HHD2 X 143      -8.599  -4.026   4.865  0.00  0.00           H  
ATOM   2245  HD2HHD2 X 143      -4.856  -5.756   4.065  0.00  0.00           H  
ATOM   2246  HE1HHD2 X 143      -9.012  -6.415   4.108  0.00  0.00           H  
ATOM   2247  N  LASN X 144      -4.908  -0.214   5.459  0.00  0.00           N  
ATOM   2248  CA LASN X 144      -4.345   0.912   6.196  0.00  0.00           C  
ATOM   2249  C  LASN X 144      -5.343   2.089   6.272  0.00  0.00           C  
ATOM   2250  O  LASN X 144      -5.538   2.634   7.358  0.00  0.00           O  
ATOM   2251  CB LASN X 144      -2.973   1.274   5.597  0.00  0.00           C  
ATOM   2252  CG LASN X 144      -1.936   1.594   6.657  0.00  0.00           C  
ATOM   2253  ND2LASN X 144      -1.785   0.782   7.680  0.00  0.00           N  
ATOM   2254  OD1LASN X 144      -1.273   2.610   6.596  0.00  0.00           O  
ATOM   2255  H  LASN X 144      -4.436  -0.562   4.625  0.00  0.00           H  
ATOM   2256  HA LASN X 144      -4.208   0.568   7.220  0.00  0.00           H  
ATOM   2257  HB2LASN X 144      -2.582   0.438   5.022  0.00  0.00           H  
ATOM   2258  HB3LASN X 144      -3.069   2.121   4.918  0.00  0.00           H  
ATOM   2259 HD21LASN X 144      -1.046   1.011   8.336  0.00  0.00           H  
ATOM   2260 HD22LASN X 144      -2.286  -0.094   7.737  0.00  0.00           H  
ATOM   2261  N  LLEU X 145      -6.068   2.384   5.186  0.00  0.00           N  
ATOM   2262  CA LLEU X 145      -7.261   3.254   5.124  0.00  0.00           C  
ATOM   2263  C  LLEU X 145      -8.555   2.600   5.684  0.00  0.00           C  
ATOM   2264  O  LLEU X 145      -9.666   2.983   5.324  0.00  0.00           O  
ATOM   2265  CB LLEU X 145      -7.460   3.747   3.675  0.00  0.00           C  
ATOM   2266  CG LLEU X 145      -6.325   4.617   3.101  0.00  0.00           C  
ATOM   2267  CD1LLEU X 145      -6.476   4.726   1.585  0.00  0.00           C  
ATOM   2268  CD2LLEU X 145      -6.362   6.036   3.671  0.00  0.00           C  
ATOM   2269  H  LLEU X 145      -5.791   1.933   4.319  0.00  0.00           H  
ATOM   2270  HA LLEU X 145      -7.077   4.123   5.755  0.00  0.00           H  
ATOM   2271  HB2LLEU X 145      -7.589   2.871   3.043  0.00  0.00           H  
ATOM   2272  HB3LLEU X 145      -8.384   4.322   3.613  0.00  0.00           H  
ATOM   2273  HG LLEU X 145      -5.355   4.177   3.321  0.00  0.00           H  
ATOM   2274 HD11LLEU X 145      -5.681   5.348   1.175  0.00  0.00           H  
ATOM   2275 HD12LLEU X 145      -6.406   3.732   1.140  0.00  0.00           H  
ATOM   2276 HD13LLEU X 145      -7.443   5.165   1.342  0.00  0.00           H  
ATOM   2277 HD21LLEU X 145      -5.580   6.636   3.208  0.00  0.00           H  
ATOM   2278 HD22LLEU X 145      -7.327   6.498   3.473  0.00  0.00           H  
ATOM   2279 HD23LLEU X 145      -6.194   5.999   4.744  0.00  0.00           H  
ATOM   2280  N  LGLY X 146      -8.433   1.608   6.570  0.00  0.00           N  
ATOM   2281  CA LGLY X 146      -9.516   1.039   7.383  0.00  0.00           C  
ATOM   2282  C  LGLY X 146     -10.543   0.141   6.682  0.00  0.00           C  
ATOM   2283  O  LGLY X 146     -11.443  -0.359   7.353  0.00  0.00           O  
ATOM   2284  H  LGLY X 146      -7.499   1.262   6.740  0.00  0.00           H  
ATOM   2285  HA2LGLY X 146      -9.066   0.442   8.172  0.00  0.00           H  
ATOM   2286  HA3LGLY X 146     -10.062   1.852   7.857  0.00  0.00           H  
ATOM   2287  N  LMET X 147     -10.436  -0.105   5.376  0.00  0.00           N  
ATOM   2288  CA LMET X 147     -11.362  -0.972   4.638  0.00  0.00           C  
ATOM   2289  C  LMET X 147     -11.047  -2.460   4.870  0.00  0.00           C  
ATOM   2290  O  LMET X 147      -9.900  -2.893   4.752  0.00  0.00           O  
ATOM   2291  CB LMET X 147     -11.340  -0.624   3.141  0.00  0.00           C  
ATOM   2292  CG LMET X 147     -11.677   0.854   2.875  0.00  0.00           C  
ATOM   2293  SD LMET X 147     -10.385   1.793   2.012  0.00  0.00           S  
ATOM   2294  CE LMET X 147     -10.728   1.325   0.299  0.00  0.00           C  
ATOM   2295  H  LMET X 147      -9.661   0.314   4.868  0.00  0.00           H  
ATOM   2296  HA LMET X 147     -12.372  -0.780   5.007  0.00  0.00           H  
ATOM   2297  HB2LMET X 147     -10.353  -0.852   2.736  0.00  0.00           H  
ATOM   2298  HB3LMET X 147     -12.067  -1.248   2.621  0.00  0.00           H  
ATOM   2299  HG2LMET X 147     -12.595   0.906   2.291  0.00  0.00           H  
ATOM   2300  HG3LMET X 147     -11.875   1.359   3.821  0.00  0.00           H  
ATOM   2301  HE1LMET X 147      -9.971   1.762  -0.353  0.00  0.00           H  
ATOM   2302  HE2LMET X 147     -10.710   0.241   0.198  0.00  0.00           H  
ATOM   2303  HE3LMET X 147     -11.710   1.702   0.017  0.00  0.00           H  
ATOM   2304  N  LTYR X 148     -12.060  -3.269   5.186  0.00  0.00           N  
ATOM   2305  CA LTYR X 148     -11.920  -4.718   5.423  0.00  0.00           C  
ATOM   2306  C  LTYR X 148     -11.872  -5.528   4.110  0.00  0.00           C  
ATOM   2307  O  LTYR X 148     -11.735  -4.966   3.026  0.00  0.00           O  
ATOM   2308  CB LTYR X 148     -13.055  -5.211   6.341  0.00  0.00           C  
ATOM   2309  CG LTYR X 148     -13.622  -4.182   7.292  0.00  0.00           C  
ATOM   2310  CD1LTYR X 148     -12.800  -3.555   8.247  0.00  0.00           C  
ATOM   2311  CD2LTYR X 148     -14.969  -3.808   7.165  0.00  0.00           C  
ATOM   2312  CE1LTYR X 148     -13.304  -2.493   9.026  0.00  0.00           C  
ATOM   2313  CE2LTYR X 148     -15.478  -2.781   7.969  0.00  0.00           C  
ATOM   2314  CZ LTYR X 148     -14.643  -2.084   8.861  0.00  0.00           C  
ATOM   2315  OH LTYR X 148     -15.140  -1.006   9.518  0.00  0.00           O  
ATOM   2316  H  LTYR X 148     -12.968  -2.857   5.334  0.00  0.00           H  
ATOM   2317  HA LTYR X 148     -10.980  -4.889   5.951  0.00  0.00           H  
ATOM   2318  HB2LTYR X 148     -13.872  -5.577   5.718  0.00  0.00           H  
ATOM   2319  HB3LTYR X 148     -12.684  -6.049   6.931  0.00  0.00           H  
ATOM   2320  HD1LTYR X 148     -11.762  -3.841   8.330  0.00  0.00           H  
ATOM   2321  HD2LTYR X 148     -15.614  -4.290   6.439  0.00  0.00           H  
ATOM   2322  HE1LTYR X 148     -12.658  -1.942   9.694  0.00  0.00           H  
ATOM   2323  HE2LTYR X 148     -16.508  -2.492   7.876  0.00  0.00           H  
ATOM   2324  HH LTYR X 148     -15.728  -0.517   8.902  0.00  0.00           H  
ATOM   2325  N  LHD3 X 149     -12.001  -6.856   4.182  0.00  0.00           N  
ATOM   2326  CA LHD3 X 149     -12.387  -7.658   3.012  0.00  0.00           C  
ATOM   2327  C  LHD3 X 149     -13.880  -7.585   2.729  0.00  0.00           C  
ATOM   2328  O  LHD3 X 149     -14.693  -7.437   3.643  0.00  0.00           O  
ATOM   2329  CB HHD3 X 149     -12.017  -9.138   3.181  0.00  0.00           C  
ATOM   2330  CG HHD3 X 149     -10.552  -9.326   3.301  0.00  0.00           C  
ATOM   2331  CD2HHD3 X 149      -9.524  -8.556   2.832  0.00  0.00           C  
ATOM   2332  ND1HHD3 X 149      -9.942 -10.437   3.855  0.00  0.00           N  
ATOM   2333  CE1HHD3 X 149      -8.605 -10.300   3.723  0.00  0.00           C  
ATOM   2334  NE2HHD3 X 149      -8.323  -9.159   3.116  0.00  0.00           N  
ATOM   2335  H  LHD3 X 149     -12.189  -7.274   5.090  0.00  0.00           H  
ATOM   2336  HA LHD3 X 149     -11.873  -7.267   2.136  0.00  0.00           H  
ATOM   2337  HB2HHD3 X 149     -12.538  -9.547   4.051  0.00  0.00           H  
ATOM   2338  HB3HHD3 X 149     -12.387  -9.683   2.299  0.00  0.00           H  
ATOM   2339  HD1HHD3 X 149     -10.397 -11.259   4.262  0.00  0.00           H  
ATOM   2340  HD2HHD3 X 149      -9.582  -7.618   2.302  0.00  0.00           H  
ATOM   2341  HE1HHD3 X 149      -7.874 -11.021   4.060  0.00  0.00           H  
ATOM   2342  N  LASP X 150     -14.230  -7.815   1.471  0.00  0.00           N  
ATOM   2343  CA LASP X 150     -15.593  -8.077   1.034  0.00  0.00           C  
ATOM   2344  C  LASP X 150     -16.192  -9.311   1.723  0.00  0.00           C  
ATOM   2345  O  LASP X 150     -15.686 -10.430   1.597  0.00  0.00           O  
ATOM   2346  CB LASP X 150     -15.575  -8.235  -0.490  0.00  0.00           C  
ATOM   2347  CG LASP X 150     -15.289  -6.895  -1.159  0.00  0.00           C  
ATOM   2348  OD1LASP X 150     -16.027  -5.925  -0.873  0.00  0.00           O  
ATOM   2349  OD2LASP X 150     -14.329  -6.819  -1.957  0.00  0.00           O1-
ATOM   2350  H  LASP X 150     -13.493  -7.902   0.776  0.00  0.00           H  
ATOM   2351  HA LASP X 150     -16.213  -7.214   1.283  0.00  0.00           H  
ATOM   2352  HB2LASP X 150     -14.813  -8.963  -0.775  0.00  0.00           H  
ATOM   2353  HB3LASP X 150     -16.533  -8.614  -0.838  0.00  0.00           H  
ATOM   2354  N  LGLY X 151     -17.297  -9.114   2.443  0.00  0.00           N  
ATOM   2355  CA LGLY X 151     -18.206 -10.194   2.823  0.00  0.00           C  
ATOM   2356  C  LGLY X 151     -19.096 -10.615   1.646  0.00  0.00           C  
ATOM   2357  O  LGLY X 151     -19.139  -9.952   0.608  0.00  0.00           O  
ATOM   2358  H  LGLY X 151     -17.625  -8.166   2.556  0.00  0.00           H  
ATOM   2359  HA2LGLY X 151     -17.634 -11.062   3.154  0.00  0.00           H  
ATOM   2360  HA3LGLY X 151     -18.831  -9.875   3.655  0.00  0.00           H  
ATOM   2361  N  LLYS X 152     -19.827 -11.722   1.802  0.00  0.00           N  
ATOM   2362  CA LLYS X 152     -20.503 -12.439   0.699  0.00  0.00           C  
ATOM   2363  C  LLYS X 152     -21.605 -11.653  -0.033  0.00  0.00           C  
ATOM   2364  O  LLYS X 152     -22.108 -12.129  -1.053  0.00  0.00           O  
ATOM   2365  CB LLYS X 152     -21.059 -13.801   1.169  0.00  0.00           C  
ATOM   2366  CG LLYS X 152     -20.209 -14.574   2.194  0.00  0.00           C  
ATOM   2367  CD LLYS X 152     -20.664 -14.258   3.624  0.00  0.00           C  
ATOM   2368  CE LLYS X 152     -19.761 -14.931   4.655  0.00  0.00           C  
ATOM   2369  NZ LLYS X 152     -20.187 -14.548   6.016  0.00  0.00           N1+
ATOM   2370  H  LLYS X 152     -19.736 -12.195   2.687  0.00  0.00           H  
ATOM   2371  HA LLYS X 152     -19.739 -12.641  -0.056  0.00  0.00           H  
ATOM   2372  HB2LLYS X 152     -22.065 -13.664   1.570  0.00  0.00           H  
ATOM   2373  HB3LLYS X 152     -21.154 -14.432   0.288  0.00  0.00           H  
ATOM   2374  HG2LLYS X 152     -20.345 -15.642   2.024  0.00  0.00           H  
ATOM   2375  HG3LLYS X 152     -19.151 -14.341   2.063  0.00  0.00           H  
ATOM   2376  HD2LLYS X 152     -20.658 -13.183   3.802  0.00  0.00           H  
ATOM   2377  HD3LLYS X 152     -21.686 -14.615   3.751  0.00  0.00           H  
ATOM   2378  HE2LLYS X 152     -19.821 -16.015   4.530  0.00  0.00           H  
ATOM   2379  HE3LLYS X 152     -18.727 -14.616   4.488  0.00  0.00           H  
ATOM   2380  HZ1LLYS X 152     -19.609 -14.991   6.722  0.00  0.00           H  
ATOM   2381  HZ2LLYS X 152     -20.124 -13.537   6.133  0.00  0.00           H  
ATOM   2382  HZ3LLYS X 152     -21.158 -14.811   6.176  0.00  0.00           H  
ATOM   2383  N  LASN X 153     -22.008 -10.486   0.473  0.00  0.00           N  
ATOM   2384  CA LASN X 153     -22.989  -9.589  -0.154  0.00  0.00           C  
ATOM   2385  C  LASN X 153     -22.348  -8.401  -0.904  0.00  0.00           C  
ATOM   2386  O  LASN X 153     -23.035  -7.711  -1.658  0.00  0.00           O  
ATOM   2387  CB LASN X 153     -23.990  -9.132   0.917  0.00  0.00           C  
ATOM   2388  CG LASN X 153     -24.744 -10.294   1.536  0.00  0.00           C  
ATOM   2389  ND2LASN X 153     -25.912 -10.596   1.032  0.00  0.00           N  
ATOM   2390  OD1LASN X 153     -24.277 -10.973   2.445  0.00  0.00           O  
ATOM   2391  H  LASN X 153     -21.559 -10.168   1.323  0.00  0.00           H  
ATOM   2392  HA LASN X 153     -23.557 -10.140  -0.903  0.00  0.00           H  
ATOM   2393  HB2LASN X 153     -23.473  -8.590   1.706  0.00  0.00           H  
ATOM   2394  HB3LASN X 153     -24.707  -8.449   0.462  0.00  0.00           H  
ATOM   2395 HD21LASN X 153     -26.444 -11.340   1.460  0.00  0.00           H  
ATOM   2396 HD22LASN X 153     -26.296 -10.064   0.260  0.00  0.00           H  
ATOM   2397  N  LCYX X 154     -21.047  -8.166  -0.724  0.00  0.00           N  
ATOM   2398  CA LCYX X 154     -20.288  -7.106  -1.385  0.00  0.00           C  
ATOM   2399  C  LCYX X 154     -19.962  -7.452  -2.849  0.00  0.00           C  
ATOM   2400  O  LCYX X 154     -19.823  -8.626  -3.191  0.00  0.00           O  
ATOM   2401  CB LCYX X 154     -19.014  -6.874  -0.577  0.00  0.00           C  
ATOM   2402  SG LCYX X 154     -19.303  -6.407   1.147  0.00  0.00           S  
ATOM   2403  H  LCYX X 154     -20.518  -8.805  -0.140  0.00  0.00           H  
ATOM   2404  HA LCYX X 154     -20.882  -6.190  -1.372  0.00  0.00           H  
ATOM   2405  HB2LCYX X 154     -18.440  -7.797  -0.586  0.00  0.00           H  
ATOM   2406  HB3LCYX X 154     -18.420  -6.098  -1.056  0.00  0.00           H  
ATOM   2407  N  LILE X 155     -19.834  -6.440  -3.720  0.00  0.00           N  
ATOM   2408  CA LILE X 155     -19.877  -6.623  -5.182  0.00  0.00           C  
ATOM   2409  C  LILE X 155     -18.713  -5.967  -5.933  0.00  0.00           C  
ATOM   2410  O  LILE X 155     -18.449  -4.769  -5.773  0.00  0.00           O  
ATOM   2411  CB LILE X 155     -21.217  -6.098  -5.754  0.00  0.00           C  
ATOM   2412  CG1LILE X 155     -22.460  -6.739  -5.102  0.00  0.00           C  
ATOM   2413  CG2LILE X 155     -21.278  -6.257  -7.286  0.00  0.00           C  
ATOM   2414  CD1LILE X 155     -22.629  -8.244  -5.344  0.00  0.00           C  
ATOM   2415  H  LILE X 155     -19.915  -5.501  -3.370  0.00  0.00           H  
ATOM   2416  HA LILE X 155     -19.829  -7.690  -5.402  0.00  0.00           H  
ATOM   2417  HB LILE X 155     -21.273  -5.029  -5.543  0.00  0.00           H  
ATOM   2418 HG12LILE X 155     -22.440  -6.556  -4.029  0.00  0.00           H  
ATOM   2419 HG13LILE X 155     -23.342  -6.228  -5.486  0.00  0.00           H  
ATOM   2420 HG21LILE X 155     -22.272  -6.003  -7.643  0.00  0.00           H  
ATOM   2421 HG22LILE X 155     -20.582  -5.574  -7.774  0.00  0.00           H  
ATOM   2422 HG23LILE X 155     -21.051  -7.283  -7.579  0.00  0.00           H  
ATOM   2423 HD11LILE X 155     -23.482  -8.606  -4.774  0.00  0.00           H  
ATOM   2424 HD12LILE X 155     -22.813  -8.433  -6.400  0.00  0.00           H  
ATOM   2425 HD13LILE X 155     -21.745  -8.793  -5.024  0.00  0.00           H  
ATOM   2426  N  LCYX X 156     -18.154  -6.734  -6.874  0.00  0.00           N  
ATOM   2427  CA LCYX X 156     -17.508  -6.255  -8.097  0.00  0.00           C  
ATOM   2428  C  LCYX X 156     -17.899  -7.166  -9.260  0.00  0.00           C  
ATOM   2429  O  LCYX X 156     -18.071  -8.369  -9.069  0.00  0.00           O  
ATOM   2430  CB LCYX X 156     -15.981  -6.234  -7.984  0.00  0.00           C  
ATOM   2431  SG LCYX X 156     -15.356  -5.461  -6.493  0.00  0.00           S  
ATOM   2432  H  LCYX X 156     -18.414  -7.712  -6.882  0.00  0.00           H  
ATOM   2433  HA LCYX X 156     -17.856  -5.246  -8.306  0.00  0.00           H  
ATOM   2434  HB2LCYX X 156     -15.600  -7.256  -8.019  0.00  0.00           H  
ATOM   2435  HB3LCYX X 156     -15.583  -5.695  -8.842  0.00  0.00           H  
ATOM   2436  N  LASN X 157     -17.946  -6.627 -10.476  0.00  0.00           N  
ATOM   2437  CA LASN X 157     -18.340  -7.364 -11.686  0.00  0.00           C  
ATOM   2438  C  LASN X 157     -17.315  -8.446 -12.128  0.00  0.00           C  
ATOM   2439  O  LASN X 157     -17.561  -9.179 -13.082  0.00  0.00           O  
ATOM   2440  CB LASN X 157     -18.678  -6.337 -12.789  0.00  0.00           C  
ATOM   2441  CG LASN X 157     -19.895  -5.465 -12.472  0.00  0.00           C  
ATOM   2442  ND2LASN X 157     -20.737  -5.190 -13.433  0.00  0.00           N  
ATOM   2443  OD1LASN X 157     -20.109  -4.999 -11.358  0.00  0.00           O  
ATOM   2444  H  LASN X 157     -17.827  -5.625 -10.557  0.00  0.00           H  
ATOM   2445  HA LASN X 157     -19.257  -7.912 -11.459  0.00  0.00           H  
ATOM   2446  HB2LASN X 157     -17.823  -5.686 -12.968  0.00  0.00           H  
ATOM   2447  HB3LASN X 157     -18.871  -6.874 -13.717  0.00  0.00           H  
ATOM   2448 HD21LASN X 157     -21.512  -4.579 -13.217  0.00  0.00           H  
ATOM   2449 HD22LASN X 157     -20.583  -5.538 -14.370  0.00  0.00           H  
ATOM   2450  N  LASP X 158     -16.187  -8.570 -11.419  0.00  0.00           N  
ATOM   2451  CA LASP X 158     -15.203  -9.664 -11.506  0.00  0.00           C  
ATOM   2452  C  LASP X 158     -15.342 -10.755 -10.427  0.00  0.00           C  
ATOM   2453  O  LASP X 158     -14.659 -11.772 -10.518  0.00  0.00           O  
ATOM   2454  CB LASP X 158     -13.801  -9.052 -11.357  0.00  0.00           C  
ATOM   2455  CG LASP X 158     -13.183  -8.664 -12.692  0.00  0.00           C  
ATOM   2456  OD1LASP X 158     -12.783  -9.577 -13.450  0.00  0.00           O  
ATOM   2457  OD2LASP X 158     -13.066  -7.452 -12.984  0.00  0.00           O1-
ATOM   2458  H  LASP X 158     -16.043  -7.889 -10.695  0.00  0.00           H  
ATOM   2459  HA LASP X 158     -15.279 -10.162 -12.473  0.00  0.00           H  
ATOM   2460  HB2LASP X 158     -13.858  -8.185 -10.695  0.00  0.00           H  
ATOM   2461  HB3LASP X 158     -13.123  -9.766 -10.888  0.00  0.00           H  
ATOM   2462  N  LSER X 159     -16.112 -10.525  -9.356  0.00  0.00           N  
ATOM   2463  CA LSER X 159     -16.055 -11.227  -8.050  0.00  0.00           C  
ATOM   2464  C  LSER X 159     -14.694 -11.161  -7.325  0.00  0.00           C  
ATOM   2465  O  LSER X 159     -14.655 -10.960  -6.111  0.00  0.00           O  
ATOM   2466  CB LSER X 159     -16.531 -12.683  -8.148  0.00  0.00           C  
ATOM   2467  OG LSER X 159     -17.765 -12.760  -8.838  0.00  0.00           O  
ATOM   2468  H  LSER X 159     -16.758  -9.746  -9.411  0.00  0.00           H  
ATOM   2469  HA LSER X 159     -16.766 -10.723  -7.395  0.00  0.00           H  
ATOM   2470  HB2LSER X 159     -15.786 -13.285  -8.670  0.00  0.00           H  
ATOM   2471  HB3LSER X 159     -16.658 -13.085  -7.142  0.00  0.00           H  
ATOM   2472  HG LSER X 159     -17.539 -12.917  -9.784  0.00  0.00           H  
ATOM   2473  N  LSER X 160     -13.566 -11.259  -8.034  0.00  0.00           N  
ATOM   2474  CA LSER X 160     -12.203 -10.994  -7.546  0.00  0.00           C  
ATOM   2475  C  LSER X 160     -11.935  -9.486  -7.363  0.00  0.00           C  
ATOM   2476  O  LSER X 160     -11.018  -8.929  -7.971  0.00  0.00           O  
ATOM   2477  CB LSER X 160     -11.179 -11.647  -8.487  0.00  0.00           C  
ATOM   2478  OG LSER X 160      -9.863 -11.342  -8.054  0.00  0.00           O  
ATOM   2479  H  LSER X 160     -13.672 -11.509  -9.014  0.00  0.00           H  
ATOM   2480  HA LSER X 160     -12.088 -11.465  -6.567  0.00  0.00           H  
ATOM   2481  HB2LSER X 160     -11.323 -12.728  -8.489  0.00  0.00           H  
ATOM   2482  HB3LSER X 160     -11.322 -11.269  -9.501  0.00  0.00           H  
ATOM   2483  HG LSER X 160      -9.865 -10.385  -7.884  0.00  0.00           H  
ATOM   2484  N  LCYX X 161     -12.744  -8.822  -6.536  0.00  0.00           N  
ATOM   2485  CA LCYX X 161     -12.597  -7.419  -6.139  0.00  0.00           C  
ATOM   2486  C  LCYX X 161     -11.181  -7.030  -5.683  0.00  0.00           C  
ATOM   2487  O  LCYX X 161     -10.443  -7.876  -5.171  0.00  0.00           O  
ATOM   2488  CB LCYX X 161     -13.517  -7.176  -4.940  0.00  0.00           C  
ATOM   2489  SG LCYX X 161     -15.285  -7.054  -5.246  0.00  0.00           S  
ATOM   2490  H  LCYX X 161     -13.488  -9.351  -6.095  0.00  0.00           H  
ATOM   2491  HA LCYX X 161     -12.883  -6.768  -6.965  0.00  0.00           H  
ATOM   2492  HB2LCYX X 161     -13.356  -7.948  -4.188  0.00  0.00           H  
ATOM   2493  HB3LCYX X 161     -13.217  -6.237  -4.488  0.00  0.00           H  
ATOM   2494  N  LVAL X 162     -10.855  -5.729  -5.710  0.00  0.00           N  
ATOM   2495  CA LVAL X 162      -9.635  -5.217  -5.053  0.00  0.00           C  
ATOM   2496  C  LVAL X 162      -9.607  -5.599  -3.570  0.00  0.00           C  
ATOM   2497  O  LVAL X 162      -8.567  -6.044  -3.091  0.00  0.00           O  
ATOM   2498  CB LVAL X 162      -9.471  -3.692  -5.225  0.00  0.00           C  
ATOM   2499  CG1LVAL X 162      -8.275  -3.137  -4.435  0.00  0.00           C  
ATOM   2500  CG2LVAL X 162      -9.252  -3.312  -6.691  0.00  0.00           C  
ATOM   2501  H  LVAL X 162     -11.487  -5.066  -6.154  0.00  0.00           H  
ATOM   2502  HA LVAL X 162      -8.778  -5.700  -5.520  0.00  0.00           H  
ATOM   2503  HB LVAL X 162     -10.376  -3.201  -4.868  0.00  0.00           H  
ATOM   2504 HG11LVAL X 162      -8.093  -2.105  -4.727  0.00  0.00           H  
ATOM   2505 HG12LVAL X 162      -8.487  -3.156  -3.366  0.00  0.00           H  
ATOM   2506 HG13LVAL X 162      -7.380  -3.722  -4.639  0.00  0.00           H  
ATOM   2507 HG21LVAL X 162      -9.306  -2.228  -6.799  0.00  0.00           H  
ATOM   2508 HG22LVAL X 162      -8.279  -3.663  -7.034  0.00  0.00           H  
ATOM   2509 HG23LVAL X 162     -10.017  -3.759  -7.319  0.00  0.00           H  
ATOM   2510  N  LMET X 163     -10.738  -5.519  -2.855  0.00  0.00           N  
ATOM   2511  CA LMET X 163     -10.859  -5.949  -1.450  0.00  0.00           C  
ATOM   2512  C  LMET X 163     -11.393  -7.380  -1.264  0.00  0.00           C  
ATOM   2513  O  LMET X 163     -11.842  -7.729  -0.170  0.00  0.00           O  
ATOM   2514  CB LMET X 163     -11.631  -4.913  -0.613  0.00  0.00           C  
ATOM   2515  CG LMET X 163     -11.011  -3.512  -0.684  0.00  0.00           C  
ATOM   2516  SD LMET X 163      -9.228  -3.418  -0.366  0.00  0.00           S  
ATOM   2517  CE LMET X 163      -9.146  -3.942   1.370  0.00  0.00           C  
ATOM   2518  H  LMET X 163     -11.571  -5.156  -3.300  0.00  0.00           H  
ATOM   2519  HA LMET X 163      -9.859  -5.985  -1.025  0.00  0.00           H  
ATOM   2520  HB2LMET X 163     -12.667  -4.865  -0.943  0.00  0.00           H  
ATOM   2521  HB3LMET X 163     -11.632  -5.231   0.428  0.00  0.00           H  
ATOM   2522  HG2LMET X 163     -11.197  -3.103  -1.678  0.00  0.00           H  
ATOM   2523  HG3LMET X 163     -11.519  -2.874   0.038  0.00  0.00           H  
ATOM   2524  HE1LMET X 163      -8.114  -3.893   1.718  0.00  0.00           H  
ATOM   2525  HE2LMET X 163      -9.763  -3.286   1.984  0.00  0.00           H  
ATOM   2526  HE3LMET X 163      -9.501  -4.967   1.465  0.00  0.00           H  
ATOM   2527  N  LSER X 164     -11.313  -8.234  -2.292  0.00  0.00           N  
ATOM   2528  CA LSER X 164     -11.726  -9.640  -2.167  0.00  0.00           C  
ATOM   2529  C  LSER X 164     -10.928 -10.369  -1.068  0.00  0.00           C  
ATOM   2530  O  LSER X 164      -9.732 -10.109  -0.903  0.00  0.00           O  
ATOM   2531  CB LSER X 164     -11.646 -10.397  -3.501  0.00  0.00           C  
ATOM   2532  OG LSER X 164     -10.373 -10.327  -4.112  0.00  0.00           O  
ATOM   2533  H  LSER X 164     -10.875  -7.931  -3.150  0.00  0.00           H  
ATOM   2534  HA LSER X 164     -12.775  -9.619  -1.879  0.00  0.00           H  
ATOM   2535  HB2LSER X 164     -11.890 -11.444  -3.325  0.00  0.00           H  
ATOM   2536  HB3LSER X 164     -12.392  -9.993  -4.182  0.00  0.00           H  
ATOM   2537  HG LSER X 164     -10.252  -9.430  -4.476  0.00  0.00           H  
ATOM   2538  N  LPRO X 165     -11.572 -11.258  -0.283  0.00  0.00           N  
ATOM   2539  CA LPRO X 165     -10.922 -11.966   0.822  0.00  0.00           C  
ATOM   2540  C  LPRO X 165      -9.889 -13.004   0.371  0.00  0.00           C  
ATOM   2541  O  LPRO X 165      -8.959 -13.295   1.120  0.00  0.00           O  
ATOM   2542  CB LPRO X 165     -12.060 -12.618   1.619  0.00  0.00           C  
ATOM   2543  CG LPRO X 165     -13.179 -12.770   0.596  0.00  0.00           C  
ATOM   2544  CD LPRO X 165     -12.994 -11.563  -0.313  0.00  0.00           C  
ATOM   2545  HA LPRO X 165     -10.400 -11.249   1.449  0.00  0.00           H  
ATOM   2546  HB2LPRO X 165     -11.777 -13.583   2.036  0.00  0.00           H  
ATOM   2547  HB3LPRO X 165     -12.387 -11.953   2.417  0.00  0.00           H  
ATOM   2548  HG2LPRO X 165     -13.024 -13.681   0.023  0.00  0.00           H  
ATOM   2549  HG3LPRO X 165     -14.158 -12.772   1.068  0.00  0.00           H  
ATOM   2550  HD2LPRO X 165     -13.338 -11.799  -1.321  0.00  0.00           H  
ATOM   2551  HD3LPRO X 165     -13.550 -10.716   0.089  0.00  0.00           H  
ATOM   2552  N  LVAL X 166     -10.039 -13.560  -0.834  0.00  0.00           N  
ATOM   2553  CA LVAL X 166      -9.068 -14.469  -1.457  0.00  0.00           C  
ATOM   2554  C  LVAL X 166      -8.875 -14.068  -2.917  0.00  0.00           C  
ATOM   2555  O  LVAL X 166      -9.827 -14.039  -3.700  0.00  0.00           O  
ATOM   2556  CB LVAL X 166      -9.476 -15.948  -1.320  0.00  0.00           C  
ATOM   2557  CG1LVAL X 166      -8.387 -16.867  -1.879  0.00  0.00           C  
ATOM   2558  CG2LVAL X 166      -9.705 -16.343   0.142  0.00  0.00           C  
ATOM   2559  H  LVAL X 166     -10.857 -13.312  -1.376  0.00  0.00           H  
ATOM   2560  HA LVAL X 166      -8.109 -14.351  -0.949  0.00  0.00           H  
ATOM   2561  HB LVAL X 166     -10.398 -16.123  -1.875  0.00  0.00           H  
ATOM   2562 HG11LVAL X 166      -8.690 -17.906  -1.757  0.00  0.00           H  
ATOM   2563 HG12LVAL X 166      -8.233 -16.677  -2.940  0.00  0.00           H  
ATOM   2564 HG13LVAL X 166      -7.448 -16.706  -1.346  0.00  0.00           H  
ATOM   2565 HG21LVAL X 166      -9.930 -17.405   0.208  0.00  0.00           H  
ATOM   2566 HG22LVAL X 166      -8.814 -16.131   0.734  0.00  0.00           H  
ATOM   2567 HG23LVAL X 166     -10.552 -15.793   0.545  0.00  0.00           H  
ATOM   2568  N  LLEU X 167      -7.637 -13.720  -3.249  0.00  0.00           N  
ATOM   2569  CA LLEU X 167      -7.202 -13.116  -4.503  0.00  0.00           C  
ATOM   2570  C  LLEU X 167      -7.173 -14.118  -5.673  0.00  0.00           C  
ATOM   2571  O  LLEU X 167      -7.112 -15.332  -5.476  0.00  0.00           O  
ATOM   2572  CB LLEU X 167      -5.821 -12.502  -4.206  0.00  0.00           C  
ATOM   2573  CG LLEU X 167      -5.242 -11.555  -5.261  0.00  0.00           C  
ATOM   2574  CD1LLEU X 167      -6.082 -10.280  -5.366  0.00  0.00           C  
ATOM   2575  CD2LLEU X 167      -3.805 -11.209  -4.882  0.00  0.00           C  
ATOM   2576  H  LLEU X 167      -6.931 -13.808  -2.525  0.00  0.00           H  
ATOM   2577  HA LLEU X 167      -7.908 -12.321  -4.750  0.00  0.00           H  
ATOM   2578  HB2LLEU X 167      -5.881 -11.953  -3.265  0.00  0.00           H  
ATOM   2579  HB3LLEU X 167      -5.118 -13.318  -4.055  0.00  0.00           H  
ATOM   2580  HG LLEU X 167      -5.209 -12.046  -6.229  0.00  0.00           H  
ATOM   2581 HD11LLEU X 167      -5.543  -9.509  -5.911  0.00  0.00           H  
ATOM   2582 HD12LLEU X 167      -7.022 -10.496  -5.873  0.00  0.00           H  
ATOM   2583 HD13LLEU X 167      -6.313  -9.902  -4.376  0.00  0.00           H  
ATOM   2584 HD21LLEU X 167      -3.385 -10.511  -5.602  0.00  0.00           H  
ATOM   2585 HD22LLEU X 167      -3.769 -10.783  -3.886  0.00  0.00           H  
ATOM   2586 HD23LLEU X 167      -3.217 -12.123  -4.864  0.00  0.00           H  
ATOM   2587  N  LSER X 168      -7.198 -13.611  -6.907  0.00  0.00           N  
ATOM   2588  CA LSER X 168      -7.110 -14.401  -8.144  0.00  0.00           C  
ATOM   2589  C  LSER X 168      -5.780 -14.224  -8.888  0.00  0.00           C  
ATOM   2590  O  LSER X 168      -4.910 -13.444  -8.500  0.00  0.00           O  
ATOM   2591  CB LSER X 168      -8.277 -14.031  -9.054  0.00  0.00           C  
ATOM   2592  OG LSER X 168      -8.108 -12.721  -9.538  0.00  0.00           O  
ATOM   2593  H  LSER X 168      -7.261 -12.611  -7.010  0.00  0.00           H  
ATOM   2594  HA LSER X 168      -7.209 -15.459  -7.903  0.00  0.00           H  
ATOM   2595  HB2LSER X 168      -8.336 -14.723  -9.894  0.00  0.00           H  
ATOM   2596  HB3LSER X 168      -9.200 -14.084  -8.480  0.00  0.00           H  
ATOM   2597  HG LSER X 168      -8.765 -12.178  -9.059  0.00  0.00           H  
ATOM   2598  N  LASP X 169      -5.599 -14.966  -9.979  0.00  0.00           N  
ATOM   2599  CA LASP X 169      -4.416 -14.931 -10.847  0.00  0.00           C  
ATOM   2600  C  LASP X 169      -4.282 -13.611 -11.643  0.00  0.00           C  
ATOM   2601  O  LASP X 169      -3.176 -13.179 -11.976  0.00  0.00           O  
ATOM   2602  CB LASP X 169      -4.530 -16.136 -11.795  0.00  0.00           C  
ATOM   2603  CG LASP X 169      -3.199 -16.669 -12.319  0.00  0.00           C  
ATOM   2604  OD1LASP X 169      -2.112 -16.221 -11.896  0.00  0.00           O  
ATOM   2605  OD2LASP X 169      -3.224 -17.605 -13.150  0.00  0.00           O1-
ATOM   2606  H  LASP X 169      -6.326 -15.632 -10.208  0.00  0.00           H  
ATOM   2607  HA LASP X 169      -3.531 -15.047 -10.224  0.00  0.00           H  
ATOM   2608  HB2LASP X 169      -5.007 -16.962 -11.265  0.00  0.00           H  
ATOM   2609  HB3LASP X 169      -5.172 -15.872 -12.636  0.00  0.00           H  
ATOM   2610  N  LGLN X 170      -5.410 -12.948 -11.909  0.00  0.00           N  
ATOM   2611  CA LGLN X 170      -5.536 -11.708 -12.685  0.00  0.00           C  
ATOM   2612  C  LGLN X 170      -6.554 -10.744 -12.034  0.00  0.00           C  
ATOM   2613  O  LGLN X 170      -7.609 -10.481 -12.612  0.00  0.00           O  
ATOM   2614  CB LGLN X 170      -5.851 -12.045 -14.161  0.00  0.00           C  
ATOM   2615  CG LGLN X 170      -6.830 -13.208 -14.439  0.00  0.00           C  
ATOM   2616  CD LGLN X 170      -8.071 -13.263 -13.552  0.00  0.00           C  
ATOM   2617  NE2LGLN X 170      -9.150 -12.598 -13.901  0.00  0.00           N  
ATOM   2618  OE1LGLN X 170      -8.089 -13.943 -12.536  0.00  0.00           O  
ATOM   2619  H  LGLN X 170      -6.279 -13.356 -11.576  0.00  0.00           H  
ATOM   2620  HA LGLN X 170      -4.578 -11.187 -12.678  0.00  0.00           H  
ATOM   2621  HB2LGLN X 170      -6.217 -11.148 -14.662  0.00  0.00           H  
ATOM   2622  HB3LGLN X 170      -4.909 -12.306 -14.643  0.00  0.00           H  
ATOM   2623  HG2LGLN X 170      -7.137 -13.167 -15.482  0.00  0.00           H  
ATOM   2624  HG3LGLN X 170      -6.289 -14.142 -14.299  0.00  0.00           H  
ATOM   2625 HE21LGLN X 170      -9.031 -11.847 -14.578  0.00  0.00           H  
ATOM   2626 HE22LGLN X 170      -9.864 -12.484 -13.186  0.00  0.00           H  
ATOM   2627  N  LPRO X 171      -6.277 -10.218 -10.823  0.00  0.00           N  
ATOM   2628  CA LPRO X 171      -7.274  -9.535  -9.995  0.00  0.00           C  
ATOM   2629  C  LPRO X 171      -7.965  -8.347 -10.658  0.00  0.00           C  
ATOM   2630  O  LPRO X 171      -7.462  -7.765 -11.616  0.00  0.00           O  
ATOM   2631  CB LPRO X 171      -6.540  -9.100  -8.732  0.00  0.00           C  
ATOM   2632  CG LPRO X 171      -5.421 -10.122  -8.627  0.00  0.00           C  
ATOM   2633  CD LPRO X 171      -5.031 -10.332 -10.082  0.00  0.00           C  
ATOM   2634  HA LPRO X 171      -8.040 -10.256  -9.724  0.00  0.00           H  
ATOM   2635  HB2LPRO X 171      -6.098  -8.118  -8.881  0.00  0.00           H  
ATOM   2636  HB3LPRO X 171      -7.195  -9.109  -7.861  0.00  0.00           H  
ATOM   2637  HG2LPRO X 171      -4.594  -9.742  -8.033  0.00  0.00           H  
ATOM   2638  HG3LPRO X 171      -5.818 -11.049  -8.217  0.00  0.00           H  
ATOM   2639  HD2LPRO X 171      -4.353  -9.540 -10.403  0.00  0.00           H  
ATOM   2640  HD3LPRO X 171      -4.553 -11.302 -10.192  0.00  0.00           H  
ATOM   2641  N  LSER X 172      -9.136  -7.976 -10.148  0.00  0.00           N  
ATOM   2642  CA LSER X 172      -9.879  -6.840 -10.680  0.00  0.00           C  
ATOM   2643  C  LSER X 172      -9.272  -5.501 -10.266  0.00  0.00           C  
ATOM   2644  O  LSER X 172      -8.842  -5.353  -9.123  0.00  0.00           O  
ATOM   2645  CB LSER X 172     -11.316  -6.901 -10.196  0.00  0.00           C  
ATOM   2646  OG LSER X 172     -12.090  -6.023 -10.974  0.00  0.00           O  
ATOM   2647  H  LSER X 172      -9.506  -8.445  -9.332  0.00  0.00           H  
ATOM   2648  HA LSER X 172      -9.886  -6.912 -11.764  0.00  0.00           H  
ATOM   2649  HB2LSER X 172     -11.686  -7.917 -10.300  0.00  0.00           H  
ATOM   2650  HB3LSER X 172     -11.366  -6.604  -9.147  0.00  0.00           H  
ATOM   2651  HG LSER X 172     -12.421  -6.510 -11.763  0.00  0.00           H  
ATOM   2652  N  LLYS X 173      -9.338  -4.491 -11.143  0.00  0.00           N  
ATOM   2653  CA LLYS X 173      -9.147  -3.084 -10.747  0.00  0.00           C  
ATOM   2654  C  LLYS X 173     -10.349  -2.479 -10.002  0.00  0.00           C  
ATOM   2655  O  LLYS X 173     -10.286  -1.328  -9.578  0.00  0.00           O  
ATOM   2656  CB LLYS X 173      -8.744  -2.224 -11.955  0.00  0.00           C  
ATOM   2657  CG LLYS X 173      -9.880  -1.927 -12.959  0.00  0.00           C  
ATOM   2658  CD LLYS X 173      -9.585  -0.654 -13.765  0.00  0.00           C  
ATOM   2659  CE LLYS X 173      -9.724   0.603 -12.891  0.00  0.00           C  
ATOM   2660  NZ LLYS X 173      -9.040   1.762 -13.501  0.00  0.00           N1+
ATOM   2661  H  LLYS X 173      -9.649  -4.702 -12.088  0.00  0.00           H  
ATOM   2662  HA LLYS X 173      -8.323  -3.055 -10.033  0.00  0.00           H  
ATOM   2663  HB2LLYS X 173      -8.356  -1.288 -11.557  0.00  0.00           H  
ATOM   2664  HB3LLYS X 173      -7.921  -2.704 -12.487  0.00  0.00           H  
ATOM   2665  HG2LLYS X 173      -9.977  -2.771 -13.641  0.00  0.00           H  
ATOM   2666  HG3LLYS X 173     -10.834  -1.792 -12.450  0.00  0.00           H  
ATOM   2667  HD2LLYS X 173      -8.572  -0.724 -14.166  0.00  0.00           H  
ATOM   2668  HD3LLYS X 173     -10.286  -0.589 -14.599  0.00  0.00           H  
ATOM   2669  HE2LLYS X 173     -10.784   0.819 -12.729  0.00  0.00           H  
ATOM   2670  HE3LLYS X 173      -9.274   0.410 -11.914  0.00  0.00           H  
ATOM   2671  HZ1LLYS X 173      -8.846   2.488 -12.817  0.00  0.00           H  
ATOM   2672  HZ2LLYS X 173      -8.113   1.496 -13.834  0.00  0.00           H  
ATOM   2673  HZ3LLYS X 173      -9.537   2.152 -14.297  0.00  0.00           H  
ATOM   2674  N  LLEU X 174     -11.460  -3.210  -9.894  0.00  0.00           N  
ATOM   2675  CA LLEU X 174     -12.706  -2.740  -9.291  0.00  0.00           C  
ATOM   2676  C  LLEU X 174     -12.598  -2.668  -7.761  0.00  0.00           C  
ATOM   2677  O  LLEU X 174     -12.585  -3.694  -7.073  0.00  0.00           O  
ATOM   2678  CB LLEU X 174     -13.856  -3.664  -9.733  0.00  0.00           C  
ATOM   2679  CG LLEU X 174     -14.150  -3.636 -11.247  0.00  0.00           C  
ATOM   2680  CD1LLEU X 174     -15.153  -4.737 -11.598  0.00  0.00           C  
ATOM   2681  CD2LLEU X 174     -14.731  -2.295 -11.690  0.00  0.00           C  
ATOM   2682  H  LLEU X 174     -11.455  -4.142 -10.288  0.00  0.00           H  
ATOM   2683  HA LLEU X 174     -12.915  -1.732  -9.651  0.00  0.00           H  
ATOM   2684  HB2LLEU X 174     -13.604  -4.680  -9.433  0.00  0.00           H  
ATOM   2685  HB3LLEU X 174     -14.762  -3.398  -9.195  0.00  0.00           H  
ATOM   2686  HG LLEU X 174     -13.234  -3.810 -11.807  0.00  0.00           H  
ATOM   2687 HD11LLEU X 174     -15.295  -4.761 -12.678  0.00  0.00           H  
ATOM   2688 HD12LLEU X 174     -14.764  -5.704 -11.287  0.00  0.00           H  
ATOM   2689 HD13LLEU X 174     -16.102  -4.538 -11.110  0.00  0.00           H  
ATOM   2690 HD21LLEU X 174     -14.993  -2.339 -12.745  0.00  0.00           H  
ATOM   2691 HD22LLEU X 174     -15.623  -2.070 -11.109  0.00  0.00           H  
ATOM   2692 HD23LLEU X 174     -13.997  -1.502 -11.557  0.00  0.00           H  
ATOM   2693  N  LPHE X 175     -12.563  -1.446  -7.224  0.00  0.00           N  
ATOM   2694  CA LPHE X 175     -12.775  -1.200  -5.797  0.00  0.00           C  
ATOM   2695  C  LPHE X 175     -14.223  -1.483  -5.403  0.00  0.00           C  
ATOM   2696  O  LPHE X 175     -15.165  -1.036  -6.061  0.00  0.00           O  
ATOM   2697  CB LPHE X 175     -12.382   0.227  -5.410  0.00  0.00           C  
ATOM   2698  CG LPHE X 175     -11.030   0.273  -4.742  0.00  0.00           C  
ATOM   2699  CD1LPHE X 175     -10.901  -0.227  -3.433  0.00  0.00           C  
ATOM   2700  CD2LPHE X 175      -9.904   0.757  -5.429  0.00  0.00           C  
ATOM   2701  CE1LPHE X 175      -9.644  -0.250  -2.814  0.00  0.00           C  
ATOM   2702  CE2LPHE X 175      -8.648   0.746  -4.799  0.00  0.00           C  
ATOM   2703  CZ LPHE X 175      -8.519   0.242  -3.496  0.00  0.00           C  
ATOM   2704  H  LPHE X 175     -12.486  -0.653  -7.843  0.00  0.00           H  
ATOM   2705  HA LPHE X 175     -12.148  -1.893  -5.237  0.00  0.00           H  
ATOM   2706  HB2LPHE X 175     -12.403   0.883  -6.281  0.00  0.00           H  
ATOM   2707  HB3LPHE X 175     -13.112   0.606  -4.695  0.00  0.00           H  
ATOM   2708  HD1LPHE X 175     -11.763  -0.609  -2.906  0.00  0.00           H  
ATOM   2709  HD2LPHE X 175      -9.999   1.128  -6.440  0.00  0.00           H  
ATOM   2710  HE1LPHE X 175      -9.539  -0.647  -1.815  0.00  0.00           H  
ATOM   2711  HE2LPHE X 175      -7.776   1.119  -5.312  0.00  0.00           H  
ATOM   2712  HZ LPHE X 175      -7.549   0.225  -3.024  0.00  0.00           H  
ATOM   2713  N  LSER X 176     -14.403  -2.242  -4.335  0.00  0.00           N  
ATOM   2714  CA LSER X 176     -15.651  -2.934  -4.045  0.00  0.00           C  
ATOM   2715  C  LSER X 176     -16.776  -2.019  -3.583  0.00  0.00           C  
ATOM   2716  O  LSER X 176     -16.534  -0.975  -2.978  0.00  0.00           O  
ATOM   2717  CB LSER X 176     -15.401  -3.999  -2.981  0.00  0.00           C  
ATOM   2718  OG LSER X 176     -14.108  -4.561  -3.099  0.00  0.00           O  
ATOM   2719  H  LSER X 176     -13.605  -2.567  -3.807  0.00  0.00           H  
ATOM   2720  HA LSER X 176     -15.987  -3.429  -4.951  0.00  0.00           H  
ATOM   2721  HB2LSER X 176     -15.504  -3.565  -1.986  0.00  0.00           H  
ATOM   2722  HB3LSER X 176     -16.150  -4.783  -3.098  0.00  0.00           H  
ATOM   2723  HG LSER X 176     -14.171  -5.433  -2.620  0.00  0.00           H  
ATOM   2724  N  LASN X 177     -18.020  -2.464  -3.781  0.00  0.00           N  
ATOM   2725  CA LASN X 177     -19.217  -1.793  -3.263  0.00  0.00           C  
ATOM   2726  C  LASN X 177     -19.057  -1.426  -1.776  0.00  0.00           C  
ATOM   2727  O  LASN X 177     -19.291  -0.282  -1.410  0.00  0.00           O  
ATOM   2728  CB LASN X 177     -20.407  -2.742  -3.500  0.00  0.00           C  
ATOM   2729  CG LASN X 177     -21.782  -2.292  -3.014  0.00  0.00           C  
ATOM   2730  ND2LASN X 177     -21.946  -1.188  -2.324  0.00  0.00           N  
ATOM   2731  OD1LASN X 177     -22.754  -3.001  -3.229  0.00  0.00           O  
ATOM   2732  H  LASN X 177     -18.144  -3.296  -4.348  0.00  0.00           H  
ATOM   2733  HA LASN X 177     -19.378  -0.866  -3.819  0.00  0.00           H  
ATOM   2734  HB2LASN X 177     -20.490  -2.924  -4.571  0.00  0.00           H  
ATOM   2735  HB3LASN X 177     -20.202  -3.688  -3.007  0.00  0.00           H  
ATOM   2736 HD21LASN X 177     -22.892  -0.941  -2.052  0.00  0.00           H  
ATOM   2737 HD22LASN X 177     -21.174  -0.575  -2.089  0.00  0.00           H  
ATOM   2738  N  LCYX X 178     -18.630  -2.374  -0.939  0.00  0.00           N  
ATOM   2739  CA LCYX X 178     -18.469  -2.165   0.500  0.00  0.00           C  
ATOM   2740  C  LCYX X 178     -17.237  -1.325   0.871  0.00  0.00           C  
ATOM   2741  O  LCYX X 178     -17.198  -0.742   1.954  0.00  0.00           O  
ATOM   2742  CB LCYX X 178     -18.400  -3.543   1.157  0.00  0.00           C  
ATOM   2743  SG LCYX X 178     -19.925  -4.492   0.944  0.00  0.00           S  
ATOM   2744  H  LCYX X 178     -18.432  -3.292  -1.304  0.00  0.00           H  
ATOM   2745  HA LCYX X 178     -19.346  -1.640   0.886  0.00  0.00           H  
ATOM   2746  HB2LCYX X 178     -17.566  -4.103   0.725  0.00  0.00           H  
ATOM   2747  HB3LCYX X 178     -18.209  -3.420   2.225  0.00  0.00           H  
ATOM   2748  N  LSER X 179     -16.237  -1.227  -0.017  0.00  0.00           N  
ATOM   2749  CA LSER X 179     -15.052  -0.400   0.223  0.00  0.00           C  
ATOM   2750  C  LSER X 179     -15.424   1.070   0.365  0.00  0.00           C  
ATOM   2751  O  LSER X 179     -14.851   1.742   1.210  0.00  0.00           O  
ATOM   2752  CB LSER X 179     -14.024  -0.529  -0.905  0.00  0.00           C  
ATOM   2753  OG LSER X 179     -13.726  -1.880  -1.181  0.00  0.00           O  
ATOM   2754  H  LSER X 179     -16.329  -1.663  -0.925  0.00  0.00           H  
ATOM   2755  HA LSER X 179     -14.585  -0.714   1.157  0.00  0.00           H  
ATOM   2756  HB2LSER X 179     -14.410  -0.061  -1.811  0.00  0.00           H  
ATOM   2757  HB3LSER X 179     -13.110  -0.012  -0.614  0.00  0.00           H  
ATOM   2758  HG LSER X 179     -13.538  -2.342  -0.358  0.00  0.00           H  
ATOM   2759  N  LILE X 180     -16.393   1.567  -0.410  0.00  0.00           N  
ATOM   2760  CA LILE X 180     -16.808   2.979  -0.380  0.00  0.00           C  
ATOM   2761  C  LILE X 180     -17.429   3.343   0.980  0.00  0.00           C  
ATOM   2762  O  LILE X 180     -17.050   4.336   1.605  0.00  0.00           O  
ATOM   2763  CB LILE X 180     -17.783   3.277  -1.547  0.00  0.00           C  
ATOM   2764  CG1LILE X 180     -17.346   2.692  -2.911  0.00  0.00           C  
ATOM   2765  CG2LILE X 180     -18.011   4.792  -1.673  0.00  0.00           C  
ATOM   2766  CD1LILE X 180     -15.946   3.099  -3.386  0.00  0.00           C  
ATOM   2767  H  LILE X 180     -16.848   0.947  -1.069  0.00  0.00           H  
ATOM   2768  HA LILE X 180     -15.920   3.599  -0.505  0.00  0.00           H  
ATOM   2769  HB LILE X 180     -18.744   2.817  -1.310  0.00  0.00           H  
ATOM   2770 HG12LILE X 180     -17.391   1.604  -2.864  0.00  0.00           H  
ATOM   2771 HG13LILE X 180     -18.066   2.998  -3.670  0.00  0.00           H  
ATOM   2772 HG21LILE X 180     -18.686   4.998  -2.503  0.00  0.00           H  
ATOM   2773 HG22LILE X 180     -18.465   5.182  -0.762  0.00  0.00           H  
ATOM   2774 HG23LILE X 180     -17.069   5.305  -1.851  0.00  0.00           H  
ATOM   2775 HD11LILE X 180     -15.740   2.613  -4.340  0.00  0.00           H  
ATOM   2776 HD12LILE X 180     -15.889   4.179  -3.522  0.00  0.00           H  
ATOM   2777 HD13LILE X 180     -15.193   2.782  -2.665  0.00  0.00           H  
ATOM   2778  N  LHIE X 181     -18.344   2.496   1.460  0.00  0.00           N  
ATOM   2779  CA LHIE X 181     -19.091   2.676   2.709  0.00  0.00           C  
ATOM   2780  C  LHIE X 181     -18.200   2.655   3.958  0.00  0.00           C  
ATOM   2781  O  LHIE X 181     -18.418   3.455   4.868  0.00  0.00           O  
ATOM   2782  CB LHIE X 181     -20.166   1.579   2.795  0.00  0.00           C  
ATOM   2783  CG LHIE X 181     -21.214   1.643   1.710  0.00  0.00           C  
ATOM   2784  CD2LHIE X 181     -22.557   1.786   1.899  0.00  0.00           C  
ATOM   2785  ND1LHIE X 181     -20.972   1.508   0.343  0.00  0.00           N  
ATOM   2786  CE1LHIE X 181     -22.172   1.533  -0.258  0.00  0.00           C  
ATOM   2787  NE2LHIE X 181     -23.139   1.715   0.653  0.00  0.00           N  
ATOM   2788  H  LHIE X 181     -18.625   1.725   0.868  0.00  0.00           H  
ATOM   2789  HA LHIE X 181     -19.586   3.649   2.688  0.00  0.00           H  
ATOM   2790  HB2LHIE X 181     -19.684   0.602   2.747  0.00  0.00           H  
ATOM   2791  HB3LHIE X 181     -20.670   1.649   3.756  0.00  0.00           H  
ATOM   2792  HD2LHIE X 181     -23.061   1.894   2.850  0.00  0.00           H  
ATOM   2793  HE1LHIE X 181     -22.333   1.451  -1.326  0.00  0.00           H  
ATOM   2794  HE2LHIE X 181     -24.133   1.749   0.442  0.00  0.00           H  
ATOM   2795  N  LASP X 182     -17.203   1.766   4.024  0.00  0.00           N  
ATOM   2796  CA LASP X 182     -16.264   1.698   5.156  0.00  0.00           C  
ATOM   2797  C  LASP X 182     -15.018   2.589   5.004  0.00  0.00           C  
ATOM   2798  O  LASP X 182     -14.499   3.060   6.015  0.00  0.00           O  
ATOM   2799  CB LASP X 182     -15.929   0.237   5.485  0.00  0.00           C  
ATOM   2800  CG LASP X 182     -16.940  -0.316   6.493  0.00  0.00           C  
ATOM   2801  OD1LASP X 182     -16.817   0.015   7.695  0.00  0.00           O  
ATOM   2802  OD2LASP X 182     -17.856  -1.085   6.121  0.00  0.00           O1-
ATOM   2803  H  LASP X 182     -17.108   1.090   3.274  0.00  0.00           H  
ATOM   2804  HA LASP X 182     -16.770   2.096   6.036  0.00  0.00           H  
ATOM   2805  HB2LASP X 182     -15.917  -0.368   4.576  0.00  0.00           H  
ATOM   2806  HB3LASP X 182     -14.936   0.186   5.936  0.00  0.00           H  
ATOM   2807  N  LTYR X 183     -14.599   2.952   3.786  0.00  0.00           N  
ATOM   2808  CA LTYR X 183     -13.590   4.003   3.578  0.00  0.00           C  
ATOM   2809  C  LTYR X 183     -14.051   5.335   4.187  0.00  0.00           C  
ATOM   2810  O  LTYR X 183     -13.299   5.978   4.915  0.00  0.00           O  
ATOM   2811  CB LTYR X 183     -13.304   4.156   2.078  0.00  0.00           C  
ATOM   2812  CG LTYR X 183     -12.371   5.283   1.682  0.00  0.00           C  
ATOM   2813  CD1LTYR X 183     -11.155   5.489   2.365  0.00  0.00           C  
ATOM   2814  CD2LTYR X 183     -12.715   6.107   0.593  0.00  0.00           C  
ATOM   2815  CE1LTYR X 183     -10.305   6.542   1.977  0.00  0.00           C  
ATOM   2816  CE2LTYR X 183     -11.857   7.146   0.191  0.00  0.00           C  
ATOM   2817  CZ LTYR X 183     -10.659   7.372   0.894  0.00  0.00           C  
ATOM   2818  OH LTYR X 183      -9.846   8.389   0.523  0.00  0.00           O  
ATOM   2819  H  LTYR X 183     -15.021   2.533   2.965  0.00  0.00           H  
ATOM   2820  HA LTYR X 183     -12.668   3.710   4.082  0.00  0.00           H  
ATOM   2821  HB2LTYR X 183     -12.868   3.232   1.708  0.00  0.00           H  
ATOM   2822  HB3LTYR X 183     -14.255   4.303   1.564  0.00  0.00           H  
ATOM   2823  HD1LTYR X 183     -10.869   4.840   3.183  0.00  0.00           H  
ATOM   2824  HD2LTYR X 183     -13.641   5.938   0.065  0.00  0.00           H  
ATOM   2825  HE1LTYR X 183      -9.378   6.719   2.496  0.00  0.00           H  
ATOM   2826  HE2LTYR X 183     -12.114   7.777  -0.644  0.00  0.00           H  
ATOM   2827  HH LTYR X 183     -10.151   8.817  -0.281  0.00  0.00           H  
ATOM   2828  N  LGLN X 184     -15.326   5.704   4.012  0.00  0.00           N  
ATOM   2829  CA LGLN X 184     -15.904   6.870   4.689  0.00  0.00           C  
ATOM   2830  C  LGLN X 184     -15.885   6.740   6.227  0.00  0.00           C  
ATOM   2831  O  LGLN X 184     -15.690   7.723   6.948  0.00  0.00           O  
ATOM   2832  CB LGLN X 184     -17.327   7.084   4.152  0.00  0.00           C  
ATOM   2833  CG LGLN X 184     -18.043   8.332   4.695  0.00  0.00           C  
ATOM   2834  CD LGLN X 184     -17.395   9.654   4.278  0.00  0.00           C  
ATOM   2835  NE2LGLN X 184     -18.081  10.490   3.535  0.00  0.00           N  
ATOM   2836  OE1LGLN X 184     -16.269   9.976   4.622  0.00  0.00           O  
ATOM   2837  H  LGLN X 184     -15.905   5.165   3.377  0.00  0.00           H  
ATOM   2838  HA LGLN X 184     -15.297   7.735   4.425  0.00  0.00           H  
ATOM   2839  HB2LGLN X 184     -17.290   7.150   3.065  0.00  0.00           H  
ATOM   2840  HB3LGLN X 184     -17.929   6.211   4.408  0.00  0.00           H  
ATOM   2841  HG2LGLN X 184     -19.063   8.304   4.321  0.00  0.00           H  
ATOM   2842  HG3LGLN X 184     -18.099   8.295   5.782  0.00  0.00           H  
ATOM   2843 HE21LGLN X 184     -19.012  10.238   3.216  0.00  0.00           H  
ATOM   2844 HE22LGLN X 184     -17.639  11.349   3.260  0.00  0.00           H  
ATOM   2845  N  LARG X 185     -16.036   5.525   6.768  0.00  0.00           N  
ATOM   2846  CA LARG X 185     -15.914   5.275   8.215  0.00  0.00           C  
ATOM   2847  C  LARG X 185     -14.472   5.400   8.710  0.00  0.00           C  
ATOM   2848  O  LARG X 185     -14.281   5.844   9.842  0.00  0.00           O  
ATOM   2849  CB LARG X 185     -16.537   3.924   8.589  0.00  0.00           C  
ATOM   2850  CG LARG X 185     -18.059   3.944   8.373  0.00  0.00           C  
ATOM   2851  CD LARG X 185     -18.696   2.608   8.751  0.00  0.00           C  
ATOM   2852  NE LARG X 185     -18.527   2.321  10.186  0.00  0.00           N  
ATOM   2853  CZ LARG X 185     -18.326   1.145  10.746  0.00  0.00           C  
ATOM   2854  NH1LARG X 185     -18.148   0.051  10.072  0.00  0.00           N1+
ATOM   2855  NH2LARG X 185     -18.287   1.029  12.036  0.00  0.00           N  
ATOM   2856  H  LARG X 185     -16.132   4.733   6.144  0.00  0.00           H  
ATOM   2857  HA LARG X 185     -16.468   6.046   8.752  0.00  0.00           H  
ATOM   2858  HB2LARG X 185     -16.087   3.121   8.007  0.00  0.00           H  
ATOM   2859  HB3LARG X 185     -16.334   3.732   9.642  0.00  0.00           H  
ATOM   2860  HG2LARG X 185     -18.503   4.737   8.977  0.00  0.00           H  
ATOM   2861  HG3LARG X 185     -18.280   4.149   7.328  0.00  0.00           H  
ATOM   2862  HD2LARG X 185     -19.760   2.648   8.519  0.00  0.00           H  
ATOM   2863  HD3LARG X 185     -18.257   1.828   8.135  0.00  0.00           H  
ATOM   2864  HE LARG X 185     -18.611   3.114  10.813  0.00  0.00           H  
ATOM   2865 HH11LARG X 185     -17.929   0.112   9.077  0.00  0.00           H  
ATOM   2866 HH12LARG X 185     -17.936  -0.800  10.568  0.00  0.00           H  
ATOM   2867 HH21LARG X 185     -18.342   1.841  12.636  0.00  0.00           H  
ATOM   2868 HH22LARG X 185     -18.253   0.107  12.445  0.00  0.00           H  
ATOM   2869  N  LTYR X 186     -13.463   5.106   7.887  0.00  0.00           N  
ATOM   2870  CA LTYR X 186     -12.084   5.525   8.161  0.00  0.00           C  
ATOM   2871  C  LTYR X 186     -11.940   7.052   8.098  0.00  0.00           C  
ATOM   2872  O  LTYR X 186     -11.545   7.647   9.100  0.00  0.00           O  
ATOM   2873  CB LTYR X 186     -11.091   4.820   7.229  0.00  0.00           C  
ATOM   2874  CG LTYR X 186      -9.694   5.421   7.268  0.00  0.00           C  
ATOM   2875  CD1LTYR X 186      -9.338   6.408   6.328  0.00  0.00           C  
ATOM   2876  CD2LTYR X 186      -8.774   5.040   8.266  0.00  0.00           C  
ATOM   2877  CE1LTYR X 186      -8.101   7.068   6.434  0.00  0.00           C  
ATOM   2878  CE2LTYR X 186      -7.520   5.680   8.354  0.00  0.00           C  
ATOM   2879  CZ LTYR X 186      -7.201   6.725   7.461  0.00  0.00           C  
ATOM   2880  OH LTYR X 186      -6.042   7.422   7.589  0.00  0.00           O  
ATOM   2881  H  LTYR X 186     -13.675   4.667   6.996  0.00  0.00           H  
ATOM   2882  HA LTYR X 186     -11.828   5.230   9.179  0.00  0.00           H  
ATOM   2883  HB2LTYR X 186     -11.044   3.770   7.510  0.00  0.00           H  
ATOM   2884  HB3LTYR X 186     -11.454   4.863   6.204  0.00  0.00           H  
ATOM   2885  HD1LTYR X 186     -10.027   6.672   5.536  0.00  0.00           H  
ATOM   2886  HD2LTYR X 186      -9.036   4.272   8.979  0.00  0.00           H  
ATOM   2887  HE1LTYR X 186      -7.826   7.835   5.728  0.00  0.00           H  
ATOM   2888  HE2LTYR X 186      -6.818   5.399   9.125  0.00  0.00           H  
ATOM   2889  HH LTYR X 186      -5.497   7.111   8.331  0.00  0.00           H  
ATOM   2890  N  LLEU X 187     -12.318   7.699   6.985  0.00  0.00           N  
ATOM   2891  CA LLEU X 187     -12.149   9.147   6.773  0.00  0.00           C  
ATOM   2892  C  LLEU X 187     -12.733   9.970   7.929  0.00  0.00           C  
ATOM   2893  O  LLEU X 187     -12.048  10.800   8.519  0.00  0.00           O  
ATOM   2894  CB LLEU X 187     -12.822   9.581   5.453  0.00  0.00           C  
ATOM   2895  CG LLEU X 187     -12.170   9.112   4.139  0.00  0.00           C  
ATOM   2896  CD1LLEU X 187     -12.998   9.620   2.958  0.00  0.00           C  
ATOM   2897  CD2LLEU X 187     -10.745   9.642   3.995  0.00  0.00           C  
ATOM   2898  H  LLEU X 187     -12.653   7.137   6.207  0.00  0.00           H  
ATOM   2899  HA LLEU X 187     -11.085   9.374   6.726  0.00  0.00           H  
ATOM   2900  HB2LLEU X 187     -13.854   9.232   5.465  0.00  0.00           H  
ATOM   2901  HB3LLEU X 187     -12.853  10.672   5.434  0.00  0.00           H  
ATOM   2902  HG LLEU X 187     -12.138   8.027   4.103  0.00  0.00           H  
ATOM   2903 HD11LLEU X 187     -12.556   9.278   2.024  0.00  0.00           H  
ATOM   2904 HD12LLEU X 187     -14.011   9.225   3.022  0.00  0.00           H  
ATOM   2905 HD13LLEU X 187     -13.035  10.709   2.962  0.00  0.00           H  
ATOM   2906 HD21LLEU X 187     -10.374   9.427   2.994  0.00  0.00           H  
ATOM   2907 HD22LLEU X 187     -10.721  10.719   4.160  0.00  0.00           H  
ATOM   2908 HD23LLEU X 187     -10.100   9.135   4.707  0.00  0.00           H  
ATOM   2909  N  LTHR X 188     -13.979   9.698   8.306  0.00  0.00           N  
ATOM   2910  CA LTHR X 188     -14.676  10.416   9.386  0.00  0.00           C  
ATOM   2911  C  LTHR X 188     -14.092  10.151  10.782  0.00  0.00           C  
ATOM   2912  O  LTHR X 188     -14.217  11.004  11.660  0.00  0.00           O  
ATOM   2913  CB LTHR X 188     -16.170  10.069   9.382  0.00  0.00           C  
ATOM   2914  CG2LTHR X 188     -16.895  10.468   8.099  0.00  0.00           C  
ATOM   2915  OG1LTHR X 188     -16.349   8.677   9.521  0.00  0.00           O  
ATOM   2916  H  LTHR X 188     -14.494   9.014   7.761  0.00  0.00           H  
ATOM   2917  HA LTHR X 188     -14.584  11.487   9.207  0.00  0.00           H  
ATOM   2918  HB LTHR X 188     -16.653  10.571  10.222  0.00  0.00           H  
ATOM   2919  HG1LTHR X 188     -16.174   8.299   8.641  0.00  0.00           H  
ATOM   2920 HG21LTHR X 188     -17.909  10.075   8.120  0.00  0.00           H  
ATOM   2921 HG22LTHR X 188     -16.935  11.548   8.011  0.00  0.00           H  
ATOM   2922 HG23LTHR X 188     -16.383  10.086   7.221  0.00  0.00           H  
ATOM   2923  N  LARG X 189     -13.433   9.007  11.024  0.00  0.00           N  
ATOM   2924  CA LARG X 189     -12.865   8.637  12.340  0.00  0.00           C  
ATOM   2925  C  LARG X 189     -11.391   9.015  12.509  0.00  0.00           C  
ATOM   2926  O  LARG X 189     -10.992   9.516  13.560  0.00  0.00           O  
ATOM   2927  CB LARG X 189     -13.113   7.140  12.578  0.00  0.00           C  
ATOM   2928  CG LARG X 189     -12.678   6.709  13.983  0.00  0.00           C  
ATOM   2929  CD LARG X 189     -13.074   5.259  14.265  0.00  0.00           C  
ATOM   2930  NE LARG X 189     -12.629   4.861  15.610  0.00  0.00           N  
ATOM   2931  CZ LARG X 189     -11.623   4.064  15.913  0.00  0.00           C  
ATOM   2932  NH1LARG X 189     -11.091   3.246  15.054  0.00  0.00           N1+
ATOM   2933  NH2LARG X 189     -11.119   4.079  17.107  0.00  0.00           N  
ATOM   2934  H  LARG X 189     -13.345   8.347  10.259  0.00  0.00           H  
ATOM   2935  HA LARG X 189     -13.395   9.183  13.117  0.00  0.00           H  
ATOM   2936  HB2LARG X 189     -14.181   6.943  12.467  0.00  0.00           H  
ATOM   2937  HB3LARG X 189     -12.572   6.552  11.835  0.00  0.00           H  
ATOM   2938  HG2LARG X 189     -11.595   6.801  14.076  0.00  0.00           H  
ATOM   2939  HG3LARG X 189     -13.151   7.361  14.718  0.00  0.00           H  
ATOM   2940  HD2LARG X 189     -14.159   5.161  14.202  0.00  0.00           H  
ATOM   2941  HD3LARG X 189     -12.620   4.631  13.500  0.00  0.00           H  
ATOM   2942  HE LARG X 189     -13.045   5.378  16.374  0.00  0.00           H  
ATOM   2943 HH11LARG X 189     -11.591   3.065  14.189  0.00  0.00           H  
ATOM   2944 HH12LARG X 189     -10.329   2.639  15.328  0.00  0.00           H  
ATOM   2945 HH21LARG X 189     -11.451   4.755  17.784  0.00  0.00           H  
ATOM   2946 HH22LARG X 189     -10.210   3.657  17.244  0.00  0.00           H  
ATOM   2947  N  LTYR X 190     -10.585   8.804  11.474  0.00  0.00           N  
ATOM   2948  CA LTYR X 190      -9.159   9.143  11.444  0.00  0.00           C  
ATOM   2949  C  LTYR X 190      -8.905  10.595  11.018  0.00  0.00           C  
ATOM   2950  O  LTYR X 190      -7.822  11.127  11.282  0.00  0.00           O  
ATOM   2951  CB LTYR X 190      -8.415   8.127  10.573  0.00  0.00           C  
ATOM   2952  CG LTYR X 190      -8.195   6.817  11.310  0.00  0.00           C  
ATOM   2953  CD1LTYR X 190      -9.279   5.964  11.609  0.00  0.00           C  
ATOM   2954  CD2LTYR X 190      -6.900   6.479  11.744  0.00  0.00           C  
ATOM   2955  CE1LTYR X 190      -9.078   4.809  12.388  0.00  0.00           C  
ATOM   2956  CE2LTYR X 190      -6.692   5.303  12.482  0.00  0.00           C  
ATOM   2957  CZ LTYR X 190      -7.780   4.479  12.830  0.00  0.00           C  
ATOM   2958  OH LTYR X 190      -7.552   3.324  13.507  0.00  0.00           O  
ATOM   2959  H  LTYR X 190     -10.984   8.379  10.643  0.00  0.00           H  
ATOM   2960  HA LTYR X 190      -8.761   9.046  12.452  0.00  0.00           H  
ATOM   2961  HB2LTYR X 190      -8.964   7.947   9.648  0.00  0.00           H  
ATOM   2962  HB3LTYR X 190      -7.443   8.540  10.298  0.00  0.00           H  
ATOM   2963  HD1LTYR X 190     -10.265   6.196  11.238  0.00  0.00           H  
ATOM   2964  HD2LTYR X 190      -6.057   7.116  11.503  0.00  0.00           H  
ATOM   2965  HE1LTYR X 190      -9.900   4.150  12.619  0.00  0.00           H  
ATOM   2966  HE2LTYR X 190      -5.696   5.026  12.783  0.00  0.00           H  
ATOM   2967  HH LTYR X 190      -6.713   2.959  13.171  0.00  0.00           H  
ATOM   2968  N  LLYS X 191      -9.924  11.242  10.434  0.00  0.00           N  
ATOM   2969  CA LLYS X 191     -10.003  12.681  10.137  0.00  0.00           C  
ATOM   2970  C  LLYS X 191      -8.795  13.165   9.315  0.00  0.00           C  
ATOM   2971  O  LLYS X 191      -8.195  14.184   9.670  0.00  0.00           O  
ATOM   2972  CB LLYS X 191     -10.243  13.453  11.453  0.00  0.00           C  
ATOM   2973  CG LLYS X 191     -11.429  12.885  12.257  0.00  0.00           C  
ATOM   2974  CD LLYS X 191     -11.566  13.504  13.651  0.00  0.00           C  
ATOM   2975  CE LLYS X 191     -12.352  12.580  14.594  0.00  0.00           C  
ATOM   2976  NZ LLYS X 191     -13.702  12.265  14.078  0.00  0.00           N1+
ATOM   2977  H  LLYS X 191     -10.734  10.694  10.169  0.00  0.00           H  
ATOM   2978  HA LLYS X 191     -10.872  12.841   9.499  0.00  0.00           H  
ATOM   2979  HB2LLYS X 191      -9.340  13.401  12.064  0.00  0.00           H  
ATOM   2980  HB3LLYS X 191     -10.443  14.497  11.222  0.00  0.00           H  
ATOM   2981  HG2LLYS X 191     -12.350  13.038  11.694  0.00  0.00           H  
ATOM   2982  HG3LLYS X 191     -11.293  11.818  12.402  0.00  0.00           H  
ATOM   2983  HD2LLYS X 191     -10.575  13.655  14.083  0.00  0.00           H  
ATOM   2984  HD3LLYS X 191     -12.060  14.472  13.570  0.00  0.00           H  
ATOM   2985  HE2LLYS X 191     -11.785  11.654  14.736  0.00  0.00           H  
ATOM   2986  HE3LLYS X 191     -12.441  13.074  15.565  0.00  0.00           H  
ATOM   2987  HZ1LLYS X 191     -14.223  13.118  13.896  0.00  0.00           H  
ATOM   2988  HZ2LLYS X 191     -13.668  11.772  13.190  0.00  0.00           H  
ATOM   2989  HZ3LLYS X 191     -14.239  11.698  14.725  0.00  0.00           H  
ATOM   2990  N  LPRO X 192      -8.353  12.370   8.314  0.00  0.00           N  
ATOM   2991  CA LPRO X 192      -6.943  12.190   7.993  0.00  0.00           C  
ATOM   2992  C  LPRO X 192      -6.307  13.445   7.395  0.00  0.00           C  
ATOM   2993  O  LPRO X 192      -6.432  13.720   6.197  0.00  0.00           O  
ATOM   2994  CB LPRO X 192      -6.884  10.975   7.063  0.00  0.00           C  
ATOM   2995  CG LPRO X 192      -8.253  10.972   6.394  0.00  0.00           C  
ATOM   2996  CD LPRO X 192      -9.159  11.453   7.516  0.00  0.00           C  
ATOM   2997  HA LPRO X 192      -6.401  11.925   8.897  0.00  0.00           H  
ATOM   2998  HB2LPRO X 192      -6.073  11.038   6.339  0.00  0.00           H  
ATOM   2999  HB3LPRO X 192      -6.778  10.071   7.663  0.00  0.00           H  
ATOM   3000  HG2LPRO X 192      -8.272  11.680   5.568  0.00  0.00           H  
ATOM   3001  HG3LPRO X 192      -8.529   9.976   6.061  0.00  0.00           H  
ATOM   3002  HD2LPRO X 192     -10.041  11.948   7.107  0.00  0.00           H  
ATOM   3003  HD3LPRO X 192      -9.451  10.584   8.103  0.00  0.00           H  
ATOM   3004  N  LLYS X 193      -5.547  14.160   8.229  0.00  0.00           N  
ATOM   3005  CA LLYS X 193      -4.718  15.310   7.834  0.00  0.00           C  
ATOM   3006  C  LLYS X 193      -3.760  14.950   6.702  0.00  0.00           C  
ATOM   3007  O  LLYS X 193      -3.502  15.755   5.810  0.00  0.00           O  
ATOM   3008  CB LLYS X 193      -3.840  15.725   9.023  0.00  0.00           C  
ATOM   3009  CG LLYS X 193      -4.571  16.173  10.296  0.00  0.00           C  
ATOM   3010  CD LLYS X 193      -3.642  16.026  11.511  0.00  0.00           C  
ATOM   3011  CE LLYS X 193      -2.292  16.732  11.312  0.00  0.00           C  
ATOM   3012  NZ LLYS X 193      -1.344  16.454  12.408  0.00  0.00           N1+
ATOM   3013  H  LLYS X 193      -5.559  13.891   9.213  0.00  0.00           H  
ATOM   3014  HA LLYS X 193      -5.340  16.148   7.514  0.00  0.00           H  
ATOM   3015  HB2LLYS X 193      -3.199  14.878   9.277  0.00  0.00           H  
ATOM   3016  HB3LLYS X 193      -3.195  16.544   8.699  0.00  0.00           H  
ATOM   3017  HG2LLYS X 193      -4.888  17.210  10.189  0.00  0.00           H  
ATOM   3018  HG3LLYS X 193      -5.457  15.563  10.467  0.00  0.00           H  
ATOM   3019  HD2LLYS X 193      -4.151  16.440  12.379  0.00  0.00           H  
ATOM   3020  HD3LLYS X 193      -3.468  14.963  11.692  0.00  0.00           H  
ATOM   3021  HE2LLYS X 193      -1.843  16.400  10.374  0.00  0.00           H  
ATOM   3022  HE3LLYS X 193      -2.457  17.807  11.223  0.00  0.00           H  
ATOM   3023  HZ1LLYS X 193      -0.556  17.097  12.368  0.00  0.00           H  
ATOM   3024  HZ2LLYS X 193      -1.785  16.583  13.316  0.00  0.00           H  
ATOM   3025  HZ3LLYS X 193      -0.981  15.513  12.329  0.00  0.00           H  
ATOM   3026  N  LCYX X 194      -3.190  13.747   6.783  0.00  0.00           N  
ATOM   3027  CA LCYX X 194      -1.996  13.394   6.034  0.00  0.00           C  
ATOM   3028  C  LCYX X 194      -2.254  13.119   4.545  0.00  0.00           C  
ATOM   3029  O  LCYX X 194      -1.401  13.422   3.716  0.00  0.00           O  
ATOM   3030  CB LCYX X 194      -1.285  12.242   6.750  0.00  0.00           C  
ATOM   3031  SG LCYX X 194      -1.772  10.526   6.414  0.00  0.00           S  
ATOM   3032  H  LCYX X 194      -3.464  13.154   7.549  0.00  0.00           H  
ATOM   3033  HA LCYX X 194      -1.321  14.252   6.077  0.00  0.00           H  
ATOM   3034  HB2LCYX X 194      -0.253  12.326   6.434  0.00  0.00           H  
ATOM   3035  HB3LCYX X 194      -1.294  12.412   7.827  0.00  0.00           H  
ATOM   3036  N  LILE X 195      -3.440  12.607   4.199  0.00  0.00           N  
ATOM   3037  CA LILE X 195      -3.814  12.308   2.806  0.00  0.00           C  
ATOM   3038  C  LILE X 195      -4.432  13.505   2.068  0.00  0.00           C  
ATOM   3039  O  LILE X 195      -4.558  13.487   0.849  0.00  0.00           O  
ATOM   3040  CB LILE X 195      -4.714  11.050   2.732  0.00  0.00           C  
ATOM   3041  CG1LILE X 195      -6.152  11.323   3.224  0.00  0.00           C  
ATOM   3042  CG2LILE X 195      -4.043   9.870   3.460  0.00  0.00           C  
ATOM   3043  CD1LILE X 195      -7.018  10.064   3.359  0.00  0.00           C  
ATOM   3044  H  LILE X 195      -4.088  12.361   4.931  0.00  0.00           H  
ATOM   3045  HA LILE X 195      -2.895  12.080   2.270  0.00  0.00           H  
ATOM   3046  HB LILE X 195      -4.791  10.766   1.683  0.00  0.00           H  
ATOM   3047 HG12LILE X 195      -6.119  11.826   4.189  0.00  0.00           H  
ATOM   3048 HG13LILE X 195      -6.644  11.994   2.519  0.00  0.00           H  
ATOM   3049 HG21LILE X 195      -4.509   8.933   3.159  0.00  0.00           H  
ATOM   3050 HG22LILE X 195      -2.990   9.827   3.179  0.00  0.00           H  
ATOM   3051 HG23LILE X 195      -4.128   9.981   4.540  0.00  0.00           H  
ATOM   3052 HD11LILE X 195      -8.056  10.358   3.498  0.00  0.00           H  
ATOM   3053 HD12LILE X 195      -6.944   9.453   2.462  0.00  0.00           H  
ATOM   3054 HD13LILE X 195      -6.695   9.475   4.217  0.00  0.00           H  
ATOM   3055  N  LLEU X 196      -4.829  14.558   2.787  0.00  0.00           N  
ATOM   3056  CA LLEU X 196      -5.589  15.685   2.232  0.00  0.00           C  
ATOM   3057  C  LLEU X 196      -4.760  16.611   1.307  0.00  0.00           C  
ATOM   3058  O  LLEU X 196      -5.322  17.512   0.677  0.00  0.00           O  
ATOM   3059  CB LLEU X 196      -6.242  16.406   3.430  0.00  0.00           C  
ATOM   3060  CG LLEU X 196      -7.215  17.557   3.115  0.00  0.00           C  
ATOM   3061  CD1LLEU X 196      -8.370  17.130   2.205  0.00  0.00           C  
ATOM   3062  CD2LLEU X 196      -7.817  18.072   4.422  0.00  0.00           C  
ATOM   3063  H  LLEU X 196      -4.647  14.554   3.779  0.00  0.00           H  
ATOM   3064  HA LLEU X 196      -6.380  15.266   1.609  0.00  0.00           H  
ATOM   3065  HB2LLEU X 196      -6.783  15.662   4.013  0.00  0.00           H  
ATOM   3066  HB3LLEU X 196      -5.450  16.795   4.067  0.00  0.00           H  
ATOM   3067  HG LLEU X 196      -6.673  18.376   2.648  0.00  0.00           H  
ATOM   3068 HD11LLEU X 196      -9.046  17.973   2.052  0.00  0.00           H  
ATOM   3069 HD12LLEU X 196      -7.988  16.821   1.232  0.00  0.00           H  
ATOM   3070 HD13LLEU X 196      -8.920  16.306   2.657  0.00  0.00           H  
ATOM   3071 HD21LLEU X 196      -8.482  18.912   4.219  0.00  0.00           H  
ATOM   3072 HD22LLEU X 196      -8.384  17.281   4.913  0.00  0.00           H  
ATOM   3073 HD23LLEU X 196      -7.022  18.407   5.088  0.00  0.00           H  
ATOM   3074  N  LTYR X 197      -3.444  16.392   1.201  0.00  0.00           N  
ATOM   3075  CA LTYR X 197      -2.490  17.224   0.457  0.00  0.00           C  
ATOM   3076  C  LTYR X 197      -1.475  16.351  -0.304  0.00  0.00           C  
ATOM   3077  O  LTYR X 197      -1.006  15.357   0.251  0.00  0.00           O  
ATOM   3078  CB LTYR X 197      -1.739  18.173   1.407  0.00  0.00           C  
ATOM   3079  CG LTYR X 197      -2.617  18.910   2.400  0.00  0.00           C  
ATOM   3080  CD1LTYR X 197      -3.132  20.185   2.103  0.00  0.00           C  
ATOM   3081  CD2LTYR X 197      -2.937  18.293   3.622  0.00  0.00           C  
ATOM   3082  CE1LTYR X 197      -3.978  20.834   3.024  0.00  0.00           C  
ATOM   3083  CE2LTYR X 197      -3.802  18.924   4.531  0.00  0.00           C  
ATOM   3084  CZ LTYR X 197      -4.329  20.194   4.233  0.00  0.00           C  
ATOM   3085  OH LTYR X 197      -5.210  20.773   5.092  0.00  0.00           O  
ATOM   3086  H  LTYR X 197      -3.061  15.584   1.672  0.00  0.00           H  
ATOM   3087  HA LTYR X 197      -3.049  17.830  -0.252  0.00  0.00           H  
ATOM   3088  HB2LTYR X 197      -1.005  17.595   1.970  0.00  0.00           H  
ATOM   3089  HB3LTYR X 197      -1.185  18.899   0.811  0.00  0.00           H  
ATOM   3090  HD1LTYR X 197      -2.883  20.663   1.165  0.00  0.00           H  
ATOM   3091  HD2LTYR X 197      -2.533  17.314   3.848  0.00  0.00           H  
ATOM   3092  HE1LTYR X 197      -4.384  21.806   2.787  0.00  0.00           H  
ATOM   3093  HE2LTYR X 197      -4.064  18.434   5.456  0.00  0.00           H  
ATOM   3094  HH LTYR X 197      -5.146  21.749   5.053  0.00  0.00           H  
ATOM   3095  N  LPRO X 198      -1.108  16.699  -1.551  0.00  0.00           N  
ATOM   3096  CA LPRO X 198      -0.106  15.969  -2.320  0.00  0.00           C  
ATOM   3097  C  LPRO X 198       1.321  16.281  -1.848  0.00  0.00           C  
ATOM   3098  O  LPRO X 198       1.573  17.389  -1.361  0.00  0.00           O  
ATOM   3099  CB LPRO X 198      -0.290  16.449  -3.759  0.00  0.00           C  
ATOM   3100  CG LPRO X 198      -0.738  17.897  -3.579  0.00  0.00           C  
ATOM   3101  CD LPRO X 198      -1.603  17.828  -2.322  0.00  0.00           C  
ATOM   3102  HA LPRO X 198      -0.291  14.900  -2.257  0.00  0.00           H  
ATOM   3103  HB2LPRO X 198       0.620  16.372  -4.349  0.00  0.00           H  
ATOM   3104  HB3LPRO X 198      -1.079  15.881  -4.238  0.00  0.00           H  
ATOM   3105  HG2LPRO X 198       0.127  18.537  -3.402  0.00  0.00           H  
ATOM   3106  HG3LPRO X 198      -1.306  18.249  -4.437  0.00  0.00           H  
ATOM   3107  HD2LPRO X 198      -1.524  18.761  -1.762  0.00  0.00           H  
ATOM   3108  HD3LPRO X 198      -2.638  17.633  -2.598  0.00  0.00           H  
ATOM   3109  N  LPRO X 199       2.291  15.381  -2.077  0.00  0.00           N  
ATOM   3110  CA LPRO X 199       3.692  15.773  -2.153  0.00  0.00           C  
ATOM   3111  C  LPRO X 199       3.951  16.577  -3.431  0.00  0.00           C  
ATOM   3112  O  LPRO X 199       3.149  16.581  -4.373  0.00  0.00           O  
ATOM   3113  CB LPRO X 199       4.473  14.467  -2.177  0.00  0.00           C  
ATOM   3114  CG LPRO X 199       3.532  13.519  -2.914  0.00  0.00           C  
ATOM   3115  CD LPRO X 199       2.127  14.018  -2.560  0.00  0.00           C  
ATOM   3116  HA LPRO X 199       3.984  16.364  -1.286  0.00  0.00           H  
ATOM   3117  HB2LPRO X 199       5.423  14.575  -2.698  0.00  0.00           H  
ATOM   3118  HB3LPRO X 199       4.639  14.116  -1.160  0.00  0.00           H  
ATOM   3119  HG2LPRO X 199       3.690  13.615  -3.989  0.00  0.00           H  
ATOM   3120  HG3LPRO X 199       3.687  12.489  -2.595  0.00  0.00           H  
ATOM   3121  HD2LPRO X 199       1.493  13.986  -3.447  0.00  0.00           H  
ATOM   3122  HD3LPRO X 199       1.691  13.398  -1.776  0.00  0.00           H  
ATOM   3123  N  LLEU X 200       5.108  17.229  -3.504  0.00  0.00           N  
ATOM   3124  CA LLEU X 200       5.516  17.937  -4.711  0.00  0.00           C  
ATOM   3125  C  LLEU X 200       5.856  16.922  -5.805  0.00  0.00           C  
ATOM   3126  O  LLEU X 200       6.468  15.887  -5.535  0.00  0.00           O  
ATOM   3127  CB LLEU X 200       6.723  18.837  -4.414  0.00  0.00           C  
ATOM   3128  CG LLEU X 200       6.461  20.085  -3.549  0.00  0.00           C  
ATOM   3129  CD1LLEU X 200       5.633  19.879  -2.281  0.00  0.00           C  
ATOM   3130  CD2LLEU X 200       7.821  20.614  -3.111  0.00  0.00           C  
ATOM   3131  H  LLEU X 200       5.772  17.160  -2.739  0.00  0.00           H  
ATOM   3132  HA LLEU X 200       4.696  18.559  -5.061  0.00  0.00           H  
ATOM   3133  HB2LLEU X 200       7.497  18.227  -3.950  0.00  0.00           H  
ATOM   3134  HB3LLEU X 200       7.118  19.193  -5.364  0.00  0.00           H  
ATOM   3135  HG LLEU X 200       5.966  20.840  -4.161  0.00  0.00           H  
ATOM   3136 HD11LLEU X 200       5.651  20.782  -1.677  0.00  0.00           H  
ATOM   3137 HD12LLEU X 200       4.598  19.665  -2.543  0.00  0.00           H  
ATOM   3138 HD13LLEU X 200       6.042  19.057  -1.698  0.00  0.00           H  
ATOM   3139 HD21LLEU X 200       7.688  21.545  -2.565  0.00  0.00           H  
ATOM   3140 HD22LLEU X 200       8.314  19.886  -2.465  0.00  0.00           H  
ATOM   3141 HD23LLEU X 200       8.437  20.789  -3.991  0.00  0.00           H  
ATOM   3142  N  LARG X 201       5.586  17.256  -7.070  0.00  0.00           N  
ATOM   3143  CA LARG X 201       6.111  16.476  -8.209  0.00  0.00           C  
ATOM   3144  C  LARG X 201       7.650  16.493  -8.254  0.00  0.00           C  
ATOM   3145  O  LARG X 201       8.251  15.633  -8.891  0.00  0.00           O  
ATOM   3146  CB LARG X 201       5.442  16.947  -9.512  0.00  0.00           C  
ATOM   3147  CG LARG X 201       3.928  16.622  -9.514  0.00  0.00           C  
ATOM   3148  CD LARG X 201       3.022  17.803  -9.890  0.00  0.00           C  
ATOM   3149  NE LARG X 201       3.127  18.919  -8.927  0.00  0.00           N  
ATOM   3150  CZ LARG X 201       3.670  20.108  -9.132  0.00  0.00           C  
ATOM   3151  NH1LARG X 201       4.175  20.467 -10.275  0.00  0.00           N1+
ATOM   3152  NH2LARG X 201       3.729  20.975  -8.172  0.00  0.00           N  
ATOM   3153  H  LARG X 201       5.117  18.133  -7.249  0.00  0.00           H  
ATOM   3154  HA LARG X 201       5.854  15.430  -8.057  0.00  0.00           H  
ATOM   3155  HB2LARG X 201       5.614  18.015  -9.640  0.00  0.00           H  
ATOM   3156  HB3LARG X 201       5.906  16.435 -10.356  0.00  0.00           H  
ATOM   3157  HG2LARG X 201       3.751  15.815 -10.227  0.00  0.00           H  
ATOM   3158  HG3LARG X 201       3.611  16.254  -8.537  0.00  0.00           H  
ATOM   3159  HD2LARG X 201       3.260  18.124 -10.901  0.00  0.00           H  
ATOM   3160  HD3LARG X 201       1.988  17.450  -9.895  0.00  0.00           H  
ATOM   3161  HE LARG X 201       2.708  18.759  -8.014  0.00  0.00           H  
ATOM   3162 HH11LARG X 201       4.136  19.841 -11.069  0.00  0.00           H  
ATOM   3163 HH12LARG X 201       4.610  21.366 -10.384  0.00  0.00           H  
ATOM   3164 HH21LARG X 201       3.354  20.733  -7.258  0.00  0.00           H  
ATOM   3165 HH22LARG X 201       4.113  21.901  -8.299  0.00  0.00           H  
ATOM   3166  N  LLYS X 202       8.275  17.422  -7.522  0.00  0.00           N  
ATOM   3167  CA LLYS X 202       9.701  17.483  -7.171  0.00  0.00           C  
ATOM   3168  C  LLYS X 202      10.139  16.409  -6.165  0.00  0.00           C  
ATOM   3169  O  LLYS X 202      11.204  15.827  -6.353  0.00  0.00           O  
ATOM   3170  CB LLYS X 202       9.974  18.888  -6.612  0.00  0.00           C  
ATOM   3171  CG LLYS X 202      11.465  19.151  -6.404  0.00  0.00           C  
ATOM   3172  CD LLYS X 202      11.669  20.544  -5.810  0.00  0.00           C  
ATOM   3173  CE LLYS X 202      13.162  20.815  -5.647  0.00  0.00           C  
ATOM   3174  NZ LLYS X 202      13.405  22.115  -4.994  0.00  0.00           N1+
ATOM   3175  H  LLYS X 202       7.686  18.178  -7.199  0.00  0.00           H  
ATOM   3176  HA LLYS X 202      10.294  17.339  -8.076  0.00  0.00           H  
ATOM   3177  HB2LLYS X 202       9.591  19.635  -7.308  0.00  0.00           H  
ATOM   3178  HB3LLYS X 202       9.458  19.006  -5.659  0.00  0.00           H  
ATOM   3179  HG2LLYS X 202      11.878  18.413  -5.718  0.00  0.00           H  
ATOM   3180  HG3LLYS X 202      11.979  19.078  -7.362  0.00  0.00           H  
ATOM   3181  HD2LLYS X 202      11.235  21.286  -6.482  0.00  0.00           H  
ATOM   3182  HD3LLYS X 202      11.176  20.600  -4.839  0.00  0.00           H  
ATOM   3183  HE2LLYS X 202      13.614  20.014  -5.056  0.00  0.00           H  
ATOM   3184  HE3LLYS X 202      13.626  20.803  -6.637  0.00  0.00           H  
ATOM   3185  HZ1LLYS X 202      14.365  22.412  -5.144  0.00  0.00           H  
ATOM   3186  HZ2LLYS X 202      12.794  22.833  -5.374  0.00  0.00           H  
ATOM   3187  HZ3LLYS X 202      13.262  22.063  -3.991  0.00  0.00           H  
ATOM   3188  N  LASP X 203       9.341  16.136  -5.128  0.00  0.00           N  
ATOM   3189  CA LASP X 203       9.595  15.040  -4.178  0.00  0.00           C  
ATOM   3190  C  LASP X 203       9.437  13.667  -4.843  0.00  0.00           C  
ATOM   3191  O  LASP X 203      10.163  12.731  -4.507  0.00  0.00           O  
ATOM   3192  CB LASP X 203       8.624  15.105  -2.985  0.00  0.00           C  
ATOM   3193  CG LASP X 203       8.823  16.302  -2.061  0.00  0.00           C  
ATOM   3194  OD1LASP X 203       9.964  16.506  -1.575  0.00  0.00           O  
ATOM   3195  OD2LASP X 203       7.826  16.994  -1.759  0.00  0.00           O1-
ATOM   3196  H  LASP X 203       8.451  16.606  -5.072  0.00  0.00           H  
ATOM   3197  HA LASP X 203      10.617  15.115  -3.802  0.00  0.00           H  
ATOM   3198  HB2LASP X 203       7.599  15.096  -3.354  0.00  0.00           H  
ATOM   3199  HB3LASP X 203       8.760  14.207  -2.382  0.00  0.00           H  
ATOM   3200  N  LILE X 204       8.493  13.546  -5.783  0.00  0.00           N  
ATOM   3201  CA LILE X 204       8.174  12.294  -6.476  0.00  0.00           C  
ATOM   3202  C  LILE X 204       9.410  11.709  -7.187  0.00  0.00           C  
ATOM   3203  O  LILE X 204      10.164  12.406  -7.867  0.00  0.00           O  
ATOM   3204  CB LILE X 204       6.933  12.479  -7.387  0.00  0.00           C  
ATOM   3205  CG1LILE X 204       5.670  12.619  -6.500  0.00  0.00           C  
ATOM   3206  CG2LILE X 204       6.743  11.329  -8.391  0.00  0.00           C  
ATOM   3207  CD1LILE X 204       4.369  12.903  -7.264  0.00  0.00           C  
ATOM   3208  H  LILE X 204       7.924  14.361  -5.978  0.00  0.00           H  
ATOM   3209  HA LILE X 204       7.894  11.579  -5.711  0.00  0.00           H  
ATOM   3210  HB LILE X 204       7.065  13.395  -7.963  0.00  0.00           H  
ATOM   3211 HG12LILE X 204       5.534  11.706  -5.918  0.00  0.00           H  
ATOM   3212 HG13LILE X 204       5.818  13.434  -5.795  0.00  0.00           H  
ATOM   3213 HG21LILE X 204       5.898  11.532  -9.047  0.00  0.00           H  
ATOM   3214 HG22LILE X 204       7.621  11.257  -9.028  0.00  0.00           H  
ATOM   3215 HG23LILE X 204       6.578  10.389  -7.868  0.00  0.00           H  
ATOM   3216 HD11LILE X 204       3.599  13.215  -6.559  0.00  0.00           H  
ATOM   3217 HD12LILE X 204       4.520  13.699  -7.991  0.00  0.00           H  
ATOM   3218 HD13LILE X 204       4.029  12.004  -7.778  0.00  0.00           H  
ATOM   3219  N  LVAL X 205       9.611  10.398  -7.019  0.00  0.00           N  
ATOM   3220  CA LVAL X 205      10.716   9.617  -7.615  0.00  0.00           C  
ATOM   3221  C  LVAL X 205      10.244   8.634  -8.688  0.00  0.00           C  
ATOM   3222  O  LVAL X 205      11.065   8.061  -9.409  0.00  0.00           O  
ATOM   3223  CB LVAL X 205      11.568   8.910  -6.544  0.00  0.00           C  
ATOM   3224  CG1LVAL X 205      12.062   9.892  -5.476  0.00  0.00           C  
ATOM   3225  CG2LVAL X 205      10.816   7.766  -5.864  0.00  0.00           C  
ATOM   3226  H  LVAL X 205       8.957   9.915  -6.412  0.00  0.00           H  
ATOM   3227  HA LVAL X 205      11.381  10.304  -8.131  0.00  0.00           H  
ATOM   3228  HB LVAL X 205      12.440   8.474  -7.030  0.00  0.00           H  
ATOM   3229 HG11LVAL X 205      12.739   9.388  -4.789  0.00  0.00           H  
ATOM   3230 HG12LVAL X 205      12.595  10.714  -5.951  0.00  0.00           H  
ATOM   3231 HG13LVAL X 205      11.228  10.302  -4.910  0.00  0.00           H  
ATOM   3232 HG21LVAL X 205      11.485   7.279  -5.159  0.00  0.00           H  
ATOM   3233 HG22LVAL X 205       9.951   8.164  -5.340  0.00  0.00           H  
ATOM   3234 HG23LVAL X 205      10.500   7.024  -6.595  0.00  0.00           H  
ATOM   3235  N  LSER X 206       8.930   8.459  -8.838  0.00  0.00           N  
ATOM   3236  CA LSER X 206       8.336   7.890 -10.052  0.00  0.00           C  
ATOM   3237  C  LSER X 206       8.510   8.850 -11.238  0.00  0.00           C  
ATOM   3238  O  LSER X 206       8.425  10.061 -11.035  0.00  0.00           O  
ATOM   3239  CB LSER X 206       6.846   7.612  -9.815  0.00  0.00           C  
ATOM   3240  OG LSER X 206       6.246   6.947 -10.908  0.00  0.00           O  
ATOM   3241  H  LSER X 206       8.330   9.000  -8.233  0.00  0.00           H  
ATOM   3242  HA LSER X 206       8.824   6.951 -10.282  0.00  0.00           H  
ATOM   3243  HB2LSER X 206       6.744   6.979  -8.934  0.00  0.00           H  
ATOM   3244  HB3LSER X 206       6.322   8.552  -9.633  0.00  0.00           H  
ATOM   3245  HG LSER X 206       6.071   7.593 -11.622  0.00  0.00           H  
ATOM   3246  N  LPRO X 207       8.632   8.362 -12.484  0.00  0.00           N  
ATOM   3247  CA LPRO X 207       8.197   9.141 -13.637  0.00  0.00           C  
ATOM   3248  C  LPRO X 207       6.752   9.608 -13.383  0.00  0.00           C  
ATOM   3249  O  LPRO X 207       5.953   8.785 -12.916  0.00  0.00           O  
ATOM   3250  CB LPRO X 207       8.263   8.187 -14.836  0.00  0.00           C  
ATOM   3251  CG LPRO X 207       9.187   7.058 -14.380  0.00  0.00           C  
ATOM   3252  CD LPRO X 207       8.963   7.006 -12.873  0.00  0.00           C  
ATOM   3253  HA LPRO X 207       8.879   9.977 -13.787  0.00  0.00           H  
ATOM   3254  HB2LPRO X 207       7.275   7.773 -15.038  0.00  0.00           H  
ATOM   3255  HB3LPRO X 207       8.649   8.685 -15.725  0.00  0.00           H  
ATOM   3256  HG2LPRO X 207       8.938   6.109 -14.856  0.00  0.00           H  
ATOM   3257  HG3LPRO X 207      10.221   7.325 -14.586  0.00  0.00           H  
ATOM   3258  HD2LPRO X 207       8.133   6.337 -12.645  0.00  0.00           H  
ATOM   3259  HD3LPRO X 207       9.871   6.679 -12.372  0.00  0.00           H  
ATOM   3260  N  LPRO X 208       6.379  10.871 -13.655  0.00  0.00           N  
ATOM   3261  CA LPRO X 208       5.003  11.326 -13.478  0.00  0.00           C  
ATOM   3262  C  LPRO X 208       4.019  10.440 -14.247  0.00  0.00           C  
ATOM   3263  O  LPRO X 208       4.267  10.069 -15.401  0.00  0.00           O  
ATOM   3264  CB LPRO X 208       4.985  12.784 -13.948  0.00  0.00           C  
ATOM   3265  CG LPRO X 208       6.415  13.238 -13.653  0.00  0.00           C  
ATOM   3266  CD LPRO X 208       7.237  11.994 -13.993  0.00  0.00           C  
ATOM   3267  HA LPRO X 208       4.766  11.293 -12.414  0.00  0.00           H  
ATOM   3268  HB2LPRO X 208       4.802  12.834 -15.023  0.00  0.00           H  
ATOM   3269  HB3LPRO X 208       4.250  13.377 -13.403  0.00  0.00           H  
ATOM   3270  HG2LPRO X 208       6.701  14.097 -14.258  0.00  0.00           H  
ATOM   3271  HG3LPRO X 208       6.518  13.466 -12.591  0.00  0.00           H  
ATOM   3272  HD2LPRO X 208       7.460  11.972 -15.060  0.00  0.00           H  
ATOM   3273  HD3LPRO X 208       8.158  11.989 -13.407  0.00  0.00           H  
ATOM   3274  N  LVAL X 209       2.911  10.067 -13.607  0.00  0.00           N  
ATOM   3275  CA LVAL X 209       1.889   9.201 -14.198  0.00  0.00           C  
ATOM   3276  C  LVAL X 209       0.648  10.027 -14.506  0.00  0.00           C  
ATOM   3277  O  LVAL X 209      -0.093  10.449 -13.617  0.00  0.00           O  
ATOM   3278  CB LVAL X 209       1.605   7.967 -13.317  0.00  0.00           C  
ATOM   3279  CG1LVAL X 209       0.424   7.146 -13.846  0.00  0.00           C  
ATOM   3280  CG2LVAL X 209       2.831   7.047 -13.267  0.00  0.00           C  
ATOM   3281  H  LVAL X 209       2.744  10.392 -12.659  0.00  0.00           H  
ATOM   3282  HA LVAL X 209       2.251   8.803 -15.144  0.00  0.00           H  
ATOM   3283  HB LVAL X 209       1.378   8.277 -12.304  0.00  0.00           H  
ATOM   3284 HG11LVAL X 209       0.305   6.238 -13.258  0.00  0.00           H  
ATOM   3285 HG12LVAL X 209      -0.499   7.715 -13.762  0.00  0.00           H  
ATOM   3286 HG13LVAL X 209       0.597   6.884 -14.889  0.00  0.00           H  
ATOM   3287 HG21LVAL X 209       2.635   6.202 -12.611  0.00  0.00           H  
ATOM   3288 HG22LVAL X 209       3.079   6.686 -14.265  0.00  0.00           H  
ATOM   3289 HG23LVAL X 209       3.682   7.588 -12.859  0.00  0.00           H  
ATOM   3290  N  LCYS X 210       0.375  10.211 -15.792  0.00  0.00           N  
ATOM   3291  CA LCYS X 210      -0.939  10.597 -16.270  0.00  0.00           C  
ATOM   3292  C  LCYS X 210      -1.943   9.523 -15.811  0.00  0.00           C  
ATOM   3293  O  LCYS X 210      -1.772   8.335 -16.110  0.00  0.00           O  
ATOM   3294  CB LCYS X 210      -0.831  10.767 -17.787  0.00  0.00           C  
ATOM   3295  SG LCYS X 210      -2.399  11.376 -18.432  0.00  0.00           S  
ATOM   3296  H  LCYS X 210       1.066   9.939 -16.481  0.00  0.00           H  
ATOM   3297  HA LCYS X 210      -1.217  11.554 -15.827  0.00  0.00           H  
ATOM   3298  HB2LCYS X 210      -0.046  11.490 -18.017  0.00  0.00           H  
ATOM   3299  HB3LCYS X 210      -0.577   9.816 -18.256  0.00  0.00           H  
ATOM   3300  HG LCYS X 210      -1.940  11.741 -19.641  0.00  0.00           H  
ATOM   3301  N  LGLY X 211      -2.923   9.914 -14.995  0.00  0.00           N  
ATOM   3302  CA LGLY X 211      -3.779   9.002 -14.224  0.00  0.00           C  
ATOM   3303  C  LGLY X 211      -3.441   8.853 -12.726  0.00  0.00           C  
ATOM   3304  O  LGLY X 211      -4.306   8.379 -11.990  0.00  0.00           O  
ATOM   3305  H  LGLY X 211      -3.096  10.913 -14.917  0.00  0.00           H  
ATOM   3306  HA2LGLY X 211      -4.803   9.367 -14.298  0.00  0.00           H  
ATOM   3307  HA3LGLY X 211      -3.754   8.007 -14.669  0.00  0.00           H  
ATOM   3308  N  LASN X 212      -2.276   9.318 -12.237  0.00  0.00           N  
ATOM   3309  CA LASN X 212      -2.084   9.655 -10.807  0.00  0.00           C  
ATOM   3310  C  LASN X 212      -2.674  11.030 -10.439  0.00  0.00           C  
ATOM   3311  O  LASN X 212      -2.559  11.453  -9.291  0.00  0.00           O  
ATOM   3312  CB LASN X 212      -0.616   9.471 -10.331  0.00  0.00           C  
ATOM   3313  CG LASN X 212       0.371  10.628 -10.512  0.00  0.00           C  
ATOM   3314  ND2LASN X 212       0.118  11.788  -9.955  0.00  0.00           N  
ATOM   3315  OD1LASN X 212       1.422  10.499 -11.118  0.00  0.00           O  
ATOM   3316  H  LASN X 212      -1.583   9.670 -12.888  0.00  0.00           H  
ATOM   3317  HA LASN X 212      -2.672   8.941 -10.234  0.00  0.00           H  
ATOM   3318  HB2LASN X 212      -0.654   9.305  -9.256  0.00  0.00           H  
ATOM   3319  HB3LASN X 212      -0.201   8.570 -10.775  0.00  0.00           H  
ATOM   3320 HD21LASN X 212       0.773  12.534 -10.098  0.00  0.00           H  
ATOM   3321 HD22LASN X 212      -0.750  11.928  -9.444  0.00  0.00           H  
ATOM   3322  N  LGLU X 213      -3.261  11.720 -11.422  0.00  0.00           N  
ATOM   3323  CA LGLU X 213      -3.826  13.073 -11.330  0.00  0.00           C  
ATOM   3324  C  LGLU X 213      -2.798  14.131 -10.933  0.00  0.00           C  
ATOM   3325  O  LGLU X 213      -2.889  14.751  -9.854  0.00  0.00           O  
ATOM   3326  CB LGLU X 213      -5.106  13.059 -10.482  0.00  0.00           C  
ATOM   3327  CG LGLU X 213      -6.156  12.106 -11.077  0.00  0.00           C  
ATOM   3328  CD LGLU X 213      -7.485  12.177 -10.324  0.00  0.00           C  
ATOM   3329  OE1LGLU X 213      -8.200  11.148 -10.261  0.00  0.00           O  
ATOM   3330  OE2LGLU X 213      -7.851  13.276  -9.833  0.00  0.00           O1-
ATOM   3331  OXTLGLU X 213      -1.922  14.389 -11.789  0.00  0.00           O1-
ATOM   3332  H  LGLU X 213      -3.287  11.282 -12.325  0.00  0.00           H  
ATOM   3333  HA LGLU X 213      -4.132  13.365 -12.334  0.00  0.00           H  
ATOM   3334  HB2LGLU X 213      -4.881  12.759  -9.457  0.00  0.00           H  
ATOM   3335  HB3LGLU X 213      -5.508  14.070 -10.464  0.00  0.00           H  
ATOM   3336  HG2LGLU X 213      -6.330  12.377 -12.121  0.00  0.00           H  
ATOM   3337  HG3LGLU X 213      -5.785  11.078 -11.054  0.00  0.00           H  
TER   
ATOM   3338 ZN  HZN1 X 214      -6.500  -8.278   2.997  0.00  0.00          ZN  
ATOM   3339  O  HWT1 X 215      -4.369  -8.158   3.981  0.00  0.00           O  
ATOM   3340  H1 HWT1 X 215      -2.759  -8.660   2.267  0.00  0.00           H  
ATOM   3341  H2 HWT1 X 215      -3.495  -7.685   4.001  0.00  0.00           H  
ATOM   3342  N  LASN X 216      -4.419  -6.566  15.067  0.00  0.00           N  
ATOM   3343  CA LASN X 216      -4.404  -6.757  13.609  0.00  0.00           C  
ATOM   3344  C  LASN X 216      -5.089  -8.060  13.236  0.00  0.00           C  
ATOM   3345  O  LASN X 216      -5.115  -8.992  14.036  0.00  0.00           O  
ATOM   3346  CB LASN X 216      -2.981  -6.715  13.024  0.00  0.00           C  
ATOM   3347  CG LASN X 216      -3.026  -6.497  11.520  0.00  0.00           C  
ATOM   3348  ND2LASN X 216      -2.016  -6.888  10.779  0.00  0.00           N  
ATOM   3349  OD1LASN X 216      -4.014  -5.998  11.000  0.00  0.00           O  
ATOM   3350  HA LASN X 216      -4.973  -5.940  13.165  0.00  0.00           H  
ATOM   3351  HB2LASN X 216      -2.412  -5.896  13.455  0.00  0.00           H  
ATOM   3352  HB3LASN X 216      -2.466  -7.648  13.239  0.00  0.00           H  
ATOM   3353 HD21LASN X 216      -2.066  -6.677   9.789  0.00  0.00           H  
ATOM   3354 HD22LASN X 216      -1.243  -7.417  11.179  0.00  0.00           H  
ATOM   3355  H1 LASN X 216      -5.368  -6.482  15.410  0.00  0.00           H  
ATOM   3356  H2 LASN X 216      -3.920  -5.716  15.304  0.00  0.00           H  
ATOM   3357  H3 LASN X 216      -3.967  -7.344  15.531  0.00  0.00           H  
ATOM   3358  N  LLEU X 217      -5.607  -8.131  12.010  0.00  0.00           N  
ATOM   3359  CA LLEU X 217      -6.085  -9.366  11.376  0.00  0.00           C  
ATOM   3360  C  LLEU X 217      -5.935  -9.385   9.841  0.00  0.00           C  
ATOM   3361  O  LLEU X 217      -6.379 -10.338   9.200  0.00  0.00           O  
ATOM   3362  CB LLEU X 217      -7.539  -9.653  11.809  0.00  0.00           C  
ATOM   3363  CG LLEU X 217      -8.642  -8.773  11.182  0.00  0.00           C  
ATOM   3364  CD1LLEU X 217      -9.997  -9.416  11.461  0.00  0.00           C  
ATOM   3365  CD2LLEU X 217      -8.673  -7.350  11.746  0.00  0.00           C  
ATOM   3366  H  LLEU X 217      -5.539  -7.294  11.442  0.00  0.00           H  
ATOM   3367  HA LLEU X 217      -5.472 -10.192  11.744  0.00  0.00           H  
ATOM   3368  HB2LLEU X 217      -7.744 -10.687  11.531  0.00  0.00           H  
ATOM   3369  HB3LLEU X 217      -7.615  -9.601  12.896  0.00  0.00           H  
ATOM   3370  HG LLEU X 217      -8.514  -8.720  10.102  0.00  0.00           H  
ATOM   3371 HD11LLEU X 217     -10.796  -8.816  11.024  0.00  0.00           H  
ATOM   3372 HD12LLEU X 217     -10.027 -10.410  11.016  0.00  0.00           H  
ATOM   3373 HD13LLEU X 217     -10.153  -9.501  12.536  0.00  0.00           H  
ATOM   3374 HD21LLEU X 217      -9.570  -6.841  11.396  0.00  0.00           H  
ATOM   3375 HD22LLEU X 217      -8.690  -7.380  12.836  0.00  0.00           H  
ATOM   3376 HD23LLEU X 217      -7.808  -6.787  11.404  0.00  0.00           H  
ATOM   3377  N  LTHR X 218      -5.416  -8.320   9.217  0.00  0.00           N  
ATOM   3378  CA HTHR X 218      -5.631  -8.102   7.777  0.00  0.00           C  
ATOM   3379  C  HTHR X 218      -4.424  -8.550   6.964  0.00  0.00           C  
ATOM   3380  O  HTHR X 218      -3.342  -7.984   7.003  0.00  0.00           O  
ATOM   3381  CB LTHR X 218      -6.001  -6.636   7.506  0.00  0.00           C  
ATOM   3382  CG2LTHR X 218      -7.496  -6.413   7.721  0.00  0.00           C  
ATOM   3383  OG1LTHR X 218      -5.326  -5.713   8.326  0.00  0.00           O  
ATOM   3384  H  LTHR X 218      -4.985  -7.573   9.747  0.00  0.00           H  
ATOM   3385  HA HTHR X 218      -6.505  -8.694   7.476  0.00  0.00           H  
ATOM   3386  HB LTHR X 218      -5.763  -6.415   6.474  0.00  0.00           H  
ATOM   3387  HG1LTHR X 218      -4.362  -5.798   8.212  0.00  0.00           H  
ATOM   3388 HG21LTHR X 218      -7.734  -5.377   7.495  0.00  0.00           H  
ATOM   3389 HG22LTHR X 218      -8.070  -7.061   7.060  0.00  0.00           H  
ATOM   3390 HG23LTHR X 218      -7.758  -6.627   8.757  0.00  0.00           H  
ATOM   3391  N  HARG X 219      -4.695  -9.676   6.221  0.00  0.00           N  
ATOM   3392  CA HARG X 219      -3.878 -10.253   5.169  0.00  0.00           C  
ATOM   3393  C  HARG X 219      -4.334  -9.576   3.818  0.00  0.00           C  
ATOM   3394  O  HARG X 219      -5.588  -9.921   3.520  0.00  0.00           O  
ATOM   3395  CB HARG X 219      -4.161 -11.782   5.152  0.00  0.00           C  
ATOM   3396  CG LARG X 219      -3.808 -12.513   6.475  0.00  0.00           C  
ATOM   3397  CD LARG X 219      -4.509 -13.871   6.685  0.00  0.00           C  
ATOM   3398  NE LARG X 219      -4.249 -14.861   5.620  0.00  0.00           N  
ATOM   3399  CZ LARG X 219      -4.735 -16.100   5.592  0.00  0.00           C  
ATOM   3400  NH1LARG X 219      -5.402 -16.652   6.569  0.00  0.00           N1+
ATOM   3401  NH2LARG X 219      -4.544 -16.870   4.565  0.00  0.00           N  
ATOM   3402  H  HARG X 219      -5.671  -9.925   6.127  0.00  0.00           H  
ATOM   3403  HA HARG X 219      -2.826 -10.038   5.373  0.00  0.00           H  
ATOM   3404  HB2HARG X 219      -5.230 -11.912   4.951  0.00  0.00           H  
ATOM   3405  HB3HARG X 219      -3.633 -12.261   4.313  0.00  0.00           H  
ATOM   3406  HG2LARG X 219      -2.731 -12.644   6.543  0.00  0.00           H  
ATOM   3407  HG3LARG X 219      -4.097 -11.893   7.323  0.00  0.00           H  
ATOM   3408  HD2LARG X 219      -4.176 -14.280   7.643  0.00  0.00           H  
ATOM   3409  HD3LARG X 219      -5.585 -13.698   6.753  0.00  0.00           H  
ATOM   3410  HE LARG X 219      -3.802 -14.523   4.783  0.00  0.00           H  
ATOM   3411 HH11LARG X 219      -5.447 -16.227   7.487  0.00  0.00           H  
ATOM   3412 HH12LARG X 219      -5.781 -17.576   6.466  0.00  0.00           H  
ATOM   3413 HH21LARG X 219      -3.754 -16.690   3.959  0.00  0.00           H  
ATOM   3414 HH22LARG X 219      -5.011 -17.761   4.502  0.00  0.00           H  
ATOM   3415  N  HILE X 220      -3.328  -9.831   2.640  0.00  0.00           N  
ATOM   3416  CA HILE X 220      -3.948 -10.524   1.460  0.00  0.00           C  
ATOM   3417  C  LILE X 220      -3.402 -11.955   1.348  0.00  0.00           C  
ATOM   3418  O  LILE X 220      -2.318 -12.257   1.829  0.00  0.00           O  
ATOM   3419  CB HILE X 220      -3.891  -9.658   0.179  0.00  0.00           C  
ATOM   3420  CG1LILE X 220      -4.999 -10.042  -0.829  0.00  0.00           C  
ATOM   3421  CG2LILE X 220      -2.558  -9.537  -0.579  0.00  0.00           C  
ATOM   3422  CD1LILE X 220      -5.158  -9.001  -1.945  0.00  0.00           C  
ATOM   3423  H  HILE X 220      -2.553 -10.421   2.964  0.00  0.00           H  
ATOM   3424  HA HILE X 220      -4.997 -10.641   1.738  0.00  0.00           H  
ATOM   3425  HB HILE X 220      -4.131  -8.647   0.512  0.00  0.00           H  
ATOM   3426 HG12LILE X 220      -4.789 -11.013  -1.278  0.00  0.00           H  
ATOM   3427 HG13LILE X 220      -5.947 -10.112  -0.295  0.00  0.00           H  
ATOM   3428 HG21LILE X 220      -2.556  -8.606  -1.141  0.00  0.00           H  
ATOM   3429 HG22LILE X 220      -1.730  -9.507   0.124  0.00  0.00           H  
ATOM   3430 HG23LILE X 220      -2.423 -10.377  -1.255  0.00  0.00           H  
ATOM   3431 HD11LILE X 220      -6.160  -9.068  -2.364  0.00  0.00           H  
ATOM   3432 HD12LILE X 220      -5.001  -8.003  -1.552  0.00  0.00           H  
ATOM   3433 HD13LILE X 220      -4.417  -9.149  -2.723  0.00  0.00           H  
ATOM   3434  N  LVAL X 221      -4.173 -12.805   0.672  0.00  0.00           N  
ATOM   3435  CA LVAL X 221      -3.873 -14.200   0.336  0.00  0.00           C  
ATOM   3436  C  LVAL X 221      -4.465 -14.526  -1.040  0.00  0.00           C  
ATOM   3437  O  LVAL X 221      -5.523 -14.011  -1.397  0.00  0.00           O  
ATOM   3438  CB LVAL X 221      -4.402 -15.156   1.431  0.00  0.00           C  
ATOM   3439  CG1LVAL X 221      -5.883 -14.938   1.773  0.00  0.00           C  
ATOM   3440  CG2LVAL X 221      -4.250 -16.635   1.043  0.00  0.00           C  
ATOM   3441  H  LVAL X 221      -5.053 -12.457   0.314  0.00  0.00           H  
ATOM   3442  HA LVAL X 221      -2.792 -14.316   0.282  0.00  0.00           H  
ATOM   3443  HB LVAL X 221      -3.818 -14.988   2.337  0.00  0.00           H  
ATOM   3444 HG11LVAL X 221      -6.206 -15.678   2.504  0.00  0.00           H  
ATOM   3445 HG12LVAL X 221      -6.025 -13.948   2.207  0.00  0.00           H  
ATOM   3446 HG13LVAL X 221      -6.503 -15.029   0.883  0.00  0.00           H  
ATOM   3447 HG21LVAL X 221      -4.461 -17.270   1.901  0.00  0.00           H  
ATOM   3448 HG22LVAL X 221      -4.947 -16.900   0.248  0.00  0.00           H  
ATOM   3449 HG23LVAL X 221      -3.232 -16.825   0.712  0.00  0.00           H  
ATOM   3450  N  LGLY X 222      -3.808 -15.397  -1.815  0.00  0.00           N  
ATOM   3451  CA LGLY X 222      -4.361 -15.989  -3.044  0.00  0.00           C  
ATOM   3452  C  LGLY X 222      -3.411 -15.944  -4.242  0.00  0.00           C  
ATOM   3453  O  LGLY X 222      -3.416 -14.999  -5.037  0.00  0.00           O  
ATOM   3454  H  LGLY X 222      -2.941 -15.769  -1.454  0.00  0.00           H  
ATOM   3455  HA2LGLY X 222      -4.612 -17.030  -2.842  0.00  0.00           H  
ATOM   3456  HA3LGLY X 222      -5.287 -15.492  -3.332  0.00  0.00           H  
ATOM   3457  N  LGLY X 223      -2.594 -16.988  -4.395  0.00  0.00           N  
ATOM   3458  CA LGLY X 223      -1.785 -17.259  -5.591  0.00  0.00           C  
ATOM   3459  C  LGLY X 223      -2.624 -17.852  -6.704  0.00  0.00           C  
ATOM   3460  O  LGLY X 223      -2.781 -17.195  -7.755  0.00  0.00           O  
ATOM   3461  OXTLGLY X 223      -3.161 -18.961  -6.498  0.00  0.00           O1-
ATOM   3462  H  LGLY X 223      -2.678 -17.749  -3.728  0.00  0.00           H  
ATOM   3463  HA2LGLY X 223      -1.296 -16.355  -5.945  0.00  0.00           H  
ATOM   3464  HA3LGLY X 223      -1.027 -17.994  -5.343  0.00  0.00           H  
TER   
END
