# Supplementary material for: Unraveling the Reaction Mechanism of Russell’s Viper Venom Factor X Activator: A Paradigm for the Reactivity of Zinc Metalloproteinases?
Source: J Chem Inf Model. 2023 Apr 24;63(13):4056–69. doi: 10.1021/acs.jcim.2c01156 (PMC10336966; doi:10.1021/acs.jcim.2c01156)
Supplement: Supplementary file 2 — ci2c01156_si_002.zip [file ci2c01156_si_002.zip › Data Files/HD1.mol2]

@<TRIPOS>MOLECULE
HD1
   17    17     1     0     0
SMALL
RESP Charge
 
 
@<TRIPOS>ATOM
      1 N          55.9610   48.5520   11.0610 N         1 HD1     -0.415700
      2 H          55.9390   49.4200   11.5960 H         1 HD1      0.340806
      3 CA         56.2300   47.3880   11.9020 CX        1 HD1      0.018800
      4 HA         57.1690   46.9560   11.5570 H1        1 HD1      0.126052
      5 CB         56.3520   47.8090   13.3940 CT        1 HD1     -0.090440
      6 HB2        57.1130   48.5840   13.4840 HC        1 HD1      0.065804
      7 HB3        55.4090   48.2490   13.7190 HC        1 HD1      0.065804
      8 CG         56.6990   46.6780   14.2990 CC        1 HD1     -0.009446
      9 ND1        58.0080   46.4440   14.5730 NA        1 HD1     -0.149028
     10 HD1        58.8130   46.9390   14.1880 H         1 HD1      0.360781
     11 CE1        58.0290   45.4480   15.4370 CR        1 HD1      0.016792
     12 HE1        58.9250   45.0160   15.8570 H5        1 HD1      0.177924
     13 NE2        56.7800   45.0460   15.7210 Y1        1 HD1     -0.333851
     14 CD2        55.9050   45.8070   14.9890 CV        1 HD1      0.036282
     15 HD2        54.8280   45.7340   14.9640 H4        1 HD1      0.127706
     16 C          55.1260   46.3420   11.7810 C         1 HD1      0.597300
     17 O          55.3790   45.1520   11.5620 O         1 HD1     -0.567900
@<TRIPOS>BOND
     1    1    2 1
     2    1    3 1
     3    3    4 1
     4    3    5 1
     5    3   16 1
     6    5    6 1
     7    5    7 1
     8    5    8 1
     9    8    9 1
    10    8   14 1
    11    9   10 1
    12    9   11 1
    13   11   12 1
    14   11   13 1
    15   13   14 1
    16   14   15 1
    17   16   17 1
@<TRIPOS>SUBSTRUCTURE
     1 HD1         1 TEMP              0 ****  ****    0 ROOT
