# Supplementary material for: Unraveling the Reaction Mechanism of Russell’s Viper Venom Factor X Activator: A Paradigm for the Reactivity of Zinc Metalloproteinases?
Source: J Chem Inf Model. 2023 Apr 24;63(13):4056–69. doi: 10.1021/acs.jcim.2c01156 (PMC10336966; doi:10.1021/acs.jcim.2c01156)
Supplement: Supplementary file 2 — ci2c01156_si_002.zip [file ci2c01156_si_002.zip › Data Files/HD2.mol2]

@<TRIPOS>MOLECULE
HD2
   17    17     1     0     0
SMALL
RESP Charge
 
 
@<TRIPOS>ATOM
      1 N          54.9820   42.6580    9.7170 N         1 HD2     -0.415700
      2 H          54.9060   43.5190   10.2400 H         1 HD2      0.376332
      3 CA         54.5170   41.4150   10.3500 CX        1 HD2      0.018800
      4 HA         55.3600   40.7340   10.4720 H1        1 HD2      0.067290
      5 CB         53.8950   41.6890   11.7460 CT        1 HD2     -0.025326
      6 HB2        53.3480   42.6320   11.7420 HC        1 HD2      0.022194
      7 HB3        53.2060   40.8710   11.9570 HC        1 HD2      0.022194
      8 CG         54.8320   41.7510   12.8760 CC        1 HD2     -0.002188
      9 ND1        55.6360   40.6810   13.1240 NA        1 HD2     -0.060372
     10 HD1        55.6960   39.8070   12.6220 H         1 HD2      0.328539
     11 CE1        56.3480   41.0170   14.1850 CR        1 HD2     -0.036620
     12 HE1        57.0780   40.3060   14.5720 H5        1 HD2      0.115497
     13 NE2        56.0090   42.2450   14.6030 Y2        1 HD2     -0.185691
     14 CD2        55.0260   42.7370   13.8020 CV        1 HD2     -0.128432
     15 HD2        54.6010   43.7210   14.0020 H4        1 HD2      0.182997
     16 C          53.4580   40.7430    9.4960 C         1 HD2      0.597300
     17 O          53.4190   39.5200    9.2950 O         1 HD2     -0.567900
@<TRIPOS>BOND
     1    1    2 1
     2    1    3 1
     3    3    4 1
     4    3    5 1
     5    3   16 1
     6    5    6 1
     7    5    7 1
     8    5    8 1
     9    8    9 1
    10    8   14 1
    11    9   10 1
    12    9   11 1
    13   11   12 1
    14   11   13 1
    15   13   14 1
    16   14   15 1
    17   16   17 1
@<TRIPOS>SUBSTRUCTURE
     1 HD2         1 TEMP              0 ****  ****    0 ROOT
