# Supplementary material for: Unraveling the Reaction Mechanism of Russell’s Viper Venom Factor X Activator: A Paradigm for the Reactivity of Zinc Metalloproteinases?
Source: J Chem Inf Model. 2023 Apr 24;63(13):4056–69. doi: 10.1021/acs.jcim.2c01156 (PMC10336966; doi:10.1021/acs.jcim.2c01156)
Supplement: Supplementary file 2 — ci2c01156_si_002.zip [file ci2c01156_si_002.zip › Data Files/HD3.mol2]

@<TRIPOS>MOLECULE
HD3
   17    17     1     0     0
SMALL
RESP Charge
 
 
@<TRIPOS>ATOM
      1 N          60.4070   39.7850   14.3860 N         1 HD3     -0.415700
      2 H          59.9330   39.0660   14.9330 H         1 HD3      0.315132
      3 CA         61.2020   40.6970   15.1900 CX        1 HD3      0.018800
      4 HA         60.9560   41.6830   14.7960 H1        1 HD3      0.151863
      5 CB         60.8460   40.5840   16.6830 CT        1 HD3      0.081134
      6 HB2        60.9380   39.5440   16.9980 HC        1 HD3      0.048297
      7 HB3        61.5630   41.1590   17.2690 HC        1 HD3      0.048297
      8 CG         59.4720   41.0670   16.9770 CC        1 HD3     -0.138752
      9 ND1        58.8440   40.5650   18.0820 NA        1 HD3     -0.070448
     10 HD1        59.1740   39.8190   18.6940 H         1 HD3      0.332699
     11 CE1        57.7190   41.2500   18.1900 CR        1 HD3      0.014031
     12 HE1        56.9810   41.0960   18.9630 H5        1 HD3      0.169568
     13 NE2        57.6170   42.1590   17.2140 Y3        1 HD3     -0.336451
     14 CD2        58.7250   42.0660   16.4070 CV        1 HD3      0.032364
     15 HD2        58.9550   42.6460   15.5260 H4        1 HD3      0.053625
     16 C          62.7020   40.4930   15.0650 C         1 HD3      0.597300
     17 O          63.1740   39.3670   14.9690 O         1 HD3     -0.567900
@<TRIPOS>BOND
     1    1    2 1
     2    1    3 1
     3    3    4 1
     4    3    5 1
     5    3   16 1
     6    5    6 1
     7    5    7 1
     8    5    8 1
     9    8    9 1
    10    8   14 1
    11    9   10 1
    12    9   11 1
    13   11   12 1
    14   11   13 1
    15   13   14 1
    16   14   15 1
    17   16   17 1
@<TRIPOS>SUBSTRUCTURE
     1 HD3         1 TEMP              0 ****  ****    0 ROOT
