# Supplementary material for: Unraveling the Reaction Mechanism of Russell’s Viper Venom Factor X Activator: A Paradigm for the Reactivity of Zinc Metalloproteinases?
Source: J Chem Inf Model. 2023 Apr 24;63(13):4056–69. doi: 10.1021/acs.jcim.2c01156 (PMC10336966; doi:10.1021/acs.jcim.2c01156)
Supplement: Supplementary file 2 — ci2c01156_si_002.zip [file ci2c01156_si_002.zip › Data Files/RVVX_mcpbpy.frcmod]

REMARK GOES HERE, THIS FILE IS GENERATED BY MCPB.PY
MASS
M1 65.4                              Zn ion
Y1 14.01         0.530               sp2 N in 5 memb.ring w/LP (HIS,ADE,GUA)
Y2 14.01         0.530               sp2 N in 5 memb.ring w/LP (HIS,ADE,GUA)
Y3 14.01         0.530               sp2 N in 5 memb.ring w/LP (HIS,ADE,GUA)
Y4 16.00         0.000               oxygen in TIP3P water
 
BOND
M1-Y4   42.7    2.1018      Created by Seminario method using MCPB.py
Y1-M1   93.5    1.9790      Created by Seminario method using MCPB.py
Y2-M1   95.1    1.9745      Created by Seminario method using MCPB.py
Y3-M1   94.4    1.9787      Created by Seminario method using MCPB.py
CR-Y1  488.0    1.335       JCC,7,(1986),230; HIS
CR-Y2  488.0    1.335       JCC,7,(1986),230; HIS
CR-Y3  488.0    1.335       JCC,7,(1986),230; HIS
HW-Y4  553.0    0.9572    ! TIP3P water
Y1-CV  410.0    1.394       JCC,7,(1986),230; HIS
Y2-CV  410.0    1.394       JCC,7,(1986),230; HIS
Y3-CV  410.0    1.394       JCC,7,(1986),230; HIS
 
ANGL
CR-Y1-M1    43.96     125.66    Created by Seminario method using MCPB.py
CR-Y2-M1    48.18     127.84    Created by Seminario method using MCPB.py
CR-Y3-M1    54.62     127.76    Created by Seminario method using MCPB.py
M1-Y1-CV    44.86     128.05    Created by Seminario method using MCPB.py
M1-Y2-CV    49.13     125.83    Created by Seminario method using MCPB.py
M1-Y3-CV    55.73     125.80    Created by Seminario method using MCPB.py
M1-Y4-HW    44.78     123.00    Created by Seminario method using MCPB.py
Y1-M1-Y2    39.16     115.00    Created by Seminario method using MCPB.py
Y1-M1-Y3    37.98     116.14    Created by Seminario method using MCPB.py
Y1-M1-Y4    32.79     100.65    Created by Seminario method using MCPB.py
Y2-M1-Y3    33.70     112.70    Created by Seminario method using MCPB.py
Y2-M1-Y4    33.90     108.37    Created by Seminario method using MCPB.py
Y3-M1-Y4    28.50     101.99    Created by Seminario method using MCPB.py
CC-CV-Y1    70.0      120.00    AA his
CC-CV-Y2    70.0      120.00    AA his
CC-CV-Y3    70.0      120.00    AA his
CR-Y1-CV    70.0      117.00    AA his
CR-Y2-CV    70.0      117.00    AA his
CR-Y3-CV    70.0      117.00    AA his
HW-Y4-HW    100.      104.52    TIP3P water
NA-CR-Y1    70.0      120.00    AA his
NA-CR-Y2    70.0      120.00    AA his
NA-CR-Y3    70.0      120.00    AA his
Y1-CR-H5    50.0      120.00    AA his
Y1-CV-H4    50.0      120.00    AA his
Y2-CR-H5    50.0      120.00    AA his
Y2-CV-H4    50.0      120.00    AA his
Y3-CR-H5    50.0      120.00    AA his
Y3-CV-H4    50.0      120.00    AA his
 
DIHE
X -CR-Y1-X     2       10.0      180.0   2.0         JCC,7,(1986),230
X -CR-Y2-X     2       10.0      180.0   2.0         JCC,7,(1986),230
X -CR-Y3-X     2       10.0      180.0   2.0         JCC,7,(1986),230
X -CV-Y1-X     2        4.8      180.0   2.0         JCC,7,(1986),230
X -CV-Y2-X     2        4.8      180.0   2.0         JCC,7,(1986),230
X -CV-Y3-X     2        4.8      180.0   2.0         JCC,7,(1986),230
CC-CV-Y1-M1    3       0.00       0.00   3.0    Treat as zero by MCPB.py
CC-CV-Y2-M1    3       0.00       0.00   3.0    Treat as zero by MCPB.py
CC-CV-Y3-M1    3       0.00       0.00   3.0    Treat as zero by MCPB.py
CR-Y1-M1-Y2    3       0.00       0.00   3.0    Treat as zero by MCPB.py
CR-Y1-M1-Y3    3       0.00       0.00   3.0    Treat as zero by MCPB.py
CR-Y1-M1-Y4    3       0.00       0.00   3.0    Treat as zero by MCPB.py
CR-Y2-M1-Y3    3       0.00       0.00   3.0    Treat as zero by MCPB.py
CR-Y2-M1-Y4    3       0.00       0.00   3.0    Treat as zero by MCPB.py
CR-Y3-M1-Y4    3       0.00       0.00   3.0    Treat as zero by MCPB.py
M1-Y1-CR-H5    3       0.00       0.00   3.0    Treat as zero by MCPB.py
M1-Y1-CV-H4    3       0.00       0.00   3.0    Treat as zero by MCPB.py
M1-Y2-CR-H5    3       0.00       0.00   3.0    Treat as zero by MCPB.py
M1-Y2-CV-H4    3       0.00       0.00   3.0    Treat as zero by MCPB.py
M1-Y3-CR-H5    3       0.00       0.00   3.0    Treat as zero by MCPB.py
M1-Y3-CV-H4    3       0.00       0.00   3.0    Treat as zero by MCPB.py
NA-CR-Y1-M1    3       0.00       0.00   3.0    Treat as zero by MCPB.py
NA-CR-Y2-M1    3       0.00       0.00   3.0    Treat as zero by MCPB.py
NA-CR-Y3-M1    3       0.00       0.00   3.0    Treat as zero by MCPB.py
Y1-M1-Y2-CR    3       0.00       0.00   3.0    Treat as zero by MCPB.py
Y1-M1-Y2-CV    3       0.00       0.00   3.0    Treat as zero by MCPB.py
Y1-M1-Y3-CR    3       0.00       0.00   3.0    Treat as zero by MCPB.py
Y1-M1-Y3-CV    3       0.00       0.00   3.0    Treat as zero by MCPB.py
Y1-M1-Y4-HW    3       0.00       0.00   3.0    Treat as zero by MCPB.py
Y2-M1-Y1-CV    3       0.00       0.00   3.0    Treat as zero by MCPB.py
Y2-M1-Y3-CR    3       0.00       0.00   3.0    Treat as zero by MCPB.py
Y2-M1-Y3-CV    3       0.00       0.00   3.0    Treat as zero by MCPB.py
Y2-M1-Y4-HW    3       0.00       0.00   3.0    Treat as zero by MCPB.py
Y3-M1-Y1-CV    3       0.00       0.00   3.0    Treat as zero by MCPB.py
Y3-M1-Y2-CV    3       0.00       0.00   3.0    Treat as zero by MCPB.py
Y3-M1-Y4-HW    3       0.00       0.00   3.0    Treat as zero by MCPB.py
Y4-M1-Y1-CV    3       0.00       0.00   3.0    Treat as zero by MCPB.py
Y4-M1-Y2-CV    3       0.00       0.00   3.0    Treat as zero by MCPB.py
Y4-M1-Y3-CV    3       0.00       0.00   3.0    Treat as zero by MCPB.py
 
IMPR
 
NONB
  M1          1.3950  0.0149170000       IOD set for Zn2+ ion from Li et al. JCTC, 2013, 9, 2733
  Y1          1.8240  0.1700             OPLS
  Y2          1.8240  0.1700             OPLS
  Y3          1.8240  0.1700             OPLS
  Y4          1.7683  0.1520             TIP3P water model
 
