# Supplementary material for: Unraveling the Reaction Mechanism of Russell’s Viper Venom Factor X Activator: A Paradigm for the Reactivity of Zinc Metalloproteinases?
Source: J Chem Inf Model. 2023 Apr 24;63(13):4056–69. doi: 10.1021/acs.jcim.2c01156 (PMC10336966; doi:10.1021/acs.jcim.2c01156)
Supplement: Supplementary file 2 — ci2c01156_si_002.zip [file ci2c01156_si_002.zip › Data Files/RVVX_MP_minimized.rst]

defa
37173
  22.5713741  27.9459852  43.4839840  22.2260409  27.5766595  42.6063316
  23.0199424  27.1854732  43.9743182  21.7888288  28.2714370  44.0434417
  23.5369357  29.0484659  43.2481545  24.3421258  28.6606348  42.6242176
  22.9004601  30.2521878  42.5100389  23.6591407  31.0319324  42.4226725
  22.6295412  29.9424204  41.5004539  21.6517081  30.8486663  43.1945712
  20.8069580  30.1938777  42.9880977  21.8075162  30.8933781  44.2726940
  21.2560850  32.2523758  42.7309554  20.8434524  33.0879356  43.5200041
  21.3482092  32.5664823  41.4594271  21.6536439  31.9070824  40.7720846
  21.0535187  33.5038734  41.1965816  24.1611386  29.4805645  44.5739093
  23.5504617  29.2671364  45.6193920  25.3734107  30.0420989  44.5392393
  25.8188573  30.2109843  43.6495148  26.1282953  30.4696831  45.7289750
  26.1439715  29.6537292  46.4534307  27.5761724  30.7872763  45.3163522
  27.5685528  31.6347522  44.6294880  28.1381093  31.1003479  46.1980029
  28.3178387  29.6344792  44.6730025  28.4273839  29.5463584  43.2715713
  28.0090163  30.3223039  42.6469346  29.1033060  28.4611184  42.6847844
  29.1980212  28.3988041  41.6105499  29.6829358  27.4717230  43.4994820
  30.2218570  26.6467639  43.0556543  29.5932513  27.5744093  44.8979186
  30.0624645  26.8371924  45.5294373  28.9077630  28.6492763  45.4844178
  28.8518956  28.7224325  46.5614608  25.5358314  31.7066430  46.4211814
  24.8099126  32.4814422  45.7944663  25.9189534  31.9323895  47.6832792
  26.5017033  31.2481575  48.1416198  25.8110130  33.2462679  48.3257367
  24.7643589  33.5570103  48.3010429  26.2632079  33.1573459  49.7947048
  27.3212900  32.8952687  49.8259619  26.1547508  34.1342375  50.2662527
  25.5039260  32.1357795  50.6206841  25.8824582  30.9810949  50.7151543
  24.4232177  32.5219770  51.2566808  24.0012246  31.8654200  51.8903591
  24.0348045  33.4500813  51.1103982  26.6353750  34.3106364  47.5737832
  27.5846965  33.9781789  46.8638636  26.2827181  35.5885040  47.7606630
  25.5349013  35.7882532  48.4062432  27.0079672  36.7307504  47.1790051
  27.2457653  36.4878242  46.1483431  26.1431769  38.0057614  47.1607777
  26.0235309  38.3782407  48.1795397  26.6738056  38.7638650  46.5820474
  24.7474327  37.7741063  46.5479231  24.8405377  37.1643903  45.6502141
  24.1438132  37.2190932  47.2672679  24.0036530  39.0777328  46.2061937
  22.9372989  38.8681914  46.1035216  24.1214566  39.7843736  47.0284741
  24.5094765  39.7250160  44.9100788  24.1162299  40.7431919  44.8414312
  25.6001589  39.8068023  44.9517603  24.0883335  38.9558518  43.7119359
  24.5406550  39.2975869  42.8661516  24.3412738  37.9740836  43.7531063
  23.0952322  39.0250658  43.5213035  28.3500044  36.9593023  47.8898338
  28.4123522  36.8443415  49.1138991  29.3944847  37.2817714  47.1283624
  29.2465539  37.3342862  46.1248651  30.7694848  37.4286438  47.6074371
  30.7726662  37.4910584  48.6969178  31.5417920  36.1661378  47.2039000
  32.5829483  36.2722612  47.4960991  31.1133877  35.2951154  47.7006919
  31.4910890  36.0246536  46.1237030  31.4115831  38.7158589  47.0602578
  31.7522521  38.7954253  45.8801606  31.5753448  39.7191560  47.9200043
  31.4176851  39.5347792  48.9049972  31.9610062  41.0829966  47.5580431
  31.7477475  41.2386562  46.5042306  31.0983326  42.0711768  48.3537149
  31.3894607  42.0211918  49.4040899  31.3206055  43.0789861  48.0010221
  29.6005198  41.8340566  48.2584959  28.9466338  41.0465839  49.2265771
  29.5135848  40.5960013  50.0310165  27.5586950  40.8360513  49.1466348
  27.0702323  40.2190393  49.8873779  26.8190515  41.4139940  48.0985043
  25.7528185  41.2570988  48.0349180  27.4703933  42.1878723  47.1215131
  26.9083162  42.6180294  46.3015615  28.8590989  42.3971244  47.2025528
  29.3576583  42.9907106  46.4494203  33.4492996  41.3409254  47.8111278
  33.9099919  41.1710801  48.9311171  34.1960590  41.7579941  46.7878900
  33.7318311  41.8920767  45.8960905  35.6467239  41.9855762  46.8663482
  36.0136589  41.6493542  47.8386520  36.3721611  41.1558782  45.7756118
  35.9929046  41.4587416  44.7992394  37.8878634  41.4449296  45.7969075
  38.4070271  40.8541056  45.0445326  38.0797706  42.4941681  45.5720195
  38.2896726  41.2243692  46.7825232  36.0556061  39.6498204  45.9513823
  36.2986453  39.3509447  46.9685448  34.9847067  39.4957907  45.8126038
  36.7669331  38.7055877  44.9731109  36.3589349  37.7013163  45.0883785
  36.6028743  39.0394463  43.9478793  37.8354689  38.6682968  45.1845750
  35.9593680  43.4824306  46.7636799  35.8748252  44.0502976  45.6712427
  36.3775402  44.1169323  47.8620280  36.3454400  43.6157138  48.7569340
  36.9973833  45.4521436  47.8632452  36.3504119  46.1568714  47.3428449
  37.1940893  45.9633744  49.3077555  37.7015563  45.2001277  49.8893659
  37.8446562  46.8345712  49.2665760  35.9039716  46.3668050  50.0381642
  35.4443606  47.1763516  49.4687536  35.2181398  45.5179393  50.0411761
  36.1238996  46.8393908  51.4926948  35.1217941  47.1834343  52.1648703
  37.2841094  46.8945593  51.9703717  38.3609597  45.4130558  47.1426267
  39.3610930  44.9358509  47.6874665  38.4143186  45.9123655  45.9066584
  37.5551563  46.2859074  45.5172674  39.6004928  45.8775729  45.0495524
  40.2822697  45.1210466  45.4372805  39.1570195  45.4234936  43.6427563
  38.7247319  44.4253694  43.7219496  38.3706914  46.0969023  43.3016532
  40.2672308  45.4037297  42.5742181  40.7319240  46.3858402  42.5123292
  41.3420261  44.3563224  42.8617647  42.1058292  44.4070292  42.0878679
  41.8222130  44.5579360  43.8156601  40.9092057  43.3559712  42.8864920
  39.6745853  45.0854733  41.2028975  40.4589572  45.1248145  40.4480719
  39.2431227  44.0877127  41.2159777  38.9038345  45.8135780  40.9530057
  40.3535653  47.2180400  45.0257945  39.7442397  48.2818012  44.8850084
  41.6864689  47.1470374  45.0399926  42.0978292  46.2415227  45.2452824
  42.5947315  48.2085568  44.5791661  42.0225273  49.1155338  44.3917205
  43.6664880  48.5192104  45.6536951  44.2687467  47.6185897  45.7832376
  44.6151634  49.6380860  45.1818973  45.2955459  49.9187704  45.9853837
  45.2165886  49.2915473  44.3420924  44.0488095  50.5157532  44.8706786
  43.0830105  48.8586960  47.0453391  42.4566022  48.0322281  47.3779622
  43.9031106  48.9397800  47.7595038  42.2595139  50.1487149  47.1215426
  41.8520408  50.2550607  48.1273997  42.8878610  51.0125928  46.9078436
  41.4367087  50.1051018  46.4107005  43.2532588  47.7775567  43.2580710
  43.6812947  46.6299812  43.1329015  43.3991669  48.6838862  42.2881076
  43.0176561  49.6133389  42.4338621  44.2605278  48.4578474  41.1119155
  44.6257332  47.4316608  41.1327897  43.4721594  48.5931705  39.7888656
  42.8941984  49.5180667  39.8222711  44.4077503  48.6489246  38.5636853
  43.8333442  48.6937534  37.6412915  45.0366241  49.5388349  38.5995946
  45.0449462  47.7625058  38.5353314  42.5057935  47.3907120  39.6593149
  43.0773881  46.4840459  39.4550201  41.9810336  47.2454904  40.6023188
  41.4352937  47.5603038  38.5775165  40.7610466  46.7042072  38.5948658
  40.8643807  48.4660493  38.7732163  41.8893953  47.6218401  37.5911277
  45.5077681  49.3413570  41.1913643  45.4272456  50.5354792  41.4716705
  46.6668888  48.7483229  40.9311574  46.6459000  47.7655047  40.6758536
  47.9641659  49.4194273  40.8632482  47.8592997  50.4412818  41.2233998
  48.9910533  48.6999081  41.7658007  49.1731208  47.7088202  41.3488493
  50.3307761  49.4510131  41.7686075  51.0090773  48.9866143  42.4821336
  50.7966060  49.4076577  40.7832351  50.1827509  50.4976983  42.0369831
  48.4949616  48.4896541  43.2177228  47.6228267  47.8347661  43.2085215
  49.2719995  47.9689395  43.7765192  48.1316285  49.7686128  43.9843952
  47.7766681  49.5024328  44.9795325  49.0054594  50.4115467  44.0847879
  47.3390490  50.3093149  43.4697184  48.4038817  49.4830101  39.4001381
  48.2094760  48.5180493  38.6632588  48.9827475  50.6044814  38.9755323
  49.0789368  51.3687303  39.6381546  49.4457517  50.8350303  37.5977483
  49.2506125  49.9468728  36.9962447  48.6831908  52.0080658  36.9471846
  48.8499410  52.9094196  37.5340991  49.1547425  52.2810155  35.5134305
  48.6028313  53.1193317  35.0941723  50.2155833  52.5316996  35.5029046
  48.9902907  51.3986889  34.8987421  47.1705617  51.7426609  36.9015812
  46.6621528  52.5765940  36.4193069  46.9690947  50.8223175  36.3526785
  46.7780999  51.6495333  37.9141171  50.9541444  51.0681122  37.5953190
  51.4336772  51.9694834  38.2840069  51.6917147  50.2652503  36.8258256
  51.2214979  49.5725279  36.2559747  53.1596501  50.3102317  36.7694147
  53.5129499  50.3463327  37.7988287  53.7152488  49.0157704  36.1493190
  54.7724859  48.9488991  36.4122291  53.2176801  48.1617139  36.6103014
  53.5974738  48.8791381  34.6250786  52.8253107  49.5971535  33.9564252
  54.3205777  48.0150168  34.0812876  53.7357404  51.5540017  36.0611739
  53.0204795  52.2884718  35.3743253  55.0548049  51.7846737  36.1799872
  55.6432151  51.1655098  36.7279804  55.7111689  52.9051466  35.4867324
  55.1773647  53.8155200  35.7461206  57.1561137  53.0840904  35.9685876
  57.1707949  53.0150703  37.0568810  57.7802655  52.2874402  35.5619146
  57.7477650  54.4228408  35.5959598  57.5222959  55.6026970  36.2602135
  56.9038922  55.7163836  37.0603140  58.1853696  56.5788550  35.6192537
  58.2090364  57.6149807  35.9298614  58.8031891  56.0976901  34.5251268
  58.5273687  54.7203403  34.5087848  58.8537562  54.0143093  33.7585153
  55.6618941  52.7639140  33.9559196  55.7143930  53.7575590  33.2324806
  55.5075791  51.5397525  33.4478128  55.4907799  50.7581913  34.0854282
  55.4409165  51.2371207  32.0181451  56.3144874  51.6689141  31.5294686
  55.4631798  49.7237819  31.7821392  54.4637204  49.3384034  31.9655048
  55.7340175  49.5265199  30.7441472  56.3421038  49.0263958  32.6413581
  55.7537358  48.5307615  33.2542244  54.1854168  51.8233636  31.3591800
  54.3092537  52.4447126  30.3051822  52.9966701  51.7080138  31.9708557
  52.9359079  51.1113835  32.7996319  51.7943411  52.4528389  31.5514064
  51.7463677  52.4910884  30.4624644  50.5253119  51.7654791  32.0785058
  50.7157578  51.3420382  33.0652458  49.7410272  52.5171234  32.1824737
  49.9806874  50.6886545  31.1384934  49.9876372  51.0764277  30.1190521
  50.6285886  49.8120964  31.1783253  48.2783966  50.2060145  31.5373146
  48.6427423  49.1432561  32.9541501  47.7246644  48.9487277  33.5028845
  49.0651635  48.2077499  32.5904994  49.3632618  49.6170317  33.6188802
  51.7921516  53.8984943  32.0665202  51.4470113  54.8203153  31.3216728
  52.1853152  54.1211140  33.3268017  52.4630233  53.3272901  33.9020010
  52.1903862  55.4460574  33.9564316  51.1977947  55.8752952  33.8129845
  52.3952792  55.2833752  35.4633487  52.2133262  56.2317588  35.9535275
  51.6971185  54.5482719  35.8647334  53.4138542  54.9685386  35.6728087
  53.1836420  56.4421613  33.3143924  53.0330128  57.6513603  33.4880300
  54.0928774  55.9542664  32.4580078  54.3061287  54.9654064  32.5598053
  54.7021445  56.6249719  31.2909241  55.6768173  57.0362163  31.5574879
  54.8727590  55.4902070  30.2572103  55.6507037  54.8151129  30.6203012
  53.9380899  54.9323297  30.2503193  55.1889100  55.8426403  28.7910503
  54.4916599  56.5908968  28.4128635  56.2010596  56.2457602  28.7355825
  55.0902194  54.5809439  27.9049932  55.5347510  54.7940996  26.9310511
  55.6772203  53.7865345  28.3719422  53.6340085  54.1110081  27.6859619
  53.0142389  54.4686342  28.5119781  53.2524693  54.5625000  26.7645522
  53.5186256  52.6309755  27.6233668  52.5707769  52.3206907  27.4253033
  54.1376191  52.2229192  26.9421299  53.7292559  52.2146037  28.5347970
  53.8323345  57.7448093  30.7175896  54.3343464  58.8412612  30.4615619
  52.5329014  57.4744388  30.5345299  52.2110565  56.5417259  30.7835309
  51.5331454  58.4639177  30.1299104  52.0488342  59.4156781  30.0369961
  50.9586375  58.1079951  28.7391065  51.6341777  57.4232909  28.2221135
  50.0035018  57.5918553  28.8462843  50.7748146  59.3505638  27.8475689
  50.2169979  59.0566385  26.9571420  50.1903990  60.0968331  28.3882117
  52.1178396  59.9641830  27.4033140  52.7113437  60.2502672  28.2708154
  52.6808042  59.2240711  26.8309300  51.8982651  61.2088585  26.5403155
  51.4627504  60.9022885  25.5850395  51.1895799  61.8746951  27.0404462
  53.1738634  61.9249875  26.3094509  53.0480371  62.6652168  25.6236177
  53.5338939  62.3339378  27.1704028  53.8768189  61.2997544  25.9181990
  50.5251007  58.7120060  31.2496281  49.3775069  58.2889814  31.1876240
  50.9698501  59.4541479  32.2642031  51.9579151  59.6593810  32.2671034
  50.2328010  59.7805364  33.4940497  49.9025569  58.8353734  33.9277604
  51.2361992  60.4129317  34.4850201  52.1907949  59.8912639  34.4096920
  51.4041002  61.4467865  34.1814677  50.7770309  60.4221627  36.2465250
  48.9490963  60.6445762  33.2965601  48.4872159  61.2912669  34.2322900
  48.3435184  60.6914512  32.0961639  48.6915047  60.0568311  31.3905371
  46.9765781  61.2073004  31.8957205  46.8172013  62.0520708  32.5695215
  46.7595753  61.7320575  30.4581253  47.4705138  62.5333296  30.2614348
  46.9437113  60.9250628  29.7492687  45.3448187  62.2717764  30.2001537
  44.4386569  62.2133883  31.0273058  45.1126312  62.8223859  29.0296091
  44.1647335  63.1037555  28.8073188  45.8481895  62.9895860  28.3604774
  45.9641955  60.1204260  32.2965089  45.3711775  59.4309421  31.4617827
  45.7969125  59.9565872  33.6068435  46.3866042  60.5099774  34.2225093
  45.1480763  58.7989827  34.2346296  45.7479438  57.9117834  34.0325034
  45.1193178  59.0113331  35.7513797  44.4690304  59.8539570  35.9899672
  44.7304061  58.1198051  36.2430941  46.4290980  59.2869603  36.2076480
  46.4082523  59.4383535  37.1573639  43.7239086  58.5164016  33.7512043
  43.2889069  57.3721352  33.7726696  43.0096350  59.5262113  33.2556827
  43.4470574  60.4373711  33.2478337  41.6334637  59.4659084  32.7364158
  40.9443373  59.3331994  33.5698259  41.3107366  60.7938119  32.0095802
  41.6373045  60.7275553  30.9711889  39.8129046  61.0884890  32.0273711
  39.6216881  62.0218343  31.4975362  39.2683656  60.2844998  31.5319253
  39.4642490  61.1845638  33.0559320  41.9803864  61.9004517  32.5837447
  42.7562967  62.0955211  32.0281918  41.4156936  58.3243622  31.7305871
  40.4433171  57.5711561  31.8318405  42.3424516  58.1471589  30.7814201
  43.1571579  58.7506635  30.7790932  42.2734897  57.0729707  29.7857553
  41.2863003  57.0798935  29.3196746  43.3218229  57.3632855  28.7049726
  43.2764747  56.5909486  27.9358592  43.1208879  58.3312502  28.2436643
  44.3222549  57.3739663  29.1418700  42.4833520  55.6816242  30.4136698
  41.8194757  54.7101718  30.0499658  43.3795413  55.5915165  31.3958279
  43.8939247  56.4223840  31.6547172  43.7108786  54.3426490  32.0916510
  43.7869416  53.5484918  31.3499687  45.0732613  54.4384691  32.7884362
  45.0513307  55.2352371  33.5312917  45.4970884  53.1269791  33.4504615
  46.5229630  53.2015131  33.8084474  44.8509464  52.9130760  34.3014446
  45.4324084  52.3076966  32.7337542  46.0419712  54.7384380  31.8115921
  46.9057916  54.7731796  32.2314729  42.6034842  53.9399234  33.0626131
  42.2097821  52.7786817  33.0758460  42.0072397  54.8903317  33.7889715
  42.4030092  55.8242504  33.7770837  40.7791200  54.6768398  34.5553850
  40.9492322  53.8796502  35.2804166  40.4085564  55.9579087  35.3238336
  40.6337766  56.8424888  34.7288906  39.3376952  55.9542602  35.5198357
  41.1338705  56.0565738  36.6536894  42.3442029  56.1667619  36.7287974
  40.4220928  56.0046997  37.7557500  40.9302114  56.0614405  38.6174329
  39.4132737  55.9183768  37.7227491  39.6308971  54.2117109  33.6494546
  38.9613203  53.2444496  33.9886068  39.4468084  54.8246748  32.4740161
  40.0191975  55.6308759  32.2565247  38.4294108  54.3895174  31.4957833
  37.4466422  54.4545308  31.9612997  38.4174851  55.2885197  30.2453747
  39.3797796  55.2277514  29.7401088  37.3223864  54.9021858  29.2509600
  37.3050496  55.6153678  28.4279644  37.5143766  53.9097673  28.8399886
  36.3512806  54.9038251  29.7467790  38.1807832  56.6335858  30.5987164
  38.9556612  56.9670771  31.0806458  38.6396253  52.9267889  31.0874948
  37.7196351  52.1229089  31.2235679  39.8718205  52.5506390  30.7091490
  40.5741491  53.2756178  30.6013205  40.2660359  51.1582962  30.4218895
  39.6922280  50.7982461  29.5626878  41.7693344  51.1497246  30.0773069
  41.9471907  51.8292155  29.2417926  42.3276436  51.5190974  30.9345294
  42.3112781  49.7606944  29.7079809  41.8758905  49.0051004  30.3570519
  42.0243200  49.5324849  28.6869825  43.8352050  49.6460713  29.8433970
  44.1153241  49.8674002  30.8750612  44.1100189  48.6115452  29.6419253
  44.6280955  50.5684649  28.9092837  44.3306699  51.6048647  29.0928607
  45.6909023  50.4726221  29.1558923  44.4147395  50.2179369  27.4857236
  44.6374062  49.2383415  27.3103593  43.4406250  50.3475683  27.2124634
  44.9880197  50.7798822  26.8750967  39.9540008  50.2231985  31.5992933
  39.3912355  49.1462578  31.4146896  40.3111232  50.6359450  32.8162439
  40.7895293  51.5267654  32.8874879  40.0395286  49.8946304  34.0533816
  40.4722686  48.8980660  33.9617050  40.7142752  50.5998145  35.2577309
  40.5893681  51.6735604  35.1441057  40.0767527  50.2097183  36.6030283
  40.6442699  50.6201376  37.4361853  39.0656767  50.6125189  36.6684645
  40.0344414  49.1245313  36.6893618  42.2278844  50.2861502  35.2575825
  42.3834626  49.2586222  35.5848534  42.6145934  50.3728201  34.2419109
  43.0590977  51.2239803  36.1436551  44.1175564  50.9983924  36.0116352
  42.8803722  52.2617536  35.8614145  42.8062829  51.0845096  37.1935823
  38.5333358  49.6881853  34.2511015  38.1265965  48.5859668  34.6033958
  37.6926805  50.6913163  33.9983984  38.0724713  51.5957075  33.7356111
  36.2423259  50.5671437  34.1603633  36.0446674  50.1197918  35.1335789
  35.5899705  51.9592416  34.1388854  35.7334683  52.3893391  33.1466424
  34.5168208  51.8364823  34.2908777  36.0975206  52.9496775  35.1823345
  36.1769570  54.3209366  34.8596379  35.8845291  54.6579923  33.8748559
  36.6377981  55.2530080  35.8113071  36.6856480  56.3041234  35.5708116
  37.0165198  54.8141752  37.0966156  37.4131495  55.7026470  38.0436895
  36.9949982  55.4661080  38.8914489  36.9341176  53.4478742  37.4251572
  37.2157941  53.1232935  38.4132736  36.4690077  52.5200907  36.4756188
  36.3948050  51.4786306  36.7510820  35.6152699  49.6142283  33.1374521
  34.7683943  48.8077148  33.5211185  36.0798889  49.6132003  31.8809959
  36.7560492  50.3232841  31.6100986  35.7021935  48.5832201  30.8973336
  34.6282213  48.6260558  30.7148684  36.4503368  48.7619874  29.5558699
  37.5167053  48.6377818  29.7394773  36.1436757  47.9373392  28.9102769
  36.2721196  50.0669276  28.7604557  35.2367974  50.1387002  28.4200437
  36.4807829  50.9220703  29.3996768  37.2259276  50.0660148  27.5476237
  37.2514377  49.0461179  26.8212502  38.0527537  50.9923382  27.3790155
  36.0558720  47.1711578  31.4022979  35.2450197  46.2426611  31.3125008
  37.2708900  47.0064946  31.9410479  37.8904470  47.8128088  31.9520470
  37.7888644  45.7307634  32.4540144  37.6481922  44.9713901  31.6858325
  39.3101713  45.8492536  32.7367733  39.4884644  46.7727675  33.2874473
  39.8379011  44.6863457  33.5966646  40.9139856  44.7607686  33.7380627
  39.3821431  44.7098225  34.5861358  39.6073016  43.7377988  33.1186794
  40.0921832  45.9136391  31.4045989  40.0661907  44.9373260  30.9203439
  39.6077522  46.6263312  30.7398788  41.5516367  46.3633379  31.5561130
  41.9948201  46.4809636  30.5668966  41.5927608  47.3178074  32.0813552
  42.1292707  45.6244957  32.1083383  36.9969054  45.2630615  33.6831879
  36.5929214  44.1046260  33.7363055  36.7317690  46.1465752  34.6491131
  37.1088050  47.0838745  34.5407575  36.0006554  45.8345250  35.8917085
  36.4016305  44.9079051  36.3027068  36.2259547  46.9467622  36.9408713
  36.0432495  47.9167695  36.4763586  35.3157297  46.8318648  38.1721155
  35.5785774  47.5977859  38.9013173  34.2742539  46.9878814  37.8904058
  35.4216895  45.8482433  38.6316390  37.6736661  46.9055154  37.4540978
  37.8490836  47.7366327  38.1350630  37.8593484  45.9691199  37.9784363
  38.3755798  46.9874120  36.6254681  34.5112923  45.5823473  35.6323790
  33.9359395  44.6831589  36.2470913  33.8852030  46.2957650  34.6875058
  34.3765314  47.0675814  34.2447461  32.5411240  45.9570415  34.1986979
  31.8272276  45.9893888  35.0242986  32.1152209  46.9869460  33.1271283
  31.9115539  47.9414799  33.6118687  32.9306542  47.1433859  32.4222323
  30.8787150  46.5771295  32.3323477  29.7489876  46.8877850  32.6738132
  31.0420516  45.8787366  31.2303827  30.2130766  45.6163724  30.7164052
  31.9541915  45.5859298  30.9298815  32.5293462  44.5314000  33.6366292
  31.7039795  43.7051136  34.0197295  33.4752527  44.2475958  32.7407842
  34.1425739  44.9698804  32.4952486  33.5621729  42.9569464  32.0627532
  32.6066525  42.7416297  31.5809937  34.6421847  43.0075677  30.9807100
  35.6089803  43.1855792  31.4469582  34.6667670  42.0514597  30.4587552
  34.3912186  44.0470599  30.0516745  34.7254474  44.8798439  30.4419760
  33.8493825  41.8230041  33.0551676  33.2297199  40.7692132  32.9673027
  34.7062180  42.0409400  34.0583917  35.2224865  42.9132473  34.0753189
  34.9458568  41.0845365  35.1400148  35.2788567  40.1415014  34.7072115
  36.0765209  41.6210774  36.0271114  36.3048707  40.8921168  36.8053887
  36.9721456  41.7878129  35.4267120  35.7756683  42.5590058  36.4947254
  33.6756040  40.7842821  35.9583428  33.4203344  39.6230335  36.2679443
  32.8524137  41.7926817  36.2687640  33.1023701  42.7338430  35.9908170
  31.5693917  41.5768980  36.9480452  31.7354613  40.9213461  37.8065401
  31.0322359  42.9131555  37.4841341  31.1345143  43.6968472  36.7344005
  29.9723107  42.8005676  37.7134717  31.7170617  43.3167308  38.7775647
  31.4964300  42.7351905  39.8261583  32.5819575  44.3006268  38.7551451
  32.9881117  44.5727117  39.6454548  32.8976318  44.6776108  37.8729814
  30.5393167  40.8426041  36.0685982  29.7894180  40.0241923  36.5941862
  30.5291044  41.0412014  34.7426078  31.1131670  41.7709206  34.3477464
  29.7289600  40.1859308  33.8453345  28.6782749  40.2274001  34.1366581
  29.8600948  40.6019042  32.3687623  30.9051251  40.7403405  32.1041980
  29.5029139  39.7530517  31.7814783  29.0641518  41.8230940  31.8977217
  28.1018789  41.8567606  32.4124380  29.6177401  42.7387729  32.1172425
  28.8400185  41.6656879  30.3874692  29.8099450  41.8199134  29.6059799
  27.7799635  41.1457580  29.9705854  30.1639090  38.7138183  33.9187047
  29.3196845  37.8215976  33.9733182  31.4784617  38.4582238  33.8920734
  32.1116218  39.2485898  33.8206767  32.0516108  37.1033406  33.9460846
  31.5918795  36.4910672  33.1687119  33.5810129  37.1640624  33.6854983
  34.0136806  37.8880575  34.3772642  34.2576809  35.8046635  33.9436804
  35.2946273  35.8139669  33.6127865  34.2536095  35.5865306  35.0104735
  33.7220644  35.0142675  33.4147262  33.9030036  37.6186136  32.2413749
  33.8338195  36.7653097  31.5698571  33.1745185  38.3563034  31.9075865
  35.2963877  38.2486510  32.0977301  35.4526394  38.5496228  31.0620025
  35.3783024  39.1296162  32.7307831  36.0697161  37.5367282  32.3805339
  31.7225196  36.4314060  35.2883237  31.3872131  35.2490873  35.3280736
  31.8058489  37.1786755  36.3911890  32.1306888  38.1353038  36.2952776
  31.5792705  36.6670663  37.7433832  31.9679876  35.6514978  37.7880005
  32.3747531  37.5336452  38.7305239  32.2631524  38.5853887  38.4649125
  31.9288208  37.4252134  39.7098798  33.8470441  37.1794945  38.8731093
  34.8346209  38.1800196  38.7936901  34.5490324  39.2017232  38.5907633
  36.1892118  37.8580052  38.9978121  36.9397341  38.6318236  38.9436576
  36.5613498  36.5341041  39.2913987  37.5957978  36.2792007  39.4615697
  35.5811506  35.5340348  39.3789985  35.8638195  34.5181357  39.6211816
  34.2295026  35.8561035  39.1725803  33.4831863  35.0821254  39.2696785
  30.1099418  36.5467276  38.1770833  29.8300403  35.7731603  39.0996883
  29.1696517  37.2300914  37.5149105  29.4675057  37.8913811  36.8058681
  27.7512694  37.2346726  37.8989843  27.6801339  37.7417769  38.8635718
  26.9838258  38.0953435  36.8674794  27.2820826  39.1350074  36.9999892
  27.2709042  37.8004852  35.8589546  25.4616603  38.0434845  36.9419066
  24.7846688  37.8451038  35.9417435  24.8459654  38.2071544  38.0888819
  23.8466357  38.1790957  38.0799720  25.3288104  38.3629059  38.9659083
  27.1342715  35.8267260  38.1191735  26.4013183  35.6710591  39.0977026
  27.4286099  34.7766515  37.3177677  28.1202820  34.8056566  36.0375213
  29.1822600  34.6365057  36.2050898  27.9671762  35.7394062  35.4982600
  27.5402633  33.6433046  35.2410548  28.2382292  33.2853103  34.4832060
  26.5925903  33.9416540  34.7897858  27.2952528  32.6026750  36.3325128
  28.2313792  32.0830417  36.5453809  26.5226837  31.8898017  36.0425313
  26.8635194  33.4418159  37.5435155  25.7760438  33.5253648  37.5493070
  27.3103820  32.7912595  38.8620362  26.5341059  32.0756694  39.4955075
  28.5562878  33.0360394  39.2840383  29.1090071  33.7095576  38.7661716
  29.1180841  32.5289718  40.5418894  28.7228813  31.5308552  40.7297018
  30.6560172  32.4293614  40.4205075  31.0384416  33.2926639  39.8729417
  31.0839526  32.4683553  41.4232160  31.1682441  31.1278578  39.7740589
  30.8199446  30.2805222  40.3656845  30.6942341  30.9361690  38.3325500
  31.2003519  30.0803529  37.8887393  29.6225836  30.7466562  38.3183973
  30.9168941  31.8306293  37.7517858  32.6971508  31.1120395  39.7769026
  33.0589885  30.1712300  39.3644639  33.0848798  31.9374700  39.1786770
  33.0665693  31.2058787  40.7992846  28.7095341  33.3845415  41.7530651
  29.0523232  33.0200596  42.8760128  27.9810419  34.4909798  41.5475560
  27.7056432  34.7155822  40.5992883  27.6390551  35.4628830  42.5911455
  27.1389321  36.2837377  42.0766411  26.6318070  34.8202657  43.5927106
  26.6314853  33.7375667  43.4818491  26.9418569  35.0075238  44.6134848
  25.1992284  35.2972657  43.4633574  24.9049825  36.3907006  43.0076941
  24.2389350  34.5232762  43.9079232  23.2859460  34.8146832  43.7650229
  24.4667804  33.6966385  44.4521607  28.8772651  36.1239434  43.2448162
  28.8183864  36.5622481  44.3914995  29.9981237  36.2022229  42.5259018
  29.9627936  35.8965155  41.5637363  31.1394064  37.0339662  42.9246408
  31.1894819  37.0923904  44.0121026  32.4603590  36.4041435  42.4245272
  32.3366898  36.1792972  41.3682420  33.6594806  37.3595915  42.5785471
  34.5799095  36.8722684  42.2586282  33.5229759  38.2422038  41.9535664
  33.7608180  37.6671863  43.6211918  32.7558109  35.0665924  43.1397431
  33.2305431  35.2603105  44.1034975  31.8258997  34.5298152  43.3274257
  33.6489203  34.1407675  42.3014551  33.8241061  33.2113081  42.8401424
  33.1572675  33.9077425  41.3574612  34.6082244  34.6131292  42.0980239
  30.8936180  38.4555919  42.3964927  30.4140209  38.6179941  41.2738299
  31.2455662  39.4783291  43.1781665  31.5635309  39.2659859  44.1194452
  31.0393531  40.8937986  42.8469625  30.8834046  40.9912082  41.7705587
  29.7738142  41.4287855  43.5430873  29.9315850  41.4254303  44.6218093
  29.5909480  42.4553206  43.2241557  28.5536256  40.5972174  43.2454651
  28.1060620  39.5303250  44.0259273  27.1929562  38.9011042  43.2815390
  26.6816561  38.0041775  43.5921554  26.9993199  39.5357470  42.1170489
  26.3155466  39.2760975  41.4018468  27.8584336  40.6092272  42.0714566
  28.0138698  41.2833447  41.2390015  32.2818389  41.6979548  43.2197737
  32.6210125  41.8385190  44.3931458  32.9982269  42.2094196  42.2189372
  32.6056571  42.1697590  41.2820212  34.2762868  42.9059994  42.4162328
  34.6180021  42.6800914  43.4262753  35.3812276  42.3331733  41.5054629
  35.4653624  41.2689458  41.7306970  35.1330495  42.4573572  39.9970738
  35.9243400  41.9444192  39.4522969  34.1836397  41.9893290  39.7391068
  35.1158792  43.5041443  39.6981354  36.7347346  42.9703239  41.8294584
  37.5199690  42.4482781  41.2835581  36.7345899  44.0244265  41.5507624
  36.9372952  42.8809380  42.8976808  34.0895467  44.4235728  42.3686849
  33.7498457  45.0151495  41.3413967  34.3144644  45.0510051  43.5208656
  34.6346899  44.4892797  44.3064267  33.9795533  46.4430055  43.8335241
  33.4069831  46.8652312  43.0080218  33.0991006  46.5532840  45.0918627
  33.0178066  47.6061189  45.3659624  31.6910274  46.0094619  44.8561712
  31.0949908  46.1470127  45.7585805  31.2179529  46.5436736  44.0327399
  31.7346339  44.9451548  44.6205591  33.6289991  45.8430219  46.1824439
  34.5931938  45.8389199  46.1113805  35.2577698  47.2587451  43.9845474
  35.9852736  47.1347610  44.9669879  35.5589013  48.0885788  42.9861366
  34.9349373  48.1332637  42.1962196  36.7746794  48.9026151  42.9572378
  37.6057129  48.2854098  43.3003768  37.0369745  49.3037226  41.4944635
  37.0178168  48.4097620  40.8688660  36.2194466  49.9515716  41.1744780
  38.3686471  50.0381844  41.2589418  38.4852397  50.8409684  41.9834918
  39.5656480  49.0971678  41.3690427  40.4818781  49.6344504  41.1247894
  39.6555861  48.7249206  42.3861610  39.4468446  48.2555484  40.6887752
  38.3585812  50.6491563  39.8590536  39.2804337  51.2034698  39.6922728
  38.2713500  49.8654156  39.1078058  37.5144400  51.3300214  39.7686634
  36.6696704  50.1226434  43.8926736  35.7898753  50.9692999  43.7071960
  37.6080104  50.2436247  44.8376405  38.2681878  49.4763626  44.9431879
  37.6721450  51.3238276  45.8466735  36.9053420  52.0602797  45.6070421
  37.3198926  50.7916307  47.2562219  37.3189086  51.6522432  47.9275947
  35.9007990  50.1943023  47.2870334  35.6034809  50.0038373  48.3170990
  35.1924944  50.9008239  46.8594836  35.8636570  49.2587907  46.7292141
  38.3566206  49.7804812  47.7897498  38.2199413  48.8144508  47.3016092
  39.3599148  50.1346005  47.5640639  38.2722098  49.5978773  49.3088547
  39.0384787  48.8930872  49.6239916  38.4415699  50.5513122  49.8100485
  37.2987249  49.2045898  49.5989831  38.9940966  52.1185355  45.8223928
  39.2229985  52.9986970  46.6503798  39.8769708  51.8526611  44.8555048
  39.7061206  51.0699753  44.2398514  41.0732233  52.6639021  44.6397482
  40.7771050  53.7126910  44.5853729  41.7448986  52.5498437  45.4897336
  41.8393795  52.3032061  43.3709298  41.8429136  51.1525709  42.9355300
  42.5189375  53.3012738  42.8030967  42.4496172  54.2244614  43.2076273
  43.5030668  53.1344216  41.7240989  43.7877064  52.0906454  41.6899468
  42.9489712  53.5046156  40.3304620  42.7578180  54.5778482  40.2963018
  43.9572065  53.1531668  39.2273757  43.5635735  53.4516922  38.2551389
  44.8985059  53.6776455  39.3854617  44.1516499  52.0796494  39.2246370
  41.6384680  52.7783405  39.9981333  41.3204514  53.0286938  38.9855623
  41.7840887  51.7005680  40.0737199  40.8542864  53.0831889  40.6900780
  44.7359262  53.9704704  42.0658109  44.5818217  55.1468050  42.4098544
  45.9381652  53.3952691  41.9941910  45.9946811  52.4176439  41.7145348
  47.1932004  54.0833860  42.3419294  46.9946430  55.1535893  42.3988830
  47.6906858  53.6561473  43.7395571  48.0290129  52.6221504  43.7072498
  48.5389263  54.2898755  44.0029673  46.5979165  53.8029580  44.8186780
  46.0851176  54.7549217  44.6614836  45.8628528  53.0035499  44.6993233
  47.1145941  53.7839908  46.2620304  48.1395527  53.1385371  46.5717819
  46.4654453  54.4304601  47.1208545  48.2601682  53.8980493  41.2512505
  48.4882414  52.7870049  40.7781291  48.9044891  54.9937033  40.8367998
  48.7458109  55.8645887  41.3167549  49.8184905  55.0258819  39.6895873
  49.7683765  54.0787561  39.1526931  49.4062420  56.1441444  38.7189983
  49.3346237  57.0851869  39.2670458  50.2134929  56.2585362  37.9959339
  48.1173234  55.9349171  37.9422613  48.1778078  55.6780026  36.5593249
  49.1354518  55.6042254  36.0634877  46.9971249  55.5312027  35.8122923
  47.0590728  55.3534691  34.7511772  45.7462875  55.6279383  36.4452502
  44.8319685  55.5172722  35.8781701  45.6796789  55.8989954  37.8216345
  44.7142584  55.9924295  38.2998964  46.8609552  56.0564732  38.5690585
  46.7975219  56.2762924  39.6238326  51.2750733  55.2339391  40.1120267
  51.5799464  56.1639995  40.8562749  52.1893784  54.4408583  39.5540428
  51.8697976  53.6453898  39.0050330  53.6449895  54.5833232  39.7039863
  53.8642133  55.0015622  40.6881396  54.2874756  53.1836858  39.6526216
  54.0503363  52.7323368  38.6902857  55.3687509  53.2988866  39.6900492
  53.9034085  52.2065172  40.7344541  53.1731465  52.4785603  41.8421356
  52.7613934  53.4493499  42.0889196  53.0219614  51.3356682  42.6005839
  52.4802067  51.3031632  43.4517560  53.6742508  50.2643735  42.0357173
  53.8207785  48.9244409  42.4248546  53.3674898  48.5674833  43.3378239
  54.5411128  48.0505911  41.5950451  54.6347124  47.0055477  41.8538834
  55.1317844  48.5358549  40.4154624  55.6943652  47.8648061  39.7813512
  54.9900859  49.8861353  40.0441276  55.4549882  50.2393501  39.1335853
  54.2454306  50.7873814  40.8362823  54.2472275  55.5726317  38.6883385
  55.2358534  55.2796189  38.0146828  53.6408587  56.7570979  38.5413526
  52.8490400  56.9682271  39.1333994  54.1116999  57.7561977  37.5745126
  54.1410544  57.2997372  36.5845725  53.1526269  58.9602863  37.5182880
  53.1164702  59.4367264  38.4988716  53.5823427  59.6819695  36.8220895
  51.4504596  58.6355583  36.9692444  55.5385991  58.2473754  37.8742476
  56.2730238  58.5478482  36.9364382  55.9422844  58.3487229  39.1481327
  55.3464836  58.0330555  39.9048014  57.2760686  58.8449630  39.5084218
  57.5909680  59.5363666  38.7268452  57.2743697  59.6819757  40.7985296
  58.2769427  60.0902378  40.9384670  56.5992345  60.5266987  40.6509227
  56.8590231  58.9645147  42.0831677  56.2412107  57.8850965  42.0022143
  57.1590164  59.5373454  43.1635546  58.3385578  57.7355171  39.5123168
  59.3876334  57.9195678  38.8930618  58.0685850  56.5949671  40.1645250
  57.2162029  56.5774334  40.7251985  58.9310023  55.4009701  40.2064703
  59.3021097  55.2439812  39.1931213  60.1247863  55.6522949  41.1527814
  60.3159302  56.7268840  41.1864829  59.8704061  55.3500580  42.1702885
  61.4472199  54.9992604  40.7023446  61.5215285  55.0008580  39.6140138
  62.2531962  55.6352800  41.0708793  61.7049336  53.5921484  41.2647386
  62.6970905  53.6037767  41.7192567  60.9879073  53.3793239  42.0568339
  61.6609187  52.5225408  40.2441616  61.0470001  52.6192099  39.4446368
  62.2727566  51.3559467  40.3116283  63.0532111  51.0117793  41.2937085
  63.1327466  51.6003418  42.0990816  63.4684823  50.0880975  41.2682939
  62.1175560  50.4891956  39.3614007  61.3981676  50.6892665  38.6600333
  62.5729538  49.5955475  39.4314221  58.1181745  54.1627938  40.5960214
  57.1391207  54.2611801  41.3301275  58.5370410  52.9872397  40.1379910
  59.2394227  52.9575681  39.4152692  57.9903043  51.7063731  40.6022837
  56.9095985  51.7435176  40.4752290  58.5232102  50.5221254  39.7802881
  59.4634509  50.1846827  40.2166852  57.8185943  49.6931107  39.8448883
  58.7963973  50.8655826  38.3248185  59.8801205  51.4668173  38.0937677
  57.9280418  50.5524680  37.4842428  58.3020487  51.4542304  42.0831568
  59.4513194  51.5693995  42.5141015  57.3028903  51.0447196  42.8678433
  56.3735755  50.9684887  42.4778062  57.5193560  50.7355173  44.2876285
  58.1778957  51.5013209  44.6981912  56.1837676  50.8159109  45.0501264
  55.5134707  50.0456467  44.6664964  56.3757002  50.6019794  46.1020041
  55.4859908  52.1909331  44.9432634  55.2480758  52.3951890  43.9010326
  54.1786447  52.1810232  45.7342990  53.6273273  53.1005863  45.5370096
  53.5716822  51.3327148  45.4230113  54.3840843  52.1122319  46.8017152
  56.3385899  53.3451915  45.4778822  55.7579704  54.2676369  45.4598543
  56.6636441  53.1359047  46.4966836  57.2057687  53.4894387  44.8339534
  58.2730500  49.4110575  44.5150125  58.8919351  49.2407246  45.5672081
  58.2947113  48.5186681  43.5193902  57.8056114  48.7605055  42.6686450
  59.1890287  47.3534749  43.4511992  59.9900968  47.4903946  44.1789606
  58.4682169  46.0280547  43.8014624  59.2167317  45.2368069  43.7279784
  57.9718216  46.0435566  45.2587609  57.6413314  45.0495094  45.5596270
  58.7830803  46.3463950  45.9220637  57.1443630  46.7449559  45.3706949
  57.3286735  45.6815176  42.8156624  56.4908312  46.3547219  42.9894805
  57.6673168  45.8178539  41.7900736  56.8391891  44.2347619  42.9268766
  56.0767152  44.0543242  42.1688647  57.6688160  43.5457328  42.7647677
  56.4066642  44.0616631  43.9088100  59.8571765  47.2823872  42.0754871
  59.2699306  47.6780932  41.0700947  61.0686648  46.7291180  42.0111133
  61.4989713  46.4010615  42.8614705  61.6736955  46.3523689  40.7349785
  61.5837476  47.1916156  40.0425649  63.1716730  46.0726889  40.9390313
  63.2983179  45.2693080  41.6651509  63.6081428  45.7423546  39.9962316
  63.9121048  47.3170880  41.3928179  63.8223612  48.3751959  40.7846065
  64.6206379  47.2600731  42.4958585  65.0433517  48.1077414  42.8293262
  64.6159872  46.4289704  43.0613200  60.9054139  45.1710015  40.1206478
  61.0652743  44.0292546  40.5425448  60.0429212  45.4770493  39.1498696
  59.8968726  46.4529356  38.9384284  59.3482624  44.4896830  38.3160215
  58.9143090  43.7262667  38.9620734  58.2113197  45.1516938  37.5064775
  58.6253862  45.9827832  36.9338026  57.5328022  44.1902632  36.5191188
  56.6957277  44.6887193  36.0280955  58.2378842  43.8806188  35.7485684
  57.1704520  43.3057602  37.0400532  57.1285137  45.7086176  38.4415491
  56.3480133  46.1922217  37.8527378  56.6890512  44.9052148  39.0316651
  57.5591360  46.4530077  39.1113235  60.3533759  43.8083290  37.3890904
  61.1705240  44.4765550  36.7522939  60.2494301  42.4879122  37.2675723
  59.5325933  42.0072414  37.8009511  61.1357435  41.6660031  36.4335097
  61.7690764  42.3172732  35.8320750  62.0694389  40.7748384  37.2885336
  61.4734185  40.0198074  37.8037284  63.1660801  40.0840236  36.4683126
  63.8903448  39.6185781  37.1370216  62.7499431  39.2987539  35.8437924
  63.6854321  40.8167302  35.8503992  62.7685006  41.5254256  38.2480833
  63.1552847  40.8795358  38.8788583  60.2916317  40.8228249  35.4810909
  59.1161405  40.5622719  35.7303609  60.8829359  40.3380254  34.3862985
  61.8246386  40.6270520  34.1653955  60.1836075  39.4649115  33.4259802
  59.2184067  39.9273672  33.2095484  60.9337669  39.3630471  32.0937460
  61.9539806  39.0212287  32.2722913  60.4314173  38.6497895  31.4385843
  60.9555144  40.6284736  31.4621290  60.0851367  40.7907046  31.0608896
  59.8570755  38.0733264  33.9922157  59.1824268  37.2794790  33.3422013
  60.2905246  37.7792533  35.2174297  60.8802639  38.4517634  35.6794190
  59.9272322  36.6052765  36.0072875  59.6609546  35.7988640  35.3236164
  61.1155613  36.0929486  36.8557996  60.8703248  36.1641308  37.9111487
  61.2622274  35.0346931  36.6362662  62.3450053  36.7712101  36.6209619
  62.7114144  37.0358716  37.5074809  58.6890442  36.9338249  36.8606551
  58.7627207  37.6809896  37.8414027  57.5301455  36.3948320  36.4708575
  57.5193339  35.8220018  35.6413600  56.2380229  36.7317281  37.0740619
  56.0766108  37.8055492  36.9633419  55.1444812  36.0021992  36.2824971
  54.1647485  36.3133890  36.6415918  55.2187191  36.2546394  35.2233080
  55.2453625  34.9223256  36.4065399  56.1776374  36.4132238  38.5825465
  55.7122793  37.2399353  39.3640967  56.6940385  35.2562924  39.0060003
  56.8794894  34.5334131  38.3142927  56.7241880  34.8197382  40.4082078
  55.7266790  34.9561349  40.8245788  57.0548211  33.3139174  40.4950810
  58.1070828  33.1759124  40.2372226  56.9265022  32.9929017  41.5306343
  56.2198993  32.4094467  39.5723470  55.5278118  31.5123263  40.1085018
  56.2910756  32.6119731  38.3363384  57.7015424  35.6306778  41.2797646
  57.4103875  35.8988613  42.4428140  58.8317259  36.0742618  40.7187233
  58.9844418  35.8618109  39.7449466  59.7898784  36.9619071  41.4000872
  60.1111781  36.5085083  42.3381794  60.9990977  37.1373090  40.4743477
  61.4506368  36.1581674  40.3046907  60.6254165  37.5154525  39.5265482
  62.0846212  38.1171530  40.9330209  61.6263649  39.0608387  41.2334905
  62.6093918  37.6957332  41.7935095  63.0736569  38.3905765  39.7913365
  63.2817857  37.5057328  38.9220013  63.6872752  39.4785957  39.7583827
  59.1448618  38.3133138  41.7254726  59.2899074  38.8442564  42.8304128
  58.3803527  38.8311928  40.7607324  58.3243046  38.3248228  39.8850591
  57.6002140  40.0592399  40.9087971  58.2486889  40.8324649  41.3225853
  57.0807380  40.5619038  39.5510028  56.3868284  39.8354151  39.1279008
  56.3756299  41.9133945  39.6752187  56.0113351  42.2226388  38.6968687
  55.5238529  41.8430622  40.3495819  57.0720425  42.6588024  40.0589346
  58.1504514  40.7528799  38.6506387  58.3946695  39.8917315  38.2836010
  56.4392799  39.8564126  41.8874239  56.2881410  40.6483567  42.8127645
  55.6381064  38.7914567  41.7441196  55.8178549  38.1601790  40.9691166
  54.4582834  38.5214832  42.5829860  53.7810930  39.3720226  42.5090352
  53.7302715  37.2654162  42.0601489  53.3849237  37.4488038  41.0431512
  54.4553966  36.4523887  42.0243871  52.5407702  36.8111995  42.9384394
  52.8417539  36.7601233  43.9825031  51.3450887  37.7596594  42.8204765
  50.5219282  37.3880176  43.4294703  51.6239456  38.7484792  43.1832244
  51.0247264  37.8323510  41.7810393  52.0838520  35.4060475  42.5605182
  51.3801487  35.0494276  43.3098701  51.6125615  35.4195052  41.5835536
  52.9399498  34.7311228  42.5449873  54.8044305  38.3499071  44.0665926
  54.1732506  38.9769608  44.9170917  55.7959779  37.5130869  44.3777851
  56.2817923  37.0305749  43.6244060  56.2434309  37.2400459  45.7519972
  55.4036755  36.8593614  46.3271267  57.3350796  36.1502978  45.6618561
  56.9966055  35.3827183  44.9643859  58.2478605  36.5909044  45.2553025
  57.6525081  35.4222466  46.9701618  56.7191000  35.0865339  47.7341594
  58.8441054  35.1014790  47.2137680  56.7702509  38.5053838  46.4562907
  56.7455906  38.6035845  47.6839170  57.1920635  39.4953293  45.6646647
  57.1987584  39.3196844  44.6693121  57.6653273  40.8027761  46.1270070
  58.1046492  40.7034432  47.1210625  58.7500544  41.3364335  45.1773900
  58.3131382  41.5591130  44.2033689  59.1548296  42.2606836  45.5931632
  59.8079334  40.4101846  45.0052461  59.5963460  39.8272024  44.2490716
  56.5234317  41.8276779  46.2039559  56.4584751  42.6262501  47.1376470
  55.5604270  41.7702702  45.2779504  55.6825510  41.1168177  44.5109517
  54.3342203  42.5755221  45.2935901  54.6129397  43.6244199  45.3955559
  53.6077135  42.3980927  43.9495286  54.2970768  42.6410585  43.1411654
  53.3343328  41.3493994  43.8353834  52.3655394  43.2555331  43.7727580
  52.4767094  44.6592428  43.7211560  53.4448289  45.1295756  43.8148731
  51.3299687  45.4545701  43.5431922  51.4218734  46.5306022  43.5014848
  50.0667688  44.8499527  43.4142707  49.1847069  45.4573296  43.2657404
  49.9536422  43.4496470  43.4497979  48.9856493  42.9851173  43.3257723
  51.0998249  42.6538792  43.6293176  51.0065216  41.5780538  43.6454503
  53.4211622  42.2342737  46.4838121  52.8401965  43.1358296  47.0871306
  53.3437544  40.9589573  46.8806122  53.8046897  40.2532744  46.3114329
  52.6472047  40.5298813  48.0987119  51.6104993  40.8636807  48.0673362
  52.6633382  39.4413831  48.1438543  53.2869408  41.0676751  49.3849653
  52.5700485  41.5050232  50.2898982  54.6276048  41.1164530  49.4569909
  55.1796454  40.7406092  48.6951418  55.3258376  41.7489110  50.5905437
  54.8662984  41.3825584  51.5051730  56.8330806  41.3971402  50.6788815
  56.9381765  40.3237773  50.8372382  57.3405255  41.6805098  49.7566458
  57.4561354  42.1633366  51.8745148  57.4759517  43.2283226  51.6343418
  56.7971614  42.0330884  52.7362459  58.8736584  41.7902382  52.3211880
  59.2657827  42.2874194  53.4086745  59.6326131  41.0970258  51.6100011
  55.1153264  43.2657622  50.6138145  54.8554695  43.8208352  51.6865377
  55.1672827  43.9330400  49.4564057  55.4482477  43.4322955  48.6170763
  54.8209433  45.3506161  49.3477499  55.4653481  45.9176094  50.0203884
  55.0742427  45.8624337  47.9215984  56.1479290  45.8687008  47.7311290
  54.6132347  45.1799599  47.2082141  54.5179355  47.2327118  47.6768852
  55.1175696  48.3923477  48.0283199  56.1013201  48.4681867  48.4757168
  54.2505607  49.4457733  47.8139602  54.4537944  50.4009080  48.0752855
  53.0437326  49.0166698  47.3094402  51.8599341  49.6854095  46.9703398
  51.7837977  50.7534033  47.1051771  50.7786425  48.9463796  46.4656396
  49.8590788  49.4498142  46.2043278  50.8911707  47.5519797  46.3174068
  50.0566286  46.9819320  45.9322543  52.0835502  46.8897901  46.6697465
  52.1555235  45.8175188  46.5509693  53.1909232  47.6036502  47.1815348
  53.3787731  45.6215100  49.7965790  53.1665966  46.4706121  50.6604585
  52.3867488  44.8781263  49.2855401  52.6280042  44.1910804  48.5752292
  50.9637914  45.0820080  49.6137104  50.6856447  46.0914364  49.3063025
  50.1013051  44.0725068  48.8328072  50.2634307  44.2547164  47.7688320
  50.4306441  43.0544721  49.0484407  48.5888447  44.1975765  49.1108336
  48.3531136  45.2245044  49.3882978  48.0561310  43.9847727  48.1855272
  48.0523423  43.2407973  50.1915204  48.2505832  42.2124521  49.8837019
  48.5592687  43.4234041  51.1397458  46.6028721  43.4387988  50.3723381
  46.2063946  44.2876101  49.9844007  45.7186993  42.6307948  50.9261568
  46.0490018  41.5003282  51.4807079  47.0345454  41.2761984  51.5650563
  45.3496455  40.9330663  51.9201862  44.4647940  42.9773267  50.9282665
  44.2235595  43.8978856  50.5844391  43.7326400  42.3616036  51.2422111
  50.7110443  44.9936047  51.1127506  49.9739278  45.8192151  51.6501631
  51.3230876  44.0158029  51.7797482  51.8883946  43.3532088  51.2612931
  51.2176247  43.8723029  53.2247762  50.1625085  43.9007721  53.4933341
  51.7769404  42.4985799  53.6094379  51.6889472  42.3512245  54.6865103
  51.2192846  41.7139711  53.0976067  52.8273129  42.4318209  53.3237176
  51.9226036  45.0118395  53.9867529  51.3633230  45.5371584  54.9485704
  53.1370891  45.3826489  53.5638937  53.5175863  44.9183073  52.7471038
  54.0077175  46.3310471  54.2813323  53.9394456  46.1286796  55.3504940
  55.4719443  46.1408802  53.8580305  55.5974805  46.4754707  52.8263548
  56.1081256  46.7516060  54.5008409  55.8787511  44.7842905  53.9539094
  55.5350302  44.3425063  53.1489938  53.6308160  47.8045570  54.0699282
  53.8593415  48.6294328  54.9549442  53.0693478  48.1444188  52.9072796
  52.9663110  47.4175423  52.2063872  52.6329090  49.4932334  52.5373637
  52.9327700  50.1908872  53.3216105  53.3412353  49.9591700  51.2549067
  54.4211456  49.9005144  51.4010032  53.0768509  49.2949413  50.4312982
  52.9652860  51.4003609  50.8936179  52.0850870  51.5826375  50.0220396
  53.5386279  52.3404088  51.4950099  51.1030584  49.5847398  52.4526456
  50.4750887  50.1684050  53.3362582  50.4914618  49.0060925  51.4121103
  51.0725154  48.5013444  50.7576354  49.1350110  49.3666247  50.9812142
  49.1437700  50.4342344  50.7557910  48.8109081  48.6066506  49.6812308
  49.5788135  48.8361045  48.9429785  48.8583349  47.5396999  49.8933713
  47.4272064  48.9135483  49.0724803  46.6548408  48.7319201  49.8162542
  47.2953741  50.3563094  48.5868982  46.3036826  50.5135028  48.1649813
  47.4213746  51.0468175  49.4194055  48.0431122  50.5677363  47.8225215
  47.1712715  47.9805501  47.8892273  46.1823726  48.1724971  47.4779916
  47.9209371  48.1360174  47.1146693  47.2025023  46.9448208  48.2214460
  48.0629616  49.1511328  52.0597984  47.2317973  50.0363793  52.2640390
  48.0982429  48.0271725  52.7887736  48.8224657  47.3445841  52.5866127
  47.1425898  47.7776462  53.8858646  46.1276173  47.8196261  53.4870775
  47.3618448  46.3953844  54.5239371  48.3615161  46.3616079  54.9621872
  46.6357274  46.2872568  55.3313169  47.1937906  45.1955124  53.5854869
  46.3467208  45.3836714  52.9251837  48.0848611  45.1025147  52.9709627
  46.8948226  43.6014042  54.4148540  48.1321397  43.6315869  55.7460600
  48.0668382  42.7117511  56.3252979  49.1332372  43.7271643  55.3315197
  47.9388748  44.4723428  56.4113589  47.2242082  48.8256572  55.0085725
  46.2415886  49.0551640  55.7110402  48.3855766  49.4600425  55.1898495
  49.1534116  49.2642234  54.5580553  48.5852268  50.5049244  56.2032301
  48.1039557  50.1822635  57.1272488  50.0794397  50.7017885  56.5171473
  50.5946322  51.0868071  55.6366365  50.3211674  51.6629363  57.6779099
  51.3882630  51.7035495  57.9002790  49.9860371  52.6641774  57.4102660
  49.7796071  51.3246588  58.5631950  50.6504023  49.4611960  56.8838765
  51.3025659  49.2398145  56.2070493  47.8994348  51.8096411  55.7871041
  47.3136496  52.4933610  56.6238671  47.9193636  52.1404255  54.4874747
  48.3915302  51.5022844  53.8547271  47.3000224  53.3562732  53.9303467
  47.4064864  54.1702807  54.6471529  48.0179010  53.7433050  52.6265756
  47.9576523  52.9152940  51.9181836  47.5068359  54.6049995  52.1949396
  49.4904380  54.1168226  52.8620684  49.5430672  54.8683914  53.6506416
  50.0556580  53.2401397  53.1811008  50.1351810  54.7005124  51.6007808
  49.5518143  55.5507682  51.2470737  51.1152646  55.0750057  51.8781713
  50.3118966  53.6954809  50.5384095  51.1062538  53.0580271  50.6160267
  49.6042010  53.5347533  49.4394917  48.5765015  54.2691576  49.1331115
  48.3350780  55.0574963  49.6897194  48.0933868  54.0739787  48.2487808
  49.9274314  52.6022705  48.6080998  50.7375298  52.0267100  48.8420387
  49.4013541  52.5482733  47.7333750  45.7962694  53.2281537  53.6702262
  45.0929743  54.2305150  53.7846383  45.3117026  52.0448797  53.2666277
  45.9711973  51.2790202  53.1626679  43.9278406  51.8203019  52.8059985
  43.2728786  52.5299168  53.3140905  43.8198322  52.0740011  51.2815305
  44.5920626  51.4984275  50.7659673  42.8477158  51.7138128  50.9376109
  43.9415073  53.5611923  50.8925728  43.1648249  54.1252331  51.4115337
  44.9157681  53.9369768  51.2027792  43.8180412  53.8081269  49.3816265
  44.6517909  53.3142439  48.8783389  42.8792250  53.3899006  49.0125182
  43.8586806  55.3200445  49.0989161  42.9294674  55.7783457  49.4522129
  44.6847814  55.7573308  49.6662470  44.0553950  55.6089993  47.6584706
  44.0099057  56.6048798  47.4625244  44.9759450  55.2615540  47.3683291
  43.3535460  55.1549573  47.0986619  43.4200341  50.4131234  53.1407358
  44.0321973  49.4091267  52.7766690  42.2395461  50.3509594  53.7528131
  41.8028775  51.2122184  54.0305933  41.4616588  49.1171698  53.9495634
  42.0937418  48.3563574  54.4080126  40.2505285  49.3642750  54.8575240
  39.5760821  50.0685375  54.3666588  39.7138602  48.4261898  55.0127248
  40.6474248  49.8958818  56.1119474  39.8940408  50.3774395  56.4751338
  40.9386929  48.5988470  52.6067748  40.4686608  49.4052026  51.8081215
  41.0692147  47.2952153  52.3471904  41.4400197  46.6847298  53.0599233
  40.6103056  46.6163118  51.1262255  39.5679606  46.8806443  50.9444103
  41.4596887  47.0686214  49.9197304  41.0636319  46.5981521  49.0195062
  41.3515145  48.1432737  49.7796523  42.9323775  46.7515815  50.0228609
  43.8586966  47.3446856  50.8503673  43.6971549  48.1245227  51.4864505
  45.0307827  46.7191903  50.6864810  45.9418775  46.9800933  51.2088933
  44.9147725  45.7266805  49.7878959  43.5816327  45.7523357  49.3577194
  43.1226518  45.0794958  48.6541434  40.6914656  45.0832280  51.2966793
  41.3433026  44.5963574  52.2260141  40.1237078  44.3153221  50.3616103
  39.5911669  44.7603196  49.6208173  40.2057226  42.8476908  50.3447619
  40.4192279  42.5026933  51.3582290  38.8615413  42.2323918  49.9611566
  38.6028131  42.5309549  48.9437000  38.9621832  41.1501456  49.9858442
  37.7401498  42.6073713  50.9229276  37.9867891  42.6208389  52.1542605
  36.6373966  42.8491769  50.4000454  41.3254667  42.2979043  49.4519989
  42.0245727  41.3616427  49.8561822  41.5314844  42.8709545  48.2593402
  40.9189789  43.6417886  47.9979290  42.4848987  42.3889352  47.2455127
  43.2770705  41.8290191  47.7414648  41.7244706  41.4420653  46.2985792
  41.1073334  40.7677367  46.8843552  41.0653967  42.0220997  45.6526377
  42.6368567  40.5995110  45.4266278  43.1214237  41.0255314  44.3925486
  42.8943880  39.3786902  45.8213108  43.4574696  38.7863845  45.2402460
  42.5319905  39.0266067  46.6974796  43.1432108  43.5415939  46.4608935
  42.5604925  44.6224022  46.3484298  44.3359451  43.3221538  45.8959814
  44.7564911  42.4044881  45.9853055  44.9964910  44.2978905  45.0238451
  44.2360613  44.9822571  44.6639035  45.9954604  45.1203773  45.8477182
  46.4114370  45.9162667  45.2287786  45.4896682  45.5657321  46.7055276
  46.8042282  44.4789918  46.1954933  45.6542409  43.6686445  43.7804163
  46.4190922  42.7095598  43.8904578  45.4204129  44.2500948  42.5988622
  44.8226556  45.0713891  42.5818033  45.9789248  43.7739028  41.3242922
  46.5553232  42.8689092  41.5005336  44.8461184  43.4248215  40.3407114
  44.2506765  44.3242587  40.1751517  45.2970089  43.1479531  39.3862253
  43.9051286  42.2876417  40.7795523  43.4307142  42.5411250  41.7256283
  42.8181916  42.1127226  39.7195563  42.1244313  41.3391951  40.0406990
  42.2702860  43.0469147  39.5953456  43.2662876  41.8212336  38.7698753
  44.6296604  40.9512333  40.9361825  43.9065078  40.1635668  41.1468422
  45.1844251  40.7091806  40.0300224  45.3056926  41.0146938  41.7852610
  46.9308572  44.7926325  40.6890910  46.5720541  45.9587048  40.5434144
  48.1095376  44.3460118  40.2500226  48.3434703  43.3718293  40.4163517
  49.0160886  45.1284186  39.4049784  48.9242217  46.1811014  39.6708032
  50.4655634  44.6854096  39.6827735  50.6777692  44.8176075  40.7423851
  50.5409127  43.6224225  39.4594699  51.5445421  45.4281332  38.8694305
  51.3497253  45.3128036  37.8032918  51.5927001  46.9187056  39.2099629
  52.4354037  47.3879449  38.7035937  50.6825306  47.4105288  38.8701754
  51.7092622  47.0560630  40.2846552  52.9169594  44.8248328  39.1739344
  53.6803371  45.3336180  38.5845521  53.1478496  44.9342324  40.2338063
  52.9216143  43.7675861  38.9101615  48.6429812  44.9755590  37.9233198
  48.7731933  43.8891068  37.3576661  48.2032552  46.0587378  37.2870801
  48.1416833  46.9283755  37.8085473  48.0293171  46.1430039  35.8367729
  47.9047647  45.1419346  35.4216550  46.7710553  46.9553113  35.4853068
  46.8067196  47.9061748  36.0203187  46.8246065  47.1788087  34.4217548
  45.4019546  46.3201143  35.7164464  45.2189931  45.1352929  36.4630395
  46.0567530  44.6286547  36.9144236  43.9337046  44.5876946  36.6261180
  43.8030799  43.6825745  37.2006005  42.8204739  45.2120530  36.0406186
  41.8337107  44.7910868  36.1703981  42.9929841  46.3853443  35.2882328
  42.1367358  46.8652908  34.8367441  44.2773725  46.9373152  35.1323967
  44.4034648  47.8428151  34.5570475  49.2937170  46.7486929  35.2168819
  49.8194696  47.7506771  35.7071774  49.7924523  46.1337251  34.1433229
  49.3311757  45.2965802  33.8003973  51.1511405  46.3970103  33.6394039
  51.3908087  47.4422004  33.8309748  52.1759530  45.5495020  34.4221118
  52.2391207  45.9341325  35.4406936  51.8305744  44.0610729  34.4967610
  52.6347206  43.5335192  35.0062421  50.9141641  43.9139032  35.0666386
  51.7078527  43.6545461  33.4932951  53.4549910  45.6121459  33.8435070
  53.8178513  46.5227872  33.9769099  51.2792534  46.1996457  32.1240543
  50.6118270  45.3421090  31.5452116  52.1385112  47.0032885  31.4803067
  52.6276346  47.6963828  32.0353860  52.5520154  46.8462539  30.0635073
  51.6999479  46.4977477  29.4765568  53.0349623  48.1984024  29.4698857
  53.6318763  48.7038940  30.2139994  53.7014682  48.0057977  28.6292430
  51.9994159  49.1904527  28.9314419  50.8763798  48.8086228  28.5482927
  52.3678824  50.3810060  28.7653263  53.6863523  45.8044627  29.8748575
  54.1606915  45.6023856  28.7536701  54.1916528  45.1989350  30.9565497
  53.7566316  45.3799557  31.8542295  55.3984315  44.3646050  30.9529882
  56.1825029  44.9195241  30.4376200  55.8590461  44.1368489  32.4055022
  56.0551323  45.1016616  32.8734993  55.0504583  43.6565566  32.9557820
  57.1061646  43.2502410  32.5421006  57.3228669  43.1258270  33.6032289
  56.8800438  42.2588050  32.1490754  58.6038183  43.8715037  31.7208782
  58.9711776  45.3129297  32.7605730  59.8927240  45.7816915  32.4166365
  58.1577350  46.0364458  32.6984059  59.0971016  44.9970286  33.7964237
  55.2112321  43.0215149  30.2310094  54.3097245  42.2518300  30.5509460
  56.1469032  42.6924332  29.3311884  56.8527853  43.3887950  29.1470724
  56.3480960  41.3505604  28.7560698  55.3731314  40.9168339  28.5163185
  57.1729315  41.5153914  27.4499843  56.4842706  41.7802636  26.6459894
  57.8514098  42.3614973  27.5758113  58.0520623  40.3374800  26.9772822
  58.5341570  40.6228803  26.0411355  58.8484951  40.1662844  27.7002437
  57.2922772  39.0298213  26.7437738  56.5918743  38.8615046  27.5628090
  56.7216967  39.1328159  25.8190276  58.2132594  37.8735784  26.6655423
  59.1068583  37.9550607  27.1283187  57.9166212  36.6881667  26.1680717
  58.7264107  35.6743771  26.2626356  59.6129670  35.7569141  26.7717930
  58.4706848  34.8014089  25.8409403  56.7915282  36.4687410  25.5538287
  56.1393698  37.2226925  25.4632308  56.5886999  35.5349266  25.2207811
  57.0269111  40.4409736  29.7894867  58.2242218  40.5795700  30.0529004
  56.2904824  39.4760110  30.3317561  55.3006312  39.4482288  30.1250694
  56.8587921  38.4147237  31.1686909  57.7543761  38.7992817  31.6555940
  55.8824487  38.0523293  32.2921589  54.9745399  37.6492930  31.8479491
  56.3381347  37.2738907  32.9037444  55.5038691  39.2051001  33.2038658
  56.2684099  39.4829377  34.3533903  57.1268512  38.8753340  34.5957143
  55.9288332  40.5646206  35.1855788  56.5321248  40.7865303  36.0555246
  54.8247561  41.3743724  34.8701222  54.5798741  42.2208972  35.4956614
  54.0545421  41.0933309  33.7276439  53.2189114  41.7242742  33.4630120
  54.3907012  40.0101825  32.8983737  53.8046187  39.8160820  32.0096279
  57.2933849  37.2008629  30.3319098  56.7298353  36.9071328  29.2707466
  58.3233554  36.4870159  30.7872001  58.7140615  36.7035598  31.6982563
  58.8297770  35.3406821  30.0460525  58.7146532  35.6263396  29.0013218
  60.3399362  35.1447074  30.2242104  60.8082936  36.0832142  30.5270567
  60.5373607  34.3864257  30.9841579  60.9075123  34.7317076  28.8635843
  61.1345813  33.5161643  28.6844885  60.9262206  35.5801211  27.9377766
  57.9552586  34.0783219  30.1641514  56.9087338  34.0553468  30.8237698
  58.3126450  33.0578463  29.3775400  59.2362121  33.1086442  28.9476315
  57.5148480  31.8578840  29.0909009  58.0401883  31.3418496  28.2865872
  57.5204915  30.8966173  30.2986583  56.8733010  31.3121373  31.0720716
  57.1019775  29.9473987  29.9678340  58.8979592  30.6019152  30.9293303
  59.3256189  31.5202618  31.3312903  58.7190771  29.6135404  32.0830160
  59.6837343  29.4271699  32.5571104  58.0454743  30.0326297  32.8304050
  58.3220966  28.6667625  31.7170345  59.8788376  29.9911105  29.9260725
  60.8060913  29.7261715  30.4357117  59.4547979  29.0941478  29.4744230
  60.1221597  30.7165103  29.1501358  56.1123560  32.1443363  28.5066326
  55.2646618  31.2499472  28.4654353  55.8696619  33.3788777  28.0519528
  56.6299463  34.0379731  28.1331079  54.5828512  33.9270448  27.6166996
  54.7690169  34.9825772  27.4086986  54.1346565  33.2935190  26.2755434
  53.8546357  32.2567304  26.4528217  53.2506599  33.8241646  25.9235623
  55.1619132  33.3060319  25.1441835  56.2965613  33.7509152  25.2627262
  54.7933989  32.8249543  23.9826014  55.4613324  32.8574517  23.2172540
  53.8443497  32.5389564  23.8141763  53.5303773  33.9516025  28.7474791
  52.3477952  33.7227414  28.5081537  53.9533815  34.1824633  29.9942170
  54.9324485  34.4080228  30.1358255  53.0349062  34.4252222  31.1201868
  52.2928256  33.6348671  31.1393520  53.7640729  34.4139469  32.4797294
  53.1097197  34.8726538  33.2223998  54.0834125  33.0059113  32.9579419
  54.6113358  33.0586195  33.9117388  53.1498223  32.4727194  33.1078285
  54.7101107  32.4934613  32.2286329  54.9818151  35.1092855  32.4811610
  55.6419917  34.6483896  31.9353629  52.2867961  35.7481871  30.9311701
  52.8978385  36.7610169  30.6161274  50.9554618  35.7416837  31.0931284
  50.4968858  34.8674687  31.2926370  50.1192179  36.9499666  30.9179192
  50.7748285  37.7721042  30.6227174  49.0964921  36.7526518  29.7808684
  49.0685085  35.7121592  29.4593225  48.1047980  37.0079888  30.1569053
  49.4030119  37.6380830  28.5604264  49.7077895  38.6241176  28.8901680
  50.5404033  37.0611427  27.7142940  50.6783632  37.6713832  26.8226327
  51.4658096  37.0949116  28.2913901  50.3380084  36.0380943  27.4266324
  48.1289235  37.8235135  27.7397283  48.3778306  38.0798608  26.7107631
  47.5056248  36.9342363  27.7756543  47.5722034  38.6535972  28.1712020
  49.4769697  37.4706431  32.2154484  48.8056909  38.4987114  32.2102815
  49.6974109  36.7800408  33.3274034  50.2710403  35.9542789  33.2737983
  49.1858803  37.1104501  34.6502163  49.6381404  38.0446769  34.9809188
  48.1017461  37.2276090  34.6234350  49.5416694  36.0055649  35.6413599
  49.9559448  34.9159612  35.2247860  49.4419851  36.3031022  36.9391587
  49.0750957  37.2137431  37.1947650  49.7267458  35.3417771  38.0156937
  49.2354000  34.4064289  37.7418765  51.2537767  35.0667519  38.1129834
  51.6274877  34.8818203  37.1061333  52.0297974  36.2817190  38.6550703
  53.0918208  36.0553476  38.7337784  51.9138123  37.1216450  37.9715022
  51.6639459  36.5756757  39.6351503  51.5319603  33.7721591  38.9095871
  51.3585306  33.9300272  39.9706574  50.8451793  32.9976235  38.5680136
  52.9525141  33.2304306  38.7252848  53.0349120  32.2665723  39.2276604
  53.1705017  33.0945638  37.6654729  53.6809228  33.9128640  39.1620240
  49.1307291  35.7891568  39.3620688  48.9563514  36.9819232  39.6203582
  48.8732354  34.8345533  40.2564329  49.0102150  33.8748025  39.9741635
  48.5030194  35.0611775  41.6633763  49.0278543  35.9435205  42.0281135
  46.9959235  35.3342904  41.7869116  46.7155490  36.1774460  41.1544911
  46.1593748  34.1220694  41.4109250  45.1459853  34.2915694  41.7541955
  46.1655774  33.9939350  40.3287592  46.5238468  33.2148655  41.8898343
  46.6342022  35.6266127  43.1145571  46.9236847  36.5376481  43.3313629
  48.9228454  33.8718144  42.5374314  49.3517487  32.8390545  42.0289356
  48.8206040  34.0013225  43.8584383  48.3916659  34.8504183  44.2011160
  48.9293236  32.8816189  44.7897364  49.7658998  32.2468223  44.5083812
  49.1764697  33.4218793  46.1966287  48.3817641  34.1280146  46.4410412
  49.1005716  32.5955062  46.9032944  50.5166197  34.0897828  46.4020830
  51.6608114  33.2985758  46.6135960  51.6018344  32.2213750  46.5604909
  52.8839215  33.9096740  46.9303349  53.7621575  33.3073085  47.1125019
  52.9669695  35.3076030  47.0311144  53.9030211  35.7666048  47.3138864
  51.8374158  36.1026920  46.7720980  51.9119439  37.1800029  46.8394702
  50.6121363  35.4935036  46.4493141  49.7401404  36.1055338  46.2663166
  47.6477673  32.0390928  44.8159128  46.5579502  32.5677285  45.0543784
  47.7793747  30.7181026  44.6723265  48.6637833  30.3592733  44.3371012
  46.6674677  29.7767618  44.8225046  45.9064936  30.0558432  44.0938378
  47.1621423  28.3550922  44.4917359  47.5810524  28.3523666  43.4864892
  47.9647257  28.1057884  45.1887894  46.0829329  27.2567121  44.5848352
  45.6426329  27.2580295  45.5813953  44.9670410  27.4310304  43.5506054
  44.2377730  26.6269740  43.6592528  44.4478721  28.3741991  43.7055522
  45.3774003  27.4083495  42.5425851  46.7273748  25.8901311  44.3510201
  45.9727786  25.1084879  44.4447421  47.1703743  25.8462136  43.3566869
  47.4991864  25.7169019  45.1021158  46.0465421  29.8526632  46.2293690
  46.7586654  29.7480038  47.2305831  44.7205306  30.0081559  46.2972720
  44.2281201  30.1371295  45.4195888  43.9416511  30.1670160  47.5327430
  42.9217508  30.4036138  47.2299877  43.8716095  28.8155704  48.2664897
  43.2050852  28.8942589  49.1237551  43.4895492  28.0459683  47.5952768
  44.8609826  28.5264291  48.6203776  44.3922533  31.3595653  48.4135367
  44.2721814  31.3098617  49.6372341  44.9660219  32.4085393  47.8103274
  45.0812901  32.3807421  46.8054350  45.5199577  33.5639572  48.5229117
  46.0638826  33.2139828  49.3974456  46.2314725  34.0615619  47.8674289
  44.5080129  34.6129412  48.9997814  44.9068414  35.5269210  49.7196223
  43.2283601  34.5109290  48.6247152  42.9564139  33.7389921  48.0285825
  42.2330734  35.5559565  48.8926039  42.6221746  36.4689011  48.4406850
  40.9143739  35.2219982  48.1722308  41.1185712  35.0692998  47.1123295
  40.4996581  34.3045810  48.5809536  39.8666966  36.3302149  48.2914269
  38.9582374  36.0205420  47.7784383  39.6171617  36.4813119  49.3418866
  40.4189042  37.8934673  47.5698309  39.2156884  39.0024208  48.3229646
  39.5175240  40.0329144  48.1610278  38.2431971  38.8412269  47.8672698
  39.1562586  38.8169129  49.3938979  42.0572618  35.8558789  50.3932587
  42.1540775  34.9675864  51.2409063  41.8284249  37.1313047  50.7192313
  41.7731767  37.7775767  49.9392464  41.8761009  37.7477460  52.0558374
  41.6071381  38.7965936  51.9209977  40.8239654  37.1387315  53.0047779
  41.1251422  36.1175188  53.2393008  40.8485389  37.7062180  53.9359400
  39.1016525  37.0843319  52.4390590  43.2621821  37.7518077  52.7396953
  43.5672199  38.6976270  53.4672195  44.1096235  36.7292491  52.5433647
  43.8291169  35.9931897  51.9026024  45.3813926  36.5752707  53.2726449
  45.1598544  36.4973248  54.3373690  46.1736783  35.3275604  52.8415219
  46.3207391  35.3616742  51.7664666  47.1618834  35.3913410  53.3014902
  45.5971203  33.9586432  53.2172318  45.3930678  33.9258900  54.2872007
  44.6683413  33.7874076  52.6714111  46.6057130  32.8665632  52.8550954
  46.7027241  32.4234475  51.7200855  47.4648861  32.4315008  53.7517089
  47.5257142  32.8113270  54.6954539  48.1407877  31.7460328  53.4632589
  46.3138333  37.7756651  53.0577952  46.5474957  38.1966855  51.9232877
  46.9132086  38.2896957  54.1370840  46.6839170  37.8947190  55.0363189
  47.6228708  39.5754529  54.1377560  46.8935035  40.3729607  53.9841381
  48.2453542  39.7711704  55.5267695  48.8240078  40.6950592  55.5402174
  47.4602600  39.8357630  56.2818314  48.9098391  38.9408978  55.7701424
  48.6850061  39.7105734  53.0276100  48.6569656  40.6729048  52.2611218
  49.5685102  38.7183422  52.9033958  49.5347130  37.9734241  53.5798499
  50.6517368  38.6875384  51.9126910  50.9699312  39.7079699  51.6890798
  51.8490128  37.9425660  52.5328809  51.5197861  36.9688459  52.8990980
  52.5890176  37.7527050  51.7536495  52.5454878  38.6917212  53.6559525
  52.1062787  38.5761054  54.9905243  51.2758858  37.9318948  55.2382602
  52.7602647  39.2939813  56.0116275  52.4320883  39.2143217  57.0370110
  53.8642832  40.1180238  55.7048815  54.4878642  40.8090721  56.6949746
  55.2326416  41.3181693  56.3651797  54.3181545  40.2160943  54.3720262
  55.1683609  40.8375804  54.1343968  53.6549253  39.5037520  53.3533484
  53.9972837  39.5727131  52.3300642  50.2656189  38.0433607  50.5682561
  51.0907403  38.0339200  49.6587817  49.0561450  37.4698487  50.4239632
  48.3843518  37.5754280  51.1740796  48.6959826  36.6341241  49.2542427
  49.4675441  36.7782049  48.4977337  48.7202763  35.1308005  49.6066328
  47.8732741  34.8941202  50.2474170  48.5918490  34.5736172  48.6816777
  50.0150063  34.6423314  50.2905905  50.8648126  35.2009666  49.8952684
  49.9429926  34.8445453  51.3599500  50.3149163  33.1452666  50.0819432
  50.7106602  33.0248911  49.0742174  51.0918183  32.8416855  50.7869706
  49.1275608  32.2830127  50.2490491  48.3913923  32.6083602  50.8650583
  48.8380466  31.1769550  49.5883370  47.6396880  30.6910243  49.6819812
  46.9668909  31.1687646  50.2768009  47.3188912  30.0603537  48.9554989
  49.6927227  30.5559228  48.8207420  50.6455420  30.8656457  48.8013961
  49.4569285  29.6609607  48.4119983  47.4056888  37.0225438  48.5189628
  47.1638491  36.4932556  47.4340319  46.6134592  37.9611059  49.0408895
  46.8158052  38.2820389  49.9771974  45.4044992  38.4885465  48.3815707
  44.9058941  37.6587504  47.8846884  44.4220276  39.0222759  49.4280914
  44.3733242  38.3190772  50.2576022  44.7719451  39.9825872  49.8004879
  43.1253696  39.1684026  48.8854796  42.7312837  39.9970804  49.2363424
  45.7600756  39.5241011  47.2997097  45.4273477  40.7074621  47.4032155
  46.5478077  39.0880831  46.3096175  46.7654705  38.0986535  46.2912435
  47.1763992  39.9228917  45.2733702  46.5060714  40.7510279  45.0730483
  48.5478609  40.4802002  45.7202869  48.9725109  41.0179487  44.8745545
  48.4421727  41.4857941  46.8642552  49.4111847  41.9618263  47.0085308
  47.7062326  42.2452947  46.6018892  48.1398499  40.9884953  47.7843615
  49.5574497  39.3948207  46.1260865  50.5320620  39.8514962  46.2887126
  49.2386756  38.8985480  47.0413435  49.6646024  38.6557583  45.3346824
  47.3873846  39.1688143  43.9590983  47.5035420  37.9417228  43.9532408
  47.5191403  39.8935105  42.8473395  47.4059841  40.9004052  42.9099794
  47.8600287  39.3208864  41.5397462  48.6160064  38.5471760  41.6721094
  46.9746046  38.8537940  41.1082546  48.4053600  40.3405686  40.5359875
  48.4837801  41.5337401  40.8262813  48.7820504  39.8600673  39.3502970
  48.6906608  38.8589152  39.2021602  49.3732315  40.6429839  38.2507573
  49.2514106  41.7041947  38.4645597  50.8930662  40.3513258  38.1153960
  51.0055247  39.3017534  37.8408232  51.5163826  41.1993265  36.9865578
  52.5723851  40.9642656  36.8648473  51.0474192  40.9808421  36.0283167
  51.4071112  42.2619636  37.2085415  51.6497801  40.5718835  39.4500309
  51.5436252  41.6094392  39.7631438  51.2081731  39.9437044  40.2227286
  53.1427357  40.2228197  39.4099659  53.5514465  40.3101028  40.4146849
  53.2812856  39.2012075  39.0548236  53.6833879  40.9136060  38.7649169
  48.6257604  40.3334524  36.9453718  48.2732016  39.1762807  36.7111448
  48.4149069  41.3399258  36.0887931  48.7080268  42.2714394  36.3746381
  47.7478981  41.2188319  34.7787907  47.7511500  40.1728258  34.4691287
  46.2730995  41.6797323  34.8676812  46.2484320  42.7156638  35.2057535
  45.5628308  41.6124321  33.5079392  44.5069841  41.8575319  33.6230315
  46.0022568  42.3337899  32.8190075  45.6582152  40.6146927  33.0842367
  45.4573532  40.8431995  35.8654591  44.4171902  41.1662280  35.8590085
  45.5138144  39.7870210  35.6035976  45.8478052  40.9798880  36.8732230
  48.4943591  42.0259725  33.7094092  48.5784349  43.2535311  33.8024316
  48.9864929  41.3528685  32.6641034  48.8642010  40.3465226  32.6206520
  49.5037007  42.0162384  31.4645636  50.1539807  42.8337653  31.7785758
  50.3590171  41.0407306  30.6369661  51.1391305  40.6139983  31.2703274
  49.7107866  40.2384830  30.2951353  51.0208852  41.7087360  29.4176027
  50.2680466  42.2461717  28.8408951  51.7561653  42.4364321  29.7600189
  51.7129225  40.7105808  28.4867358  52.7500909  40.1293370  28.7676786
  51.1668996  40.4580203  27.3175969  50.2527986  40.8351088  27.0755642
  51.6538080  39.8166289  26.7268628  48.3345466  42.6079462  30.6590707
  47.3918999  41.9080677  30.2761199  48.3761375  43.9159655  30.4166068
  49.1855024  44.4402295  30.7430416  47.3076481  44.6474592  29.7298930
  46.3498524  44.2362530  30.0441594  47.3331208  46.1322448  30.1417309
  48.3468366  46.5234024  30.0484665  46.4001041  47.0058163  29.2949147
  46.4230278  48.0245135  29.6798716  46.7540180  47.0369414  28.2647003
  45.3841487  46.6128376  29.3238328  46.8800682  46.2596138  31.6035909
  46.8532231  47.3085174  31.8902750  45.8875529  45.8292145  31.7351852
  47.5825417  45.7382888  32.2541011  47.4184503  44.4561127  28.2186202
  48.3565103  44.9329658  27.5861617  46.4281992  43.7962409  27.6125231
  45.6962695  43.4048636  28.1890626  46.4029818  43.4909045  26.1753929
  47.4193498  43.2266501  25.8788638  45.5032478  42.2623225  25.9294018
  44.5048104  42.4509250  26.3233742  45.4143171  42.0913774  24.8554961
  46.0770401  40.9907307  26.5763943  46.1939913  41.1285180  27.6520010
  45.3836132  40.1668111  26.4169740  47.4237295  40.6266488  25.9642793
  48.4795935  40.8701361  26.5214787  47.4342321  40.0896726  24.7647531
  46.5937256  39.9419092  24.2473521  48.3469824  39.9443015  24.3323142
  46.0348252  44.7049716  25.3000579  45.0335853  44.6915845  24.5798207
  46.8202090  45.7841207  25.3682665  47.6127474  45.7501825  26.0060148
  46.5225933  47.0438569  24.6779924  47.2845648  47.7850486  24.9207413
  46.5272092  46.8817466  23.6002960  45.1577081  47.5836578  25.1143489
  44.9327460  47.7612405  26.3120512  44.2231763  47.8031034  24.1777319
  44.4745965  47.6725402  23.2089046  42.8028794  48.0484064  24.4994201
  42.7236120  48.0596646  25.5871504  42.3447224  49.4495439  24.0248306
  43.2093371  50.0908447  23.8550978  41.7944468  49.3748961  23.0862274
  41.4864327  50.1283364  25.0880122  41.9863622  50.4637111  26.1556753
  40.2021153  50.3091357  24.8747190  39.6139676  50.6001171  25.6564751
  39.7666663  49.8955216  24.0684170  41.8506398  46.8967676  24.1075673
  40.6579418  47.1256623  23.9120724  42.3363384  45.6455155  24.0191103
  43.3253765  45.5037352  24.2117499  41.5079537  44.4356623  23.7960970
  40.7475496  44.6875943  23.0544257  42.3892772  43.2962565  23.2155721
  43.0344106  43.6983405  22.4321910  43.0410431  42.9333463  24.0118362
  41.6107496  42.0874337  22.6417317  42.1859147  41.1803395  22.8321668
  40.6673564  41.9833058  23.1771036  41.2993556  42.1601690  21.1320485
  40.3503876  41.6531175  20.9471673  41.1661870  43.2044378  20.8410249
  42.3483598  41.5379847  20.2877943  43.0129395  42.1601370  19.8549273
  42.4506022  40.2596567  19.9378419  41.6179738  39.3377469  20.3222951
  40.8039625  39.5468118  20.8582136  41.7718627  38.3816262  19.9974166
  43.4146543  39.8409280  19.1783061  44.1176465  40.4487110  18.8073111
  43.4260762  38.8409386  18.9583911  40.7548334  44.0499817  25.0861425
  40.8989826  42.9381084  25.5934810  39.9975653  44.9816398  25.6691981
  39.8996673  45.8660932  25.1798230  39.7773864  44.9819085  27.1188513
  40.7661887  44.8864487  27.5723188  39.2256400  46.3370563  27.5712641
  38.3976327  46.6392907  26.9288855  38.8503763  46.2682573  28.5902366
  40.3095615  47.4037918  27.5502095  41.5010884  47.1397884  27.6555495
  39.9374951  48.6357715  27.3734958  40.6271271  49.3617801  27.3005230
  38.9518797  48.8509459  27.1889786  39.0445842  43.7691342  27.6958925
  39.4053230  43.3353148  28.7862154  38.1385456  43.1267179  26.9611820
  37.8577899  43.5233456  26.0777878  37.5362128  41.8688848  27.4074658
  37.0981815  42.0227151  28.3948980  36.3969984  41.5452775  26.4332171
  35.6464652  42.3350446  26.4971605  36.7923600  41.5511227  25.4159619
  35.7096990  40.2219783  26.6820120  35.7915626  39.2035207  25.7175822
  36.3331433  39.3599741  24.7962904  35.1755438  37.9672623  25.9538895
  35.2604667  37.1862641  25.2156202  34.4873460  37.7338530  27.1564961
  34.0496398  36.7631680  27.3421041  34.3925294  38.7559344  28.1177267
  33.8720577  38.5825217  29.0483284  34.9977362  40.0018682  27.8764632
  34.9252965  40.7848081  28.6158418  38.5585235  40.7160340  27.5443308
  38.4922310  39.9584616  28.5108484  39.5667815  40.6162119  26.6582831
  39.6694528  41.3436830  25.9613779  40.6348057  39.6021662  26.7867008
  40.1533779  38.6321615  26.9316726  41.4811339  39.5126434  25.4956832
  40.8111426  39.2659401  24.6701604  41.9446527  40.4779406  25.2888482
  42.5866320  38.4380898  25.5750861  43.4271576  38.8476135  26.1358357
  42.2089030  37.5798007  26.1253859  43.0816191  37.9378189  24.2026958
  42.2804909  37.3773595  23.7158098  43.3558924  38.7856444  23.5734057
  44.3062604  37.0260493  24.3893925  45.1423432  37.6273092  24.7537593
  44.0760030  36.2719325  25.1476121  44.7116947  36.3246985  23.1484872
  45.6735307  35.9822503  23.1879211  44.2439435  35.4205463  23.0514330
  44.5864504  36.8320446  22.2747859  41.4525107  39.8379934  28.0613078
  41.7495343  38.8803605  28.7659065  41.7142823  41.1003213  28.4112019
  41.4677843  41.8309573  27.7581125  42.3383540  41.5068488  29.6853339
  43.2672386  40.9564838  29.8043284  42.6727645  43.0119345  29.6891159
  41.7536481  43.5862679  29.7970586  43.6291073  43.3917153  30.8174332
  43.8943133  44.4457738  30.7424525  43.1551922  43.2214436  31.7842012
  44.5351361  42.7871133  30.7546464  43.2982628  43.4060700  28.4870452
  43.2362850  44.3659262  28.4349069  41.4498646  41.1881180  30.8978748
  41.9363676  40.7021212  31.9176410  40.1349150  41.4033453  30.7895574
  39.7831679  41.8416320  29.9459249  39.1734829  41.1050662  31.8524793
  39.5122470  41.5855678  32.7695656  37.8180122  41.7011926  31.4730402
  37.1355855  41.5969820  32.3174774  37.9329159  42.7579256  31.2347008
  37.4008968  41.1767759  30.6137056  39.0489624  39.6061207  32.1586134
  38.9064982  39.2340006  33.3235651  39.1565287  38.7354570  31.1486344
  39.1837950  39.0849876  30.1955299  39.1886245  37.2860993  31.3892870
  38.3757861  37.0516986  32.0773745  38.9151048  36.4652621  30.1133548
  39.6328161  36.7372737  29.3375093  39.0178732  34.9590076  30.3920771
  38.6398613  34.3881347  29.5460321  40.0541507  34.6734961  30.5721990
  38.4171619  34.7020936  31.2648871  37.4900516  36.7419231  29.6091465
  37.2932861  36.1940705  28.6895852  36.7611210  36.4172161  30.3513571
  37.3482202  37.8011880  29.4044189  40.4704847  36.8807492  32.1227577
  40.3731596  36.0800390  33.0475023  41.6355925  37.4882015  31.8315874
  41.6593780  38.1512446  31.0665581  42.8651402  37.2817758  32.6351960
  43.1134509  36.2202146  32.6145782  44.0979516  38.0723791  32.1172085
  43.8868706  39.1350479  32.2207077  45.3350175  37.7496327  32.9814921
  46.2136793  38.2725788  32.6077748  45.1858904  38.0684378  34.0119347
  45.5321705  36.6774563  32.9767510  44.4385601  37.8010939  30.6399012
  44.9144424  36.8305104  30.5506802  43.5259089  37.7798680  30.0546992
  45.3686634  38.8528205  30.0209764  45.3666457  38.7358910  28.9377002
  45.0323602  39.8570256  30.2701014  46.3855530  38.7257743  30.3903457
  42.6118960  37.6692748  34.0976760  42.8668234  36.8730010  34.9981925
  42.0486975  38.8595159  34.3362011  41.8766611  39.4723265  33.5459877
  41.6931426  39.3283308  35.6806655  42.6066119  39.3940481  36.2740311
  41.0808155  40.7399780  35.5925200  41.8601814  41.4475892  35.3065582
  40.3104403  40.7568268  34.8246988  40.4409405  41.2001063  36.9083882
  39.6289626  40.5185418  37.1610968  41.1865483  41.1506167  37.7006547
  39.7428763  42.8696102  36.8640041  38.9368633  42.8816316  38.4851903
  38.4255021  43.8314854  38.6346882  38.2110550  42.0704460  38.5404785
  39.6875203  42.7504888  39.2639005  40.7666149  38.3411438  36.4094284
  41.0488122  37.9733772  37.5486513  39.6896117  37.8798004  35.7657327
  39.4845371  38.2404152  34.8389673  38.7568583  36.9217588  36.3612940
  38.4384664  37.3079500  37.3293633  37.5221091  36.8178153  35.4575229
  36.7925203  36.1469502  35.9139606  37.0649030  37.8012072  35.3377165
  37.8018681  36.4299765  34.4771807  39.4027787  35.5448118  36.6056339
  39.1924854  34.9300446  37.6510057  40.2193746  35.0748980  35.6660900
  40.3271918  35.6311964  34.8215030  40.9536980  33.8147540  35.7256972
  40.2558575  32.9903472  35.8821033  41.6002684  33.6641384  34.3388501
  40.8100075  33.5483852  33.5946276  42.1530365  34.5715928  34.1006948
  42.5615226  32.5346565  34.1829910  42.3603589  31.3742024  33.4852204
  41.5105843  31.1339369  32.9712841  43.4993514  30.6675806  33.5545361
  43.6470916  29.6929650  33.1154217  44.4302514  31.3147062  34.2742020
  43.8462766  32.5257179  34.6308521  44.3205297  33.3218175  35.1844519
  41.9617342  33.7903434  36.8940018  41.9442993  32.8622071  37.7050491
  42.8015047  34.8240553  37.0339892  42.7816085  35.5719225  36.3436020
  43.7354285  34.9492541  38.1622133  44.3215477  34.0403179  38.2506657
  44.6901067  36.1524325  37.9958581  44.1023252  37.0657879  37.8849152
  45.2610140  36.2472605  38.9215231  45.7048115  36.0869145  36.8450927
  45.1963126  36.3501360  35.9182849  46.4773409  36.8387119  37.0159326
  46.3598337  34.7157048  36.6728978  46.6680003  34.0310293  37.6767896
  46.5041631  34.2678844  35.5137913  42.9863087  35.1106709  39.4872424
  43.2026660  34.3161997  40.3991846  42.0236871  36.0372975  39.5992190
  41.8329583  36.6575892  38.8162904  41.2188582  36.1761665  40.8277566
  41.8844210  36.4473415  41.6465230  40.1566031  37.2781595  40.6557108
  39.6817061  37.1459920  39.6840417  39.3871976  37.1444597  41.4180834
  40.6830173  38.7209380  40.7651699  41.5181202  38.8646181  40.0815647
  39.5588300  39.6885478  40.3844447  39.9030096  40.7152315  40.4922839
  39.2706398  39.5165859  39.3482931  38.6966226  39.5325829  41.0333081
  41.1373980  39.0675047  42.1862959  41.4342494  40.1156381  42.2383538
  40.3293389  38.8926459  42.8964218  41.9996808  38.4656714  42.4685506
  40.5498216  34.8564591  41.2492736  40.4857381  34.5527521  42.4389769
  40.1467932  34.0209997  40.2909447  40.1943360  34.3373310  39.3298720
  39.6114428  32.6835719  40.5647524  38.8103851  32.7719005  41.2991541
  38.9967338  32.0996123  39.2957612  39.7512332  32.0460505  38.5152731
  38.6259136  31.0963468  39.4976660  37.9305709  32.9119142  38.8550636
  38.3126483  33.7021706  38.4285196  40.6579474  31.7185374  41.1416905
  40.3253860  30.9188588  42.0111304  41.9395433  31.8099197  40.7701363
  42.2082201  32.5355316  40.1086501  42.9897900  31.0801066  41.5016209
  42.6885829  30.0370969  41.6004718  44.3151695  31.1264477  40.7582948
  44.6402630  32.1571400  40.6843222  45.0613179  30.5747329  41.3277137
  44.2433950  30.5680608  39.3793031  43.7041021  29.3638377  39.0146262
  43.1809478  28.7389015  39.6244114  43.8453091  29.2436031  37.6895905
  43.4702690  28.4115983  37.1114852  44.4551728  30.3234988  37.1766665
  44.6887979  31.1801383  38.2488649  45.1748101  32.1450701  38.2016931
  43.2220879  31.6169207  42.9140903  43.5116642  30.8387275  43.8254694
  43.0684397  32.9246800  43.1280449  42.8694672  33.5340431  42.3411729
  43.1295164  33.4969766  44.4710898  44.0470257  33.1317730  44.9315703
  43.2048186  35.0316412  44.3550444  43.6722063  35.3063905  43.4098086
  42.2023282  35.4600426  44.3760124  44.0447423  35.6714102  45.4458784
  43.6164718  36.5844540  46.1218714  45.2586411  35.2263291  45.6651157
  45.8293678  35.7379098  46.3260934  45.6824800  34.5758976  45.0147211
  41.9632367  32.9795993  45.3421921  42.1671926  32.6796402  46.5181063
  40.7964476  32.7409969  44.7295749  40.6985400  33.1028190  43.7857421
  39.6546781  31.9711663  45.2545403  39.5795134  32.1679591  46.3235624
  38.3566488  32.4660520  44.5798743  38.4616733  32.3268993  43.5044956
  37.5212109  31.8443487  44.9037728  37.9904437  33.9354096  44.8629603
  38.8511112  34.5797343  44.6886305  36.8666051  34.3725794  43.9260109
  36.6065259  35.4133524  44.1154556  37.1943858  34.2786464  42.8905213
  35.9876803  33.7472663  44.0826560  37.5083659  34.1306609  46.3030222
  37.2242050  35.1724477  46.4520132  36.6426280  33.4986844  46.4973388
  38.3053037  33.8792245  46.9997776  39.8155048  30.4343505  45.1311935
  38.8364971  29.6927573  45.1317277  41.0495484  29.9346081  45.0179827
  41.8079596  30.5932136  44.9180291  41.3941395  28.5117715  45.1343464
  42.4652096  28.4280520  45.3075917  40.8783249  28.1026367  46.0024980
  41.0519313  27.6125407  43.9402517  41.3698303  26.4264224  43.9829163
  40.4449055  28.1372269  42.8743211  40.2229305  29.1282392  42.8863207
  40.0038454  27.3508608  41.7153552  39.5577972  26.4260480  42.0859184
  38.9174669  28.1168108  40.9401159  39.3444678  29.0479302  40.5718143
  38.6033384  27.5309790  40.0751922  37.6798572  28.4299191  41.7993647
  36.9535316  27.6269585  41.6743865  37.9580046  28.4473975  42.8527118
  36.8833959  30.0240963  41.4547970  36.1360241  29.7033962  39.8377574
  35.6428461  30.6109784  39.4872690  36.9060612  29.4175109  39.1220034
  35.3989237  28.9059995  39.9317134  41.1846774  26.9763344  40.8040244
  42.0614744  27.7973949  40.5279569  41.2259560  25.7298298  40.3259469
  40.5043354  25.0862132  40.6137537  42.3440785  25.1930366  39.5303421
  43.2732650  25.5893486  39.9400697  42.3950629  23.6596763  39.6743508
  41.6195286  23.2361182  39.0328925  43.3582261  23.3122795  39.3070153
  42.2292446  23.0834491  41.0698997  42.7265733  23.7514131  42.2096578
  43.2521532  24.6906862  42.1161002  42.4597857  23.2459607  43.4956513
  42.7543830  23.8001922  44.3746018  41.7102923  22.0629900  43.6447779
  41.3254745  21.6484186  44.8747962  40.3485215  21.7735449  44.9191839
  41.2787799  21.3568186  42.5039509  40.6854391  20.4611786  42.6224069
  41.5354060  21.8679078  41.2208696  41.1453206  21.3485064  40.3553412
  42.2944067  25.6075929  38.0457748  41.4458952  26.3962018  37.6346601
  43.2077042  25.0790588  37.2224609  43.8177978  24.3534454  37.5847276
  43.0463211  25.1253091  35.7607146  42.5645412  26.0643336  35.4857408
  44.3944943  25.0520690  35.0276242  44.9583667  24.1830197  35.3646323
  44.2023034  24.9304574  33.9600838  45.2216968  26.2988604  35.2049482
  46.5697407  26.3891537  35.4747863  47.2074128  25.6143002  35.6008610
  46.8937850  27.6969251  35.4778295  47.8930960  28.0847829  35.6065378
  45.8218603  28.4586606  35.2010749  44.7729900  27.5698015  34.9916678
  43.7672418  27.8482770  34.7125878  42.1151507  24.0196945  35.2646294
  42.0965942  22.9220938  35.8274745  41.3963350  24.2966108  34.1797744
  41.4539888  25.2270787  33.7775571  40.6170582  23.3001388  33.4428199
  39.9223032  22.8223817  34.1360556  39.8074372  23.9740816  32.3295316
  40.4801511  24.5561936  31.6995943  39.3434798  23.2089548  31.7059034
  38.7062726  24.8669262  32.8766585  38.0309594  24.4603250  33.8506993
  38.5103352  25.9684704  32.3267194  41.4904037  22.2064317  32.8189957
  42.6467165  22.4308243  32.4522484  40.9027155  21.0194940  32.6697575
  39.9304981  20.9427369  32.9292255  41.5353874  19.8323538  32.0985491
  42.3337749  20.1257763  31.4164981  41.9751661  19.2460178  32.9050634
  40.5480986  18.9559816  31.3232320  39.4774507  19.4174492  30.9296262
  40.9026013  17.6763896  31.1339086  41.7730728  17.3840739  31.5524665
  40.3233046  16.7682152  30.1182640  40.6852214  17.0814794  29.1367287
  40.7939311  15.3281615  30.3659621  40.5066664  15.0341190  31.3772599
  40.2765103  14.6708249  29.6635886  42.3045738  15.1197861  30.1892888
  42.6102456  15.4243930  29.1872247  42.8448099  15.7123042  30.9290206
  42.6188503  13.6342284  30.3959613  42.1605524  13.3201178  31.3316061
  42.1915986  13.0486085  29.5792847  44.1235895  13.3818382  30.4817279
  44.5922043  13.6235951  29.5240380  44.5452318  14.0414614  31.2455208
  44.4084900  11.9768781  30.8491427  45.3916732  11.8903938  31.1035475
  43.8335401  11.6839039  31.6381554  44.2254288  11.3414225  30.0739911
  38.7917925  16.7654096  29.9897138  38.2976358  16.6756828  28.8710494
  38.0537733  16.8539420  31.1004883  38.5532178  16.8923211  31.9728075
  36.5861129  16.7585435  31.1455517  36.2120490  16.6810194  30.1224422
  36.1867914  15.4551288  31.8854620  36.4997048  15.5239880  32.9268706
  35.1005968  15.3681183  31.8789295  36.7775757  14.1666390  31.3143229
  37.9804995  13.9507649  31.2784013  35.9655238  13.2306096  30.8837400
  36.3886077  12.3829190  30.5523282  34.9625757  13.3113935  30.9506579
  35.9059754  18.0180750  31.7413714  34.7484918  17.9597589  32.1587533
  36.6040110  19.1561550  31.8223831  37.5365701  19.1818003  31.4200042
  36.0883478  20.3975814  32.4170922  35.4028476  20.1364974  33.2228445
  37.2511737  21.1813277  33.0414666  37.9814579  21.3937577  32.2600232
  36.8788674  22.1407920  33.4045011  38.0720245  20.3267082  34.4171028
  35.2758381  21.2335950  31.4124480  35.6835998  22.3165856  31.0133694
  34.1317696  20.7000144  30.9841292  33.8872967  19.7905590  31.3539386
  33.3220689  21.2257921  29.8730620  33.9867810  21.3905432  29.0236502
  32.2635628  20.1602690  29.4700649  31.5830612  20.0447429  30.3161203
  31.4004847  20.5951775  28.2714791  30.7473558  19.7770623  27.9685298
  30.7592358  21.4320972  28.5438285  32.0286558  20.8795780  27.4257897
  32.8500143  18.7538441  29.1907951  33.2450617  18.3401842  30.1156247
  32.0420827  18.0900470  28.8792790  33.9528428  18.6955775  28.1277819
  34.2647141  17.6599753  27.9895985  33.5791406  19.0785253  27.1797114
  34.8169923  19.2800763  28.4440949  32.6356339  22.5712000  30.1906281
  32.1686884  22.7942988  31.3121639  32.4835476  23.3957113  29.1470721
  32.9264578  23.1136061  28.2840000  31.5453305  24.5205011  29.0189631
  30.8096239  24.4846579  29.8238323  32.2772255  25.8776860  29.0459704
  32.8272593  26.0080504  28.1137449  31.5281743  26.6674738  29.1042451
  33.4428116  26.1400482  30.3917954  30.8403506  24.3965049  27.6581109
  31.4425501  23.8592556  26.7311378  29.6363926  24.9501852  27.4670724
  29.1149758  25.3111287  28.2554898  28.9800526  24.9304065  26.1439883
  28.8459474  23.8903346  25.8365973  27.5955850  25.5847278  26.2655607
  27.6916646  26.5962227  26.6598217  27.1408929  25.6543610  25.2776860
  26.6770993  24.7963028  27.1774298  26.7526914  24.8898851  28.3906140
  25.8163947  23.9754190  26.6253479  25.1753429  23.5026039  27.2351582
  25.8241786  23.8483087  25.6186988  29.8218863  25.6044436  25.0397997
  29.7978924  25.1813819  23.8895807  30.5695408  26.6397704  25.4227994
  30.4662401  26.9329375  26.3788782  31.5031225  27.4227895  24.6013333
  31.0553252  27.6402851  23.6304128  31.6642454  28.7370272  25.3869355
  30.6865986  29.2216062  25.4346817  31.9546421  28.4886627  26.4101363
  32.6819876  29.7572748  24.8802252  33.8515746  29.4046884  24.6424233
  32.3451637  30.9632832  24.9234855  32.8497102  26.7086762  24.3486612
  33.4863209  26.9000442  23.3154295  33.2531728  25.8257065  25.2676301
  32.5842091  25.5880794  25.9828190  34.5416308  25.1101043  25.3187807
  34.4850738  24.4581738  26.1910960  34.7220945  24.1632181  24.1208357
  34.7866966  24.7351642  23.1945097  35.6506504  23.6049581  24.2467748
  33.6434688  23.2451228  24.0464133  32.8340641  23.7591482  23.9419739
  35.7987590  25.9675698  25.5600373  36.7436636  25.4554998  26.1550156
  35.8316409  27.2658956  25.2280109  35.0240977  27.6757107  24.7554197
  36.9560868  28.1712355  25.5503070  37.8762846  27.5900765  25.4874220
  37.0735674  29.2856889  24.4976155  37.1270104  28.8442624  23.5016278
  36.2069003  29.9424020  24.5513328  38.2417883  30.0486122  24.7409019
  38.1522507  30.3454623  25.6608062  36.8846761  28.7194650  26.9918747
  37.0074225  29.9281657  27.2190998  36.6620419  27.8236559  27.9567319
  36.6472412  26.8503582  27.6732832  36.3423466  28.1017608  29.3584272
  35.3310238  28.5054156  29.4155878  36.3826990  26.7744208  30.1144991
  37.3883162  26.3597446  30.0306057  36.2229932  26.9939459  31.1660903
  35.2096779  25.4793036  29.6363633  37.3013831  29.0812543  30.0634018
  38.5140824  29.0612454  29.8326707  36.7747071  29.8900824  30.9929542
  35.7689622  29.8435936  31.1381983  37.5312072  30.9363801  31.7208824
  37.8901909  31.6669764  30.9950299  36.5909288  31.6726667  32.7084963
  36.0318320  30.9267462  33.2757866  37.3036332  32.5924618  33.7120381
  36.5673757  33.1565210  34.2853369  37.8918456  32.0024795  34.4134658
  37.9580771  33.2891042  33.1881153  35.5929738  32.5581309  31.9519931
  34.8216939  32.9094701  32.6376109  36.1096321  33.4167644  31.5225557
  35.1180294  32.0049468  31.1453005  38.7777128  30.4013570  32.4478016
  39.7609552  31.1298935  32.5860668  38.7904209  29.1386210  32.8909336
  38.0136962  28.5292084  32.6653217  39.9051917  28.5480360  33.6512461
  40.5115743  29.3632524  34.0394595  39.3780154  27.8014973  34.8925854
  38.7685249  26.9559806  34.5913454  40.2206398  27.4181916  35.4652447
  38.5209110  28.6904880  35.8043055  37.6151549  28.9680234  35.2644200
  38.2184911  28.1028835  36.6708981  39.3102556  30.2111850  36.3989876
  40.5892779  29.5146207  37.4703543  41.1537804  30.3217603  37.9363875
  40.1317583  28.8966634  38.2422894  41.2634410  28.9043661  36.8734131
  40.8873577  27.7218859  32.7972505  41.7495340  27.0283811  33.3462117
  40.8158147  27.8306950  31.4691146  40.0579800  28.3772694  31.0815723
  41.7595188  27.2154215  30.5276625  41.6605301  26.1405705  30.6477436
  41.3488873  27.5359937  29.0808673  42.1600031  27.2556801  28.4076448
  40.4713218  26.9395988  28.8260187  41.0289937  28.9006451  28.8848587
  40.1089781  29.0426943  29.1779482  43.2239718  27.6136857  30.8263840
  43.5140554  28.7891344  31.0498627  44.1772398  26.6562040  30.8895196
  44.0012270  25.2319046  30.6457372  43.4514195  25.0474628  29.7218677
  43.4780811  24.7825215  31.4915099  45.4108056  24.6532193  30.5413235
  45.7649340  24.7349158  29.5122960  45.4458341  23.6166028  30.8778986
  46.2321079  25.5743219  31.4450150  47.2835974  25.5905199  31.1538669
  46.1363173  25.2432669  32.4789885  45.5638643  26.9454753  31.2856756
  45.5722570  27.4638097  32.2447691  46.3099379  27.8310410  30.2714567
  47.1655516  28.6315106  30.6484490  45.9696915  27.6913405  28.9892753
  45.2116871  27.0569232  28.7899712  46.3535615  28.5770854  27.8826634
  47.2215662  29.1690161  28.1570830  46.6602434  27.7400359  26.6171391
  45.7820430  27.1332407  26.3907888  46.9536467  28.5971924  25.3780248
  47.2684645  27.9590475  24.5527613  46.0517838  29.1221130  25.0610242
  47.7338109  29.3274978  25.5732467  47.8308762  26.7693474  26.8364795
  47.9806609  26.1734576  25.9351189  48.7452007  27.3142025  27.0557206
  47.6098332  26.0894695  27.6577313  45.1824371  29.5114204  27.6004116
  44.0474422  29.0465801  27.5568449  45.4312584  30.7994782  27.3778420
  46.3877857  31.0921125  27.2340384  44.3823630  31.7252044  26.9619997
  43.4368714  31.3700537  27.3759794  44.6638609  33.0990038  27.5610463
  44.8821739  32.9694200  28.6144493  45.5443006  33.4796463  27.0679667
  43.5282792  34.1205617  27.4376996  43.2410263  34.2318265  26.3961235
  42.3196575  33.6915740  28.2747210  41.6351569  34.5260666  28.4098841
  41.7983221  32.8739911  27.7780211  42.6307758  33.3484650  29.2575591
  44.0129086  35.4779020  27.9421829  43.2056406  36.2079774  27.8870358
  44.3314192  35.3785517  28.9763752  44.8488761  35.8244805  27.3373252
  44.2490412  31.7370458  25.4353227  45.2456688  31.8216459  24.7270591
  43.0132192  31.6512868  24.9471258  42.2415278  31.5772944  25.5899631
  42.6798907  31.7406899  23.5200841  43.4517520  31.2227890  22.9479657
  41.3425969  31.0337027  23.2694590  41.1421316  30.9905477  22.1984281
  41.4012822  30.0125742  23.6499847  40.2900362  31.7191444  23.9178558
  39.5352018  31.1075408  24.0131239  42.6405237  33.1931085  23.0194030
  42.7286601  34.1470685  23.8040376  42.4700213  33.4024514  21.7038630
  42.4841158  32.6218674  21.0679491  42.3537390  34.7721293  21.1723765
  42.9484312  35.3880000  21.8261547  42.9873228  34.9701572  19.7921325
  43.8953993  34.3710141  19.7190205  42.2913099  34.6555339  19.0126804
  43.3624969  36.4523669  19.6296595  44.2026137  36.9633251  20.4116414
  42.7686126  37.1488905  18.7751129  40.9580267  35.3997793  21.2917170
  40.8169252  36.6183579  21.1964074  39.9567851  34.5896030  21.6290700
  40.1813586  33.6043541  21.7009796  38.5998002  34.9874067  22.0109299
  38.5936441  36.0466220  22.2692249  37.6393736  34.8080138  20.8066435
  36.6274748  34.6299582  21.1727631  37.6048390  35.7604255  20.2759699
  37.9902148  33.7303288  19.7531362  37.1263901  33.5906916  19.1030063
  38.8027051  34.1087070  19.1317448  38.4127382  32.3653092  20.2993411
  39.5684039  31.9674803  20.2074798  37.5253383  31.5963396  20.8825558
  36.6393894  31.9892480  21.1544885  37.8585047  30.7453412  21.2959459
  38.1585645  34.2250913  23.2823916  37.3670104  33.2870977  23.1914910
  38.6690579  34.5795711  24.4768658  39.6942931  35.5735755  24.7407382
  39.2247660  36.5371436  24.9426366  40.4164652  35.6623401  23.9325885
  40.3922671  35.0591652  25.9890885  40.8924983  35.8540475  26.5368215
  41.0807223  34.2624988  25.7171211  39.2420786  34.4655012  26.7879532
  38.7234138  35.2743901  27.2967349  39.5743891  33.7078121  27.4953806
  38.3496524  33.8589499  25.7113298  38.6064058  32.8077277  25.5841790
  36.8744247  33.9800622  26.0990916  36.2686205  35.0364849  25.9169072
  36.2811063  32.9135804  26.6374566  36.8155670  32.0701122  26.7970399
  34.8691475  32.9122618  27.0371631  34.2757229  33.3129936  26.2175391
  34.3978566  31.4817290  27.3027574  34.7173635  30.8367763  26.4861723
  34.8335095  31.1177064  28.2351714  32.9859054  31.4568415  27.3932072
  32.6645932  31.3307350  26.4642609  34.5968633  33.7591858  28.2834901
  35.4984171  34.0459370  29.0670456  33.3190667  34.0771634  28.5191023
  32.6551526  33.7620209  27.8241769  32.7911079  34.5233253  29.8221687
  33.6470869  34.8078132  30.4363056  31.9472239  35.8110999  29.6554080
  31.5687153  36.1256451  30.6297078  32.6286739  36.5882852  29.3125737
  30.7688577  35.7345906  28.6636514  31.0632764  35.1407406  27.7983269
  29.9239525  35.2351330  29.1394351  30.3322130  37.1162227  28.1304690
  31.2074634  37.6407079  27.7417557  29.6500793  36.9486176  27.2950703
  29.6190630  38.0029800  29.1644287  28.7354348  37.4689153  29.5251758
  30.2764051  38.1737625  30.0222853  29.2038497  39.3059389  28.5780260
  28.4950475  39.7745393  29.1532788  29.9426881  40.0069533  28.5955737
  28.8250472  39.2304077  27.6476154  32.1409533  33.3949325  30.6460305
  31.5336419  33.6753599  31.6723158  32.2549009  32.1299702  30.2187035
  32.7444074  31.9589164  29.3486728  31.7258731  30.9631210  30.9384967
  30.9635958  31.3039587  31.6397062  31.0480374  29.9821992  29.9618807
  31.8011057  29.6141463  29.2627257  30.6924319  29.1278670  30.5407082
  29.8655314  30.5473869  29.1520633  30.2247255  31.3118687  28.4632499
  29.2287193  29.4152332  28.3421376  28.4435811  29.8188640  27.7024626
  29.9847602  28.9497636  27.7154510  28.8000867  28.6678193  29.0101421
  28.7715208  31.1517193  30.0367535  27.9208683  31.4462539  29.4219476
  28.4435849  30.4235927  30.7779008  29.1483125  32.0416508  30.5409097
  32.7894900  30.2264511  31.7662927  33.8166015  29.7848095  31.2474574
  32.4860273  30.0310609  33.0480090  31.6357162  30.4416139  33.3962276
  33.1692010  29.0775448  33.9187792  34.2438612  29.1279204  33.7340882
  32.9036440  29.4598290  35.3799747  31.8348118  29.6287399  35.5199737
  33.1775557  28.6235687  36.0203843  33.6792320  30.6725272  35.8505772
  35.0188294  30.5192696  36.2517688  35.4935824  29.5517839  36.1977660
  35.7441311  31.6246356  36.7243094  36.7714446  31.5063728  37.0338132
  35.1336608  32.8868444  36.8034791  35.6922425  33.7348604  37.1750414
  33.7992607  33.0440499  36.3947853  33.3275301  34.0132800  36.4561060
  33.0751026  31.9429257  35.9066428  32.0523645  32.0816856  35.5868043
  32.7203991  27.6340822  33.6515714  31.6067999  27.3726600  33.1947993
  33.5998258  26.7014677  33.9867198  34.5056067  26.9943633  34.3310190
  33.5066149  25.2713085  33.6959769  32.9491166  25.1102661  32.7762256
  34.9259773  24.7051666  33.5328021  35.2857096  24.3216627  34.4883940
  34.9181145  23.8936062  32.8066613  35.8127016  25.7165709  33.1197748
  36.7346459  25.3904046  33.2383043  32.8136342  24.5073322  34.8153356
  32.7629782  24.9616670  35.9602890  32.3770195  23.2759460  34.5378692
  32.3612609  22.9762492  33.5672129  31.8675033  22.3754471  35.5821084
  30.9686157  22.8165003  36.0200148  31.4901574  21.0491751  34.8989871
  30.8129344  21.2536789  34.0687178  32.3803912  20.5679146  34.4946145
  30.7797958  20.0913259  35.8381786  29.5721628  20.1490574  36.0196154
  31.4810774  19.1492900  36.4222250  30.9880025  18.5243024  37.0327158
  32.4693927  19.0634634  36.2721491  32.8826780  22.1648494  36.7310278
  32.5043038  22.1050671  37.8963161  34.1801313  22.0859714  36.4153230
  34.4452158  22.1342491  35.4451423  35.2367316  21.9480913  37.4231994
  35.0085747  21.1024303  38.0746305  36.5617951  21.6723857  36.6985795
  36.7647994  22.4856419  35.9980080  37.3707652  21.6566559  37.4309164
  36.5863137  20.1013976  35.7947148  35.3482341  23.2000142  38.3071750
  35.5224481  23.1002873  39.5211513  35.2002208  24.3805756  37.6984301
  35.0009313  24.4036932  36.7081639  35.2783186  25.6737260  38.3769434
  36.2476846  25.7594341  38.8690334  35.1249727  26.8278369  37.3804887
  34.0693568  26.9383056  37.1335614  35.4665380  27.7521597  37.8456927
  35.8332832  26.6086870  36.1747460  36.7629568  26.4250020  36.3481963
  34.1934510  25.8169189  39.4459801  34.4780083  26.3327262  40.5200282
  32.9777736  25.3183234  39.1889785  32.8149784  24.9104213  38.2759765
  31.8642977  25.3443872  40.1526612  31.7500233  26.3638937  40.5202364
  30.5466883  24.9227523  39.4539788  30.7031221  23.9350914  39.0161109
  29.3773645  24.7889323  40.4468728  28.4550440  24.5716594  39.9072712
  29.5604746  23.9619684  41.1345203  29.2526587  25.7066206  41.0198449
  30.1515822  25.8714077  38.2957846  30.9447800  25.8765220  37.5507360
  29.2644349  25.4673401  37.8064397  29.8597023  27.3281823  38.6851680
  29.6060503  27.8920987  37.7872161  29.0168173  27.3768125  39.3733984
  30.7367956  27.7841259  39.1435158  32.1615774  24.4806436  41.3875621
  32.0674699  24.9583716  42.5203448  32.5392629  23.2184952  41.1782803
  32.5425783  22.8701098  40.2273102  32.7495703  22.2552250  42.2606728
  31.8760549  22.2582329  42.9140794  32.9021988  20.8473660  41.6567827
  33.7166944  20.8562201  40.9307338  33.1770680  20.1607831  42.4582094
  31.6631150  20.2949843  40.9803395  30.5500303  21.0294826  40.5630010
  29.7268468  20.1611191  39.9604527  28.7754713  20.4258746  39.5152579
  30.2525823  18.9241831  39.9881991  29.8135192  18.0972380  39.6069565
  31.4779228  18.9907972  40.6177058  32.1776686  18.1823170  40.7718002
  33.9570982  22.6283297  43.1215623  33.8494881  22.6137659  44.3482099
  35.0921076  23.0074757  42.5221648  35.1596827  23.0183839  41.5085875
  36.2578162  23.3789131  43.3331883  36.2136397  22.7298755  44.2062413
  37.6006820  23.0301529  42.6747415  37.4542635  22.7477848  41.6307331
  38.2678994  23.8932561  42.7074688  38.2348102  21.8651626  43.4514036
  38.7674961  22.0837471  44.5621844  38.1341452  20.6946135  43.0260117
  36.1653357  24.7765024  43.9614757  36.7195303  24.9767875  45.0417196
  35.3597596  25.6993042  43.4175656  34.9179689  25.5218384  42.5228952
  34.9932692  26.9181296  44.1531807  35.9129595  27.4110499  44.4691913
  34.2195610  27.8863592  43.2417890  34.8334323  28.1171320  42.3749711
  33.3246634  27.3781386  42.8802052  33.8112347  29.2106533  43.8717925
  34.7406821  29.9808713  44.6022219  35.7626840  29.6433782  44.7163484
  34.3451749  31.2040160  45.1784474  35.0461829  31.7948876  45.7450626
  33.0263983  31.6746415  45.0107497  32.6468295  32.8437486  45.5889937
  31.7655990  33.1096530  45.3140212  32.1040163  30.9240543  44.2515460
  31.0950912  31.2858517  44.1110067  32.5007886  29.6960413  43.6877328
  31.7938735  29.1251313  43.1065205  34.1916132  26.5858264  45.4224695
  34.5013881  27.0908748  46.5030659  33.2296259  25.6560857  45.3396808
  32.9999167  25.2720312  44.4280001  32.4945353  25.1829245  46.5199985
  32.0588491  26.0606371  46.9962076  31.3523086  24.2445115  46.0773680
  30.7751703  24.7268226  45.2889094  31.7878569  23.3448813  45.6461984
  30.3828837  23.8025765  47.1909222  29.6916280  23.0726227  46.7662489
  30.9389137  23.3033481  47.9850390  29.5737344  24.9445455  47.8077911
  30.0981121  25.8619608  48.4144039  28.2627755  24.9334891  47.7180406
  27.7551720  24.2128187  47.2055565  27.7809225  25.7020002  48.1464101
  33.4265623  24.5245313  47.5585929  33.2820174  24.7569451  48.7644499
  34.4294454  23.7482049  47.1134786  34.4756072  23.5690345  46.1136619
  35.4729558  23.1770581  47.9920083  34.9937222  22.6511966  48.8201744
  36.3619161  22.1751944  47.2274510  36.7312685  22.6394276  46.3148465
  37.2274382  21.9381875  47.8436445  35.6554570  20.8518157  46.8907098
  35.3314953  20.3660518  47.8126894  34.7728636  21.0617905  46.2878990
  36.5620854  19.8917618  46.1014872  35.9631899  19.0373383  45.7814622
  36.9020107  20.4066436  45.2057035  37.7134232  19.3922079  46.8891594
  37.5511653  19.1965203  47.8608500  38.9235530  19.1004441  46.4316705
  39.2950345  19.2889990  45.1991894  38.7070298  19.8447319  44.5660098
  40.2493788  19.1505691  44.9400812  39.8197794  18.5868284  47.2277506
  39.6282393  18.4076738  48.2080203  40.7358477  18.3434334  46.8676582
  36.3443043  24.2595331  48.6331445  36.6957911  24.1259690  49.8080666
  36.7027712  25.3195829  47.9063026  36.4619614  25.3413344  46.9185824
  37.4269370  26.4571905  48.4790791  38.3253914  26.0783688  48.9654113
  37.8850083  27.4482114  47.3982581  38.6384341  26.9711978  46.7698606
  37.0415479  27.7057685  46.7579181  38.4617182  28.7259118  47.9898079
  37.6886615  29.9044546  48.0051965  36.7131508  29.9154800  47.5365486
  38.1902157  31.0707952  48.6126620  37.6099451  31.9794518  48.6140781
  39.4631116  31.0607884  49.2176822  39.9182343  32.1725057  49.8502248
  40.8586554  32.1314063  50.0412296  40.2477694  29.8895082  49.1843775
  41.2173927  29.8827726  49.6561423  39.7457634  28.7241470  48.5713824
  40.3391302  27.8212722  48.5635327  36.6027397  27.1571328  49.5665608
  37.0758137  27.2671119  50.6984779  35.3616645  27.5617808  49.2686950
  35.0287821  27.4235786  48.3163224  34.5032543  28.2908915  50.2116204
  34.9920762  29.2256198  50.4849497  33.1428046  28.5959207  49.5537328
  32.7304695  27.6629603  49.1629374  32.4616707  28.9528297  50.3279616
  33.1522763  29.6365916  48.4190961  33.8324444  29.3240302  47.6302376
  31.7356022  29.7284297  47.8500391  31.7038762  30.4689227  47.0541421
  31.4470531  28.7629065  47.4332427  31.0303396  30.0159621  48.6289241
  33.5773188  31.0223127  48.9127477  33.4753677  31.7426606  48.0999681
  32.9476488  31.3378210  49.7439755  34.6210530  31.0061847  49.2193361
  34.2832723  27.5086261  51.5105677  34.4918636  28.0361493  52.6047907
  33.9022555  26.2362894  51.3899589  33.7528259  25.8716089  50.4545354
  33.5986716  25.3755863  52.5397237  32.9221501  25.9195444  53.1985867
  32.8787291  24.0888778  52.1078263  32.7923401  23.4350363  52.9763459
  31.4695817  24.3517245  51.5779526  31.0160416  23.4122217  51.2623453
  30.8575825  24.7907459  52.3659609  31.4961653  25.0363405  50.7297551
  33.5964354  23.4042441  51.1115144  33.4335562  23.8618285  50.2667703
  34.8296186  25.0275935  53.3804184  34.6633078  24.8435921  54.5879698
  36.0548658  24.9978390  52.8203489  36.1242653  25.1037705  51.8130146
  37.2903214  24.8121413  53.6142873  37.0234903  24.2235527  54.4940342
  38.3597081  23.9948682  52.8580640  37.9370137  23.0255188  52.5883736
  38.6576418  24.5159306  51.9474730  39.5936415  23.7794708  53.7616645
  40.1081426  24.7337406  53.8861846  39.2558915  23.4447437  54.7438372
  40.6176930  22.7611564  53.2471202  40.1461520  21.7786681  53.1864144
  40.9332501  23.0514895  52.2436562  41.7714486  22.6967305  54.1747180
  41.6040996  22.3337413  55.1037140  42.9582610  23.2494785  54.0031357
  43.3890024  23.6526535  52.8447239  42.9666008  23.2288442  52.0206057
  44.2493834  24.1500112  52.7316071  43.7392704  23.3977684  55.0313348
  43.4250734  23.0206003  55.9230579  44.6479220  23.8030141  54.9343163
  37.8543941  26.1156650  54.1838434  38.1381343  26.1608180  55.3766958
  38.0533470  27.1397933  53.3538232  37.7509451  27.0376214  52.3907306
  38.7788211  28.3675554  53.7153733  39.5498466  28.1168127  54.4464141
  39.4869431  28.9359940  52.4736948  38.7947299  28.9631275  51.6322995
  39.7684383  29.9705945  52.6760880  40.7430945  28.1783412  52.0761083
  40.6576054  26.9450597  51.3993742  39.6895576  26.5467435  51.1307373
  41.8307065  26.2406846  51.0616158  41.7748763  25.2949346  50.5433337
  43.0946129  26.7814487  51.3810650  44.2276844  26.1035574  51.0572920
  44.9566462  26.7021150  50.8790393  43.1822001  28.0290989  52.0342311
  44.1460853  28.4552992  52.2672110  42.0069867  28.7188722  52.3872725
  42.0761340  29.6729109  52.8936563  37.9030851  29.4400086  54.3717705
  38.4456730  30.3123027  55.0505873  36.5735075  29.3760250  54.2049559
  36.2094671  28.6531901  53.5915885  35.5793812  30.2077686  54.9130630
  34.6335234  30.1119032  54.3780250  35.3534120  29.6508268  56.3393443
  36.2444717  29.8518721  56.9376931  34.5132153  30.1791562  56.7932559
  35.0693210  28.1337233  56.3817132  34.1890957  27.9050275  55.7790627
  35.9225168  27.6011330  55.9643572  34.8537325  27.6322913  57.8194724
  35.5608876  28.1407480  58.4778123  33.8437721  27.8779084  58.1528561
  35.1121761  26.1228836  57.9513516  36.1032796  25.9047788  57.5399021
  35.1287303  25.8646123  59.0140638  34.0987054  25.2885827  57.2635056
  33.1796812  25.3792094  57.6870849  34.0707424  25.4819855  56.2662993
  34.3740378  24.3076235  57.3125063  35.9406251  31.7126900  54.8789678
  36.0494942  32.3438257  55.9354862  36.1832251  32.3034598  53.6901037
  35.8722860  31.7488944  52.3753249  34.8484409  31.3755850  52.3277644
  36.5766126  30.9535675  52.1286912  36.0625276  32.8967120  51.3900171
  35.1612431  33.5102200  51.3591515  36.3178096  32.5394460  50.3946676
  37.2091254  33.6740186  52.0333200  37.2592358  34.7006510  51.6683780
  38.1515371  33.1623245  51.8319485  36.8889056  33.5829235  53.5346652
  37.8296046  33.5486004  54.0858784  36.0772306  34.7915539  54.0385605
  35.3646477  35.4401898  53.2818081  36.1839936  35.1198946  55.3331891
  36.7325592  34.4964836  55.9127418  35.3656723  36.1546125  56.0049540
  34.3265594  35.8264841  56.0451932  35.8671390  36.3837041  57.4454855
  36.9200159  36.6711045  57.4108746  35.3086976  37.2225656  57.8648576
  35.7069481  35.1806287  58.3912503  34.6533216  34.9055262  58.4629172
  36.2595336  34.3327090  57.9852141  36.2576016  35.4835859  59.7980387
  36.2994496  34.5486431  60.3614278  37.2762774  35.8647095  59.7032518
  35.3969788  36.4894062  60.5821097  35.2011827  37.3713336  59.9651992
  34.4328463  36.0214307  60.8063261  36.0593850  36.9036446  61.8438283
  35.3945509  37.3472144  62.4762493  36.4241504  36.0973313  62.3493285
  36.8174042  37.5502967  61.6754691  35.3386672  37.5209201  55.3029783
  34.2968206  38.1662675  55.3273313  36.4537230  37.9677103  54.7154676
  37.2621610  37.3725671  54.6827609  36.5664881  39.3353560  54.1961090
  36.3034938  40.0165576  55.0070272  38.0221661  39.6438166  53.8069176
  38.1059196  40.7306640  53.7682975  38.6957530  39.3067378  54.5935855
  38.6131214  39.0416681  52.1985084  35.5859185  39.6356524  53.0482463
  35.0771371  40.7480374  52.9787591  35.2432706  38.6290757  52.2287734
  35.6613528  37.7222508  52.3690531  34.3470011  38.8066182  51.0727271
  34.4911749  39.8342306  50.7436338  34.7459899  37.9040004  49.8764442
  34.2305087  38.2907573  48.9950789  36.2524637  38.0301587  49.5987178
  36.4823230  37.6102289  48.6209772  36.5263389  39.0876452  49.5973248
  36.8279539  37.5037341  50.3579414  34.3046511  36.4319045  50.0497977
  34.5927969  36.0867225  51.0372778  33.2173241  36.3834693  49.9856725
  34.8851497  35.4509765  49.0187412  34.3695246  34.4937191  49.0989001
  34.7560197  35.8415617  48.0095324  35.9470475  35.2914746  49.2076599
  32.8555500  38.7033212  51.4202571  32.0020387  38.7930935  50.5396471
  32.5054106  38.4814587  52.6915321  33.2273830  38.4438935  53.3988093
  31.1012705  38.3923639  53.0973751  30.5926981  37.7222572  52.4025318
  31.0475502  37.7742124  54.5064209  31.5725369  36.8184081  54.4813111
  31.5828151  38.4330426  55.1912139  29.6322650  37.5438363  55.0701503
  29.1228958  38.4979540  55.1995853  28.7791951  36.6282239  54.1868107
  27.8251702  36.4298373  54.6732940  28.5759703  37.1195083  53.2347037
  29.2999128  35.6892054  54.0026988  29.7463707  36.8733764  56.4382069
  28.7560969  36.7701670  56.8810091  30.2058899  35.8903837  56.3410988
  30.3568750  37.4890397  57.0969629  30.3777458  39.7499385  53.0134745
  29.1566380  39.7798617  52.8511307  31.1163712  40.8628105  53.1005246
  32.1246470  40.7795295  53.1087303  30.5612471  42.2138278  53.1706483
  29.4926544  42.1452013  52.9904510  30.7504353  42.7831638  54.5864932
  31.8101544  43.0012040  54.7321725  30.2218651  43.7353306  54.6486224
  30.2854378  41.8958934  55.7291477  28.9295006  41.8758522  56.1103503
  28.2132826  42.4747629  55.5665238  28.5118703  41.0876050  57.2017531
  27.4746133  41.0823002  57.4968076  29.4563690  40.3143566  57.9125778
  29.0652675  39.5661852  58.9797986  28.1572256  39.7617368  59.2248930
  30.8113644  40.3239230  57.5211716  31.5335476  39.7335928  58.0632902
  31.2226153  41.1130938  56.4310479  32.2633681  41.1249349  56.1329913
  31.2042795  43.1716213  52.1484562  32.4278606  43.2060252  52.0511233
  30.3954578  43.9771310  51.4297046  28.9365786  43.9900380  51.4778455
  28.5768479  44.1088199  52.5003834  28.5526111  43.0652888  51.0466367
  28.4801749  45.1747197  50.6329568  28.4023186  46.0662792  51.2575613
  27.5366902  44.9711510  50.1255161  29.6292748  45.3386304  49.6466785
  29.6499034  46.3500163  49.2414698  29.5224148  44.6175981  48.8380837
  30.8680953  44.9952679  50.4900909  31.6495303  44.5784464  49.8538279
  31.4214005  46.2532404  51.1940186  31.2442864  46.4169463  52.4077626
  32.0161604  47.1943234  50.4369001  32.4482336  47.0353487  49.0516184
  31.6920573  46.5658077  48.4253205  33.3561065  46.4357888  49.0222188
  32.7314828  48.4408160  48.5346442  31.8249532  48.8561880  48.0924504
  33.5495034  48.4473312  47.8146925  33.0805728  49.2120272  49.8049726
  32.8697107  50.2682364  49.6805365  34.1296705  49.0585240  50.0591703
  32.1979363  48.5776620  50.8823792  32.7237588  48.6040949  51.8377446
  30.8547054  49.3234192  51.0273416  29.7954806  48.8295377  50.6241621
  30.8810031  50.5550013  51.5509064  31.7829420  50.9556319  51.8147811
  29.7658656  51.4929865  51.3963149  28.8284944  50.9353190  51.3886044
  29.7230821  52.4877385  52.5764851  30.7295518  52.8444356  52.7956522
  29.1363487  53.3521396  52.2660301  29.0795461  51.9369729  53.8653335
  28.0824447  51.5648801  53.6264850  29.8673818  50.8150940  54.5435374
  29.4039349  50.5529943  55.4929362  29.8674143  49.9272981  53.9113021
  30.8984750  51.1325091  54.7063678  28.9261579  53.0748671  54.8776175
  28.4291368  52.7074194  55.7751725  29.9099026  53.4634599  55.1448033
  28.3261032  53.8761376  54.4482721  29.8794048  52.2118998  50.0431224
  30.9499030  52.3301968  49.4477113  28.7666749  52.7722540  49.5538217
  27.9013752  52.6373042  50.0540189  28.7612485  53.4787492  48.2599458
  29.2113277  52.8092242  47.5234967  27.3170579  53.7543684  47.8058763
  26.7524800  54.2324501  48.6083773  27.3340206  54.4195905  46.9406233
  26.6539516  52.4206699  47.3952146  27.2449496  51.9778623  46.5920713
  26.6552495  51.7234211  48.2343802  25.2174019  52.5706381  46.8835924
  25.1903200  53.3831314  46.1555851  24.9357023  51.6461024  46.3736406
  24.2556737  52.8086913  47.9769633  24.4074043  52.3417519  48.8654446
  23.1300263  53.4913282  47.9075001  22.7287903  54.0757526  46.8160263
  23.2504167  53.9632806  45.9713595  21.8397785  54.5561071  46.8044616
  22.3817968  53.5934755  48.9592383  22.6313501  53.0651259  49.7882019
  21.5353722  54.1475779  48.9095729  29.7046392  54.6908263  48.2445431
  30.3173343  54.9580520  47.2148121  29.9154538  55.3349889  49.4023468
  29.3967636  55.0079096  50.1997814  30.8859876  56.4308465  49.6167143
  30.7428863  57.1375768  48.7980986  30.5673862  57.1761708  50.9351187
  29.4916293  57.1387792  51.1163187  31.0712407  56.6781600  51.7658234
  30.9811745  58.6632173  50.8845159  32.0521212  58.7493891  50.7089586
  30.4610046  59.1384614  50.0527193  30.6524262  59.4265880  52.1767086
  29.5907425  59.3123383  52.4039094  31.2434232  59.0155005  52.9966839
  30.9752840  60.9185511  51.9978994  32.0160265  61.0286786  51.6782009
  30.3397642  61.3105051  51.1972841  30.7426462  61.6952038  53.2409960
  30.7282535  62.6948934  53.0554788  29.8597552  61.4465376  53.6823897
  31.4698941  61.5617330  53.9365497  32.3733907  56.0184217  49.5254857
  33.2439395  56.8858138  49.6015304  32.6811108  54.7357072  49.3289173
  31.9444883  54.0416896  49.3630642  34.0516606  54.2350224  49.1287896
  34.7664508  55.0004902  49.4312279  34.2788356  53.0230450  50.0428552
  33.7039250  52.1943864  49.6435548  35.3338242  52.7458087  50.0118057
  33.8753701  53.2741813  51.4998741  34.3469447  54.2959805  52.0589803
  33.1164656  52.4485239  52.0541375  34.3718621  53.8758826  47.6620688
  35.5313456  53.6566378  47.3169977  33.3632318  53.7935289  46.7864307
  32.4373436  54.0522616  47.1002905  33.5053274  53.2309128  45.4338161
  34.2211661  52.4103611  45.4875904  32.1603088  52.6242602  44.9627327
  31.3844662  53.3855217  45.0644623  32.2124705  52.1982452  43.4821144
  31.2653616  51.7536601  43.1798840  32.3597637  53.0720220  42.8480088
  33.0144349  51.4753599  43.3267918  31.7950843  51.4208070  45.8693830
  32.5567099  50.6457223  45.7692649  31.7896017  51.7443815  46.9099076
  30.4206312  50.7984652  45.5915333  30.1766940  50.0966728  46.3898093
  29.6584913  51.5767838  45.5566281  30.4320786  50.2544696  44.6474284
  34.0950846  54.2595797  44.4574556  33.6517369  55.4089896  44.4048919
  35.0702210  53.8371348  43.6408245  35.4013656  52.8837739  43.7630468
  35.7206872  54.6820687  42.6082429  35.2993075  55.6837881  42.6868303
  37.2355464  54.8541295  42.8505626  37.5956822  55.6294753  42.1735473
  37.5407917  55.3274515  44.2774937  38.6034414  55.5473486  44.3767877
  36.9728496  56.2324591  44.4945666  37.2726375  54.5611242  45.0065581
  38.0380651  53.5836565  42.5583279  39.0962485  53.7750151  42.7273396
  37.7057086  52.7816593  43.2124343  37.9075929  53.2834393  41.5197142
  35.4088356  54.2478636  41.1686079  35.9634196  54.7985830  40.2148523
  34.5286570  53.2577824  41.0056615  34.1166388  52.8765260  41.8440498
  33.9144879  52.8856132  39.7264371  34.6649696  52.9523989  38.9421296
  33.4164583  51.4357731  39.7821274  34.2566238  50.7824038  40.0190352
  32.6622659  51.3344322  40.5644116  32.8628720  51.0313600  38.5436554
  31.9520412  51.3677674  38.4565502  32.7249098  53.7992454  39.3953236
  31.9801818  54.1684946  40.3066234  32.4607369  54.1001373  38.1102634
  33.3564830  53.9707152  36.9763285  33.3892213  52.9318705  36.6444247
  34.3527762  54.3267400  37.2273583  32.7548850  54.8511479  35.8852892
  33.0300401  54.5049178  34.8884399  33.0665950  55.8859423  36.0357398
  31.2545465  54.7193802  36.1416554  30.8877512  53.8152720  35.6510938
  30.7059863  55.5913940  35.7841172  31.1542555  54.5725374  37.6662789
  30.9864181  55.5502546  38.1114574  30.0340987  53.5806770  38.0488444
  30.2900966  52.3697583  38.0781860  28.7992153  54.0556446  38.3083782
  28.4323548  55.4418501  38.5585460  28.1969557  55.9331419  37.6129926
  29.2137127  55.9848820  39.0900853  27.1866974  55.3719306  39.4373611
  26.5676940  56.2638857  39.3344417  27.4794769  55.2211530  40.4778339
  26.4805760  54.1236013  38.9136356  25.8847217  54.3935364  38.0393029
  25.8487521  53.6682173  39.6769935  27.6318457  53.1942489  38.5043129
  27.8457570  52.5058945  39.3230365  27.2585420  52.3911950  37.2474441
  27.3631188  52.8947714  36.1288648  26.7523283  51.1669583  37.4404515
  26.7139174  50.8056320  38.3835694  26.2389900  50.2799746  36.3782931
  25.9365817  50.8865563  35.5245945  27.3166149  49.2790452  35.8925606
  27.6414682  48.6678099  36.7354665  26.7694701  48.3427538  34.8039630
  27.5595064  47.6713757  34.4646696  25.9592122  47.7275044  35.1966257
  26.4076377  48.9214740  33.9544522  28.5521493  49.9796185  35.3100747
  29.2541010  49.2390783  34.9254672  28.2576880  50.6518841  34.5043789
  29.0588947  50.5517797  36.0871310  25.0108228  49.5255694  36.8956765
  25.1053726  48.7792655  37.8596261  23.8470416  49.7115954  36.2710632
  23.8242864  50.3127194  35.4649376  22.6043146  49.0465215  36.6789322
  22.5204954  49.1147493  37.7656315  21.4216862  49.8045992  36.0570729
  21.5101503  50.8722068  36.2657101  21.4221580  49.6465444  34.9767021
  19.8608807  49.1924787  36.7524159  19.0408891  49.6739491  35.8081267
  22.5900188  47.5518286  36.2933826  22.9802020  47.1957173  35.1823270
  22.1117325  46.6884217  37.1981078  21.7645177  47.0647820  38.0669879
  21.9912692  45.2383587  36.9787486  21.1884513  44.8549312  37.6074777
  21.7159985  45.0554460  35.9393836  23.2548570  44.4176682  37.2787927
  23.2658459  43.2169294  37.0111332  24.2991155  45.0431594  37.8371025
  24.2231304  46.0371698  38.0065898  25.5590581  44.4055892  38.2499391
  25.8579779  43.6824425  37.4897432  26.6318973  45.5166147  38.3606307
  27.6168560  45.0627943  38.2539650  26.5073475  46.2587575  37.5718725
  26.5635643  46.2087583  39.7204900  25.6955844  47.0215627  39.9895667
  27.3746096  45.7920500  40.6611944  26.9590300  45.8564465  41.5878951
  27.8842345  44.9442921  40.4814189  25.4948492  43.6646111  39.6067770
  26.4983670  43.0723224  39.9988501  24.3638858  43.7611775  40.3185496
  23.6391015  44.3226065  39.9095518  24.1252380  43.2581053  41.6893503
  23.1020267  43.5231482  41.9451070  24.1800617  41.7296752  41.7168184
  25.2200447  41.4251797  41.6508412  23.7906367  41.4065350  42.6803090
  23.3787475  41.0099252  40.6193157  22.3416628  41.3559780  40.6411123
  23.8010534  41.2199366  39.6342544  23.4433548  39.5058971  40.8890515
  24.5616991  38.9392441  40.9083454  22.4308861  38.9072399  41.3179748
  24.9450694  43.8973559  42.8305916  24.6972885  43.4958270  43.9921394
  25.5630489  44.9697968  42.6418360  45.4679747  30.3901797  35.5570872
  46.6175345  32.7556429  35.7073266  47.2719984  31.9304990  36.7895181
  46.7592074  31.8171691  35.9775777  52.3242761  26.8491427  44.4390820
  52.2567728  25.9076900  44.0928779  51.8778156  26.9047713  45.3517274
  53.3082723  27.0734213  44.5718634  51.7298687  27.8328826  43.5209580
  50.6731119  27.6066783  43.3883349  51.8839803  29.2500305  44.0931507
  51.5154369  29.2844375  45.1185837  52.9327376  29.5550257  44.0753333
  51.0501153  30.1866608  43.2516297  49.9292252  29.8399292  42.9233926
  51.5516999  31.3162082  42.8145134  50.9098541  31.9235276  42.3034871
  52.4989896  31.6045984  43.0088251  52.4227514  27.7792195  42.1688170
  53.6067338  27.4756990  42.1333732  51.6884722  28.0338264  41.0818796
  50.7236798  28.2986458  41.2339972  52.1949046  28.1650185  39.7011771
  52.8891529  29.0093604  39.6690921  52.9591326  26.8979808  39.2115042
  53.3092278  27.1278654  38.2033517  53.8641926  26.7776172  39.8005928
  52.2450610  25.5236547  39.1459996  51.3180689  25.6010268  38.5827153
  53.1529720  24.5315419  38.4144524  52.6587294  23.5644625  38.3217787
  53.3749887  24.9003390  37.4129503  54.0890615  24.4026824  38.9598008
  51.9198942  24.9133060  40.5135200  51.5744653  23.8868687  40.3855929
  52.8143441  24.9068012  41.1372694  51.1228350  25.4734803  40.9931338
  51.0243804  28.5047759  38.7700489  50.8063857  27.8752827  37.7305941
  50.1354699  29.3895178  39.2187551  50.3146418  29.9398702  40.0505839
  48.8248022  29.4993051  38.5837590  48.5449667  28.5337550  38.1635640
  47.6934183  29.8535182  39.5526360  46.7803018  29.9368222  38.9735285
  47.4928907  28.7519441  40.5920903  46.6951481  29.0386620  41.2737274
  47.2206163  27.8198383  40.0987425  48.4047137  28.6077124  41.1675154
  47.9170274  31.0600781  40.2176062  48.0045441  31.7557266  39.5513989
  48.9812120  30.4503023  37.4230047  48.6962254  31.6270290  37.5792365
  49.5577289  29.9363280  36.3318717  49.8965833  28.9876835  36.4528425
  49.9079294  30.5763155  35.0599414  50.4090722  31.5267310  35.2621457
  50.8457599  29.5947184  34.3230141  50.5908473  28.5627129  34.5746858
  50.6595954  29.6765194  33.2541025  52.3403310  29.8223209  34.6098940
  52.5357158  30.8871416  34.7402635  52.6158251  29.3099004  35.5328831
  53.2043499  29.3038752  33.4481530  54.2549398  29.4769078  33.6929675
  53.0424436  28.2305765  33.3269369  52.8548402  30.0104582  32.1996990
  52.0048865  30.5499060  32.2080506  53.5437049  30.1146522  31.0888226
  54.6349348  29.4540029  30.8507833  54.9874379  28.8021265  31.5272079
  55.1080871  29.6125825  29.9734516  53.1261349  30.9305195  30.1774795
  52.2596214  31.4450555  30.2841738  53.6967333  31.0639751  29.3496655
  48.7322503  30.8842789  34.1370959  47.6963752  30.2396593  34.1894028
  49.0293066  31.6658739  33.1134956  49.8911427  32.1837294  33.1486157
  48.2541401  31.7456209  31.8788379  47.7190335  30.8070150  31.7292108
  47.2167169  32.8694190  32.0978643  46.7765394  32.7199161  33.0858850
  47.8804334  34.2537574  32.1017519  47.1696269  35.0071475  32.4411047
  48.7112429  34.2657250  32.8052436  48.2236058  34.5020169  31.1041463
  46.0602031  32.7831488  31.0957525  46.4337307  32.9953037  30.0971715
  45.6473335  31.7728378  31.1167567  44.9381141  33.7703972  31.4313947
  44.0332425  33.4934545  30.8997256  44.7302624  33.7663445  32.4979392
  45.2371026  34.7715832  31.1383398  49.2314342  31.9321486  30.7010121
  50.4409215  32.1001248  30.9205540  48.7549709  31.8841434  29.4567787
  47.7799211  31.6515847  29.3240661  49.5570303  32.2162820  28.2660634
  50.1710284  33.0652914  28.5420552  50.5193529  31.0921386  27.8148409
  51.3666155  31.1289267  28.4824033  49.9591436  29.6749008  27.9046886
  50.7272656  28.9546825  27.6212473  49.6298029  29.4484416  28.9186101
  49.1255365  29.5863885  27.2189636  51.0705478  31.2994815  26.3980419
  51.9010223  30.6145117  26.2245333  50.2980187  31.1009282  25.6530391
  51.4212267  32.3231549  26.2845258  48.6679306  32.6992408  27.1428085
  47.8377186  31.9581398  26.6461030  48.8264218  33.9670337  26.7885544
  49.6083659  34.4534608  27.1995383  47.8458740  34.7939352  26.0909390
  46.9134757  34.8262677  26.6362358  48.2478867  35.8023400  26.1068531
  47.5675306  34.5385969  24.6167018  47.2340182  35.5241654  23.9598217
  47.8046651  33.3372756  24.0842548  47.9008397  32.5571967  24.7239765
  47.6722859  33.0370973  22.6504857  48.1780887  33.8022568  22.0654321
  48.1318475  32.0729967  22.4400744  46.2303489  32.9716790  22.1558618
  45.4838486  33.9462135  22.3581178  45.9214279  32.0122258  21.4046735
  50.9546010  27.1719959  47.5423921  35.9333191  44.2108882  85.9142158
  36.7028296  43.6381824  86.0745406  35.9851873  44.7869745  86.7223339
  36.9238829  40.3133924  83.7057130  37.1827360  39.4211990  83.4197699
  35.9976329  40.1410355  84.0026263  39.0456623  41.2180999  85.2713948
  39.3757344  40.2981150  85.4079702  38.2240251  41.0208013  84.7705991
  38.3923228  36.9887770  86.3708938  39.0741186  37.6479893  86.1067218
  38.2711599  36.5243925  85.5142801  40.1891766  38.7552769  85.2695360
  41.1502442  38.9690542  85.2825611  40.1025216  38.4464206  84.3372459
  47.1865599  40.2554831  87.8871142  47.7265220  39.9304913  87.1253586
  47.1307485  41.2082920  87.6310539  42.7563657  39.7588142  85.2144138
  42.5375994  40.7124030  85.2101991  43.4090006  39.7365634  85.9556694
  44.5242048  39.6200290  87.2828336  44.3572712  38.8840095  87.8887250
  45.4490721  39.8497344  87.5125727  40.4192869  42.4863986  81.4142802
  39.4863556  42.3294717  81.6964436  40.7560667  41.5562651  81.4772778
  41.4680304  42.3663763  85.2930666  40.5591906  41.9768885  85.2123712
  41.4343736  42.6876578  86.2064789  41.2930744  44.2491882  83.2518876
  41.1373820  43.6059615  82.5151092  41.5231016  43.6094304  83.9664778
  45.5028144  41.0038668  82.1892130  44.7414463  40.3938887  82.3108674
  45.2231671  41.4497436  81.3556828  38.0050448  35.9105017  83.8159325
  37.0609282  35.7854145  83.6180065  38.3513516  35.0303252  83.5026763
  36.2861192  45.7171979  88.1372802  36.6770619  46.5193233  87.7155499
  36.5889516  45.8490188  89.0613974  41.1758747  39.9271348  81.7055911
  42.0888730  39.6617016  81.9834293  40.6642771  39.2107495  82.1442407
  39.5976024  37.8999937  82.7723169  39.0928782  37.1291802  83.1300325
  39.3635462  37.7946299  81.8127741  38.7377412  33.5988968  82.6895378
  39.4651431  33.9449442  82.1182927  38.8836150  32.6360956  82.5652166
  44.8844926  46.4933273  82.3385592  44.9797758  46.2396827  83.2677069
  43.9162700  46.3900080  82.2130343  46.9447863  42.7912830  86.8363429
  46.0085552  42.8879190  87.0996389  47.3339833  43.5472981  87.3423064
  42.2938997  23.4752267  73.5215694  41.6991192  23.9850322  72.9110527
  43.0364006  24.1356911  73.5630298  36.4257347  21.1599619  72.5624875
  37.0184053  20.3912193  72.7197713  36.8432082  21.8128083  73.1751067
  36.8670352  17.7711353  70.5579027  37.3386789  16.9396043  70.3349016
  35.9859063  17.4059589  70.8045362  43.7730003  21.2409180  73.7758620
  43.1762052  20.8514680  74.4625864  43.2141134  22.0293374  73.5415683
  38.1380520  18.8986416  72.6597755  38.4157767  18.0126354  72.9945473
  37.6220497  18.5987220  71.8692717  37.9121137  13.9439371  73.4943655
  38.3323541  14.8191880  73.3451897  37.9105834  13.5973554  72.5781767
  39.1564418  16.2706831  72.5876531  40.1248908  16.3943374  72.7096669
  39.1249113  16.0650460  71.6322546  38.4407896  27.0992483  76.9746309
  38.5530781  28.0523828  77.2148970  37.7007958  26.8729212  77.5846651
  45.9765989  17.3705899  74.4046592  46.8536102  17.0973606  74.0399691
  45.8158237  18.1560381  73.8199662  48.3835865  22.1553081  77.8220009
  47.4452690  22.3152067  77.5522453  48.3161381  22.2785959  78.7802528
  56.5689436  17.6624963  79.2116904  55.6456644  17.3441505  79.0782115
  56.6850489  17.4716509  80.1620830  40.1227683  23.0558773  75.1986017
  40.2433832  23.7852983  75.8501286  40.9213948  23.1960943  74.6434887
  41.7983731  16.9699724  72.9327038  41.5810457  17.9096708  73.1152249
  42.3522400  16.7682689  73.7229001  48.0167940  20.0591563  74.3069612
  47.2438331  19.8908686  73.7302886  48.7282088  19.6331609  73.7876014
  43.5445904  16.3174064  74.9444909  43.6769877  15.3880028  75.1796724
  44.4550766  16.5795485  74.6811192  41.7148335  20.6220488  75.4843483
  41.2994982  20.1250612  74.7381559  41.0358791  21.3171223  75.6136082
  40.4455433  19.8406917  68.7147044  39.4696570  19.7561962  68.8522198
  40.6802592  18.8775338  68.7321818  43.3974760  27.5519023  71.8235594
  42.6353553  27.5509044  72.4510918  43.2379393  28.4190416  71.3871422
  40.7681084  19.5728589  73.1619006  39.8054332  19.4545102  72.9924625
  40.9976298  20.1511858  72.3969785  45.8475926  22.6316772  77.1315809
  45.1217221  21.9566616  77.1931298  45.4656973  23.3312126  77.7024451
  45.3722772  24.9144662  78.7052909  45.5332106  25.4543310  77.8930144
  46.1883158  25.1379656  79.2096588  41.3475973  21.0849305  70.9296869
  41.1759929  20.5878519  70.0945366  42.2630732  21.3890058  70.7565601
  40.2675090  25.6708935  79.5636839  40.3252200  25.3644497  78.6363941
  41.2084626  25.6697826  79.8162258  48.6938366  19.5747527  76.9234256
  48.3994953  19.7080204  75.9897854  48.6788263  20.5125340  77.2270150
  41.4246549  27.4707753  73.6819994  41.8586891  27.1148531  74.4911816
  41.0117393  28.2794689  74.0694850  45.1278077  19.5425451  70.0148676
  44.8358652  19.2129593  69.1299827  44.5958172  20.3678549  70.0596210
  37.8779877  30.4879901  79.8994618  38.3354288  30.8011877  80.7132095
  37.9483010  29.5156703  80.0425965  37.7155634  13.1734218  70.7624147
  36.7932358  12.8686079  70.7250207  38.1638686  12.3821666  70.3573742
  40.5287059  25.3068915  76.7692434  39.8264297  25.9945969  76.7806712
  41.3020160  25.8418670  76.5056290  43.9919085  20.7348795  77.0721723
  43.1139386  20.6186284  76.6507881  44.3114297  19.8081237  77.0737106
  47.0351409  18.2555143  78.8082749  47.7049126  18.6641167  78.2117223
  46.2805312  18.1918343  78.1770334  46.0579448  22.5700599  74.3942113
  46.1100016  22.5311538  75.3819622  45.2487351  22.0146544  74.2675653
  42.6286008  27.8667051  78.9704586  42.8624087  27.0047761  79.3687983
  43.5074782  28.1500185  78.6333236  42.9617230  26.3928388  75.7017055
  43.3168474  25.9360985  74.8943286  43.7450690  26.2708241  76.2900051
  36.3133449  26.8854125  78.8400726  35.7373499  27.4563272  78.2673764
  35.6314567  26.5430449  79.4576101  44.1981760  27.0476407  82.4326718
  43.6736750  26.5704592  81.7682740  44.5378037  27.7969802  81.8904117
  43.1402963  25.4202951  80.1442322  43.0173064  24.5771910  80.6123404
  43.9379828  25.1975400  79.5991298  47.5261630  25.6244322  80.3241583
  48.4120215  25.4134341  80.7088154  47.0828069  25.9820776  81.1136070
  45.6586405  26.2451048  76.3484721  46.0694070  25.8253104  75.5503938
  46.1675201  27.0902091  76.3497196  51.4897872  19.2066687  77.0054858
  51.7316330  18.3524880  76.5892712  50.5149047  19.1844480  76.9069799
  46.6298563  25.1628690  74.0778251  47.4535449  25.1400308  73.5350089
  46.5041807  24.1912365  74.2114164  49.2776285  22.6093892  74.0360624
  48.9682637  23.2629498  73.3794288  48.5644630  21.9447853  74.0009664
  40.7246235  29.4099214  80.0509070  39.9829293  28.7583182  80.0159715
  41.4386565  28.8435767  79.6565498  37.5122776  23.1255993  74.1174508
  37.5863934  24.0528159  73.7988195  38.3891536  23.0290935  74.5551389
  52.9217959  19.2105346  79.3502158  52.8208390  20.0216298  79.8866091
  52.2116126  19.3329197  78.6894815  40.9892482  25.2888593  72.0758042
  40.0602258  25.3118909  71.7655396  41.0176818  26.1167226  72.6063017
  44.0550976  25.4753795  73.4248187  45.0354127  25.4598720  73.5330796
  43.9814231  26.1718646  72.7278163  46.5322257  24.5683945  69.7608657
  46.4360693  23.9798621  70.5490259  47.4467854  24.8867206  69.9011960
  40.7649484  17.1618866  68.9938945  41.5658057  16.7968307  69.4565872
  40.0798035  16.5850002  69.3954409  38.5570825  15.6227978  69.9034468
  38.3040875  14.7085104  70.1919028  38.3742870  15.5211824  68.9317308
  38.6682148  10.9749338  69.5424827  39.6497634  10.9482628  69.4760835
  38.4635806  10.0812597  69.1707458  43.9286218  22.0776142  70.1774142
  44.6361074  22.3823946  70.7921015  43.4522068  22.9291329  70.0407162
  45.0037253  18.1407567  76.8591380  45.5036432  17.9403641  76.0314025
  44.2329230  17.5548005  76.7307008  54.0060532  16.8992488  78.5590118
  53.5876050  17.7118097  78.9425877  53.5345989  16.8777747  77.6942872
  46.1834227  22.6623764  71.6434395  46.8926537  21.9830686  71.4841274
  46.1617900  22.6245618  72.6281816  45.6532196  19.5249577  72.8264526
  45.4729784  19.4855649  71.8628216  44.9244422  20.1279776  73.1081131
  38.5747730  27.7626692  80.0226880  37.7214684  27.3923865  79.6880756
  39.1288803  26.9441352  79.9577779  54.6193784  33.7710768  80.6742658
  55.1472671  33.5028479  79.8938446  54.7573974  34.7501388  80.6367521
  51.9895302  33.7146965  81.5229241  51.5992096  33.0601386  80.9021215
  52.9212241  33.7091408  81.1980615  46.6577923  35.7397517  78.3186546
  46.5262220  35.3293575  77.4319660  46.7107185  34.9218928  78.8654862
  51.3596810  33.8267535  86.6121798  51.6306440  34.0436303  85.6771936
  52.2592368  33.8337152  87.0166366  44.7723668  37.4953035  79.6254520
  45.4678563  36.9518899  79.2041230  45.0612103  37.4778746  80.5587000
  53.0401486  38.8404897  73.3759238  52.4633807  39.3449277  72.7468852
  53.7764280  39.5050590  73.4480865  47.9989376  36.6757828  71.8430861
  48.2825180  35.8954775  72.3777537  48.0822937  37.3723173  72.5437328
  48.5681170  37.0302558  85.8953892  48.5407003  38.0151139  85.8582723
  48.6676650  36.8847525  86.8469834  49.7389815  34.8808213  82.5988966
  50.4929356  34.4513619  82.1279053  49.5312329  34.1607400  83.2438615
  48.2642018  32.3095732  71.7461004  48.5525305  31.6359743  71.0789963
  47.3212500  32.4031824  71.4583575  54.9424144  30.9998057  78.9208800
  55.2863071  30.2497286  78.3814333  55.5972300  31.6941669  78.6817004
  54.1133769  36.3605037  73.6196773  53.2647151  35.8641361  73.4970883
  53.7436027  37.2813877  73.5210336  59.2643075  31.0341395  79.4869906
  59.6009376  30.1048770  79.3849718  58.4231713  30.8275746  79.9639574
  49.0249125  34.4709753  73.2076996  48.8971444  34.0434790  74.0817981
  48.7470845  33.7256167  72.6199763  50.8189409  33.5301000  77.6244359
  50.7517084  32.9488563  78.4218662  51.7517683  33.3163301  77.3669404
  51.3911098  29.1764775  72.9772754  50.8695911  29.9876288  73.2282711
  51.9149831  29.5685362  72.2371945  53.3526786  36.8658320  83.8687215
  53.6503058  37.7351931  83.5139430  52.3988138  37.0667797  84.0093059
  46.7554546  33.7908896  80.2743446  45.8005646  33.7260397  80.5172183
  47.0061554  34.5811059  80.8019883  56.9415536  30.1232861  80.7195976
  56.0829223  30.3387123  80.3079480  56.7664595  30.3988819  81.6486494
  49.9832263  31.3285520  73.6225499  49.6982905  31.8635119  74.3882250
  49.3460426  31.6405435  72.9426406  44.1788580  33.8681280  80.9810776
  44.1179937  34.1416321  81.9252785  43.5920007  34.5438121  80.5722078
  49.4832837  43.0856863  75.5916016  49.3585577  44.0480451  75.7753155
  48.8005917  42.7214176  76.2082086  58.1783617  27.6943406  81.3365213
  57.5573282  28.3790834  81.0118964  57.5462502  26.9856327  81.5869053
  56.1813254  32.6167535  74.0538718  57.0604089  32.2696453  73.7848710
  56.0861079  33.3298573  73.3717658  50.2486976  33.2830750  89.2091134
  50.5066206  33.4530115  88.2835467  49.9790509  34.1733108  89.5000132
  54.1515282  33.9570991  86.9428525  54.5861436  34.5027439  86.2447346
  54.7621690  34.0935920  87.6817954  51.2129027  30.8830775  84.6456608
  52.1041531  31.2614466  84.8386247  51.0237270  30.4387505  85.4864402
  55.0627330  36.4342875  80.5950484  54.2631055  36.9135629  80.2675048
  55.3186679  37.0112691  81.3375209  58.5913287  37.0349755  77.5499836
  57.7588285  37.4498426  77.2083163  58.1988467  36.5165367  78.2957297
  55.1529209  29.5339543  85.3537994  54.5723798  30.3348820  85.3622061
  54.9848732  29.2109887  86.2699943  55.3600140  35.2684325  84.8374622
  54.6696672  35.8576698  84.4627316  55.2872930  34.5031234  84.2244926
  53.4939814  27.4372740  81.9045327  52.7460079  28.0608923  82.0527671
  53.6278088  27.5701638  80.9362481  50.7457731  36.2176764  78.3208466
  51.0489518  36.4011295  77.3928469  50.6966968  35.2315539  78.2561366
  47.7040826  36.1172461  81.3609801  48.1832372  36.6444736  80.6927836
  48.4675272  35.7027020  81.8334942  48.9624153  32.9809410  75.6680052
  49.6335770  33.2891829  76.3303729  48.7181814  32.1226969  76.1065883
  43.5120737  31.2461525  80.7507733  42.7440255  31.4191293  80.1575109
  43.8365287  32.1757176  80.8533311  57.0270029  37.0944407  82.7197999
  57.7647111  36.5697355  82.3481090  56.8074051  36.5740712  83.5111829
  45.6575799  31.1689006  77.4353139  44.9412176  31.7481583  77.7889448
  45.6063223  31.4338329  76.4848180  50.5699161  37.0177108  84.0049966
  49.8917694  36.9943846  84.7223101  50.2837106  36.2086725  83.5067779
  42.5416291  30.4100587  83.2030550  42.3136841  31.3532706  83.4032191
  42.9049634  30.5346148  82.2961153  66.4909362  32.2810626  78.5811256
  65.5758230  31.9082670  78.5480971  66.7333060  32.0529648  79.4945737
  50.7578879  38.8951652  74.9229477  50.8547094  39.6672774  75.5322709
  51.6087935  38.9643399  74.4360032  44.5091551  36.0008604  75.2432275
  45.0495971  36.8411420  75.2572637  45.2425013  35.3670446  75.4379099
  46.9642301  39.5203936  77.4311529  47.3225501  40.4356350  77.3808579
  47.6268824  39.0973677  78.0049347  47.9025296  40.5038011  83.1874055
  48.3100026  40.1728652  82.3475442  46.9806743  40.6631723  82.8371093
  53.5903769  23.7947132  84.7944104  53.6594341  24.6255066  85.3049254
  53.7353256  24.1373225  83.8815387  42.6475801  35.1956759  77.0669602
  43.2819398  35.5786147  76.4148083  43.0411526  34.2956047  77.1631935
  53.0653610  32.8275303  72.7178139  52.5037715  33.5737714  72.9906010
  53.1753602  32.3509710  73.5646405  51.7670034  27.8836654  77.4436436
  51.0003704  27.4006376  77.0527671  52.2034548  28.1876273  76.6127677
  53.7469016  24.7871835  82.2488971  53.1044770  24.4454701  81.5837370
  53.5758913  25.7566786  82.1417248  49.9360254  25.3422577  81.6474011
  50.6257425  24.8344824  81.1475655  50.1600174  25.0246742  82.5598439
  58.3822032  35.2204008  74.0966135  57.6266721  35.1251167  73.4791795
  59.0955226  34.8045221  73.5635792  53.8463165  31.3815545  74.9292499
  53.6621316  31.8825469  75.7521261  54.7356936  31.7340841  74.7036661
  51.5664809  36.4744011  75.7700961  51.5300592  35.9642114  74.9319364
  51.1700466  37.3248521  75.4601659  57.3064268  35.5435100  79.4044806
  56.5063195  35.9604672  79.8065305  57.8643037  35.4556094  80.2124924
  47.5868921  27.5390836  78.2815545  48.3099288  27.3119168  77.6559564
  47.7658533  26.8984770  78.9986869  56.3273815  33.2250754  78.4105254
  56.7053444  34.1095456  78.6497539  57.0566309  32.9106693  77.8196741
  47.3663412  28.8206153  72.9130078  46.5838757  29.3952101  72.7605537
  47.4772613  28.4545999  72.0022002  49.4762300  24.0958184  76.2269525
  49.4014508  23.5224272  75.4202927  49.1976486  23.4315831  76.9029685
  51.2038207  34.5132719  68.8092568  50.2665578  34.7111486  69.0459875
  51.2269525  33.5538595  69.0450274  54.0778588  42.8411700  71.7464066
  53.2900105  42.9064345  72.3366462  53.9686371  43.6764278  71.2426366
  53.0433535  30.7218813  80.8221383  52.3079895  31.1714681  80.3531653
  53.7463231  30.7911769  80.1356010  53.4168252  32.8354224  77.2165152
  54.0601148  33.5084479  76.9057109  53.9352118  32.3922841  77.9122288
  51.6288864  35.2510954  73.2378660  50.6739304  34.9923204  73.1861044
  51.7344711  35.5985440  72.3129078  56.2326065  38.1040383  76.8284702
  55.3843719  37.6177428  77.0041154  56.0816500  38.8840522  77.4146751
  55.7947343  28.7115456  77.7350639  55.1405797  28.2085308  78.2723243
  55.6273078  28.3099931  76.8514113  55.9460203  40.3273289  78.3537010
  56.2392050  40.9600635  77.6530484  56.6587896  40.4907569  79.0188570
  55.4778822  22.1335266  79.6901471  55.9403877  21.4987791  79.0983394
  56.1543498  22.8425328  79.7428938  43.2661624  32.5882883  77.4174458
  42.9257682  32.0556787  76.6564869  42.5800482  32.3402032  78.0890976
  50.8172296  31.8865003  79.7772992  50.5512757  31.0205125  79.3580275
  50.0016491  31.9902085  80.3554294  52.2042064  36.1491296  70.7634021
  52.0704227  35.5037186  70.0319671  53.0826396  36.5128605  70.5093248
  48.3267873  30.6668284  76.9369360  47.4867583  30.8164829  77.4199612
  48.8593272  30.2332045  77.6405314  50.7135820  40.8537335  79.1451341
  50.7073329  40.9325771  78.1575094  51.6835063  40.6815989  79.2644192
  53.6994502  31.8027031  85.2776944  53.7736402  32.5135021  85.9584692
  54.0703947  32.2950280  84.5045528  59.5947027  34.7577505  76.4804815
  59.1555717  34.8846386  75.5993999  59.3319680  35.6215205  76.8914335
  47.4436114  29.7302185  82.0820975  48.0924225  29.0808157  81.7358589
  46.6270670  29.4150827  81.6307938  58.9486377  35.2217897  81.5477016
  59.1152839  34.4766694  82.1490001  59.7633869  35.1752528  80.9887138
  48.5102490  37.5868936  79.0687579  49.3342385  37.1391939  78.7516319
  47.8428492  36.9679756  78.6791860  53.8341456  39.3505747  82.6881721
  53.7331836  40.3392028  82.7748587  52.9484882  39.1575416  82.2922924
  45.1570300  32.0926565  74.8963561  44.1783513  32.0193342  74.9771945
  45.2935741  31.5552994  74.0861342  45.1444400  28.6529732  78.2855442
  45.3444750  29.5449241  77.9091924  46.0482752  28.2513608  78.2099570
  46.1565251  30.7459431  84.2972023  46.6655668  30.3327797  83.5655252
  45.5120119  30.0316330  84.4844491  52.3320066  34.3290866  84.1706354
  52.7289153  35.2087575  83.9978754  52.2329941  34.0032548  83.2478432
  51.3171287  38.5845334  81.9618810  50.9693858  38.0674140  82.7284569
  50.4774284  39.0066031  81.6626521  52.0508795  42.9387213  73.5449901
  52.4587656  42.7264174  74.4086494  51.6684990  43.8249548  73.7547720
  52.7332976  37.6469142  79.8652086  52.1483609  37.9070484  80.6135767
  52.0989487  37.1298876  79.3249199  46.6962801  33.3476921  84.4820124
  46.4467913  32.3818640  84.4728738  47.6790731  33.2317241  84.5253737
  55.9150381  35.0937656  69.7496857  55.6849635  34.7646270  68.8447465
  55.3979231  35.9320504  69.7460091  49.4178299  33.0400933  84.6385637
  49.9142031  32.2119557  84.4415596  49.8864710  33.3188111  85.4550656
  47.1045855  45.7062440  80.8711424  47.6753202  45.6754227  81.6727726
  46.2733053  46.0461344  81.2794398  47.7788334  27.8437904  70.4270312
  47.0527950  27.6654609  69.8072892  48.3530542  27.0608125  70.2625062
  39.3510690  33.9087371  78.6869782  39.7236088  33.8809964  77.7629045
  38.8814211  34.7837117  78.6055614  44.1990727  28.7542246  84.6086532
  44.1959799  28.0212153  83.9464179  43.5080870  29.3316391  84.1944660
  50.9062516  42.9245932  83.3118223  50.0441647  42.8362252  83.7814387
  50.5839005  42.8270878  82.3803683  51.1356565  41.1081421  76.4356814
  50.6051633  41.8646859  76.0901806  52.0416719  41.4605544  76.2933691
  53.8372513  27.3819940  79.1539679  54.1334904  26.4907476  78.8583317
  53.0411555  27.4911266  78.5828920  61.7030988  31.9559345  80.2442634
  61.5611782  32.9288838  80.2403565  60.8197742  31.6595463  79.9233652
  54.0103999  36.6665448  77.0104522  53.1065501  36.6496162  76.6266297
  54.3533624  35.8103900  76.6733776  50.0216675  29.5245543  78.8289166
  49.7226450  28.9343672  79.5580137  50.6728725  28.9289635  78.3913465
  58.5498245  32.3180653  77.1390841  59.0483006  33.1487523  76.9756426
  58.9781401  32.0097197  77.9648489  48.6674774  39.7096806  85.6496438
  49.4970393  40.2150101  85.5924175  48.2870672  39.9162903  84.7552078
  56.4169745  37.8730984  74.1564674  56.4452566  37.9131888  75.1477070
  55.6517802  37.2655483  74.0508066  56.3829310  25.7514278  82.1616140
  55.5546064  25.2278967  82.0441408  56.1674841  26.1824113  83.0216142
  55.1646039  33.0246632  83.2761100  54.9649308  33.1643681  82.3236803
  55.7716443  32.2535788  83.2115746  53.3460372  43.0694071  79.1434853
  53.4340900  42.1006944  79.2278666  54.2857182  43.3415708  79.1258014
  53.6825147  41.8411372  75.6586437  54.0468078  41.3863913  74.8558398
  54.4044390  41.6421012  76.2911543  43.5603665  39.1376876  82.6555752
  44.1988925  38.3923220  82.6192365  43.3890635  39.1795715  83.6202975
  47.6448372  42.1660415  77.3558693  46.8104134  42.5602989  76.9912728
  47.6065627  42.5493767  78.2653651  39.6883935  31.0150841  81.9873670
  40.3411238  31.0314259  82.7146279  40.1494403  30.3956380  81.3694263
  42.5642849  31.0768751  75.2959908  43.0733353  30.2306187  75.2420283
  41.6620280  30.7247027  75.1140735  53.4622941  41.9924785  82.8116818
  52.5817331  42.3807427  83.0017730  53.9240588  42.7759443  82.4450767
  45.0923697  29.0789100  80.9199338  44.5215596  29.8917679  80.9098051
  45.1056135  28.9010053  79.9468799  56.5373159  39.8113333  82.3874321
  55.5635580  39.6649459  82.4657172  56.8419574  38.8835893  82.5356792
  44.1162537  28.8949641  75.0425249  43.7183504  28.0775028  75.4064647
  45.0394265  28.7958984  75.3824596  53.3844375  40.2529428  79.2041602
  53.2498662  39.2949941  79.3936238  54.3294676  40.2234209  78.9152533
  46.7657829  28.7145991  75.5603802  47.1089798  28.7196428  74.6370186
  47.4274098  29.3003947  75.9875230  57.8962034  40.8133200  80.1894427
  58.8461733  40.7202245  80.4642837  57.4675173  40.4853749  81.0144446
  50.7823665  24.3442186  84.0993493  51.6590555  23.9679326  84.3014119
  50.3654521  24.3105362  84.9875900  49.5344346  27.3347334  73.7177917
  50.2888597  27.9134036  73.4412498  48.7874379  27.9269756  73.4652802
  52.9942297  28.8150212  75.1328888  53.2804220  29.7635669  75.0932287
  52.3886825  28.8138364  74.3501299  48.6389640  32.0453064  81.1982618
  48.1466368  31.3036567  81.6120655  47.8897164  32.5950415  80.8790445
  49.4856267  28.0461677  81.1473817  49.6755893  27.1000165  81.3452908
  50.2137741  28.4647046  81.6713286  51.5258404  29.2564943  82.4391709
  52.0963833  29.8756286  81.9148846  51.3323928  29.8424005  83.2086747
  56.5389675  41.8563918  76.2125754  56.9023414  41.3216678  75.4620255
  57.0901139  42.6671353  76.0995894  41.8831479  32.9987958  83.2107398
  41.4881622  33.5478038  82.5036512  42.6426957  33.5628592  83.4713920
  49.4908048  26.7697139  76.4255340  49.4496481  25.7803808  76.3892665
  49.4815325  26.9581578  75.4572277  51.8855642  23.9009783  80.3937114
  52.0802351  23.9447977  79.4239637  52.1739848  22.9681436  80.5570930
  62.1079521  34.4358459  77.4515440  62.4612603  33.6278086  77.0078696
  61.2438150  34.5105808  76.9793308  57.3541636  40.4176514  74.0637688
  58.1699748  40.3352516  73.5160907  57.1085351  39.4646608  74.1273091
  59.7540663  37.7658562  74.1890234  59.6076492  38.4226275  73.4755828
  59.0595660  37.1107743  73.9834822  51.4904277  44.8350478  79.9595819
  50.8478618  44.1608169  80.2734888  52.1920017  44.2275671  79.6092272
  44.3440633  39.8709113  78.2621460  45.2208817  39.7569286  77.8239830
  44.3160476  39.0229129  78.7682718  49.0571294  39.5663054  80.8578085
  48.7267494  38.8749527  80.2342468  49.5901482  40.1021370  80.2176236
  40.6125714  39.5536520  79.0594128  39.9366710  38.8869753  79.3110486
  40.9424378  39.7917618  79.9567104  48.3496631  38.6250044  73.7008280
  48.2711106  39.5332216  73.3287190  49.2115876  38.7172938  74.1733693
  61.2566489  34.6789500  80.0721517  61.9921591  35.2444934  80.4153414
  61.5071603  34.6693874  79.1164423  62.1506708  31.5470402  85.4652909
  61.8496550  31.4119592  84.5265360  61.8659309  32.4660262  85.5954388
  46.4654312  34.2230206  75.9706702  45.9634837  33.4658735  75.5794925
  47.3794348  33.8793087  75.8599052  54.0078252  26.0568388  86.4525552
  54.3906966  26.3993754  85.6011945  54.0632823  26.8965967  86.9756692
  44.9436690  30.2335580  72.8240652  44.1530508  30.1389290  72.2291733
  44.6222112  29.6648628  73.5711727  53.1589769  21.5407041  80.8211710
  53.4948843  21.3717614  81.7161703  54.0126146  21.7854405  80.3680726
  51.5867556  40.6744755  72.0132210  50.6614475  40.7353639  71.7212787
  51.6691799  41.5131997  72.5242462  56.7145451  30.7207458  83.3604647
  57.6293685  30.3680349  83.4661656  56.2718599  30.2507009  84.1033821
  54.9778997  27.1172729  84.1635886  54.4278912  27.3161771  83.3679251
  55.1122037  28.0368969  84.4970321  54.7754022  40.8629180  73.4183224
  55.7563251  40.8242543  73.4938082  54.6940701  41.5388564  72.7007287
  57.4471703  39.6796026  69.3856465  57.2460790  39.1561358  70.1983160
  58.3266775  40.0382997  69.6338514  61.1674760  31.3985310  82.9894456
  60.4347007  30.7511454  82.9249285  61.4344436  31.4679112  82.0522029
  51.1780870  31.9017715  69.5844228  51.8504150  31.4448500  70.1469593
  50.3790395  31.3917654  69.8531344  59.1844147  29.4539156  83.1777662
  58.9010195  28.7846455  82.5088743  59.7428159  28.8614427  83.7473186
  57.1578410  24.3574124  79.8665425  57.1154447  24.8236609  80.7279464
  58.0486233  24.6394369  79.5600636  48.9921191  30.3161529  70.0458007
  48.6277016  29.4514135  70.3489621  49.0687239  30.1068087  69.0766325
  41.3559096  31.8410028  79.1161336  40.9992423  30.9570081  79.3738501
  40.5340304  32.3673018  79.1225417  44.2241531  34.3586728  83.6496383
  44.4789420  35.2043293  84.0742702  45.0001375  33.8082316  83.9169182
  52.0314179  24.5934660  75.4092159  51.0780133  24.5176586  75.6442938
  52.4224257  24.3449336  76.2813996  52.8588050  23.6615277  77.8449649
  53.7311961  24.0827695  78.0235810  53.1548237  22.7561115  77.6003444
  49.2218876  25.5469116  69.9129545  50.0691124  25.9065360  69.5407771
  49.2843763  24.6304921  69.5202842  40.7229038  34.4224275  81.0588103
  40.2258005  34.2108345  80.2343636  41.4052814  35.0271990  80.6716520
  56.4985345  25.2393692  76.0088612  56.2190614  26.1328550  75.6984575
  56.2461607  24.7102363  75.2146593  55.0898848  25.1082070  78.2880287
  55.6169859  25.1476368  77.4498642  55.8084121  24.8127702  78.9001650
  42.6506382  35.7685372  79.7283497  42.5491921  35.6358409  78.7525566
  43.2563440  36.5480054  79.7111638  45.5042510  37.2086485  82.3944061
  46.3333346  36.8479499  81.9780623  45.6799342  36.8951062  83.3208569
  46.2878162  36.0365751  84.6940010  47.0946097  36.3875915  85.1340829
  46.5126127  35.0752757  84.6890375  55.4608073  27.6620761  75.2072709
  54.5233073  27.9596204  75.1221899  55.8121565  27.9710158  74.3461982
  58.4404280  28.4367038  77.1198840  58.9201867  28.4437164  77.9821255
  57.5151272  28.5188319  77.4462886  59.9258539  28.4376514  79.3592190
  60.7402647  27.8867997  79.2619901  59.5085181  27.9838171  80.1243818
  44.7996893  42.0896422  79.8087652  44.5672898  41.3089483  79.2489529
  44.2595171  42.7758895  79.3478530  54.5166550  37.4586733  70.1183356
  55.3170905  37.7694971  70.6060064  54.0802220  38.3285025  69.9600694
  54.9265754  34.5132844  75.6336763  54.7537372  35.1064116  74.8731504
  55.5567605  33.8829002  75.2193040  59.1385003  30.3125724  75.3867306
  58.8342346  29.5960763  76.0038325  58.8554118  31.0944542  75.9229822
  63.9633936  31.1581351  78.6907426  63.2144633  31.3957822  79.2813354
  63.6042398  31.4775472  77.8303503  47.3248017  43.1616707  79.8654006
  47.1537676  44.0815446  80.1743071  46.4197610  42.7843414  79.9684430
  56.8094777  38.0733005  71.4664211  57.5860392  37.4541139  71.3967498
  56.6947039  38.0508476  72.4463680  56.1144392  34.8227545  72.4824084
  56.0709072  34.8503017  71.4971330  55.3623863  35.4170763  72.6958858
  48.8618278  24.9505414  72.5902392  49.2565280  25.7464240  73.0263330
  49.1075278  25.1433523  71.6582903  48.3834996  42.8959371  84.4013954
  47.8567361  42.8391137  85.2305119  48.0771673  42.0710047  83.9559444
  49.8496299  42.8259913  80.8225017  48.9166585  42.9008815  80.5006986
  50.1673972  42.1243645  80.2030673  53.5040730  21.0818819  77.1031086
  52.7267247  20.5089919  76.8964223  53.9316139  20.5377390  77.7926553
  58.4961321  51.5015393  71.8540809  59.1001433  50.8679440  72.3176598
  58.0885383  51.9226443  72.6507718  59.0174725  47.4966231  71.8495438
  59.4686205  46.9609119  71.1569031  58.1199974  47.5633386  71.4502385
  60.0956129  49.6292082  73.0701637  60.0206891  49.3264443  74.0020538
  59.6860989  48.8519669  72.6151464  62.0198747  44.3960967  73.6792935
  61.2688211  45.0317529  73.8362818  62.6546931  45.0305131  73.2658409
  60.0586201  46.1585103  73.9841633  60.0524923  46.9193276  74.6001827
  59.6183405  46.5678672  73.2050160  67.2075671  46.5542053  75.1540044
  67.6756589  45.9643331  74.5362213  67.6716798  47.4024484  74.9737658
  59.8781855  48.4349101  75.6089050  60.5888459  48.7654303  76.2111980
  59.5200936  47.7110335  76.1884304  54.2315335  46.9450012  81.5470127
  53.3937093  47.0260681  81.0368825  54.7894379  47.5789447  81.0632832
  56.2385308  46.4026656  77.6523894  55.5205439  47.0312908  77.9159095
  56.2318933  46.5751239  76.6791558  55.4383900  51.3093830  74.8536626
  56.0840492  52.0099985  74.5842146  56.1014063  50.6026665  75.0912349
  53.2533424  50.3106856  76.4283371  54.0162727  50.7113576  75.9644783
  53.7005290  49.6168108  76.9514268  63.6952089  46.4809948  73.0184347
  63.3376670  47.3986384  72.9000712  64.0105992  46.5558381  73.9482669
  61.9606312  43.1612405  77.7692118  61.2704959  42.6863007  77.2519805
  62.6097510  43.3441914  77.0512683  60.5084204  40.6868365  80.8126446
  60.9108372  39.7881581  80.6929721  61.3096302  41.2339850  80.6895182
  64.5584421  46.3866448  75.6718783  64.4551815  46.8934517  76.5082288
  65.5378991  46.4646531  75.5548738  58.3828325  42.9627834  78.6094190
  58.8489205  42.5357750  77.8526341  58.2642399  42.1738617  79.1906391
  58.1761517  43.8899179  72.6455617  57.3666037  44.4059859  72.4576721
  58.4376694  43.6418892  71.7273034  60.0472408  39.1332766  76.4669129
  59.9317116  38.6221853  75.6224708  59.6522257  38.4730390  77.0866395
  61.9435443  49.7700008  68.2440467  61.1037178  50.0057132  68.6947293
  62.0548277  48.8446717  68.5573000  62.7438898  48.9434888  72.5013737
  61.8572547  49.3135922  72.6906584  63.0380565  49.5376600  71.7824895
  65.4833989  36.4773063  79.3374109  66.1453248  35.8984667  78.8871394
  65.8996722  37.3552539  79.1697908  53.9864274  47.9458903  77.8193257
  53.6282713  47.3878313  77.0906201  53.2861157  47.8004418  78.4972900
  63.6292171  50.4815070  70.3039511  63.2015417  50.2065758  69.4612696
  64.5534081  50.2434811  70.1205655  58.8828683  46.3679397  76.9864843
  57.9919541  46.3845242  77.4034747  59.3826257  45.8800812  77.6797574
  55.9958507  47.1392365  74.9917740  55.0220258  47.0967427  75.1218283
  56.0783457  46.6437747  74.1516948  55.9317157  44.1087839  79.1997393
  56.0093117  44.9283565  78.6554114  56.8028137  43.6973143  78.9862406
  66.6909145  48.2369902  69.7366133  65.9727330  47.6131441  69.9542552
  66.3549113  48.6280407  68.9045436  59.1712779  43.1879819  70.1956710
  59.2180087  43.5005207  69.2704833  59.4390311  42.2531581  70.0838303
  49.5096549  48.6748334  79.2618955  49.3792555  49.1582606  80.0925171
  49.2330308  49.3607434  78.6102865  63.0874078  41.6818249  79.7438675
  63.2287447  40.8712171  79.2162916  62.6807648  42.2633941  79.0578160
  60.1720317  44.9709111  78.9310968  59.4890872  44.2565939  78.9864091
  60.9366614  44.4234085  78.6297374  48.7696632  45.2853781  83.0800572
  48.5320579  44.4733976  83.5871807  49.5831518  44.9825062  82.6400461
  53.4432405  46.3522201  75.6692856  53.9433595  45.5107555  75.5265650
  52.5958781  46.1001335  75.2309282  55.0315838  44.1232859  81.8418331
  54.7010011  45.0480109  81.8560889  55.3645575  44.0850007  80.9141689
  54.9597501  44.2318112  75.0058330  54.6106311  43.3811897  75.3417522
  55.8975277  44.1620384  75.3009160  57.6806285  44.2311700  75.3822629
  58.0331869  44.1922105  74.4650552  58.2533817  44.9344096  75.7542030
  60.1673744  42.3778457  73.8082713  60.9312976  42.9997027  73.7380719
  59.4635598  42.9477510  73.4187682  63.7503550  43.7806526  75.7289434
  64.0432052  44.7244926  75.7583506  63.1410754  43.8329083  74.9551832
  59.8732719  41.8515688  76.5372750  59.8870508  40.8629423  76.5499094
  59.9332126  41.9958160  75.5637940  61.9078912  38.4622277  80.2866655
  62.4628240  38.7061230  79.5193257  62.3435114  37.6330494  80.5691740
  57.5513905  52.8941265  74.0765426  57.7521850  53.7329293  73.5824377
  57.9621156  53.1054759  74.9317916  57.2831282  49.4698352  75.3794211
  56.8588899  48.5917112  75.2470503  58.2159617  49.2000618  75.4825331
  55.7295159  45.4436229  72.7079510  54.9207806  45.3858482  72.1347036
  55.4096896  44.8867800  73.4618850  63.3544005  36.1858820  80.9190490
  63.7662168  36.0542423  81.7879315  64.1658854  36.2577014  80.3531057
  62.5204390  47.3203346  69.4029368  63.3392991  46.9641502  69.8122980
  61.8439328  46.8297014  69.9209054  60.3651944  45.7846831  70.2097417
  60.2535478  44.9223814  70.6630128  60.1089951  45.5122102  69.2928274
  52.0774040  47.4001246  79.6969584  51.8007192  46.4474739  79.7670973
  51.2020593  47.8035251  79.5160339  62.5430041  39.9194660  75.7200849
  61.6324719  39.6689531  75.9975621  62.9940874  39.9040581  76.5876848
  63.6133041  39.2100208  78.2223476  64.5808602  39.2080168  78.4262795
  63.5600032  38.3420468  77.7483481  60.0715572  40.5042006  69.8654842
  60.7916246  40.9852395  69.3671201  60.2948883  39.5852158  69.5352964
  67.1554488  39.9191740  76.3014464  66.9126739  40.8712455  76.1404607
  66.8029104  39.5446376  75.4538243  66.2972807  39.0199854  78.6824045
  66.6238297  39.3192697  77.7953168  66.8637638  39.5576241  79.2600805
  66.2593689  42.3900469  75.6025704  65.3728714  42.8037478  75.6494705
  66.6618368  42.8953747  74.8740435  66.1785391  54.1159252  69.4470709
  66.2154403  54.0496054  70.4114591  65.2110538  54.0646636  69.2899813
  68.5556033  48.8729967  74.5653911  67.9487603  49.5976984  74.8148428
  69.3785077  49.4076419  74.4098834  59.5923037  40.0092810  72.5771915
  59.9827249  40.8105719  73.0021666  59.8379727  40.1840857  71.6423166
  63.7289673  36.6448560  77.2585101  63.0942712  35.8897703  77.2309893
  64.2461999  36.3941043  78.0551540  43.3310070   0.2037905  60.4509298
  42.6503681   0.3968029  59.7655005  44.0453213   0.8101505  60.1326723
  35.9937742  -1.4205529  59.6900053  36.4557402  -2.1111280  60.1920261
  36.3730819  -0.6122360  60.1167900  37.4769765   5.0553100  63.3846998
  37.5802009   6.0264627  63.5377097  36.4968364   4.9869207  63.4854362
  39.1176509   1.3705837  62.5313451  39.0266403   1.9298560  63.3383145
  40.0948958   1.4187077  62.4145425  43.5567575   4.1999287  58.7682752
  42.7283009   4.1069062  59.2861568  43.3527915   5.0055827  58.2511895
  43.7342831   2.2612849  64.1452125  44.1154940   2.5786370  63.2821041
  44.4362195   2.6128185  64.7412832  39.1672626   1.4247332  66.7500797
  38.9237899   1.9138465  65.9294837  40.1437158   1.5600874  66.7235813
  41.2907957   3.6554359  60.3026864  41.4342616   3.1078333  61.1086810
  40.5113549   4.1765340  60.5887648  36.0267269   7.6314143  67.1547064
  35.1534001   7.8009810  67.5797410  35.8463511   6.7346556  66.7837544
  38.9385037   3.1419301  64.5951712  38.3411953   3.8272266  64.2040494
  39.6722421   3.7332812  64.8903990  41.0504569   4.6756769  65.4656106
  41.3726933   3.8121440  65.8190810  41.8930116   5.0119532  65.0774661
  41.8098242   1.7278420  62.2271443  42.3574332   1.0848522  61.7213266
  42.3873484   1.8525390  63.0137092  35.1230010   5.1716721  66.2207655
  34.9230891   5.0381093  65.2675580  34.2558652   4.9208589  66.6118942
  44.5513275   4.6790621  68.9132398  43.9600377   5.3822085  69.2640256
  44.9402721   5.1536772  68.1468379  41.8384037   2.1772974  66.1920844
  42.4661649   2.1387558  66.9601200  42.4775049   2.0157557  65.4626839
  43.6264129   2.2461495  68.1731564  43.7518448   1.7342606  68.9833152
  43.9878222   3.1212251  68.4474139  44.8743071   3.2700246  61.9286975
  45.0229838   2.7729624  61.0912501  45.7561260   3.6788823  62.0476219
  47.6033380   1.7993380  58.4608856  48.2457762   2.2695050  59.0447392
  47.9010618   0.8818762  58.5823005  39.5763413   6.5457807  66.7766297
  38.8206118   5.9238875  66.9659011  40.1661956   5.8940707  66.3132853
  37.0689489   0.7547330  60.9331778  37.2559155   1.5886974  60.4323997
  37.8181683   0.8235429  61.5891801  41.4435208   1.4179320  58.7558585
  40.4956391   1.4054980  58.4901717  41.4462031   2.2502999  59.2869183
  45.0659010   2.0777627  59.5325255  45.8993497   2.0433721  59.0204947
  44.6037131   2.8145740  59.0674750  46.5737171   2.7627372  56.0927469
  46.8564637   2.3317145  56.9336293  47.4164561   2.6814072  55.5855268
  37.6681636   4.7035651  67.1235989  36.7380417   4.7873060  66.8241672
  37.7667042   3.7427472  67.1767743  55.3652470  10.9028999  69.6881256
  56.1331508  10.7565772  69.0924031  55.1455479  11.8313586  69.4210576
  52.6519736  10.3358700  69.6475189  52.6054526   9.5474482  69.0496625
  53.6245393  10.4896406  69.6217107  47.4716051  12.1154364  64.5577190
  47.2151357  11.6891395  63.7102176  47.1470021  11.4386171  65.1917204
  52.1101347  11.8883660  74.7897435  51.8536635  11.6120631  73.8760698
  53.0901570  11.8547937  74.6850810  45.2528301  13.7428539  68.0949467
  46.1350664  13.3073033  68.1174191  45.2884756  14.2377680  68.9417112
  52.9455635  15.5522220  60.2404484  52.3368231  16.0673268  59.6495163
  53.7024830  16.1979150  60.2419427  47.2309742  12.8300266  59.6088135
  47.7619538  12.0597873  59.8966525  47.5731957  13.5180433  60.2203835
  49.3289112  14.5783640  73.1882625  48.8755302  15.4499088  73.2263244
  49.7919033  14.5849792  74.0528483  49.8787261  11.2045476  69.2615633
  50.8471315  11.0990941  69.1781283  49.7084402  10.6224082  70.0332506
  48.7339172   8.6791433  58.4985126  48.9794169   8.2505841  57.6434192
  47.7617119   8.7632933  58.3625976  54.6383745   7.7898038  66.1798420
  55.0633583   6.9054359  66.2792156  55.4205729   8.3636979  66.3686329
  54.7687409  13.5039639  60.5781312  54.5514868  13.2094644  61.4930036
  53.9926090  14.0884954  60.4081780  59.8527955   8.0819207  66.1791255
  59.9229729   7.2254021  65.6940021  59.2335012   7.7966771  66.8932559
  48.7415833  10.5962480  60.4172009  49.1372491  10.0008996  61.1055133
  48.7478306   9.9596300  59.6578983  51.3226898   9.7335344  64.1777650
  51.1419852   9.1251376  64.9376176  52.2062622   9.3793351  63.9102047
  51.4215011   4.7663258  59.5310124  50.9650441   5.5942796  59.8291028
  52.2157377   5.1832053  59.1215865  53.6638267  13.4199461  71.6952651
  54.2178658  13.9425061  71.0795390  52.8721365  14.0218984  71.7347585
  46.7436674  10.4237337  66.5990124  45.8742673  10.2772937  67.0487103
  47.1064564  11.1186065  67.2047864  57.8155596   6.9492408  67.7072421
  57.1219393   6.3188494  67.3959198  57.3721884   7.7980483  67.4679298
  50.6289674   7.3750481  60.0438771  50.3764524   7.8322013  60.8821972
  49.9763623   7.7988997  59.4369827  44.4587576  10.2607083  68.0136078
  44.6544288  10.5144210  68.9501943  43.9074254  11.0403326  67.7589980
  49.3061178  19.7421543  62.7267356  49.2969362  20.7124418  62.8802130
  48.5386010  19.4798513  63.2892531  56.3422925   9.0668593  60.9188092
  57.1199657   8.7479093  60.3977087  56.1547919   9.8929290  60.3946499
  50.7045685  11.0560200  77.0533245  51.3165031  11.2519502  76.3075856
  49.8768977  10.9052533  76.5716259  56.1324798  13.6220839  74.9472995
  55.5881743  12.9024032  74.5488733  55.5178098  14.3796171  74.8341796
  51.4674923   7.3605707  71.9006168  52.3437899   7.5319001  72.3199883
  51.1013580   6.7079307  72.5190056  55.0797348  13.3372643  68.4186709
  54.3894493  13.4620230  67.7178306  54.9467995  14.1844720  68.9072806
  59.1818049  14.0021870  64.5068905  58.2192900  14.1505809  64.3492090
  59.1739777  13.8844227  65.4825048  53.9235412   4.9161556  73.5432651
  53.9691573   5.8821321  73.4110255  54.2999429   4.8340117  74.4419215
  54.6867935  11.7645816  73.6242730  54.3916798  12.3064182  72.8561148
  55.0299510  10.9756301  73.1509365  53.0109915   3.6639983  69.5091196
  52.6833926   4.5918618  69.4857933  53.4181744   3.6061163  68.6171962
  51.3369589  12.3238794  65.2121887  51.5417582  12.6461821  64.2937689
  51.2470249  11.3617214  65.0025033  47.7263020  12.4390082  68.1214218
  48.2671330  12.9549649  67.4776167  48.4642062  12.0274033  68.6409730
  49.6716494   8.7715664  62.2064506  50.2344871   9.2115106  62.8888126
  49.2299508   8.0987844  62.7743515  43.3588514   7.8803248  67.4745559
  42.5467084   8.1499617  66.9862991  43.7376362   8.7784152  67.6553599
  57.8432149  15.4367961  71.2508468  58.5118038  15.0014171  70.6724973
  58.1083733  15.0554242  72.1176113  45.0834921   7.7282246  64.5326714
  44.4242061   8.4605292  64.6010386  45.4757667   7.9538921  63.6600854
  51.5382095  15.0337577  71.6153623  51.6308795  16.0058654  71.7164149
  50.7226741  14.8781285  72.1406447  43.3351975   6.9125134  69.9928720
  43.0347199   7.7520309  70.4358156  43.2554862   7.2256107  69.0543469
  66.6155512  10.1578614  65.5933249  65.6787479   9.8289918  65.6873902
  66.9963398   9.7890149  66.4065457  50.7069287  15.3007633  61.8239618
  50.8022483  16.1542394  62.3160564  51.5147694  15.3536301  61.2621355
  44.5183407  12.5584025  62.4717689  44.9286276  13.4459132  62.3386083
  45.3310610  11.9989627  62.4145604  46.2683874  16.5394560  64.1373729
  46.6160541  17.4613484  64.0717610  47.0469215  16.0852985  64.5017363
  52.6426177  16.7409339  76.1108495  52.0691897  15.9989252  75.8195969
  53.4399762  16.5573862  75.5593511  47.5065708  18.1835554  70.6022315
  48.0109839  18.0169148  69.7903522  46.6833707  18.5754882  70.2455117
  54.9585354  16.1419568  74.6713338  55.0147186  16.4092503  73.7194318
  55.8426650  16.4573226  74.9691367  51.0424616  14.4454586  75.4360835
  51.4576068  13.5892473  75.1902788  50.8756468  14.2770203  76.3929430
  42.8821360  12.0778975  64.5607819  43.4995584  12.3456880  63.8343209
  42.9772547  11.0958703  64.4791246  53.2233796   6.8414138  59.2037440
  52.3725213   7.2308843  59.5077424  53.7397914   6.9046849  60.0409455
  52.5066464   3.7715382  64.4172336  51.8994471   3.2999066  63.7914107
  53.2022535   4.0436995  63.7748967  50.4869257   2.6614395  69.2690617
  50.4011435   1.8613301  69.8022670  51.4279041   2.8971645  69.4246852
  59.1275821  11.5347710  60.8053250  58.3510670  11.4805040  60.2163291
  59.7393855  10.9121033  60.3506150  54.5122078   7.0912865  61.5961226
  54.1107122   7.5763551  62.3556954  55.2082468   7.7438198  61.3439165
  51.9047028  13.0001293  62.6973213  51.6937373  12.5309715  61.8424050
  51.4142372  13.8398027  62.5121294  57.1251256  11.7128642  67.5966552
  56.4606812  12.4175988  67.7833802  57.9194371  12.2811283  67.4488359
  45.7720655   4.0718557  64.8315228  46.3132340   4.3054108  64.0473755
  46.3658364   4.3226155  65.5539582  56.8445831   9.2460831  66.6234915
  56.9136703  10.1590042  67.0143942  57.3298589   9.4128234  65.7819432
  47.5398430   5.2445575  59.7343542  46.7270310   5.7912414  59.6654028
  47.8142264   5.2315109  58.7901036  50.9100774  11.2653774  55.8189581
  49.9491766  11.0618067  55.7951863  51.2708268  10.3441947  55.7677911
  53.9263178  19.7334406  58.5793503  53.1090070  19.7575757  59.1277456
  53.9183985  20.6541673  58.2365380  52.6616165   8.2471836  67.9570716
  51.9232223   8.2291944  67.2928068  53.4164706   8.0980225  67.3336444
  53.7520770   8.6114267  63.7639655  54.5002035   9.2510323  63.6701656
  53.9808084   8.2391514  64.6512218  51.2053275  12.0778631  60.3036176
  50.3506277  11.6362285  60.1638974  51.4113688  12.3907405  59.4000109
  56.6125547  14.4049993  63.7935720  55.8277077  13.8108349  63.7162598
  56.2143848  15.1320507  64.3268432  55.8886198   5.3994462  66.5213710
  55.1940208   4.7822614  66.8636077  56.1248091   4.8999612  65.6967004
  55.8725724  16.6490464  65.1234710  55.9466221  17.3323255  64.4184219
  56.6536403  16.8949390  65.6728080  42.9106728   9.3837155  64.1975971
  42.5750966   8.9926075  63.3643863  42.2172775   9.0671251  64.8256051
  50.7828098   7.9691299  66.0952607  50.7459654   7.0224666  65.8093542
  49.8122732   8.1220177  66.2235966  51.8172528  12.9686608  57.7277735
  51.7070324  12.2837282  57.0291582  52.7217999  13.2763931  57.5340980
  48.5834265   6.8060901  63.8772089  48.2790238   7.3097163  64.6716037
  49.2621176   6.2332375  64.3133984  50.6843797  17.2541821  65.6607591
  50.7458738  17.3526845  64.6770431  51.6397097  17.0534330  65.8417521
  53.8278223   7.7750043  73.2463792  53.8091005   8.2631473  74.0860817
  54.4681453   8.3316965  72.7383499  59.8991898  11.6150543  63.4240081
  59.6157541  11.6731495  62.4822775  59.6647379  12.5252187  63.7238259
  47.6690249   6.6980525  68.5581181  48.3318591   5.9979647  68.3794534
  46.9181744   6.3805196  68.0155826  59.3206035  13.3093246  67.2420225
  59.5021093  13.7866135  68.0822050  60.1853905  12.8463521  67.1281017
  49.0937828  13.6125011  66.0649086  49.9314717  13.1641399  65.7884662
  48.4750029  13.1620363  65.4299557  54.3114502  15.5779955  69.7995514
  54.2363465  16.2023553  70.5477997  53.3946701  15.6150946  69.4448710
  45.2309947   8.6056831  61.8417087  44.2521364   8.6705859  61.8123805
  45.3792844   7.9447681  61.1331046  43.4795139   5.5142698  64.4880406
  43.9685013   6.3595508  64.6316727  44.2110056   4.8807466  64.6917967
  46.7870728   7.8186933  70.9296572  47.1676067   7.4673579  70.0936103
  46.3177454   7.0249118  71.2541125  59.9732901  14.3603345  69.7995435
  60.4214666  15.2137662  70.0257373  60.6078556  13.7286971  70.1731046
  56.0328548  13.8944644  77.6892637  56.1362253  13.6521706  76.7458592
  56.7552391  14.5418341  77.7902612  52.0389986  11.2638228  72.0765379
  52.5467422  12.1022154  71.9469660  52.2474530  10.8404654  71.1999294
  51.7045489  15.0426660  68.8905129  51.4564253  14.9159576  69.8331011
  50.8456441  15.3837660  68.5405087  51.8164561  19.8162335  60.3082968
  52.3098106  19.4916713  61.0953388  51.5207386  20.6912154  60.6507843
  52.9937374  13.9353156  66.7802765  52.4010131  14.2150320  67.5160984
  52.3879971  13.3331898  66.2940079  47.2741659  10.3691353  71.5680447
  47.0059944   9.4277162  71.3657012  48.2502848  10.2027781  71.6530137
  55.5898540  11.6736997  56.7362967  55.3724384  11.5197677  55.7828195
  55.1772910  12.5624121  56.8432312  49.8910937   9.6965299  71.6043943
  50.3394541   8.8226973  71.6379795  50.6192763  10.2687601  71.9400757
  57.7233126  16.6105182  75.0472677  58.0463307  15.8789322  74.4744614
  58.2841682  17.3459312  74.6903113  46.4604810  22.2051697  68.2500086
  46.5318766  23.1196218  68.6023060  45.6275866  21.9227238  68.6716090
  48.2160830   4.8693067  56.9866124  47.3640408   4.4685365  56.7043232
  48.8365760   4.2542618  56.5317138  58.4772020  14.2568825  73.7972831
  57.6385680  13.8883544  74.1731760  59.0039440  13.4214130  73.7489485
  39.5511693  10.8834042  66.4458791  39.7376786  11.3818174  65.6104168
  38.9900364  11.5341535  66.9055694  45.1574065   5.5965510  71.5635424
  45.2516485   4.9412714  70.8413578  44.4203545   6.1397805  71.1907372
  50.4232215  18.8470860  69.5581277  50.5951714  19.7815769  69.8100062
  50.2499302  18.9685724  68.5944416  51.0267982  17.6889085  63.0140431
  50.4575298  18.4824275  62.8629051  51.9090446  18.0875391  62.8280280
  53.9760562   3.4446080  66.8562566  54.4973363   2.6442249  66.6481774
  53.3981203   3.4899126  66.0621150  61.8572653   9.3806016  67.5104935
  61.7066058  10.3342542  67.3368168  61.1347884   8.9861906  66.9765444
  52.0647734  17.7419379  71.3532652  52.8178205  18.3611118  71.1867346
  51.4753733  18.0272603  70.6058463  54.5968036  12.7123928  63.1865566
  53.6186941  12.6559733  63.2129931  54.8426806  11.7806746  63.3460668
  50.4053840   5.4076502  65.3642748  50.1890442   5.0521342  66.2557328
  51.1232811   4.7902051  65.1027080  58.4398581   9.5876185  64.3965085
  59.0013009  10.3374022  64.0658222  59.0914498   9.1792900  65.0180992
  48.2946067  17.0890470  72.9598741  49.0565130  17.7070633  73.0873651
  47.9838861  17.4192664  72.0788304  57.0912805  14.7068521  61.1544401
  57.0289671  14.6360257  62.1450895  56.2371050  14.2458479  60.9349102
  55.6082686   9.5317711  72.0981622  55.5615940   9.9629028  71.2147293
  56.4567088   9.0437226  72.0020833  53.3333663  19.4317870  65.4060652
  53.4194868  18.5306488  65.7660604  54.2329009  19.7855040  65.5735680
  53.4525949  18.6044035  62.1823592  53.8680305  18.1456008  61.4081828
  54.1728704  18.4648623  62.8414443  42.7686943  16.1450233  70.4531276
  43.6182767  15.6781888  70.5569952  42.5546435  16.3566643  71.3844643
  47.0957044  19.1445060  64.1858860  46.3924429  19.7325175  63.8147544
  47.1038103  19.4785305  65.1149087  38.3283704   8.5562630  68.2738764
  38.9147590   7.8462848  67.9291315  37.4539974   8.1776674  68.0202095
  50.7956220  21.3656690  70.4847334  51.0481875  21.3420663  71.4485373
  51.6761231  21.6749815  70.1322525  57.9732408  15.9518987  77.6670938
  57.8462785  16.3070064  76.7507422  57.5021527  16.6670420  78.1669285
  42.4179522   8.0811329  61.7409123  42.7842443   7.1605457  61.7000602
  41.4549066   7.8343946  61.8550845  55.2033816  19.2700759  68.2306781
  55.9694803  18.6784293  68.3162599  55.4642656  19.8048797  67.4517283
  45.4974853   6.3728674  66.9151724  44.6918362   6.8990131  67.1772486
  45.6448663   6.7940261  66.0308845  56.7170001  16.7428142  68.9894470
  55.8200846  16.3753402  69.1493138  57.1923255  16.3651311  69.7603048
  43.5852313   5.6475325  61.7877497  43.9036162   4.7149289  61.6752421
  43.4255299   5.6172297  62.7679255  53.3072712  16.5719084  65.9588562
  53.2317377  15.6324721  66.2471552  54.2546825  16.5700538  65.6754096
  47.0921965   4.9287208  62.4976194  47.3637659   5.0731987  61.5645118
  47.6260177   5.6361723  62.9325905  58.0323066  17.2972312  66.7140029
  58.9513595  17.2280230  67.0756229  57.5367095  17.0784441  67.5468824
  49.3220547   3.1831791  60.1541234  50.1381201   3.6559091  59.8552074
  48.6894446   3.9371881  60.1353538  54.4692224   4.4173858  62.4636202
  54.4790667   5.3306527  62.0949483  54.2380396   3.9172089  61.6425240
  48.1175265   8.1460256  66.2339333  47.9284430   7.8086281  67.1397320
  47.6132719   8.9997003  66.2813713  49.7769988   4.9467759  68.0185514
  49.8753971   4.0444853  68.4205392  50.4748621   5.4134663  68.5421089
  51.8078462   6.1458517  69.4374194  52.1661103   6.9209308  68.9388511
  51.6369484   6.5868828  70.3036768  56.0702817  18.4322240  63.0495146
  56.5738224  18.1707192  62.2405551  56.7773094  18.9407392  63.5146081
  42.6673333   9.4479929  70.6437823  42.0892723   9.9493938  70.0287564
  43.4136066  10.0787207  70.7308968  50.8346871   2.5707770  62.5907802
  50.6586359   1.6228523  62.6732113  50.2830420   2.8044215  61.8187450
  62.4764452  11.4887241  64.2800313  62.7191032  10.5929892  63.9387301
  61.5613438  11.5477994  63.9101988  57.2608398  17.4408835  60.7910269
  57.9738028  17.5439758  60.1159786  57.3335893  16.4755991  60.9583166
  59.7130645  14.1760021  60.8131167  58.7441307  14.3674177  60.8623254
  59.6656723  13.1915330  60.7364053  50.2685579  18.9320273  73.0567491
  50.7725974  19.7745783  73.1897279  50.9527660  18.4332223  72.5458414
  51.4168453  21.2562925  65.9213721  50.7937738  20.6360815  66.3653179
  52.1167755  20.6059335  65.6567349  43.9640136  16.9364627  65.5831735
  44.7566008  16.7719798  65.0206545  43.8735452  16.0721992  66.0179113
  49.4548054  15.8167918  67.5906385  49.2240467  15.0209555  67.0544168
  49.8456826  16.3775683  66.8806362  40.2525020  16.8828853  66.3311327
  39.4433946  16.3609596  66.5247243  40.5737680  17.0266327  67.2521717
  59.7634245  14.1869515  76.4751398  59.3002348  14.2955425  75.6229137
  59.2641606  14.8272511  77.0286751  60.0132838  12.0060104  73.9968961
  60.1763078  11.5533063  74.8455550  60.0645542  11.2276554  73.3854740
  48.0738569  14.9963256  61.0929397  48.0436856  15.8447126  60.5984737
  49.0109108  15.0218751  61.4047570  62.1150218  13.6019075  75.1424561
  61.4301867  13.8517249  75.8042917  61.5396804  13.2429870  74.4363174
  61.7330494  12.0655620  66.8555736  62.4997656  12.5657833  67.2278904
  62.0630564  11.9360497  65.9347098  60.0579155   9.6601772  72.5732896
  60.5165296   9.5307371  71.7010589  59.2128956   9.1974406  72.3641221
  46.6417950  10.8877346  62.2662606  46.1747614  10.0289814  62.1269080
  47.3506265  10.8015266  61.5943758  45.1210727   6.7226781  59.7711521
  44.5004142   6.6124052  59.0050556  44.5943251   6.2316217  60.4521438
  51.5435959  17.4092480  58.8892912  50.6251619  17.2745920  58.5846211
  51.4631997  18.2759674  59.3402602  57.9817787   7.9388266  71.9133261
  58.4371136   7.4757618  71.1719123  58.0422653   7.2384444  72.6018857
  53.5422243   2.6056374  72.0860775  53.4163946   2.9545111  71.1784424
  53.6518733   3.4518402  72.5788392  54.6865905  17.5704501  60.0261049
  55.6596128  17.6210199  60.1701823  54.5811326  18.2965403  59.3647330
  57.0191669  17.0891356  57.0649993  56.9608320  16.2889802  57.6459727
  57.7960588  17.5234626  57.4873204  61.0160989   8.9382232  70.1670387
  60.5379540   8.0980476  70.0021919  61.4397982   9.0750827  69.2944541
  51.7027309   8.6878650  55.7344779  52.4788676   8.1346896  56.0120546
  50.9772437   8.1127969  56.0666242  59.4570840   6.6719874  69.8574416
  58.8426520   6.6822204  69.0860995  59.9621078   5.8507285  69.6493095
  50.9579475  13.6438913  78.0802206  51.9094520  13.7877939  78.3203625
  50.9738627  12.6766385  77.9222246  49.4079067   7.2386320  56.2916935
  49.0002623   6.3832893  56.5659047  49.4028935   7.1059410  55.3118099
  41.1118239   8.6518819  66.0687680  40.5215197   7.8890481  66.2913680
  40.4768291   9.3897314  66.2169354  44.8658269  11.1576303  70.5500078
  44.9257168  12.1020744  70.7783883  45.7263790  10.8397383  70.9210647
  49.1210098   2.8651784  55.0666204  49.8497280   2.2122165  54.9729562
  49.1267647   3.2259926  54.1414086  41.2798317  10.9014588  68.6906066
  40.7616564  10.7044959  67.8803710  41.9072700  11.5693497  68.3157246
  43.0297235  12.4252350  67.3041428  43.0120240  12.4961496  66.3249953
  43.7777830  13.0375860  67.5054738  45.4613418  14.9766535  70.6013650
  46.0258880  15.7607769  70.7015140  46.0114051  14.3097484  71.0891552
  47.0935500  13.2195948  71.8397755  47.9088136  13.5280476  72.2843227
  47.2651709  12.2561104  71.7983910  56.3647932   3.8488933  64.3473609
  55.7078932   4.0217285  63.6294214  57.1839863   3.7850439  63.8073342
  59.0467553   5.6676203  65.0874020  58.9511065   4.9030763  64.4729892
  58.7556531   5.2628524  65.9211927  44.5773872  18.9923654  67.3800396
  44.2722759  18.2088926  66.8647954  44.2439382  19.7072645  66.7799002
  54.5433510  14.2319193  57.0136869  55.2374818  14.4934211  57.6611752
  54.0463664  15.0817449  56.9535505  55.8942353  10.1739037  63.3469712
  56.0819190   9.8198221  62.4422446  56.7909428  10.0854543  63.7389974
  58.9925580   7.2506862  62.8880038  58.8581203   6.7082734  63.7002492
  58.6612167   8.1156690  63.2096311  64.1618194   9.2069049  65.8733424
  63.4174390   9.1582751  66.5059115  63.6995555   9.0171874  65.0317162
  47.0529418  19.9576322  66.7730859  46.9323392  20.8238316  67.2340966
  46.2228751  19.5119075  67.0684898  56.8917900  14.7324548  58.3846509
  57.5101308  13.9894355  58.1519471  57.0260861  14.7424957  59.3567063
  56.1238576  11.3447845  59.5231300  55.9472608  11.4107866  58.5597171
  55.6090353  12.1209712  59.8416491  53.5127128  14.1812308  78.6590087
  54.4180381  13.9012769  78.3711425  53.6839243  15.1454590  78.7709302
  48.1461682  20.8792568  71.2457979  49.0894462  20.9838798  71.0081177
  48.0349174  19.9152848  71.1188313  49.7417672  19.4118971  67.0168190
  48.7832624  19.4821934  66.8280526  49.9724389  18.6203005  66.4800959
  66.7495142  26.2089072  69.6118927  67.4283121  26.1286301  68.9036068
  66.2779423  27.0101541  69.2758308  62.2840385  26.5923169  69.8452598
  62.7687929  26.0600580  69.1631166  62.5421506  27.4931355  69.5643415
  58.1768486  27.7015812  64.6010086  57.9331401  27.2900942  63.7403630
  57.7120030  27.0840227  65.2121576  62.1585183  27.3650396  74.9424740
  62.3365739  26.9283168  74.0773099  62.9608222  27.1139737  75.4325264
  55.5845243  29.6645952  68.1230480  56.4401825  29.1739151  68.1139486
  55.5196089  29.8547652  69.0855128  63.7019129  31.1789280  60.1951091
  63.1647725  31.7504570  59.5841341  64.5254466  31.7386667  60.2025405
  58.1079558  28.7823565  59.7976328  58.6146980  27.9964983  60.0862459
  58.4781742  29.4638363  60.3995602  59.0069582  29.6864352  72.7939003
  58.8253653  30.6163404  72.5022872  59.0578144  29.8549397  73.7715403
  59.5636424  26.3487051  69.5584379  60.5452174  26.4735050  69.6000063
  59.4467188  25.8366987  70.3955136  59.4746913  24.6757363  58.5772715
  59.8295330  24.3622543  57.7076974  58.5069581  24.5770037  58.3803075
  65.6592527  23.8762305  66.4566604  65.6907548  22.9332376  66.1697168
  66.6252036  24.0466087  66.5536141  65.0404163  28.8302500  60.5720066
  64.4242631  28.5127760  61.2638919  64.5368663  29.6233380  60.2618210
  70.6251413  23.8830895  68.1205413  70.8907549  22.9654245  67.8814000
  69.7713052  23.9462467  67.6435380  59.4951812  26.5048155  60.5505442
  59.8270167  25.8979950  61.2611725  59.4643370  25.8568599  59.8025193
  61.9191758  25.5010732  64.5024140  61.7322691  24.9235650  65.2819971
  62.8747252  25.2818172  64.3720597  62.3860400  21.2169477  59.7845527
  62.0083930  22.1044543  60.0194706  62.9502613  21.4941328  59.0270196
  64.3959950  28.5711897  72.2241537  64.8277157  29.1624346  71.5695491
  63.5067057  28.9908899  72.2629881  57.0525568  26.2746822  66.6192013
  56.2087509  26.0261678  67.0688425  57.3061475  27.0423646  67.1876608
  67.7031604  21.1193367  67.6509850  66.9772757  21.1850116  66.9891114
  67.4370688  21.8199909  68.2763184  61.4054803  23.6836411  60.2364412
  61.0314884  23.9777603  61.1010544  60.6632089  23.9422378  59.6431215
  54.9243569  25.9081459  68.2272364  55.0080715  26.1228766  69.1875949
  54.3154876  26.6378933  67.9569583  60.4463729  34.8760866  63.2987992
  60.3711097  35.8148166  63.6005132  59.6487491  34.5046707  63.7463003
  61.1587138  23.9684465  75.5591084  60.5837379  24.7301011  75.7970949
  61.9161434  24.1414977  76.1609929  68.7736404  19.7873224  69.7923086
  68.4357692  20.1221588  68.9304140  68.1994997  18.9935535  69.8936687
  66.0808777  24.4311924  60.6505694  66.7464625  24.5013793  59.9303762
  65.2862423  24.7711077  60.1742091  59.9967148  26.3450936  76.3048708
  60.7195480  26.8127469  75.8285694  59.3640741  27.0898145  76.4212504
  66.5281500  27.9300063  73.8953288  66.7988990  27.1202252  73.3985384
  65.7498290  28.1954763  73.3536900  61.3000252  22.5746112  71.7984257
  62.2059805  22.8673318  72.0633084  60.9912615  22.2195165  72.6659167
  65.9981132  28.5532009  68.3191420  65.3087747  28.8345460  67.6761198
  65.9065742  29.2636154  68.9860578  69.9764162  29.0853257  64.4774657
  69.0293797  29.3313636  64.3442746  69.9980786  29.0223680  65.4560369
  64.2574760  20.9589143  73.7270341  64.1519941  21.9045743  73.4847369
  64.7865227  21.0484487  74.5499741  67.2833971  25.8660180  72.2841781
  67.2504205  26.1796095  71.3448008  66.7105648  25.0697060  72.1915324
  63.8026569  19.5107054  69.1372878  62.9536070  19.9689944  69.3377439
  63.8389272  19.6477636  68.1626781  62.1508772  28.1495194  65.1387990
  62.4500537  28.3507979  64.2207852  62.0228035  27.1712622  65.0377669
  57.9921921  28.2426995  68.2114595  58.6973256  28.6057812  67.6279936
  58.5443045  27.6795870  68.8027685  60.2740240  24.7491505  62.4435465
  60.8443748  25.0867722  63.1799803  59.8021991  24.0328727  62.9408735
  58.3793368  23.3626744  76.9525474  58.7967618  23.9459942  77.6208571
  57.7332582  23.9889402  76.5599353  54.6239294  23.2979771  67.7964842
  53.8667599  23.3355137  67.1658695  54.7587786  24.2695944  67.9316704
  68.6785648  29.7941330  70.7935005  69.5573146  29.5778499  70.4211532
  68.8233502  29.5617773  71.7368212  56.4172836  23.0640749  64.5260177
  55.7649597  23.7306523  64.8360781  56.4638042  23.3156849  63.5761465
  61.7737623  29.6109126  72.1708523  61.9157730  30.0095953  73.0633264
  60.7985408  29.4735851  72.2198657  53.2456311  22.2605922  69.9046092
  53.1661363  23.1634657  70.2970841  53.8198130  22.4837681  69.1299855
  77.5324586  24.7147117  64.8198142  76.6014390  24.4080325  64.9535804
  77.9629603  24.2679535  65.5706306  61.6862568  30.7779257  61.9792754
  61.8780832  31.5133053  62.6121606  62.3993428  30.9542102  61.3184246
  55.2661156  28.2125199  62.5901823  55.6703933  29.0989212  62.4308241
  56.0786615  27.6534666  62.5124827  57.2700440  31.5024012  64.4764173
  57.6504563  32.4122903  64.4643666  58.0732826  30.9737949  64.6074516
  61.8141078  19.9575585  77.0600080  62.6946851  19.6615919  77.3956682
  61.9068614  19.7073053  76.1166453  55.7949724  23.6398840  73.9449748
  55.8513900  22.8274481  74.5034757  54.8677749  23.5352961  73.6167738
  63.0770709  32.1261661  76.2488806  62.5954864  31.4035249  75.7693977
  63.7627790  32.3131346  75.5499042  58.3757679  33.9628421  70.2290294
  58.8891692  33.9226723  69.4002909  57.5166298  34.3033600  69.8980334
  64.7049442  32.3970114  74.0953241  64.2250415  32.3834185  73.2351763
  65.6227633  32.5072080  73.7609529  61.7934251  30.1143778  74.8889892
  61.9205856  29.1479388  75.0124204  60.8385365  30.1907069  75.1140215
  64.4287274  15.3406645  71.4634761  63.8259518  15.9534889  71.9418667
  64.4679584  15.8042916  70.5936238  53.8629605  27.4217939  64.7751624
  54.4067128  27.8045543  64.0434651  54.1578353  26.4801270  64.7088173
  63.6579708  25.0592760  59.6237061  63.2778022  25.9606045  59.7377794
  62.8805167  24.5265844  59.9280922  62.1262734  19.6660366  64.3716031
  61.3906153  19.2142297  63.8899385  62.6617275  19.9507248  63.5860063
  64.3333694  16.8501812  69.1750663  63.7490744  16.5614698  68.4373599
  64.0984435  17.8104403  69.1954979  60.4668294  17.2730008  67.9612256
  61.2396899  16.7932625  67.5586939  60.6485792  17.0581472  68.9091058
  68.9284581  26.4244369  61.1607832  68.2741373  26.7567726  60.4984833
  69.5232365  25.9223856  60.5605523  64.4239649  23.0211454  62.3120307
  64.3745907  23.6959894  63.0241000  65.0796613  23.4489986  61.7184155
  62.9123957  28.3962501  62.4582412  62.5679156  27.8873379  61.6831938
  62.3970008  29.2314404  62.3298906  68.1447513  26.9975864  67.3067932
  67.4370304  27.6557751  67.4840840  68.9253741  27.6016954  67.2771325
  58.0133324  19.2595241  64.7678978  58.8087011  19.1520613  64.1965984
  58.2272697  18.6168648  65.4790392  68.3759903  24.4141684  66.5395379
  68.3037705  25.3792988  66.7427186  68.9816119  24.4532506  65.7681774
  58.4834533  21.2780315  59.3410567  57.5637840  21.6215636  59.3928227
  58.6257979  21.3466196  58.3667502  60.0920900  15.9708912  62.7825681
  60.0333896  15.3142975  62.0457994  59.8787740  15.3705380  63.5369404
  61.8045007  26.7055585  55.8184768  60.9682037  26.2419189  56.0023776
  62.4186523  25.9359565  55.7614994  65.1021222  35.2560295  58.7256694
  64.2868768  35.2756351  59.2788939  65.0272616  36.1467808  58.3078909
  63.4614786  25.1332231  67.8883199  62.7480822  24.6259028  67.4415738
  64.2495899  24.7243105  67.4756971  64.5582659  24.9571900  64.2357017
  65.3442859  25.4107137  63.8556313  64.9493045  24.6395795  65.0850555
  62.1173100  27.3729528  60.0639403  61.1518354  27.2165398  60.1078403
  62.1675681  27.9113093  59.2397192  67.4606777  29.8610711  63.9389666
  66.6492610  29.2913301  63.9803676  67.1373240  30.6279703  64.4661165
  65.8508223  21.2512190  65.6531010  65.1107018  20.6575156  65.9278418
  66.0152998  20.8972528  64.7519877  66.7819440  32.1066943  65.3463055
  67.0733744  32.7308476  64.6440865  67.4275413  32.3323043  66.0531793
  66.0974872  14.3425228  66.8499166  66.5400539  13.8975891  66.1016197
  66.6809344  15.1204627  66.9718562  54.1671791  24.7380959  64.5023879
  53.8866874  24.2473941  63.6930251  53.5328534  24.3423842  65.1501782
  61.3265205  23.9172763  66.6100991  61.1510201  22.9979784  66.2840899
  60.4440252  24.0961995  67.0205592  62.3540726  28.6775099  57.6535046
  62.3395766  27.9952700  56.9455985  63.2617286  29.0336375  57.5287904
  59.0672468  22.7245219  63.8146423  58.2326530  22.8343159  64.3222389
  59.6161345  22.2722939  64.5016970  61.6998465  32.6752524  66.2226116
  61.7691342  32.7160674  65.2364388  62.6645191  32.6009026  66.4312588
  63.7018573  23.5148206  72.6587424  63.4624234  24.4616912  72.7796760
  64.4458885  23.6294156  72.0100917  70.6789197  26.7290143  63.2863376
  70.0822012  26.7184169  62.5010860  70.4355008  27.6131298  63.6564147
  57.9174052  20.1593096  69.6531924  58.5294060  20.0104036  68.8904685
  57.5580453  21.0460517  69.3592052  70.3338536  28.6074263  67.2236698
  70.6013913  29.0280998  68.0710220  71.1804164  28.1593013  66.9884208
  59.8064521  28.9978403  66.2411293  60.6692779  28.7074693  65.8496127
  59.2016588  28.5713964  65.5741370  64.9038045  30.4938785  70.1899983
  64.5596229  31.2898781  70.6739633  64.0492513  30.1633592  69.8234238
  56.1872236  24.1017627  61.8778430  55.2103611  24.0249015  61.9587662
  56.3426633  23.5057735  61.1177068  55.8558363  20.5231192  65.7970273
  55.9863420  21.4480984  65.4886140  56.6880569  20.1223174  65.4430902
  56.3731341  19.5124644  71.7933816  56.8697655  19.7667379  70.9766401
  55.4536607  19.6480894  71.4635557  71.2398689  29.5794404  69.7421721
  71.4156480  30.4899907  70.0854174  71.9836102  29.0988772  70.1371848
  61.9837056  19.5908396  74.2589945  61.4346385  20.4179435  74.2016898
  62.8659291  19.9981706  74.0545943  66.0911020  28.5439100  76.5648437
  66.2579432  28.2857184  75.6306436  66.8018055  29.2111914  76.6838157
  62.9566478  26.2388447  72.4964643  63.6241992  26.9630005  72.4133126
  62.6207175  26.2437064  71.5642608  62.4792521  29.4245226  69.5280327
  62.1362529  29.5091828  70.4515772  61.7836471  29.9634519  69.0634779
  63.0094055  35.2564667  60.4961626  63.3908696  34.8519014  61.3017265
  62.6201074  36.0737431  60.8835689  63.7618958  29.5664202  66.9840965
  63.1738101  29.4113887  67.7498641  63.2879210  29.0488028  66.2938609
  57.0711251  25.5309049  72.3920167  56.7133338  24.7791127  72.9223815
  57.9716742  25.1775961  72.2009623  66.3938234  27.5911945  56.5902163
  66.1789350  27.5028950  55.6274939  65.8126089  28.3603656  56.8028100
  59.6917601  24.8337234  71.8726806  60.1155451  23.9723676  71.6409832
  60.3125571  25.1472019  72.5547082  68.5104395  31.6788521  74.5118448
  68.7718273  30.8200322  74.0972294  67.9245139  32.0222915  73.7918724
  57.7573572  20.7143322  73.9393491  57.0374848  21.0026678  74.5487048
  57.2096462  20.3758383  73.1937505  57.8082938  38.1444828  67.1378529
  57.7139217  38.6070379  68.0030912  57.1501929  38.6448063  66.6104205
  58.6456922  21.4545072  56.5900913  57.8955704  21.6933464  56.0148180
  58.8822857  20.5717796  56.2128217  68.9138329  29.1986527  73.4611187
  68.0650404  28.7472934  73.6810643  69.5454954  28.5437162  73.8446039
  50.4081061  25.6767586  66.1080177  50.9100919  25.9342390  65.2871042
  49.8294727  26.4796818  66.1625510  53.9135932  19.6628178  70.5330665
  54.3149560  19.4770926  69.6409949  53.6712273  20.6088623  70.3860927
  61.6221947  33.7869414  70.4486533  61.7117094  34.7692354  70.4599760
  61.1817322  33.6794244  69.5748632  62.2845582  32.9329672  63.5253464
  61.6781687  33.7023028  63.3907488  63.1296897  33.3379960  63.2303340
  63.9335835  19.4520788  66.3816807  64.4029104  18.6339962  66.0891488
  63.2192873  19.4746177  65.6981862  72.6087949  24.7187953  66.3929493
  72.6454982  25.6942098  66.5279407  72.0446651  24.4687557  67.1588511
  63.8384008  32.6219500  71.4909569  64.3267853  33.4796951  71.4552868
  62.9918504  32.9165249  71.0699295  65.3561914  28.2680759  63.7537061
  64.4536934  28.2101154  63.3847445  65.7485676  27.4384358  63.4058514
  60.5854527  21.4932570  65.6813278  60.2558471  20.9242936  66.4207280
  61.1896336  20.8452341  65.2457534  70.4659416  24.3856734  64.6662677
  70.5298560  25.2175263  64.1342336  71.3005420  24.4685620  65.1841967
  58.5031634  32.3058391  72.3842771  59.2826380  32.7909314  72.7540402
  58.3918092  32.8342561  71.5512774  67.4013895  30.0569017  61.1563102
  67.5600416  29.9297633  62.1209403  66.5821996  29.5181402  61.0566906
  66.8300713  17.8279715  69.8227946  66.0415424  17.3379089  69.4874593
  66.4407326  18.1945158  70.6493855  65.7282287  23.9847089  70.9748306
  65.8906659  24.6818142  70.2997640  66.4008183  23.3207398  70.6802217
  64.0096338  35.0438208  65.8049086  64.2918621  34.1155228  65.8556321
  64.8096492  35.4622669  65.4200306  64.6280091  33.9238261  62.3652195
  64.9022569  33.4934526  61.5101281  65.4723429  33.7645054  62.8654298
  63.0654481  24.7331672  77.4972078  62.9587394  24.0829191  78.2401136
  64.0461918  24.7696972  77.4721795  52.9392784  30.6268246  71.2102738
  53.8854804  30.4208039  71.0393532  53.0502261  31.4660295  71.7258964
  58.1653276  34.0821968  64.5445992  57.4823882  34.6540694  64.1117795
  58.1987884  34.5279319  65.4254084  49.1848261  23.0567788  69.0043586
  49.7902636  22.4284014  69.4540628  48.4984589  22.4466709  68.6808490
  61.6375632  36.4569805  70.9368730  61.7893077  36.4182746  71.9210301
  62.5171988  36.8590491  70.6890590  55.6359266  16.8538873  72.1379440
  55.9402062  17.7856869  72.0684627  56.4346321  16.3879547  71.8075786
  55.7937302  21.4831578  75.6691674  56.2371674  21.1370130  76.4824550
  54.8550824  21.3996026  75.9736716  67.9292409  30.6102393  76.9101171
  68.0816550  31.0965000  76.0639384  67.4124620  31.2855706  77.4000262
  53.5644526  23.2859484  62.2782380  54.0350791  22.4156015  62.1967139
  52.6770286  23.0023530  61.9522396  64.7183858  34.0462686  68.7168097
  64.6271769  33.3876201  68.0022383  65.3495867  34.6755213  68.3038437
  57.1410943  22.4652754  68.6172206  56.2761182  22.7260389  68.2398460
  57.7286382  23.1320608  68.2105672  67.2959054  31.8728991  69.9380591
  66.4208034  31.4247964  69.9122132  67.8521372  31.0982323  70.2243477
  59.3333380  18.5262583  74.0257337  60.2509000  18.8099896  74.2097204
  58.8596065  19.3844745  74.1250743  54.9737719  21.0568144  61.8463769
  54.6211256  20.2032989  62.1640017  55.9265778  20.9482334  62.1004459
  64.3975234  32.2254561  66.5652488  64.2147677  31.2642155  66.7235703
  65.2643903  32.1263662  66.0888969  57.6406130  21.0802626  62.0749301
  58.1830189  21.0474993  61.2650418  58.2411984  21.5727284  62.6748344
  68.4167875  32.7278044  67.5383607  69.3615892  32.6294744  67.8023936
  67.9879918  32.5032266  68.3988278  59.7193056  18.8971656  71.2900271
  59.3756057  18.7597814  72.1961936  58.9390015  19.3154998  70.8639082
  61.0538754  16.7038030  70.5645668  61.8169268  16.8428605  71.1821285
  60.5059274  17.4840176  70.8492526  60.2937063  19.5372662  60.3183376
  61.1358320  20.0214775  60.1324124  59.6560711  20.2034083  59.9581245
  63.5089345  20.5613208  62.2258253  63.8012757  21.5136119  62.2929141
  63.1087059  20.6017558  61.3251404  58.8459756  24.4996608  67.6351677
  59.0849896  25.1414055  68.3423851  58.2327331  25.0609406  67.1067213
  59.9662055  19.9121312  67.7854887  60.1817838  18.9494123  67.7864290
  60.5737014  20.2138249  68.5013268  61.4415316  20.5489239  69.9623081
  61.3966241  21.3777813  70.4993037  60.9093118  19.9579928  70.5466382
  67.2529260  33.5935292  63.0077754  67.6323360  33.1313961  62.2161753
  67.8145478  34.4101211  62.9717027  52.8136609  24.8595499  70.7437446
  52.3168421  25.3277694  70.0356350  53.5913789  25.4629833  70.8196422
  59.9954426  18.6805060  62.9771944  59.9813880  17.7002487  62.8676497
  60.0923940  18.9478908  62.0343761  62.6225999  15.9099013  67.1985583
  62.7953648  15.9404301  66.2256008  62.9434628  14.9978270  67.3868565
  73.3685096  26.7613080  63.8195807  73.6650031  25.8978435  63.4474396
  72.4322946  26.7535971  63.5028941  68.2488995  32.5465994  60.7009077
  69.0594626  32.4623517  60.1499469  68.0797102  31.5900261  60.8848708
  53.1661983  23.5370503  73.2159417  52.7450238  24.0333434  73.9599802
  52.9127976  24.1084212  72.4630611  70.6012328  29.9660780  60.6380114
  70.5829636  30.7511163  60.0331132  70.0966684  29.3311772  60.0842675
  60.5569563  34.0325194  72.9490175  61.2262752  34.6421068  73.3305231
  60.9929559  33.8280125  72.0884321  62.0971532  36.2547025  67.2650057
  61.5787591  35.4932099  67.5930076  62.7968985  35.7676476  66.7565386
  55.1844583  31.7508062  66.2499736  55.9134191  31.5534211  65.6184099
  55.3010707  31.0046694  66.8795965  60.8117861  30.7778702  67.9777746
  60.3481215  30.1761263  67.3474941  61.0792692  31.4890317  67.3530815
  51.4928412  30.9927476  67.0346013  50.6757760  30.4566920  67.1319212
  51.5140896  31.4208251  67.9201555  59.1816707  20.9020337  77.7119981
  58.9729973  21.7870629  77.3297918  60.0007312  20.6867390  77.2276061
  70.4608138  29.7840089  77.3542581  70.6600893  30.3420271  78.1210178
  69.5196913  30.0366170  77.1874257  70.5202872  27.2893569  74.5697584
  70.4647811  26.9967773  75.5035208  70.3617281  26.4333567  74.1109355
  59.0029323  30.8955374  61.2786661  59.0669487  31.7632703  60.8115609
  59.9376345  30.8120107  61.5830068  60.4143123  21.7472495  74.2154271
  59.4385127  21.7124586  74.2788062  60.5945045  22.5467132  74.7709202
  72.2430582  29.4797012  75.2987970  71.6072178  29.6690101  76.0250127
  71.7764196  28.7444227  74.8526404  72.6898030  27.4413845  66.4421462
  73.4171655  28.0120019  66.7801380  72.9743252  27.3406469  65.5067403
  69.7913769  25.0161306  73.1049347  70.0135961  24.5493466  72.2625854
  68.8897128  25.3376728  72.8727835  57.3274027  26.5318088  62.3077758
  56.9604013  25.6232133  62.1830686  58.0355043  26.5201281  61.6312335
  62.9300829  17.4524560  72.4153303  63.7080589  18.0111857  72.1708672
  62.5666333  17.9886699  73.1488890  55.9205271  22.3087587  59.6455730
  55.1122183  22.2832644  59.0697700  55.5812989  21.7439813  60.3873483
  63.7874819  13.5414331  67.8771813  64.0840233  13.4693067  68.8016679
  64.6514452  13.8024249  67.4526279  62.5227040  33.1269444  58.7942298
  61.6104183  33.1352428  58.4382892  62.5203033  33.9563219  59.3179131
  67.7883490  22.4055815  70.2458445  68.6027991  22.8897599  70.5154803
  68.0905269  21.4830988  70.3875371  64.9508841  19.0929522  71.6386018
  64.6164225  19.4791930  70.8034050  64.8760809  19.8575834  72.2417104
  65.6614446  32.9883584  60.0708244  66.6411963  32.9184692  60.1587769
  65.6111864  33.7526171  59.4453284  67.8526876  32.0300096  56.2000552
  67.7343441  31.4663448  57.0003465  68.6984190  32.4695851  56.4252226
  70.2224316  23.5689257  70.8115662  70.6956318  22.7022572  70.8276144
  70.4548593  23.8553914  69.8962307  62.8813045  24.1434020  55.9125616
  63.3747822  23.6229898  56.5919695  61.9658696  23.8435255  56.1226077
  71.1827580  21.0135802  70.3550066  70.4041063  20.4134438  70.3355537
  71.8728115  20.3965103  70.6768437  67.5591821  16.7228641  67.1484913
  67.6124784  17.0976990  68.0485059  68.3311417  17.1540670  66.7245392
  62.1039903  26.8827479  78.9170336  62.9387571  27.4106440  78.9560162
  62.4194735  26.1402336  78.3502480  60.2247207  23.6399285  56.1803568
  59.7222549  22.8046857  56.3461788  60.1652912  23.6587838  55.1923595
  52.4144772  23.6759875  66.2229948  52.0327858  22.7630053  66.1021650
  51.5819082  24.1797298  66.3235964  55.0122060  26.4574764  70.8738964
  55.0877991  27.3490292  71.2631442  55.7599818  26.0096359  71.3444435
  62.5878853  16.8800402  62.2305123  61.6541871  16.6112834  62.3941554
  62.9699608  16.6428664  63.1098323  63.4202444  15.8843714  64.6214797
  64.2324121  16.3502544  64.9251750  63.8104328  15.0207530  64.3519933
  59.4865211  19.0687470  55.6021760  60.4234970  18.9909723  55.8740628
  59.3106765  18.1482485  55.3113118  51.5342540  26.2422457  68.6341733
  51.2232872  25.9313321  67.7537962  52.1273595  26.9762843  68.3374874
  66.8406609  17.3527451  63.2168413  66.6371518  18.3118222  63.0943389
  66.6384839  17.0298713  62.3077672  65.4709526  17.3552373  65.5379115
  66.0197628  17.3895076  64.7169342  66.1778718  17.1274122  66.1879783
  59.5555689  25.1794325  78.7117838  59.7122255  25.6435152  77.8509771
  60.3805079  25.4205879  79.1758377  53.3759650  27.9375926  67.4278346
  53.4779850  27.8918771  66.4456084  53.9141938  28.7393055  67.6074263
  55.6453811  30.1000218  70.9216418  56.2325427  30.8489480  71.1186573
  55.9873050  29.4327856  71.5611892  56.6826302  28.2242760  72.6575615
  57.5810684  28.6324506  72.7010755  56.9453923  27.2734789  72.6031469
  66.0624055  19.9632623  62.9597976  65.1103143  20.0844810  62.7228996
  66.4726406  20.3199286  62.1375740  69.7153087  20.6363724  65.9556110
  70.4517677  20.8900654  66.5717422  68.9517827  20.8476958  66.5509488
  71.5718932  21.3890662  67.6968469  72.4268501  20.9344375  67.4843543
  71.5441215  21.2204219  68.6681756  55.5768638  34.3363086  67.1928747
  55.3776162  33.4148393  66.8983612  55.0457243  34.8311831  66.5212890
  64.9442068  29.7970452  57.2879695  65.7868395  30.0708495  57.7184907
  64.6171327  30.6843311  57.0021082  66.5964176  26.0561764  62.7334439
  67.5099333  26.3051925  62.4585463  66.3784973  25.4526469  61.9752710
  70.2803472  21.8738439  63.6376469  70.0316999  21.3900819  64.4700865
  70.2907981  22.7940839  64.0128752  75.0045393  23.7348959  65.3161102
  74.2048899  24.0276998  65.8162592  74.6602277  23.8643137  64.3964764
  58.1191561  35.3939934  66.9180585  58.0424940  36.3738501  67.0079738
  57.1896139  35.1373225  67.1115324  67.4902341  30.3088324  58.3594253
  68.2466560  29.6726024  58.2697921  67.4083122  30.2960454  59.3426840
  66.9053383  27.1678285  59.4240682  66.7238955  27.2556268  58.4677166
  66.1894906  27.7314863  59.7920728  51.4726903  21.3697729  73.0830629
  52.2311062  21.9891718  73.2036587  50.7815830  21.8700268  73.5820622
  64.4970162  28.2970045  78.7052192  65.0681799  28.3244718  77.8910595
  64.3398643  29.2626557  78.8072995  59.1871692  17.5061930  58.8941876
  59.6789994  18.2448740  59.3301566  59.9166436  16.8424345  58.8490814
  58.8995554  36.4290180  71.3317522  59.8660922  36.4922902  71.1751107
  58.7366437  35.5141500  71.0114731  60.2863308  34.1802686  68.0249175
  59.5603803  34.6109098  67.5149310  60.6701551  33.6117466  67.3170725
  64.3707749  13.4444715  63.9517960  63.7004413  12.7325833  64.0622486
  65.1359177  13.0391701  64.4054298  56.6125524  20.2422994  78.0668477
  57.5891648  20.3893439  77.9906376  56.6199777  19.3327943  78.4426798
  75.9231473  41.2291686  68.5331504  76.4304245  40.8115369  67.8019492
  75.9687224  42.1705659  68.2313959  72.1641458  40.0555226  68.5577742
  71.7282241  40.0908641  67.6668219  72.7632354  39.2812434  68.3784432
  68.5226061  42.4707854  65.0556124  68.3202946  42.6093480  64.0987835
  68.2668126  41.5264725  65.1333943  74.1586984  41.3074556  72.9870724
  73.9502943  41.4028734  72.0274552  73.2497964  41.3736454  73.3594860
  66.0485613  44.8866651  67.9232528  66.8771925  44.4219407  68.1671030
  65.7775810  45.2393364  68.7895190  74.4680509  46.3432921  60.1857863
  73.7206723  46.6776242  59.6284470  75.1350799  47.0442031  59.9536840
  68.5539657  43.9214147  60.3037996  69.3103615  43.3114343  60.1531238
  69.0332714  44.7168209  60.6260599  70.5713568  44.1650477  73.0594740
  70.2416681  45.0942863  73.0764462  71.0609312  44.1479160  73.9135233
  69.8573812  41.2191042  69.5779422  70.7282707  40.8973900  69.2401029
  69.9128694  40.8597144  70.4974657  69.9615440  39.7674789  58.4076920
  70.0913183  39.1213496  57.6693754  68.9774254  39.8748163  58.3338875
  75.8657602  38.7613066  65.9753005  76.3472911  37.9172593  66.1267720
  76.5908390  39.4017919  66.1705024  76.6672048  44.8430577  60.6065874
  76.4533556  44.5734089  61.5378076  75.8035537  45.2925013  60.3963511
  70.3330278  41.8901696  60.1267782  70.2550508  41.2982239  60.9150333
  70.1868305  41.2238814  59.4151852  72.0155381  41.0047830  64.2251953
  71.6714446  40.5115173  65.0053693  72.8863336  40.5615228  64.1135989
  72.8719704  36.6693637  59.5708279  72.4279656  37.5138130  59.8511734
  73.3366822  37.0111622  58.7716982  75.2147226  44.2772468  70.2867917
  75.2418115  45.2583692  70.1807315  74.2853195  44.1744834  70.5904007
  68.4276986  40.0516495  67.5568116  67.5105609  40.3953511  67.6958898
  68.8692261  40.4822412  68.3279588  77.0980394  35.8557611  69.1488491
  77.1688155  36.0641972  68.1885973  76.1765478  35.5055189  69.1680024
  71.7754287  39.0043184  60.2107117  71.2942655  39.3381036  61.0079794
  71.0950658  39.2249454  59.5240902  65.9139397  40.8795892  68.2424673
  65.8974225  41.1648547  69.1878445  65.3238963  41.5736941  67.8611315
  70.5363009  50.4473345  63.0464881  70.4690326  51.4095364  63.2674719
  69.7702336  50.1136621  63.5738275  71.4914152  39.2281017  75.9533732
  70.6455281  38.8875330  76.3288291  72.0317018  39.2949181  76.7548475
  77.7572125  33.5617732  70.5796979  77.7248930  34.4202346  70.1099014
  77.0444663  33.6948397  71.2384866  76.4625130  39.4715951  59.8764238
  76.9250816  40.3445426  59.8893813  75.5332753  39.8113920  59.7533654
  71.6736542  41.2647598  74.1017183  71.6000388  42.0934119  74.6192732
  71.6136065  40.6012385  74.8256299  76.3681875  42.4115202  74.1088827
  76.8187007  42.6838131  73.2735948  75.5886680  41.9454892  73.7107284
  72.3454122  38.0149558  71.9566041  73.2721735  38.2348315  72.1950500
  72.0556783  37.5760889  72.7893585  76.1416979  43.8185094  67.7077350
  75.4105001  44.2560810  67.2075537  75.9045023  44.1060187  68.6185773
  80.0906717  44.0733867  65.0058498  79.3901542  44.6123452  64.5648197
  80.8876932  44.4791296  64.5944264  75.0725769  36.2332083  73.8331257
  75.1147154  37.1733583  73.5452540  75.6703850  36.2618214  74.6107130
  77.1857210  42.8381851  71.4981528  76.4226214  43.2769852  71.0590810
  76.9902307  41.8994234  71.2911880  74.5785977  34.8012587  69.1528184
  73.7472714  35.2652361  69.4281725  74.4434263  34.8122686  68.1742111
  72.1208233  43.6063018  65.1028712  72.5046043  43.8896934  64.2319058
  71.9816784  42.6489465  64.8812396  68.4484866  43.5688506  68.9210799
  68.9918173  43.8328551  68.1402629  68.9438609  42.7570848  69.1854133
  70.4051174  40.1464198  62.2023556  70.9259746  40.5590341  62.9340323
  69.9782649  39.4140996  62.7046285  69.1836867  38.0324636  76.6218662
  68.4780757  38.7198874  76.5988969  68.8834270  37.4669288  75.8741108
  64.9173952  38.3738857  68.0574876  64.2480588  38.5254636  67.3490615
  65.3442165  39.2656789  68.0624690  78.5448287  44.6454653  69.7752419
  78.7987419  44.0089021  69.0799238  78.2357861  44.0330828  70.4754456
  67.4318631  39.9105273  64.3743654  66.5080580  39.9266257  64.7229455
  67.2334990  40.0564944  63.4176368  72.4860473  43.9684549  70.9561680
  72.6553486  43.0126265  70.8261787  71.8144390  43.9367566  71.6704341
  63.9552822  37.6103166  70.4221765  63.8425022  38.5274379  70.7741335
  64.3227199  37.8424221  69.5294197  72.1948903  46.5101566  61.9291673
  72.2965595  47.2564932  62.5703999  73.0207391  46.6223149  61.4142111
  65.4987350  43.9176538  63.0019487  65.8235477  44.8138089  62.7443960
  66.3522280  43.4205361  62.9256880  67.8412201  46.9967888  64.3891794
  68.0952391  47.9531476  64.4003243  68.7189607  46.5838502  64.4226655
  72.4388427  34.7775961  77.5145577  73.3848689  34.8835924  77.7799939
  72.5716130  34.6277653  76.5459462  66.2210922  38.7099059  74.0653018
  66.1921187  37.8414654  74.5283164  65.2802937  38.7524736  73.7609492
  69.2480069  47.8082344  70.5093037  69.5736763  47.3900318  69.6780104
  68.3104297  47.9815835  70.2342887  75.2457228  30.6206227  71.7736420
  74.5961666  31.1585742  72.2798118  75.1683354  31.0561771  70.8956918
  63.8659721  42.5913346  64.6888570  64.4479377  43.1216232  64.0924715
  64.3298796  41.7246244  64.6451538  73.9994036  40.3759879  59.6038388
  73.7287632  41.2982302  59.8231526  73.1829754  39.9005992  59.8978787
  72.4924556  35.4617603  64.7065849  71.8185282  34.7810380  64.4489715
  72.8195589  35.6895617  63.7963402  74.8247376  31.9904740  69.3591450
  74.1700737  31.8255272  68.6429284  74.7523532  32.9683477  69.4261473
  71.0884218  32.7616084  68.2317730  71.7819777  32.2569766  67.7361663
  71.3206059  32.4716286  69.1468873  75.3452069  38.0094177  61.9645987
  75.0180465  38.7241276  62.5532154  75.7906548  38.5463183  61.2725000
  73.2030391  44.0834478  62.6393443  73.1060252  43.5773819  61.7954677
  72.7661109  44.9249670  62.3657095  78.7553079  43.0482019  67.2730026
  77.8867478  43.4981744  67.2400719  79.2282359  43.4990493  66.5448975
  68.4271471  34.6441370  65.6360688  69.2319995  34.3642758  65.1465841
  68.4856236  34.0460284  66.4144370  77.7354709  40.6583922  66.3815949
  78.2130391  41.4202460  66.7909033  78.1349472  40.6844452  65.4835548
  68.9015051  36.3067475  59.7939190  68.1558970  36.9446604  59.8520861
  68.8373984  36.0675214  58.8391691  70.5706735  31.3203454  62.9458653
  70.5097749  30.7869797  62.1108744  70.4668677  30.5840993  63.5951477
  71.7415853  42.1669728  55.7363919  70.7654816  42.0879072  55.6362707
  71.9816257  41.2093233  55.7559522  74.9286605  50.3730722  58.4271028
  74.1820404  50.3439852  59.0648695  74.9524079  51.3401460  58.2436262
  73.6497610  38.0698578  67.4337245  73.5313517  37.2208203  66.9843179
  74.4238724  38.4316336  66.9469929  74.5082669  39.8740397  63.8571275
  75.1747088  40.5261105  63.5452553  74.9797325  39.5067175  64.6380876
  72.8371578  42.8438800  60.2078602  71.8948409  42.5376902  60.2191418
  72.8245531  43.3161580  59.3373337  78.0523523  45.4525351  63.8881659
  77.2369400  44.9374116  63.6698238  77.6573980  46.1218897  64.4943394
  76.8277884  36.2094619  66.4172482  75.9709773  35.7226286  66.3818876
  77.3497124  35.6971671  65.7788803  77.1541933  47.5532551  65.4097906
  77.3632397  48.1195984  64.6271678  77.8060955  47.9119252  66.0515088
  76.6804807  28.8695405  65.6523210  77.3093532  28.3023594  65.1492156
  77.2551597  29.6584347  65.7999537  64.7054066  39.9945279  64.6804890
  64.4476135  39.5915615  63.8125346  64.0819931  39.4957056  65.2650028
  70.8144625  39.7286876  66.2532570  70.7783900  38.7488259  66.1750338
  69.9013850  39.9059832  66.5751878  72.5805570  43.8261997  57.6860770
  72.4381874  43.1722618  56.9605905  73.4554018  44.1860110  57.4115427
  69.3133137  38.0748148  63.6404324  68.6119717  38.6420520  64.0378561
  69.7235693  37.7137381  64.4521832  71.7873470  47.9225017  66.2378568
  71.8119775  48.0468281  65.2556805  72.7595465  47.8092801  66.3888515
  74.9554132  38.7441899  72.7289944  74.6755263  39.6459460  73.0351540
  75.6233521  39.0316185  72.0569325  80.9624781  42.1095569  63.2649089
  81.3676205  42.8792939  62.8031320  80.6690685  42.5761788  64.0888279
  68.4626213  35.4669550  69.7808626  69.1681191  35.5179543  69.0958450
  67.6728237  35.6031772  69.2027150  69.8529594  44.2318911  66.6110995
  70.7070817  44.0753534  66.1349851  69.2811013  43.6274807  66.0607683
  75.0712271  46.8806289  69.5288222  74.9526560  47.8683473  69.4786232
  74.1737080  46.6126639  69.2177971  66.5770934  40.1008202  61.7812737
  65.6184384  39.8903018  61.8787060  66.8285181  39.3988070  61.1408041
  66.3665871  36.1339414  64.7994403  66.7332081  36.8939018  65.3194428
  67.0909929  35.4780491  65.0052874  67.3675724  35.5051462  72.2256092
  67.7841494  35.6012975  71.3313696  66.4190949  35.4734818  71.9409908
  72.9841859  34.7597709  74.7827883  72.2682953  35.3677007  74.4937002
  73.7661335  35.2641057  74.4567359  73.5897661  41.4897455  70.3239439
  74.4186429  41.4676963  69.7932998  73.0173900  40.9405824  69.7269481
  72.6400827  45.7431281  68.9289991  72.4851116  45.1254450  69.6848500
  71.7241401  46.0772750  68.8025339  73.1470551  50.1309226  60.4953595
  73.7169081  49.7495572  61.1979633  72.8860348  50.9745971  60.9213219
  73.9211797  44.9805136  66.6673744  73.3741591  45.1827323  67.4618348
  73.2666979  44.4640582  66.1429161  67.6781363  40.6423347  72.5739487
  67.2728733  39.8943096  73.0643695  68.5652924  40.2650795  72.3842083
  76.3859423  42.4807759  57.2380522  76.3369182  42.1699040  56.2978662
  75.7706374  43.2498332  57.1695334  70.3529618  40.0472886  72.0229791
  70.9989488  39.3199055  71.8726986  70.8283216  40.5380652  72.7360585
  68.4855337  36.4037005  74.5221315  67.5960279  36.3671112  74.9621047
  68.1881352  36.1510128  73.6051566  68.4618306  53.1976571  68.1381337
  69.0499566  53.1339532  68.9223411  67.6529262  53.5630977  68.5595777
  68.8919745  35.5449677  57.1652723  68.0621201  35.2958397  56.7294745
  69.4546770  34.7665501  56.9485924  60.5588423  41.7502679  65.9963820
  60.9740436  41.5598922  65.1136598  60.2090671  42.6552426  65.7837089
  64.9190525  35.1582769  71.1228804  64.8542407  34.7758559  70.2088385
  64.5811134  36.0651657  70.9307959  72.4023941  50.8087955  69.7688247
  71.6879535  50.4712643  70.3624997  71.9840526  50.5967461  68.8958713
  72.3654755  48.6036558  63.6351286  71.7358843  49.3122455  63.3495968
  73.1135349  49.1676757  63.9345556  74.5019755  34.8080000  66.4208300
  74.9075156  34.0185532  65.9916535  73.7581560  34.9683078  65.7888913
  75.8906030  44.0453816  63.0684700  74.9030055  44.1003276  63.0442263
  75.9906000  43.0645657  63.0902588  70.5819611  37.0418433  65.9208954
  70.5613611  36.4456807  66.7211070  71.2950837  36.5645996  65.4218626
  78.8257487  40.5130802  63.7744031  79.5904873  41.0839919  63.5206877
  79.2140322  39.6331168  63.6489302  69.4050977  46.6484487  73.0144097
  69.1761253  47.4674329  73.4981719  69.3701174  46.9832391  72.0879423
  78.5608418  46.7941714  61.4961027  78.6663867  46.2727041  62.3247786
  77.9800663  46.1845420  60.9931382  77.4518161  31.5547159  68.8060577
  76.4860569  31.6129626  69.0063966  77.7776332  32.1990622  69.4864794
  76.5899263  40.1670087  70.9432487  76.3751485  40.4083830  70.0139148
  77.2047613  39.4102620  70.7764539  74.2557132  50.1309020  65.0382173
  74.4852121  49.2896688  65.4868090  75.1350088  50.5552586  64.9852481
  75.2091657  49.0509842  61.9903761  75.5443915  48.6929050  61.1314314
  75.9898991  48.8406971  62.5569803  64.8729394  46.2414579  70.5747968
  65.5225711  45.5211761  70.7810474  64.4643236  46.3242969  71.4752711
  68.4294701  49.6209718  64.4925111  67.7174296  50.1339091  64.0370318
  68.3997901  50.0553160  65.3772917  60.7461871  38.1023230  68.9508525
  61.0003032  37.4802320  69.6680177  61.1476815  37.6394633  68.1829094
  67.0385656  32.7905263  72.5684904  67.2056968  33.7574785  72.4993975
  67.1345236  32.5391072  71.6216133  66.1113758  36.5062270  75.7970216
  66.4251677  35.8754860  76.4927687  65.1723256  36.5921994  76.0838320
  64.1467307  38.8453356  62.3185971  64.6018396  37.9686477  62.2894717
  63.2777309  38.5810748  61.9364756  74.7613430  49.5179907  69.3626194
  73.9226846  50.0099999  69.5085759  75.3548995  50.2671724  69.1289341
  66.4033382  36.1013179  68.0907890  65.7766108  36.8682673  68.1569147
  67.0230516  36.4927025  67.4212800  77.7754611  47.2390378  69.4607608
  76.8029269  47.0542493  69.4691806  78.0993334  46.3136406  69.6190507
  69.8602495  33.9980821  73.8857860  69.5285052  33.1524648  74.2540840
  69.3907362  34.6418038  74.4418351  65.5561340  36.5455774  62.2548149
  65.1959040  35.6314592  62.2001452  65.9374938  36.4971295  63.1719543
  74.5470898  47.5649469  66.0914198  74.3900283  46.6026238  66.2568369
  75.5147785  47.5215787  65.8837777  69.0028873  35.6046345  62.4315883
  69.0080531  35.8112519  61.4664956  69.1096708  36.5166052  62.7896048
  78.9075393  48.4409951  67.3388343  79.8087562  48.0983261  67.4600932
  78.4606858  48.0243799  68.1206756  70.5473651  34.3831469  71.3494980
  70.2949433  34.2716679  72.3026350  69.6851029  34.6717700  70.9849538
  71.7692382  32.0446303  70.7771631  72.4539301  32.0872915  71.4937467
  71.2569958  32.8570328  71.0290488  71.0872888  34.6410414  59.5265537
  71.8297503  35.2892372  59.4984111  70.3438414  35.2533023  59.7176545
  73.3850500  36.1247196  62.2396982  73.9939049  36.8989258  62.2072137
  73.0623134  36.1375474  61.3096794  67.9147121  37.6187206  66.4817630
  68.8392683  37.3358374  66.3318585  68.0655392  38.5258366  66.8364495
  70.6471502  35.4424302  68.0661506  70.8103929  34.4673534  68.0444902
  71.3225096  35.6982088  68.7386237  72.3556336  35.9480377  70.1194778
  72.3429912  36.7784918  70.6527837  71.7626395  35.3923303  70.6846418
  77.6878543  48.8051991  63.1043994  78.0953899  48.1630628  62.4743410
  78.3095875  49.5690388  62.9542403  63.4832288  40.2367986  71.0673290
  62.9459017  40.7066593  70.4039823  64.3073678  40.7827959  71.0364822
  70.4626673  33.8493679  63.9771261  70.4719969  32.9408794  63.5932001
  70.0194750  34.3352704  63.2465640  73.1884209  31.3754003  67.1974792
  73.2758928  31.5179791  66.2220446  73.5894874  30.4754520  67.2539719
  78.8052647  48.6651326  59.2580496  79.0908383  49.5689711  59.5200268
  79.0784729  48.1558611  60.0449652  63.5509856  38.7846840  73.5020978
  63.1706015  39.2980173  74.2572226  63.3751148  39.4093345  72.7684900
  72.7587431  52.0419095  66.3090241  72.0869170  51.4556849  66.7204296
  73.2622548  51.3766017  65.7864641  65.7181016  46.9819995  66.1105573
  66.4823894  46.8871161  65.4942572  65.8623719  46.1875789  66.6736070
  70.1913186  46.6165579  68.0805718  69.9372683  45.8216900  67.5585068
  70.6702230  47.1220140  67.3820534  61.9844683  46.2676907  66.9618857
  61.2156404  45.7359243  67.2329271  62.2485069  46.6598528  67.8218695
  69.7515109  35.4172532  77.8353330  69.7396296  36.3552844  77.5678368
  70.6963873  35.1973232  77.6804576  69.5030021  46.3009990  61.2392279
  69.4274866  47.1435382  60.7332435  70.4513293  46.3566940  61.5032213
  71.3186505  36.9814875  74.2495714  70.3596680  36.7973293  74.3031367
  71.3883451  37.7593230  74.8403682  82.6906753  37.9998072  71.6543517
  82.8151286  38.9211107  72.0074166  82.2589599  38.2027177  70.8094760
  67.6872894  42.5175128  62.4449994  67.3747759  41.6666920  62.0598447
  67.9809871  42.9724541  61.6205703  73.5610435  32.5791208  72.7786261
  74.2778864  33.2068923  72.5237991  73.2316234  33.0211033  73.5878608
  66.6300149  37.8694796  60.0960357  65.9033592  37.7316439  59.4395337
  66.2687440  37.3275801  60.8403669  74.6611238  29.0598832  67.3925993
  75.1458979  29.0672909  68.2353951  75.4201719  28.9700480  66.7607855
  72.6702258  47.8878039  58.9324992  71.7449852  47.8048534  58.6206791
  72.6132096  48.7194400  59.4492154  78.0314243  37.9342424  70.6005513
  77.6814256  37.1916533  70.0551528  78.7755349  37.5025595  71.0409948
  75.4143973  34.3597321  71.9034249  75.0717917  34.7938150  71.1032775
  75.3435317  35.0916048  72.5572667  76.1436325  48.3048606  59.5819003
  77.1003817  48.4176038  59.3686489  75.7756524  49.0347610  59.0177900
  77.9611245  47.8039289  56.7794929  77.7351010  46.9467768  57.2295565
  78.4245723  48.2405015  57.5358122  72.3237970  39.5057382  55.9074278
  73.0229319  39.1012897  56.4785322  71.5668441  38.9263257  56.1631389
  78.0517479  31.1419980  66.2694831  77.8536404  31.2627596  67.2385309
  78.9952557  31.3682657  66.2657823  70.2538930  37.8420924  56.4929521
  69.7846222  37.0392941  56.8235761  70.3096519  37.5971079  55.5340289
  62.9355592  38.5954129  66.1966220  62.7145533  37.6789048  66.5063200
  62.0103983  38.9209597  66.0604492  65.7842929  41.6529526  70.8519810
  65.9805759  42.6130252  70.9269467  66.4702291  41.2976165  71.4671252
  73.0102147  32.2836673  62.0897512  72.0621610  32.0757092  62.2494475
  73.3575508  32.1337047  63.0000000  73.9035712  31.5103584  64.5648372
  74.7647278  31.9447040  64.7537386  74.2204107  30.6621513  64.1781175
  70.3703731  33.3264986  56.3508274  71.2289130  33.7541584  56.1116561
  70.6161719  32.3871037  56.1303290  61.9529782  41.6946839  68.4054150
  61.4913217  41.7054982  67.5321632  62.7949639  42.1373218  68.1360066
  77.2492313  33.4285928  62.9382952  76.9440606  34.1984972  62.4042634
  77.3477432  32.7637026  62.2171845  76.1344772  32.8612375  65.2671854
  76.5804840  33.0983638  64.4081895  76.8313446  32.2660525  65.6322356
  64.2245295  42.8462070  67.3795977  64.0341626  42.8682321  66.4108332
  64.7738114  43.6584261  67.4554400  66.7171500  44.2774485  70.9407920
  67.4590276  44.1023545  70.3150830  67.1821647  44.1137010  71.7945266
  67.9120818  43.3070443  73.2128465  68.8765052  43.4943152  73.1876976
  67.9230274  42.3356246  73.0613916  76.0840832  35.4298965  61.5070031
  75.1554333  35.1410231  61.6344083  75.9776983  36.3919891  61.7149521
  65.8380660  49.4202268  67.3836678  65.7373469  48.5717412  66.8880571
  65.4414775  50.0356351  66.7221943  75.0189394  44.8809767  57.0304862
  75.8983444  45.1943958  57.3532229  74.6365747  45.7552662  56.7670535
  76.4699187  41.4022402  62.7011437  76.6881104  41.5314843  61.7548918
  77.3412930  41.0952707  63.0405289  68.3721392  50.6754636  66.9930530
  68.3284506  51.5998319  67.3270137  67.5264111  50.3241433  67.3380444
  77.4781533  45.4955497  58.0353295  78.1424613  44.8232707  57.7442053
  77.3635644  45.2222267  58.9694849  76.9718535  42.1434246  59.9409436
  76.7621162  42.1876771  58.9751208  76.9533252  43.1043891  60.1478239
  62.0282763  36.4171435  73.5653447  62.7342406  37.0949759  73.6749058
  61.2751665  36.9035940  73.9776289  70.4521867  32.1293039  59.0880376
  70.7774616  33.0485122  59.3113936  70.6243500  32.1431168  58.1268043
  70.2910291  50.2375704  71.3430312  70.4051157  50.1539080  72.3131081
  69.8953529  49.3610790  71.1360067  71.0539740  50.2468283  67.4931842
  70.0923790  50.3362544  67.2977978  71.2311130  49.3831548  67.0539547
  74.8120502  29.0915232  63.6867251  74.2773789  28.2652454  63.6405103
  75.3991935  28.8716793  64.4421154  67.0694752  34.9108078  77.8043548
  68.0551386  34.9544828  77.8458924  66.9383642  33.9549744  77.9957798
  79.0789762  58.3847406  59.4250791  78.7768944  58.8345496  58.6023174
  79.8617766  58.9138302  59.6408813  75.8922034  54.2339399  68.2724760
  75.0041009  54.2756050  67.8387188  76.4280679  54.6837892  67.5975938
  77.9229723  54.0441627  64.0280096  77.1488749  54.5198525  64.4209427
  77.8344594  54.3727826  63.0990010  75.4736164  58.8887921  62.7295345
  75.9383253  59.5782285  63.2273141  76.2535421  58.3903617  62.3617091
  73.7072971  57.1899863  64.0377922  74.2543330  57.8745712  63.5814358
  74.4166426  56.5458016  64.2604429  78.3588840  51.0374945  66.8405137
  79.2651141  51.3660865  66.7178380  78.5431894  50.0818241  67.0192007
  79.2389839  51.3313891  59.8040696  78.4321111  51.8908374  59.9516688
  79.3890542  51.5606634  58.8494663  75.4261575  55.0597823  64.6270396
  74.9951167  54.6382153  63.8473562  74.8070441  54.7707598  65.3361787
  80.5233362  52.8369130  63.9636101  79.6830423  53.3288310  64.0623672
  81.1563600  53.5600384  63.8366854  77.0361175  55.0042062  61.5950411
  76.0746000  54.8756798  61.7628280  77.1773045  54.2827567  60.9348029
  76.6978592  51.6383485  64.7753069  77.1970829  52.4500552  64.5217594
  77.2598105  51.3441610  65.5331261  79.0416201  51.9511427  57.1696357
  78.6796599  52.7991242  56.8311806  78.6528393  51.3200340  56.5500160
  71.6293697  56.2341665  65.7535307  72.3588862  56.6313655  65.2285473
  70.8836832  56.7993830  65.4551588  70.2594543  52.7498995  70.2162205
  70.0792926  51.8935299  70.6774760  71.0885240  52.5089596  69.7543177
  74.4815351  54.0098600  62.2866516  74.8894445  53.1038709  62.2761263
  73.6119248  53.7786278  61.8809959  76.5393541  51.5160155  68.8582595
  76.2932999  52.4617263  68.7597133  77.1716918  51.4284270  68.1094003
  75.7008373  51.6525481  62.2553592  75.4526196  50.7006787  62.1460480
  76.0992017  51.5964918  63.1603208  79.4095724  50.7366963  62.5046471
  79.5199997  51.0217847  61.5729897  79.9047928  51.4433540  62.9680157
  77.5625472  57.6879932  61.6522214  77.4696536  56.7107866  61.5818672
  78.0962190  57.8675820  60.8486476  76.9578458  52.7410461  60.1081597
  76.2690124  52.7949884  59.4069014  76.4505746  52.2659821  60.8055043
  73.6845508  54.4943612  66.6327836  73.2918420  53.5855321  66.5243151
  72.8759479  55.0294725  66.4730358  45.8998861   0.4163637  53.0846286
  45.6367962   0.4224686  54.0153245  45.5310039  -0.4425308  52.7870834
  55.5898042   3.6062296  54.5264551  56.5633216   3.7682746  54.6164024
  55.2570761   4.3977311  54.9985466  65.5758616   8.0187578  45.9043128
  64.6634608   8.3275792  45.7060669  65.9552178   8.8404772  46.2779612
  58.3333788   6.3581513  46.7875248  59.0214463   5.6943556  46.9530874
  58.7483605   7.1519005  47.2018331  59.1160938   6.1697970  60.3978603
  58.7343993   6.9274785  59.8907867  58.9617670   6.5109134  61.3143951
  60.2361341  13.0086664  49.9552510  60.1452674  13.9862913  50.0609741
  59.4079543  12.7274383  50.4212149  58.1430941   4.2656034  55.1516667
  58.7357197   4.9300021  54.7214983  58.7831838   3.5160199  55.2270549
  61.6433988   7.0649119  59.8916195  62.0313325   6.9588129  60.7892640
  60.7839866   6.6028339  60.0348351  61.9352287   9.5406757  48.8886220
  61.8668590  10.0324626  49.7400352  62.8616306   9.7408053  48.6529960
  55.9341615   6.0814055  48.2636778  56.3213440   6.8169295  48.8158071
  56.6771604   5.9916663  47.6205103  57.8546139   9.6058734  51.6195678
  57.9106420  10.5638957  51.3727808  58.7321455   9.5125531  52.0592532
  63.0111847   8.9856604  63.3213280  62.5756323   8.1171652  63.1400638
  63.4221171   9.1305159  62.4290964  57.8695907  10.0779700  57.1171676
  58.1740185   9.6266380  56.2955533  57.0276820  10.4662889  56.8017366
  64.0718528   9.3025182  60.8402732  64.0091902   9.9511195  60.1209464
  64.9344005   8.8732996  60.6117875  61.6811888   6.6698317  62.6427378
  61.6939054   5.7178614  62.8673549  60.7256072   6.8652984  62.7508553
  54.6088251   4.8475323  50.4073526  55.1417481   5.2518688  49.6902375
  53.7142850   4.9035473  50.0193372  65.3943047  12.2291268  45.1983628
  64.4756673  12.1421084  45.5427230  65.2669006  12.9807589  44.5797902
  65.8283966   9.9862260  50.6501087  66.7689055  10.1230688  50.4200778
  65.8710061  10.0825869  51.6268400  60.3298853   9.6573331  52.8068275
  60.8581414  10.1878861  52.1455939  60.9557319   8.8814513  52.8669515
  59.7561875   6.1764320  54.1074297  60.6653109   6.0355622  54.4707215
  59.9772749   6.3330594  53.1700353  64.0738794   8.9867184  56.7715567
  63.6460044   9.7806065  57.1625555  63.3516373   8.3320744  56.9013595
  61.8876358   7.4226691  57.2525531  61.9152895   7.2040603  58.2198567
  61.0735531   7.9540340  57.2257887  62.9819395  11.8525186  46.4494158
  63.3653689  11.6245928  47.3238515  62.1617520  12.3085390  46.7285841
  62.3022991   5.9614612  55.0361685  62.2306724   6.4655600  55.8838641
  62.8068491   5.1880007  55.3334052  66.5490292   8.4007703  60.1881483
  67.3512191   8.0774577  60.6516445  66.9718848   8.7882788  59.3848794
  56.7637820  15.0510257  55.2413086  56.8342651  15.8757471  55.7771244
  55.9526263  14.6691485  55.6332857  49.3360391   3.5427698  52.4605350
  50.2380418   3.3465094  52.1060389  49.1740381   4.4007376  51.9961676
  60.9091163  12.5254089  56.5699139  61.0118110  13.5059333  56.4770976
  60.7101367  12.3123799  55.6219294  61.7815256  11.1213646  51.1003133
  61.3006862  11.8743150  50.6751892  62.5499849  11.6248452  51.4718476
  62.6782822  11.0540778  57.9924471  63.4334679  11.6834601  57.8399993
  61.9870256  11.5517947  57.4776775  58.4690062   8.5642936  59.2609785
  59.3499488   8.9962329  59.3930704  58.1754098   9.0789222  58.4642367
  63.7141544  12.6663003  52.1877057  64.0561700  12.5508288  53.1102942
  64.5865941  12.8372602  51.7406532  64.5340543  10.8415718  48.4929006
  65.2810552  10.5536268  47.9188797  64.8918918  10.5224406  49.3673964
  53.6739662   7.0481763  56.5506809  54.5337097   6.5967810  56.4243538
  53.5756394   6.9576813  57.5276714  57.9965690  12.2563803  51.2033677
  57.1812503  12.5623300  50.7341602  57.8111303  12.6247399  52.0994141
  61.0720793  15.2147195  56.3578589  60.9976745  15.4269075  57.3251178
  62.0597534  15.2542625  56.2830299  67.3982911   9.2168311  63.1375109
  66.5674578   9.4067394  62.6794861  67.2000648   9.5456753  64.0395898
  65.0997927  12.3995750  54.5217375  65.5024640  11.5848033  54.1354804
  65.8478650  13.0268028  54.3812525  66.4977794   8.8374411  55.6850130
  65.5836236   8.9568377  56.0565556  66.5107063   7.8756435  55.5736836
  62.0588152   7.6181970  52.8682770  62.3138193   7.0429896  53.6226154
  62.8724515   7.6075207  52.3424278  66.3600617  10.3064470  53.3605325
  67.2381210  10.6819828  53.1342763  66.5875650   9.7897500  54.1629350
  68.2037020  10.6702245  49.2297102  67.7505541  10.3865184  48.4092680
  68.1520112  11.6521200  49.1111598  53.7041405   3.0994272  60.1695580
  52.8091826   3.4383678  59.9811874  53.8058807   2.4398442  59.4528274
  68.9929504  10.1555723  45.2487258  69.7020723  10.6239999  45.7487273
  69.5236268   9.7827283  44.5141265  60.8634223   9.7779240  59.5725781
  61.4119481   9.0178360  59.8646016  61.5421709  10.2749488  59.0516928
  61.6167519  14.2620241  52.8720086  61.0744601  13.5767786  53.3199592
  62.3628152  13.7021411  52.5555686  55.2607943   9.3393198  52.4047235
  56.1906487   9.4073480  52.0794234  55.2135888   8.3903706  52.6033398
  58.8862944   8.6635046  55.0188897  59.0729035   7.7310561  54.7697993
  59.3594072   9.1263570  54.2943218  51.6212239   8.4888687  52.9994684
  50.8340274   7.9073929  53.0928599  51.8022656   8.6644065  53.9519384
  59.5624359   8.5322365  47.9999651  59.4288763   9.3613612  47.4789253
  60.4658565   8.7355663  48.3603337  63.1837712   9.3578309  45.3809671
  62.2245457   9.1916870  45.2427073  63.1326485  10.2681658  45.7602352
  66.7164935  10.4387083  46.7405836  67.5474191  10.2994432  46.2187668
  66.3029188  11.1362811  46.1652233  67.9290140  11.2720047  42.8882698
  67.8538311  11.0084143  43.8292054  68.6635333  10.6701496  42.6123299
  51.3759611   1.3882351  53.8827066  51.3494399   1.8054426  52.9940634
  52.2664171   1.6424695  54.1737808  54.5022803   2.8261527  52.1404558
  54.6724640   3.5958240  51.5376602  54.9031165   3.1838794  52.9662164
  56.2122847   5.9289926  56.2039824  56.9463945   5.3268626  55.9475797
  56.7060466   6.7336176  56.4239725  55.2202204  11.5485805  54.0441368
  55.1375137  10.7121402  53.5252904  54.7934454  12.1687886  53.4017621
  57.5692625  12.8952987  53.7943986  57.3322655  13.7295189  54.2696608
  56.7515726  12.3748419  53.9799349  58.5607819  12.6426334  57.9589553
  59.4511231  12.6500237  57.5359147  58.2711017  11.7381204  57.7046750
  60.1700874  12.1905499  54.0055192  59.2161413  12.4247221  53.9120534
  60.1680160  11.2996498  53.6008569  76.8543184  17.7767149  55.5186007
  77.2550121  17.3450415  54.7359396  76.7718056  18.6942229  55.1845797
  71.7735923  16.8635588  55.2388452  71.7852785  16.7488170  54.2582389
  72.6403359  16.4139612  55.4365643  68.9548582  19.9321897  51.7349285
  68.6288599  19.6127694  50.8656892  68.5258025  19.2813298  52.3302403
  73.1272335  19.2249259  62.9624551  73.5284152  18.6904438  62.2417273
  73.5520166  18.7970570  63.7437730  66.4708670  21.5519966  55.4791299
  67.3844277  21.1900387  55.3847385  66.5035187  21.8423357  56.4120909
  74.0842788  23.2482808  46.9532921  73.5217894  23.5386014  46.1966788
  74.8598098  23.8449583  46.8018442  68.2223666  20.9868377  46.5843187
  68.8175269  20.2531240  46.8402450  68.6496049  21.7338259  47.0577489
  69.5409919  22.0605395  61.0445051  69.2445026  22.9856748  61.0106696
  69.7790902  21.9855640  61.9993134  70.3025687  18.5173446  56.7788683
  70.9313427  17.9784070  56.2386434  70.2566929  17.9539702  57.5815586
  69.7544817  17.2405057  45.1454054  70.0794829  16.8578282  44.2932562
  68.7903817  17.2919700  44.9308876  75.9867252  15.5038036  52.9113369
  76.3757014  14.6010475  52.9705748  76.7955797  16.0458730  53.0424122
  75.9026518  21.1213495  47.2881431  75.6990783  20.9473613  48.2360215
  75.1592162  21.7290590  47.0707125  69.8635320  18.8785885  47.2834882
  70.2282629  18.1966380  47.9053359  69.8044245  18.3175517  46.4690105
  72.6107602  17.5543735  50.9096591  72.1981684  16.9829358  51.6063827
  73.3875340  16.9869168  50.6873269  72.3923165  13.6210640  45.4312777
  72.0897255  14.4305844  45.9169267  73.2206371  13.9828368  45.0412017
  75.9367777  20.9625978  57.1329078  76.4304568  21.7962825  57.2781209
  75.0125556  21.3108118  57.1801595  67.9712683  18.4272100  53.8249539
  67.0657635  18.3727678  54.2199920  68.3333904  19.1548892  54.3902817
  78.8917576  13.6600075  54.8518953  78.1545793  13.3829027  54.2793287
  78.4229465  14.0293652  55.6170636  71.5890806  15.9111388  46.6170406
  71.2445366  16.1328167  47.5131674  70.8925696  16.3364072  46.0651825
  65.6517891  18.4514163  55.1735201  65.8171304  18.7339481  56.1077207
  65.0963866  19.2130982  54.8804596  70.6095170  27.2040425  49.7023599
  70.7118709  28.1829559  49.7865520  69.7615507  27.0874976  50.1917375
  70.0616908  16.4014637  61.6997682  69.6027883  16.0511172  62.5039940
  70.2635636  17.3104162  62.0367436  75.8931511  16.1422699  46.6686000
  76.4467464  16.9452158  46.4909010  75.0729320  16.6244386  46.9850340
  70.4756655  18.7953959  63.0261408  71.4565582  18.9329433  63.0284919
  70.1788723  19.7234932  63.0054728  76.7002252  20.9597461  60.9851714
  76.3021494  20.2912848  60.3886091  76.1227306  21.7281246  60.8125209
  71.9080391  14.5352891  58.5390662  72.8179354  14.8275133  58.7712785
  71.6065580  14.2142573  59.4195427  76.8883832  20.4300123  54.6294960
  76.1526802  20.8717512  54.1453690  76.5953046  20.6155478  55.5554675
  80.0470595  20.8704678  51.4701198  79.2247535  21.2210421  51.0449220
  80.6178109  21.6523430  51.4138507  74.5920972  12.9718366  60.7172698
  74.5804989  13.8911008  60.3688611  75.3291491  13.0247036  61.3492077
  75.8264008  19.0905983  59.1091234  75.9140657  19.6728934  58.3157606
  76.1199644  18.2367427  58.7067911  74.1998083  12.7968448  55.8124709
  73.2549983  12.6329263  56.0232447  74.2806865  12.2909621  54.9740627
  72.9365925  20.0607217  52.0423227  72.8880870  20.4705380  51.1384296
  72.8538373  19.1124650  51.7677277  68.9483442  20.3882929  55.4029737
  69.6869086  20.6800503  54.8197691  69.4579572  19.7923899  56.0112704
  70.7529620  16.9626411  48.9581142  71.4145031  17.2784920  49.6225654
  70.3710666  16.2086004  49.4715971  68.8611972  15.7159963  64.0457316
  69.1493710  16.3570647  64.7403928  68.0340129  16.1797228  63.7564826
  65.1081178  15.9858837  54.3980128  64.3286093  16.1768927  53.8231470
  65.3476769  16.9167136  54.6431116  78.8878110  21.8859542  57.1245027
  79.0303191  21.0023443  56.7516014  79.0483490  21.7023275  58.0821357
  67.2204163  15.7154520  51.0837632  66.5593039  16.3217709  51.4862667
  67.1995067  16.0518216  50.1571157  71.9579567  22.4296232  59.6476430
  72.4687921  22.2845061  60.4773927  71.0954892  22.0463336  59.9220082
  63.7611807  15.2838092  56.6286645  63.8166245  16.1381001  57.1159608
  64.3178932  15.5054008  55.8457924  71.9125199  23.4068650  48.7031385
  72.1416802  24.0984062  49.3652735  72.7155341  23.4400335  48.1379926
  65.8188367  20.5997377  49.3107876  66.1567060  21.4812000  49.0260174
  66.6694780  20.0963686  49.3146340  67.3313341  24.2908101  50.8648875
  67.6755468  25.2172765  50.8517829  68.1167952  23.8183209  51.1859904
  72.1819792  11.8939492  64.3641095  73.1299858  11.6933231  64.5525996
  72.1967330  11.7893517  63.3814778  66.3731080  16.1636944  60.7892398
  66.4856735  15.2541829  61.1497477  65.4599146  16.0766716  60.4215870
  74.0491391  24.1713999  62.8252323  73.4947436  23.3725313  62.6367466
  74.6882948  24.0786834  62.0718769  68.7689645  26.3318542  57.0263419
  69.3177423  26.3472779  56.2130814  67.9526302  26.7690681  56.6988298
  75.6424753  23.6562359  60.6682939  75.2870743  24.2940833  60.0068088
  76.6076455  23.8122707  60.5445020  72.6767739  21.8588472  62.3008824
  73.0034706  20.9550648  62.5307026  71.8482014  21.8645305  62.8336659
  64.5200256  19.9667077  51.5778904  65.0401350  20.2913360  50.7999459
  64.7731332  19.0112671  51.5362651  73.7385327  17.4788205  47.2850323
  73.3292522  18.3690974  47.2957587  72.9683633  16.9297699  47.0323186
  73.0606930  11.5582270  51.0113601  72.3638415  11.2647494  50.3721253
  73.8431740  11.5221962  50.4111577  70.7687603   9.4164642  55.3702984
  70.9452216   8.4557129  55.3984328  70.7342126   9.6215843  56.3292576
  75.3485806  14.0589024  48.5088702  75.0529871  14.6737516  49.2176746
  75.6101571  14.7096108  47.8228055  72.9591897  20.9877449  49.5373510
  72.7931676  20.5159454  48.6812667  72.4942711  21.8334160  49.3333981
  79.4602315  19.5502433  53.8434412  78.5995770  19.9483496  54.1011357
  79.6430837  20.0511381  53.0195018  68.5226001  11.6068801  52.3457123
  69.0480471  11.3795604  51.5604114  69.2362109  11.7683680  53.0025512
  78.1358238  17.2245439  53.0773489  78.7335951  17.9179330  53.4386582
  78.3934358  17.2648795  52.1297971  68.8652846  13.7673769  46.1520681
  68.0139230  14.2537539  46.0676364  69.1373345  13.7523325  45.2036694
  72.3062289  19.3311514  42.5305103  71.3538870  19.0868510  42.4854347
  72.7027505  18.4335415  42.6257183  75.3292076  27.2497448  45.1643277
  74.4605447  27.0930195  45.5975309  75.2847666  28.2241949  45.0515398
  74.0856513  15.4824984  55.0574277  74.2670214  14.5745263  55.3718186
  74.7413384  15.5611715  54.3364501  74.8412207  16.0307822  50.4657739
  75.4501217  16.7436537  50.1713836  75.2188844  15.8405056  51.3551489
  72.4509949  19.9007751  47.1254039  71.4896384  19.7465236  47.0361308
  72.6451229  20.3136545  46.2520474  77.8671135  22.0180335  50.3718742
  77.0353931  21.4838351  50.2895181  77.5041786  22.7909056  50.8640793
  76.8342781  12.9111333  53.0689932  76.0052409  12.4234496  53.2779533
  77.1800501  12.3380382  52.3462695  77.1697798  24.3495065  51.6883072
  77.3505398  24.9865243  50.9571192  77.8938569  24.5939744  52.3059758
  64.8659264  17.2776084  51.2671996  64.5793419  16.8031337  50.4504240
  64.1436610  16.9900429  51.8764943  71.3826950  15.9718960  52.6591263
  71.5155758  15.0104189  52.4791690  70.4906122  15.9313995  53.0764931
  73.0049998  20.9002846  44.6391655  72.9558857  20.3137918  43.8475803
  73.9232313  21.2392575  44.5332848  69.7125242  14.8121123  50.2984070
  68.9779579  15.1104311  50.8753828  70.2446097  14.2944924  50.9422137
  72.1887071  24.9334147  53.2884475  72.0919834  24.9914337  52.3078946
  73.1707674  24.8756019  53.3432614  74.3539035  15.4715473  59.5489517
  74.1898813  16.3032466  60.0476412  75.0300869  15.8004052  58.9087222
  81.2788917  18.8464835  50.0669078  81.8696259  19.4450369  49.5393803
  80.8767560  19.5263582  50.6614161  68.1853174  12.3505627  55.8999327
  68.9902181  12.1331396  55.3925914  67.8128039  13.0654970  55.3294993
  70.7743163  20.9514443  53.4290281  71.5679602  20.5706575  52.9745620
  70.0888106  20.6835402  52.7598280  75.8048979  23.8315501  57.0461543
  75.5214364  24.5211520  57.6957613  74.9588432  23.3208061  57.0008631
  66.8011140  16.6928510  48.5260619  65.8274765  16.6015022  48.6639713
  66.8879446  16.2121209  47.6757850  66.2784875  13.1372158  51.4354152
  66.6449940  14.0465941  51.3743815  67.0531016  12.6622204  51.8000931
  67.0122245  12.1650596  58.2810758  67.4921781  12.3238549  57.4241354
  66.1065344  12.4326435  57.9913221  72.2894066  11.8383868  61.6466925
  71.7865158  12.6495607  61.3791133  73.1768089  12.0932963  61.2885842
  77.4860330  21.3048506  63.5987260  77.1990630  21.0594691  62.6891107
  78.2192321  21.9184384  63.3822059  73.8140676  18.0362000  60.5326826
  74.6009780  18.4557812  60.1030491  73.1127689  18.3294456  59.9290821
  73.5648563  22.3006282  57.2891327  72.9377812  22.3464283  58.0432732
  72.9378912  22.4096872  56.5378424  73.1140650  26.8046739  46.6821394
  73.5437977  26.6071019  47.5412327  72.7523509  27.7039953  46.8852003
  74.5260082  21.7166083  53.6799197  73.7672418  21.9256548  54.2701209
  74.0835532  21.0775674  53.0719743  67.7484324  18.1255905  59.4578480
  67.3043645  17.3733319  59.9203561  68.5768107  17.6739272  59.1785168
  76.9022479  19.6230372  43.7120005  76.8223917  19.6020801  42.7268101
  76.3186470  20.4004000  43.8923587  70.1697081  16.7849505  58.9560987
  70.7020214  16.0235398  58.6386914  70.1942194  16.6158147  59.9249762
  78.3612629  23.8232038  60.3518614  78.7545137  22.9675369  60.0599637
  78.7571736  24.4160620  59.6619486  68.4202076  12.5491602  60.5860323
  67.6851392  12.9356399  61.1185350  67.9320294  12.4059227  59.7358786
  68.3849636  30.7378290  53.7960880  68.2093947  31.1172722  54.6886541
  67.7256850  31.2468784  53.2718347  69.6011807  13.3766430  43.5608620
  68.9332027  12.7823488  43.1534522  70.3975051  12.8225049  43.5040803
  79.1543174  21.2425465  59.7573808  78.3501799  20.9937141  60.2699380
  79.7998011  20.6144506  60.1736455  61.1386079  18.7713982  53.0986261
  61.4766149  19.2485372  52.2971639  60.5341123  19.4575992  53.4483459
  64.5825033  12.7571202  57.1577875  64.7260839  12.5798897  56.1926309
  64.2710113  13.6950108  57.0874937  72.0777911  26.0818597  57.6209371
  72.1947078  27.0588775  57.5559200  71.7513645  25.8950883  56.7181832
  72.4088499  25.4114221  50.5527036  71.7558564  26.0692416  50.2039568
  73.1510356  26.0197695  50.7608123  74.4655029  11.4611606  53.3988083
  74.6152199  10.5024649  53.4348204  73.9289712  11.5290344  52.5746193
  74.6305107  25.4818555  58.8529147  75.0084085  26.3717279  58.6622648
  73.7104816  25.6239969  58.5402759  75.6452271  20.5674194  49.9313972
  74.6655225  20.6180263  49.9735390  75.7719717  19.5938039  49.9563680
  71.2500552  13.3350901  52.0851149  71.0711319  12.8038571  52.8948331
  71.9559151  12.7757265  51.6802455  79.0442577  17.3012789  50.4413503
  79.8275460  17.8733214  50.2665982  79.4293880  16.4221195  50.3105938
  68.0455965  24.2424421  58.6617614  68.9746662  24.3143710  59.0040366
  68.0938542  24.9807401  57.9989368  78.2731194  22.3451335  47.6451887
  78.3230806  22.1748306  48.6158714  77.4370884  21.8482829  47.4509295
  76.3130039  16.6507976  57.9069134  76.4007413  17.0495844  56.9978735
  76.9232019  15.8813472  57.7747653  74.3248791  27.0409255  51.8718535
  74.7738299  26.3028726  52.3176448  75.0777985  27.6388682  51.6859442
  75.0533405  26.2651433  48.6797567  75.3347297  25.7282796  47.8975942
  75.8651827  26.1615636  49.2302494  74.1540307  17.9717560  65.1905905
  73.8965338  17.1424207  65.6617911  75.1307080  17.8415221  65.1809319
  63.9593529  22.8101726  58.0392873  64.8934818  22.5136084  58.1119995
  63.9930286  23.6235999  58.5873888  68.2335676  26.8662141  50.9659491
  67.5192973  27.4196453  50.5745755  68.3328449  27.3071160  51.8385661
  59.2356336  16.3729458  54.6996566  59.9339647  15.9133181  55.2271426
  58.4802051  15.7744118  54.8669969  72.2557577  28.8040242  57.4945894
  72.5856395  28.9167706  58.4360194  73.0816826  29.1325560  57.0423393
  67.7337858   9.5776966  58.0203229  67.4182539  10.5057723  58.1333846
  67.3691233   9.3904626  57.1248744  66.4912459  13.7493076  62.1559704
  66.8927617  13.4879475  63.0176881  65.5414878  13.7212653  62.4177163
  79.1569155  23.4420827  62.9194919  78.8569058  23.6799524  62.0127287
  78.5563058  23.9968576  63.4551022  64.2313863  15.8962084  49.0064686
  64.5710916  14.9802766  48.8529735  63.3224205  15.7865540  48.6376886
  74.8595539  26.4769131  55.3244178  74.9508509  25.6731406  54.7794200
  75.5481403  27.0496461  54.9151417  67.1354722  14.2368763  54.3211907
  66.4048856  14.9075137  54.3094051  67.9008090  14.8526895  54.1974682
  78.2459103  24.2315228  55.9777528  77.3004622  24.1626073  56.2796329
  78.5656415  23.3651643  56.3520181  70.1712133  10.3007343  60.7373446
  70.9637408  10.7200564  61.1432720  69.5351032  11.0464428  60.8019937
  65.4173017  13.5399980  48.3646293  65.0445848  12.6542425  48.5613707
  66.3280566  13.4177757  48.7261321  74.9636282  24.4668205  53.2533908
  74.8481739  23.5070264  53.4681814  75.7508213  24.3816293  52.6543044
  68.1458646  13.2894637  48.7116102  68.4941955  13.4942765  47.8116012
  68.7504763  13.8601577  49.2466401  79.1002189  25.0186021  53.5494835
  79.9807350  24.6245318  53.6737342  78.6939572  24.7849071  54.4286173
  70.3794343  10.2788188  57.9761095  70.5127454  10.2141322  58.9520009
  69.4285326  10.0072733  57.9394932  70.7322143  11.8238098  46.5779837
  71.4932917  12.3298308  46.1867667  70.0552007  12.5442782  46.5455653
  75.2705246  11.4519738  49.3169406  75.3004698  12.3586952  48.9271374
  75.2648848  10.9099154  48.5066030  69.1566399  16.0492405  54.2066768
  69.7773139  16.3140864  54.9145144  68.7296226  16.9226284  54.0222708
  70.5003321  11.8323333  54.2696055  70.6183342  10.8732130  54.5245223
  70.9687840  12.2280879  55.0536920  71.5899831  12.5121920  56.6444206
  71.6229542  13.2701424  57.2728002  71.1959255  11.8265042  57.2254743
  77.6716956  26.0413186  49.6224334  78.0286976  25.6781432  48.7734665
  78.3230788  26.7736983  49.7550338  63.6147536  17.8006334  57.7361170
  63.0774254  18.2812567  57.0649519  64.4003199  18.3952796  57.7716681
  71.0240930  10.9966979  49.2438215  70.1009338  10.6753120  49.3025921
  71.0484827  11.2724890  48.3009907  78.7013492  24.9721283  47.3427791
  79.6470442  25.0578786  47.1512269  78.6233780  23.9915151  47.4408802
  63.7640928  16.1591670  59.9417484  63.3541742  16.5605920  60.7445507
  63.6477814  16.8905924  59.3005828  70.5584621  24.8063242  59.5153212
  71.1708226  24.0343042  59.5785468  71.0682698  25.3451074  58.8581553
  72.7694304  28.7503423  53.3799118  72.6428745  28.1547013  54.1352073
  73.2234163  28.1481235  52.7483634  65.4565741  25.1713182  52.7379813
  66.0302081  24.6486417  52.1489502  64.7269799  24.5491232  52.9077150
  72.2187893  22.6654629  54.9243850  71.5885388  22.0644604  54.4551972
  72.0417726  23.4969238  54.4307866  62.9975404  23.9300197  53.2002974
  62.0247528  23.7641152  53.2577529  63.1844175  24.0004349  54.1724411
  69.5964748  13.1459216  64.8082177  69.5217290  14.0738393  64.4994008
  70.4923542  12.9187554  64.4914851  81.7782239  22.4462798  62.9434312
  80.9099566  22.8974306  62.8994782  82.3260591  23.0676222  62.4135568
  80.7219040  19.3877441  61.0170742  81.1247151  19.5199992  61.8988783
  81.0800310  18.5087562  60.7849644  69.2624030  23.2228022  47.7704105
  69.2713396  24.0101076  47.1783374  70.1788679  23.2761840  48.1281366
  70.7596129  13.8890533  60.8872047  69.8694482  13.4762055  60.7791381
  70.4926716  14.7722085  61.2275867  81.6327587  16.8803855  59.9731000
  82.3372636  17.1768243  59.3387970  80.8827312  16.7954729  59.3640157
  67.9888972  19.0110176  49.3236507  67.5728528  18.1490523  49.0761151
  68.6822741  19.0578095  48.6295964  66.4200552  14.9972721  46.2537137
  65.8111043  14.8257657  45.4902541  65.9864769  14.4105646  46.9224012
  72.6434878  24.6488285  45.0721919  71.7271747  24.6828012  44.7271070
  72.6552663  25.4640358  45.6229562  77.8458996  14.4112713  57.4410651
  78.5713999  13.9461266  57.8846198  77.0975610  13.7867494  57.6336426
  75.8309902  12.7952871  58.0099883  75.2264137  12.7512056  57.2368073
  75.2206029  12.6025681  58.7384175  76.0639997  25.0295461  46.5062489
  77.0389577  25.0524911  46.6166511  75.9503383  25.7803069  45.8737143
  78.4082009  25.0512848  43.4248978  78.2727452  24.2429911  43.9798153
  78.8549153  25.6287380  44.0626729  73.1805623  16.7752669  42.9281066
  73.7255679  16.2184962  43.5301846  72.2961940  16.3720333  43.0915198
  73.8227378  20.0365100  67.0744613  74.6317066  20.4881702  66.7315118
  73.7957007  19.2756364  66.4504045  70.6461508  15.8081226  43.0056871
  70.2230687  14.9449196  43.2394278  70.7940717  15.6428834  42.0403539
  62.8891638  16.6014872  52.9618138  62.3472232  15.7699307  52.9325468
  62.1679148  17.2593427  53.0469188  65.9192928  19.2580536  57.7407940
  66.1236639  20.2050957  57.8867500  66.6015020  18.8478311  58.3241876
  69.9962856   9.5578067  42.5582286  70.8398007   9.6435935  42.0428825
  69.5216854   8.9303045  41.9624456  62.3398451  19.0397673  55.6049020
  62.0450753  18.7188765  54.7239021  62.9762898  19.7379778  55.3058577
  69.4556610  17.9778382  65.4607868  69.5207318  18.9067622  65.8012537
  69.8386648  18.1367396  64.5606763  64.2027386  20.5627957  54.3217882
  64.3396020  20.5801391  53.3502197  64.9578472  21.1274142  54.6111961
  66.5521301  21.9909835  58.3136266  67.1420004  22.7859929  58.3786505
  66.7547454  21.5867446  59.1939025  67.3088239  20.5884064  60.5398728
  68.1964050  20.9858778  60.6837278  67.5718815  19.7028307  60.1984408
  77.4325637  11.1253328  50.9835177  76.6486377  11.2401080  50.3973088
  78.0784745  10.7724535  50.3381280  65.9570430  27.4962261  53.9178221
  65.7757824  26.5834957  53.5577046  65.4156654  28.0071215  53.2639826
  75.5624849  21.9489768  44.1549028  76.3892810  22.3407881  44.5171476
  75.1964400  22.7487746  43.7014060  76.5499382  17.9777796  49.5106263
  76.7028321  18.0171470  48.5493408  77.4585170  17.7769186  49.8299996
  68.5784742  27.9993589  53.4677130  68.5826467  28.9795009  53.5752165
  67.6453248  27.8169195  53.7375795  78.1374490  22.8319794  44.9163846
  78.6772802  22.1334528  44.4607803  78.3074768  22.5746099  45.8492922
  76.8703838  18.6803294  46.3675511  76.9768479  18.8856274  45.4092767
  76.4933162  19.5392316  46.6704843  61.1419977  15.6014373  59.0131655
  62.0643125  15.5992053  59.3485812  60.7174555  15.0185118  59.6865361
  76.0072018  21.1529030  65.8305704  76.5617620  21.1248318  65.0041195
  75.6589279  22.0712306  65.7362241  69.6198521  28.5901679  58.3815584
  70.5265766  28.5980086  58.0082709  69.3114191  27.7126336  58.0614714
  70.5198894  26.4962994  54.8962925  69.9683182  26.9892469  54.2519778
  71.0504604  25.9417712  54.2828848  66.9616319  12.6998941  64.7452665
  67.9499757  12.7834870  64.7841055  66.8825648  11.7594824  65.0453410
  79.0115531  34.8704860  51.8419302  78.8369956  34.7704208  50.8777628
  79.0930340  33.9399827  52.1076246  76.5702999  37.5698666  54.7730343
  77.3860117  37.0358158  54.6265802  76.6402001  37.7154626  55.7420952
  79.1363133  35.7780583  47.0221196  79.0749892  35.5156064  46.0748558
  78.9382222  36.7278606  46.9517098  78.9486626  33.0777777  54.2013575
  77.9685595  33.0238776  54.3164222  79.0923844  34.0072024  54.4658550
  76.3100271  33.2104881  54.7294426  76.3904734  33.4023110  55.6978063
  75.7862075  34.0035476  54.4605148  81.2213993  43.0739815  49.7403313
  81.0357191  44.0497862  49.6778219  80.5846286  42.8513116  50.4609586
  78.8148204  36.0844842  54.2027792  78.8024202  35.7330127  53.2757475
  79.7132357  36.4421943  54.2404306  81.5994327  30.2766812  61.3908467
  81.0684949  30.8639255  61.9587792  80.8780547  29.6553651  61.0909482
  75.6914202  30.6472712  54.2115377  74.9431970  30.8443660  53.5958380
  76.0038956  31.5755434  54.3652484  77.9204095  31.1296963  50.8815507
  77.1798133  31.7096861  51.1827727  78.0105367  31.4526433  49.9597728
  74.5001898  29.9317791  56.5850075  74.3748420  30.8502800  56.9297144
  74.9401788  30.1443427  55.7291903  76.3673919  36.2836717  49.2924074
  76.8076698  37.1653940  49.4124838  77.1654257  35.7082125  49.3165775
  78.6022509  39.9700814  51.7059065  78.7828180  40.9415722  51.6209712
  79.4642627  39.6698940  52.0374274  77.2216133  31.5855423  60.9171894
  77.2489438  30.6839901  61.3147691  76.3000247  31.5650285  60.5538954
  78.9729604  43.4809930  57.0556273  79.2249992  43.4092614  56.1159312
  78.1883931  42.8990475  57.0830796  74.9389112  35.1745501  51.3486951
  75.4484186  35.6403338  50.6456082  75.3320492  34.2766683  51.2733522
  78.4417491  27.4119232  52.4387159  79.0653690  27.5109203  51.6865039
  78.7721993  26.5687611  52.8248474  79.3732583  28.7489735  47.4141730
  78.4352174  29.0558952  47.3296538  79.6274937  28.8061095  46.4599345
  75.5176604  32.4728489  51.1341079  75.1636009  32.2125523  50.2478535
  74.8313720  32.0474923  51.7033226  80.4584599  30.0273516  51.7035208
  79.6261448  30.4961473  51.4679341  80.5039785  30.2616069  52.6627667
  78.9144609  28.8387301  55.8489079  79.4828029  28.1505296  55.4740065
  78.0512227  28.6157625  55.4326198  77.4479680  32.0869422  48.1963313
  76.4776360  32.1568095  48.3831930  77.4423265  31.1872689  47.7754187
  76.4525987  28.7762909  51.2657617  76.9333412  29.6357311  51.1917438
  77.1967149  28.2168711  51.5989909  78.3080455  27.9094137  58.3697912
  78.5627030  28.4237148  57.5707078  77.3347348  27.8440781  58.2152077
  78.6382440  33.1269868  59.1289262  78.2631448  32.5030070  59.7928672
  79.5873247  32.8536921  59.1719542  79.4352321  28.8768320  60.6936412
  78.5703552  28.9662836  61.1525467  79.1260732  28.4835468  59.8435616
  78.4594496  46.1731733  54.5181524  78.4421250  46.7513810  55.3104364
  77.9284823  46.7239441  53.8990305  79.5712440  29.1470309  44.6903046
  78.8713897  29.6517679  44.2252491  80.3230132  29.2731515  44.0976518
  71.6039985  33.4390242  52.8153402  72.0039275  33.7710921  51.9655020
  70.8984212  34.1180498  52.9115222  75.6803609  27.6941066  57.6104719
  75.3780110  27.1948520  56.8107033  75.2961841  28.5767135  57.3885225
  74.0512126  38.3742097  57.6735848  74.9980985  38.1494249  57.5342547
  74.1434891  39.1519544  58.2640301  79.2646147  42.5957247  51.6292939
  78.6016432  43.1928406  51.2012891  79.2320475  42.9593263  52.5465430
  70.9087621  30.7522463  56.0303919  71.3690874  30.0999853  56.6016540
  70.7745034  30.2260076  55.2256979  79.2766948  25.3457314  58.3445596
  78.9959072  26.2847297  58.3931474  78.9576534  25.1055719  57.4544347
  77.1233047  29.1276178  62.1627535  77.4588099  28.4337645  62.7769818
  76.1918195  29.1813972  62.4798212  74.7791146  31.6156481  48.6923170
  74.6905903  30.6343071  48.7706782  74.1661374  31.7739123  47.9415996
  76.7239150  28.1659475  54.3959562  76.3626666  29.0663277  54.2133292
  77.2805978  28.0387335  53.5988001  75.0525271  28.9419317  48.9783593
  74.8697632  27.9790325  48.8511793  75.4791475  28.8960749  49.8703565
  79.5881890  27.9651748  49.9971856  79.6271854  28.2533977  49.0492606
  80.0674464  28.7157159  50.4109530  80.3507267  30.7621429  54.3733076
  79.7901072  30.2908825  55.0247271  79.8812014  31.6322628  54.3484029
  74.0905583  32.4924380  57.3911969  73.6050877  33.0298431  56.7264719
  74.9509763  32.9732307  57.3965858  74.6405560  31.5951461  60.0692157
  74.0243999  31.9750979  60.7421539  74.2804319  32.0018749  59.2565482
  76.1343503  39.7783295  52.9849655  77.0090565  39.7422100  52.5413622
  76.2047981  38.9945640  53.5722233  72.5136060  38.9166226  53.2345225
  71.7883459  38.2656815  53.3595549  72.5820337  39.2586589  54.1561259
  78.4272737  34.4530426  49.2247337  78.1529748  33.6068793  48.8043773
  78.8174631  34.9025870  48.4306226  76.8632315  29.6898451  47.1307760
  76.2769768  29.7501892  46.3373165  76.2037526  29.3339690  47.7768702
  73.5768012  31.2588517  52.6421774  73.1669403  30.3737077  52.8128623
  72.7831669  31.8239005  52.7124399  76.5459813  33.6596534  57.3596892
  76.6192917  34.5394087  57.8045747  77.3011525  33.2086504  57.8159917
  72.8797104  33.9215904  55.2856186  72.5142714  33.6624385  54.4099256
  73.5544322  34.5787650  54.9837828  74.8587674  35.4308190  54.0964598
  74.8331118  35.4925682  53.1122378  75.3028978  36.2849432  54.3008729
  76.7242848  37.7919013  57.6441853  76.8362707  38.4240034  58.3923691
  77.0299886  36.9661494  58.0984547  77.3801906  35.5928214  59.1042931
  76.9477258  35.5367507  59.9896925  78.0175342  34.8454247  59.1925328
  76.3887376  42.1091695  54.5377634  76.2177742  41.2716225  54.0494653
  76.0548569  42.7541506  53.8669204  78.8327684  43.5157457  54.1873148
  78.6888565  44.4877582  54.2864834  77.9256972  43.1878480  54.3379159
  73.1903610  29.2118239  59.9145374  73.8294817  29.9260482  60.1106850
  72.4465400  29.4654786  60.4948444  78.1053070  27.2493611  63.9626812
  78.9960845  27.0503614  63.6276622  77.8237167  26.3456904  64.2509524
  68.2395620   8.2300824  40.8852658  67.3571190   8.4140560  41.2519999
  68.0654652   7.3356108  40.4867175  76.7848715  10.4549519  41.0216422
  77.6754802  10.6097466  40.6286213  76.8842745  10.9600462  41.8543832
  77.9613478  13.4788842  34.0107081  77.5355294  12.7947238  33.4536306
  78.1575960  14.1563014  33.3329243  81.6234904  20.8077874  36.1942420
  81.6440535  21.8003675  36.1924700  80.9480913  20.6795945  36.9080480
  79.4620243  10.9852553  40.5652592  79.9326703  11.4226967  39.8368431
  79.8997964  10.0907945  40.5306350  76.5658726  13.7978738  36.2882129
  77.0562964  14.5099025  36.7565341  77.1857681  13.6567579  35.5273395
  79.8607526  17.8705763  38.5612015  79.8451637  18.8236648  38.2876785
  80.7482706  17.8616768  38.9973792  79.3750516  20.8805769  43.5909786
  79.6781050  20.7860479  42.6706303  78.6540215  20.2206933  43.6219693
  75.2202445  11.5129937  37.2003245  75.5750401  12.4177929  37.0251832
  75.8703043  10.9783905  36.7143028  79.2448103  23.9076414  41.0064523
  79.0754569  24.3033487  41.8919820  78.5080054  24.3303577  40.5022850
  71.1147263  11.0910273  38.6227364  71.6651608  10.9495632  37.8111937
  70.9904977  12.0707409  38.5442176  74.6258706  15.0249332  44.5362789
  75.4045184  14.6307912  44.1158973  75.0418942  15.4263361  45.3387515
  79.7412513  20.5403211  38.1123417  78.9956715  21.0990517  37.7816095
  79.7162009  20.8006697  39.0665403  75.1380338   9.3739117  47.1983760
  74.2617012   9.4957126  46.8035135  75.6456858   9.0469291  46.4197596
  77.2030389  17.7991566  39.3102516  78.1708567  17.9488214  39.1760181
  77.1304099  16.8978986  38.9344559  73.4402344  16.7556973  40.1612070
  72.6056835  16.2368092  40.1168001  73.5340700  16.8260959  41.1376274
  72.0858040   9.8266157  40.8088798  71.7041764  10.3105707  40.0359007
  73.0020892   9.7021294  40.4763127  74.6246693   9.8857003  39.4563650
  74.7471638  10.5373436  38.7338515  75.3707634  10.1449518  40.0455805
  78.5006908  11.5767529  43.0441622  78.9607526  11.3869917  42.1936368
  78.8049509  12.4777505  43.2205571  76.8827264  19.9850842  40.9916855
  76.9118054  19.1696075  40.4410748  76.4271517  20.5907884  40.3588701
  79.3688618  21.1971083  40.7178916  79.3147421  22.1683946  40.8564302
  78.4436361  20.9358965  40.8940217  20.5883149  38.6974821  73.1473869
  19.9252193  39.2300909  72.6355284  21.3320132  39.3601653  73.1176700
  14.7874121  36.1892947  72.3944456  15.3891232  35.4198536  72.4982618
  15.2516934  36.8433868  72.9662429  15.4285276  32.7250180  70.1048159
  15.8814765  31.8722915  69.9171086  14.5255700  32.3828502  70.3218990
  22.2476625  36.5494851  73.5479586  21.6390164  36.1524097  74.2201186
  21.6441261  37.2657749  73.2208956  16.4801282  33.8927960  72.3389824
  16.7116185  33.0023167  72.6922745  16.0685323  33.6099805  71.4845048
  16.1577906  28.9403096  73.2429002  16.5992096  29.8067518  73.1059037
  16.2259031  28.5693937  72.3382556  17.5452499  31.2411833  72.3968034
  18.4769907  31.4537871  72.6247097  17.6386723  30.9981815  71.4589171
  16.8939184  42.5152585  76.8434736  17.3244625  43.1805696  77.4286224
  16.0453140  42.3970328  77.3395388  24.3507896  32.0646021  72.3724766
  25.3209717  32.0638048  72.1717332  24.2063747  33.0451345  72.3772826
  26.7638979  37.0098805  77.3999040  25.8463587  37.2589641  77.1248268
  26.7352131  37.2433721  78.3399007  33.4544728  33.3543205  79.2817869
  32.9151064  32.5554244  79.0758419  32.9452210  33.6993258  80.0478597
  18.5559167  38.1746788  74.9106511  18.6058177  38.9804998  75.4768406
  19.3160442  38.3504802  74.3100025  20.1158141  32.2030970  72.9183490
  19.8295425  33.1413636  72.9993968  20.8745095  32.2033646  73.5412662
  26.2217998  34.4081643  74.2164859  25.5455312  34.6184160  73.5319512
  27.0190407  34.3397600  73.6497249  22.5138094  31.8912490  74.3307144
  22.5595485  30.9831599  74.6639185  23.1768365  31.8538760  73.6011208
  20.1356854  35.8746200  75.1795321  19.6938061  35.3441741  74.4714873
  19.4649466  36.5873721  75.2807988  18.8531664  34.7629780  68.6324833
  17.8693109  34.7302131  68.7436300  19.0361250  33.7894566  68.6711592
  21.6053970  43.0187225  71.6339098  20.7794489  43.0890154  72.1644951
  21.6288211  43.9253862  71.2512476  19.0245335  34.7427432  72.9689720
  18.0769672  34.5447187  72.7806348  19.2109919  35.3481249  72.2100426
  24.3174445  37.8175861  76.6874765  23.5376233  37.2145360  76.8192739
  23.9932463  38.5965827  77.1975602  23.6971974  40.0775129  78.1196450
  23.8392268  40.7257994  77.3901608  24.3800481  40.3879642  78.7547098
  19.4707461  36.2957040  70.7643206  19.4287149  35.7116113  69.9687961
  20.3624956  36.6918846  70.6224330  18.4855236  39.7753326  78.9631771
  18.4681007  39.8781895  77.9806467  19.4478256  39.9371477  79.1133974
  27.2627707  34.3828048  76.7397290  26.8507180  34.3561632  75.8398271
  27.1140407  35.3378885  76.9451919  19.4594525  43.1173072  73.3305774
  19.8203774  42.6998190  74.1393763  19.0505925  43.9223622  73.7220559
  23.1756632  35.0241937  70.0547868  23.3332963  34.7739348  69.1215592
  22.6270051  35.8265770  69.9368500  16.2024597  27.9709138  70.5737358
  15.2909153  27.6667291  70.4317103  16.6963515  27.1689757  70.2580302
  18.7326802  40.5191445  76.3173486  18.0944467  41.2598384  76.4299508
  19.5302369  41.0193204  76.0430278  22.3151614  36.0816523  76.8618902
  21.4452107  35.9684160  76.4162365  22.7760446  35.2778215  76.5132075
  27.0814241  32.5052308  78.7478566  27.0349133  33.2383758  78.0843344
  26.8853956  31.7467186  78.1719158  24.6434444  37.6850303  73.9876973
  24.6319622  37.6996098  74.9821449  23.7764568  37.2138541  73.8535697
  20.6638774  42.6602301  78.4278944  20.9454406  41.7750189  78.7263873
  21.5256725  43.0547023  78.1776057  21.0681372  41.6520780  75.1711792
  21.3727096  41.2263308  74.3267397  21.8944411  41.5178692  75.6991060
  14.5611120  42.2379187  78.2711132  13.8786285  42.7065050  77.7352370
  13.9710457  41.8712003  78.9789297  23.6236256  41.9285486  82.0743525
  22.7086732  41.6455499  81.9346070  23.6686206  42.7033443  81.4592709
  21.2488620  40.0195968  79.2330333  21.3451459  39.2113221  79.7638631
  22.1201924  40.0165628  78.7606862  25.4801567  40.8139057  80.1957219
  26.3184363  40.5427130  80.6383146  24.9616465  41.0909294  80.9819284
  23.7943351  41.5597515  75.7906097  24.2029592  41.1113758  75.0082982
  24.2890511  42.4184993  75.7375480  30.0224042  34.1369908  76.9339834
  30.3033910  33.3115780  76.4747994  29.0870008  34.1847242  76.6407774
  24.7967762  40.3689636  73.5940039  25.6435184  40.4411212  73.0960844
  24.7626033  39.3935703  73.7207639  27.3483407  37.9999322  73.4882356
  27.2492794  38.8174708  72.9450297  26.4104974  37.7206773  73.5494055
  18.3487354  43.9557585  78.7513975  17.9033399  43.3221685  79.3635401
  19.2094191  43.4752055  78.6349679  15.9882211  38.2066415  73.8847145
  16.0876964  39.1420452  73.5907047  16.8749029  38.0752131  74.2981232
  29.6029449  33.3162623  79.4903087  28.6648669  33.0336958  79.3883593
  29.7224314  33.7842365  78.6288066  19.2030691  40.6931213  71.9838041
  18.3064314  40.5996794  71.6008616  19.1267142  41.5708348  72.4122962
  22.2438335  40.7533161  72.9195952  23.2229006  40.7414160  73.0237628
  22.1526554  41.5317903  72.3169798  24.7411590  39.9612758  69.4859149
  24.6776896  39.2801478  70.1989607  25.5377046  40.4426314  69.7755146
  18.9826171  32.0852413  68.8593097  19.7065076  31.6861462  69.4155524
  18.2412445  31.5043651  69.1498517  31.5606371  34.1632848  81.1327594
  31.3836953  33.7772364  82.0023023  30.7766413  33.8423930  80.6251359
  16.9137789  30.4261276  69.5698238  16.6998433  29.5326590  69.9373042
  16.8647403  30.2043686  68.6044010  17.3102638  25.7229645  69.5244903
  18.2088063  25.9945307  69.2166495  17.2533189  24.8505912  69.0667371
  21.8914049  37.4612599  70.1670735  22.7545652  37.7405982  70.5393079
  21.4801478  38.3411999  70.0070499  23.6323079  34.0528949  75.6788797
  24.4858515  34.0571065  75.2120131  23.1801217  33.3044987  75.2368030
  31.5230399  31.5333395  78.7613950  30.7992638  32.1268573  79.0627677
  31.3922921  31.5955438  77.7864116  24.5053491  37.8798052  71.1487950
  25.1341380  37.2124413  70.7654695  24.5736816  37.6375859  72.0939468
  24.0755605  34.7519981  72.5250765  23.8057328  34.8465626  71.5688159
  23.3678384  35.3153454  72.9238409  16.9887619  41.9312050  79.9356074
  16.1015397  41.8877116  79.5380279  17.3906027  41.1045500  79.6080301
  33.5924640  48.5884511  81.7180692  34.0671935  48.2595215  80.9255556
  33.5380257  49.5474876  81.4964363  31.1407500  48.3842664  82.8905019
  30.8896055  47.5247322  82.4639255  32.0125120  48.5143621  82.4400183
  25.2656496  50.7600756  78.3370941  25.1530574  50.4380941  77.4128926
  25.1232801  49.9088780  78.8188218  30.6578990  48.4117748  87.1591999
  31.1313462  48.9801758  86.5054748  31.4348804  47.9792723  87.5807608
  23.1493790  51.6651700  80.1519479  23.9296692  51.5223531  79.5875429
  23.5302647  51.5192442  81.0429119  31.3226330  53.8305364  73.8063292
  30.7736124  54.3308883  73.1478011  32.1517480  54.3725498  73.7307347
  25.6617166  51.7934386  72.8959427  26.0966276  51.0062210  73.2773437
  25.9504045  52.4847658  73.5289458  27.0326983  52.6148987  86.0742702
  26.5023448  53.4392394  86.1405595  27.2545959  52.4635803  87.0054986
  28.6876342  49.5471721  83.3750241  29.5601921  49.1886592  83.0792912
  28.5079781  48.9060935  84.1090218  26.9908105  47.6200651  71.8482193
  27.1701128  47.1139763  71.0169185  26.0015052  47.6663085  71.7764794
  32.8493997  46.1582180  79.5263999  33.2036103  45.2707028  79.2807045
  33.6997721  46.6620007  79.5598446  32.1365185  51.2473528  73.8151889
  31.2518411  50.8138710  73.7833024  31.8343677  52.1935710  73.7935381
  38.2627783  46.2053239  80.0631275  38.8506308  45.4527394  79.8001519
  37.4605584  45.6952041  80.3145188  26.9329156  49.4876312  73.8676247
  27.2520095  48.8421594  74.5508496  26.9152682  48.8808711  73.0876962
  29.3548553  48.5078764  77.7405882  29.1777401  47.8267646  78.4402272
  30.2966738  48.2649720  77.5438574  34.3074057  39.6765212  84.2505596
  33.6350711  40.3611919  84.4956310  33.8069604  38.8751470  84.5320187
  29.8397636  44.2357326  73.2182139  29.5109737  45.1622471  73.3461930
  30.2886263  44.3544456  72.3494493  31.9102285  51.9285591  83.7230060
  32.1407568  52.8766674  83.6003314  30.9569967  52.0195524  83.9530115
  24.8399662  48.7113300  80.0246947  23.9130394  48.6352781  80.3409826
  25.2723681  49.0872821  80.8187838  36.0763269  44.4294258  80.5487396
  35.2037989  44.2307533  80.1395008  35.7896927  44.6549998  81.4612918
  29.0370967  46.7979275  73.4339327  28.6308593  47.0906584  74.2863436
  28.3187070  47.0816884  72.8171634  22.2363720  48.5080556  80.7560924
  22.1842926  48.6403167  81.7321459  21.6475404  49.2323558  80.4577049
  27.1156326  58.1157839  76.7981653  27.0727414  59.0880194  76.9736580
  26.2977769  57.8374396  77.2802652  37.8321630  42.4253339  82.2397229
  37.0908941  42.5866091  81.6314482  37.4773492  41.6630625  82.7559997
  34.7326085  47.7516555  74.7202126  35.5380971  47.4526621  74.2373848
  34.4487843  48.4706715  74.0956250  28.9515973  48.9628960  89.3362188
  29.5021883  48.7701911  88.5482830  29.4508231  49.7380963  89.6968134
  33.1861990  47.3091587  87.7446750  33.8285621  47.8947615  87.2840870
  33.7562134  46.9174795  88.4267816  29.7868941  45.2752149  85.1294153
  30.7355027  45.5276234  85.2592135  29.6269641  44.7727725  85.9422570
  33.2164875  51.2687574  81.2746509  32.5826493  51.7939629  80.7266945
  32.8441666  51.4614492  82.1661885  37.3429296  52.4808301  77.5013949
  36.3821088  52.6892312  77.3716650  37.4665034  52.8901838  78.3917683
  33.3534138  43.4180803  85.5757874  32.9509190  44.3170965  85.5940440
  34.2949008  43.6582650  85.7345475  34.6059756  48.7604699  85.9147151
  33.7903064  49.2891324  85.7383119  34.5420493  48.1353697  85.1477346
  31.3222133  41.8691589  82.2012916  30.7605534  42.6681857  82.3635285
  31.5326934  42.0249739  81.2474559  29.4823033  51.0816208  78.6423626
  29.6448157  51.4014823  77.7137116  29.4070939  50.1139366  78.4383675
  26.4599303  50.0842100  81.8152888  26.8718773  50.7519832  81.2226019
  27.2401222  49.8514324  82.3707406  27.7833832  47.6714983  75.6575326
  28.2997872  48.0457221  76.4134781  27.3697843  46.9019440  76.1217221
  21.8650578  45.8652044  80.3513557  21.0174877  45.9484576  79.8523428
  22.0814193  46.8276694  80.4409053  36.7250662  52.8816878  82.3096639
  36.9300910  51.9701252  81.9903616  37.0825800  52.8381991  83.2099833
  23.5472717  46.4370127  77.4725337  22.7903656  46.9966500  77.7543017
  23.7530234  46.8587143  76.6112176  29.1395370  52.0729465  84.2596375
  28.8810189  51.1600354  83.9848175  28.4112054  52.2616022  84.8944913
  21.5122910  45.0691231  82.9424129  20.8583347  45.7793627  83.1373698
  21.6697469  45.2623111  81.9882534  44.7488282  48.6162466  78.7624865
  44.2773902  47.8114462  78.4479493  44.2802437  48.7587309  79.6128429
  29.0506509  54.2432818  75.3999910  29.1765171  55.0894438  75.8915395
  29.8831856  54.2270684  74.8802682  22.7228365  51.3781287  75.7142869
  23.0988283  52.2815161  75.5879936  23.5610791  50.8627632  75.7815328
  24.1908689  54.8914201  77.6429374  24.4031136  55.8468050  77.7575045
  24.8706939  54.4871597  78.2025205  24.2992720  56.4569074  84.5312989
  24.0402567  55.8823069  83.7905969  23.4217439  56.8681137  84.7425937
  32.0588261  38.0356882  84.7737919  31.3554941  38.5882665  85.1895528
  31.8701524  38.2406460  83.8249361  20.7990514  50.4586217  77.3773841
  21.5047423  50.8247031  76.7918135  21.0528760  49.5038737  77.3559639
  31.7123803  46.9822243  72.9102596  30.7616880  47.1490316  73.1054362
  32.0256640  46.7507929  73.8142767  30.1282341  42.3872876  77.4265077
  29.3291092  42.0454722  76.9661442  30.6035031  42.7830917  76.6584941
  31.4951688  39.1495082  82.3021167  30.8497144  38.9156711  81.5943773
  31.3492190  40.1264328  82.3296542  27.8609772  40.1889116  81.5014865
  28.5183877  39.5863036  81.0912122  27.8831011  39.8468451  82.4295537
  36.7979325  50.2636901  74.3434718  35.9618195  50.1284852  73.8494514
  37.4379637  49.8474942  73.7277463  32.5529904  46.2162541  75.3522862
  32.2232883  46.7304760  76.1287291  33.4175453  46.6750002  75.2182450
  29.9213201  51.7727733  76.1143443  29.7336409  51.3325369  75.2488317
  29.5355052  52.6609144  75.9180953  35.3053800  50.3430307  79.6250461
  34.6219213  50.8712759  80.0906812  36.0916126  50.5562228  80.1709904
  25.5036660  42.6618358  78.1472921  26.2747830  42.4667034  77.5743044
  25.6994181  42.0832387  78.9127385  35.0230348  47.7064655  79.4753441
  35.1467406  48.6913312  79.4332835  35.7192265  47.4450782  78.8262833
  25.8081380  44.2003007  72.5931845  24.9551937  44.6834424  72.6652894
  25.8392274  44.0664752  71.6179942  27.6818185  39.1470510  75.8833849
  27.5777194  38.6687629  75.0247202  27.5034097  38.4005463  76.4998407
  29.2134591  49.5924576  69.1038761  28.2403935  49.4438508  69.0792617
  29.5177598  48.6687406  69.2663261  32.3460933  57.7818981  71.9378664
  31.5967568  57.7831460  72.5758380  32.1361241  58.6004316  71.4380456
  30.8038873  46.2017771  81.3265116  30.0890556  46.3953767  80.6662612
  31.5716280  46.1623574  80.7037418  31.8959745  47.7091583  77.5036010
  32.6532119  48.3369400  77.4308648  32.1858355  47.1883497  78.2867098
  29.4144270  50.7574003  73.6448055  28.5226805  50.3508459  73.6643183
  29.4532714  51.0335881  72.6988112  34.7679126  53.1509066  77.1210266
  33.9315325  52.6169240  77.1887927  34.4002882  54.0366934  77.3351972
  33.9210823  43.7347041  78.9330430  33.1752975  43.1436081  79.2033052
  34.0509877  43.4103032  78.0123991  33.8801702  55.6852078  77.7248683
  34.3781118  56.1491013  76.9902168  34.5876637  55.7619443  78.4207566
  34.3538733  36.7856766  79.5323615  34.7689441  36.1015833  78.9676899
  35.1296525  37.3501110  79.7284226  21.1174657  47.7903330  77.4652711
  20.8698332  47.3561140  76.6114443  20.4947968  47.3112429  78.0654644
  28.9050142  46.5492068  79.4827489  28.8632720  45.6164507  79.1338927
  27.9238489  46.6872823  79.5861063  29.7645412  51.4301308  71.0107067
  29.7218369  50.7058613  70.3404089  30.7053579  51.7018652  70.8886032
  26.7677643  45.5000605  76.9956149  26.3266407  45.8969343  77.7903270
  27.3664873  44.8695148  77.4696952  28.9205469  55.6583950  79.3130018
  28.9413000  55.8796730  78.3504887  29.8833496  55.5301098  79.4640403
  32.3457732  45.9174104  85.5812956  32.5902975  46.4160907  86.3975132
  32.9230197  46.3876732  84.9316152  37.8822088  49.8968902  76.8090576
  37.4806000  49.9951137  75.9077306  37.7191861  50.8192159  77.1372709
  25.9463784  44.8978145  81.6805267  26.6081860  44.1892946  81.5151785
  25.1533150  44.4826464  81.2679714  37.5075175  50.4688007  81.3408602
  37.5841432  49.6820300  81.9080717  38.3369397  50.3792338  80.8099623
  27.2105131  51.8827719  79.8592083  28.0362020  51.6033985  79.3950117
  26.5437159  51.5420544  79.2154352  32.2177219  54.5208902  82.8180165
  32.1104216  55.4899037  82.6483424  31.3074268  54.2308995  82.5453937
  23.3696177  47.5692561  74.9542902  22.3887510  47.5119259  74.9818990
  23.5570766  46.8700613  74.2912051  23.0882769  43.8291511  77.6672408
  23.3194934  44.7949217  77.6454792  24.0009172  43.4541010  77.6101444
  25.1612277  46.0120899  84.0916335  25.5367757  45.7067466  83.2342181
  24.5896430  45.2443181  84.3043818  32.1049524  49.6113948  85.1355855
  32.1070895  50.5059732  84.7148253  31.7104327  49.0959918  84.3897912
  29.7478153  53.6431841  82.1822696  29.4431040  53.1062013  82.9582983
  28.8639894  53.9853494  81.8894681  30.3365437  57.8005646  73.8099559
  30.8867011  57.4454012  74.5486919  29.9486904  58.5836900  74.2578391
  31.2100748  52.7387169  80.0755761  30.5957470  52.9705467  80.8105111
  30.6273395  52.1334596  79.5603793  25.8961610  48.3495796  85.2741500
  25.5855535  47.5074119  84.8574791  26.8416917  48.1147867  85.4126733
  33.9157047  50.0095173  70.2499693  33.9051365  49.8247431  69.2786027
  33.2655967  50.7497454  70.2749062  28.5891410  47.7596384  85.4196015
  28.9061628  46.8484971  85.2234120  29.2187521  47.9974413  86.1398944
  25.9504024  43.7256708  69.8214169  25.3360658  43.7256548  69.0505963
  26.3765761  42.8519608  69.6972428  17.1313297  49.5683682  78.8821855
  17.6151832  49.5832340  78.0135953  16.7382450  50.4747435  78.8333800
  23.4718941  43.7346137  84.2678545  23.6322619  43.0552197  83.5794960
  22.7160784  44.2175540  83.8466149  29.5953817  58.3629469  82.8195998
  30.3524342  57.8239933  82.4974310  28.9740489  58.2416165  82.0681291
  29.3270510  56.5783132  76.7977882  28.5600766  57.1992292  76.7534479
  30.0511751  57.2112008  76.9689679  31.8177084  42.1053585  79.5198656
  32.2016822  41.2301576  79.2642528  31.1492603  42.1934919  78.7939288
  39.6245581  47.7887204  81.7671219  39.7581966  48.5515770  81.1525728
  39.0989012  47.2020943  81.1663493  32.5588654  51.7246518  76.9600833
  31.6345825  51.7012404  76.6336554  32.7992221  50.7804291  76.8956655
  28.4243125  44.0681700  78.6862443  28.1544216  43.5899755  79.5040099
  29.0513574  43.4118008  78.3077231  37.1684679  47.4093361  77.7792751
  37.4924510  48.2876915  77.4791820  37.7646195  47.2453447  78.5361814
  25.6467443  55.0730055  86.5247147  26.2632928  55.7859937  86.7535547
  25.1577782  55.4903018  85.7775357  34.5013492  52.5984551  74.4292975
  34.6696246  52.8127579  75.3705224  33.6784324  52.0753271  74.5100008
  34.1017248  39.4862024  81.5133673  33.1506138  39.2404460  81.6309212
  34.3251235  39.6565620  82.4597792  34.1348426  47.0665487  83.8921907
  33.9580596  47.5772978  83.0675271  34.7553645  46.3897072  83.5376298
  31.4678224  57.9900412  78.3374319  31.6778242  57.1078955  78.6968925
  32.3697869  58.3691091  78.2523692  32.1736356  56.7900805  75.5509339
  32.6171008  56.2725268  74.8347736  32.5556392  56.3534803  76.3355973
  24.8223610  57.5303370  78.1054951  24.0412115  58.0558596  77.8179093
  24.8664709  57.7958829  79.0500678  16.5082571  48.7838590  82.7681435
  17.2250776  49.0717186  82.1613701  16.9396330  48.0401651  83.2158779
  20.6842122  46.5193254  75.1402153  21.1368585  45.6406490  75.1121666
  19.7775932  46.2352674  74.8823987  31.7134642  56.9517707  81.7016881
  31.7078501  56.4506016  80.8580578  32.4163141  57.6140192  81.4964978
  23.7464603  43.9771000  80.4182513  23.0588913  44.6961112  80.3886379
  23.8122483  43.7943921  79.4565329  34.8650493  54.9233439  81.9271621
  33.9889804  54.5992964  82.2305514  35.4118792  54.1239463  82.0959196
  22.0463720  44.2163593  75.0822794  21.6416238  43.3193584  75.0594084
  22.5534149  44.1353337  75.9256240  31.7417268  55.3662079  79.4037720
  31.6584663  54.4007273  79.6071081  32.5070784  55.3239921  78.7804190
  25.1528787  43.8975368  75.3720067  25.5214474  44.0815921  74.4893262
  25.7182401  44.4753458  75.9303158  35.9007812  55.7184953  79.5011956
  36.6226187  55.0408508  79.5345495  35.5048159  55.5564014  80.3919396
  28.0023767  39.2950722  84.1085960  28.8128087  39.3603021  84.6515957
  27.3401314  39.0972139  84.8041541  27.7258531  42.6030382  73.6939978
  28.5425645  43.1427196  73.5572059  27.0616802  43.2264847  73.3125707
  31.4638430  43.7135418  75.4027081  31.8242488  44.6342268  75.3944116
  30.8787450  43.7687488  74.6112166  26.2495441  46.5213115  79.4889621
  26.0513077  46.0395277  80.3228262  25.6504530  47.2989331  79.6031421
  27.8558999  42.9501525  81.1263112  27.8935034  41.9861721  81.3170277
  28.5531792  43.2705875  81.7441589  29.8286866  44.0638947  82.6627411
  30.1965460  44.8538018  82.1893236  29.6942698  44.4760369  83.5515185
  35.2324935  56.8141433  75.7659360  35.5508753  56.2724052  75.0050640
  35.6773744  57.6664142  75.5560411  19.9705019  47.4377214  82.8879332
  19.5142627  48.0097190  82.2370179  20.6844190  48.0397644  83.1839947
  27.5972041  41.8127317  76.3819203  27.5375901  40.8380780  76.2401508
  27.5549111  42.1147892  75.4462548  29.8762989  38.5915839  80.1657373
  29.9578301  38.9068767  79.2360414  30.4280599  37.7706037  80.0908434
  40.5539392  49.7064153  77.4072662  40.8849023  48.9204267  76.9102370
  39.6344135  49.7447393  77.0571461  35.9482135  55.2870199  73.6524972
  36.5321989  55.5258208  72.8905194  36.2835770  54.3778707  73.8252590
  37.4457867  52.9129401  73.8312248  37.4950585  52.6040707  72.8940978
  37.0696907  52.0925344  74.2357024  29.5111718  59.6757112  79.1872466
  28.9248299  59.0790278  79.6995525  30.1853417  59.0300199  78.8766486
  21.6547620  55.3430326  78.9900005  22.3863118  54.8156744  78.6181727
  21.0802828  54.6200407  79.3454977  27.3931820  54.2922845  81.0817140
  27.2072979  53.4319170  80.6427951  27.8286511  54.7713533  80.3438723
  19.8485501  53.5054355  79.8027100  18.8656862  53.5327588  79.9005193
  20.0127401  52.5698921  80.0282584  26.4366976  53.8947173  74.5177778
  26.4795735  54.7268069  73.9856786  27.3378969  53.9258986  74.9204957
  39.8652767  49.8700246  80.0611547  40.6564923  50.4084183  80.3287041
  40.0567400  49.8171926  79.0902174  37.1102089  47.8043000  86.6375588
  37.5747810  47.7505118  85.7729459  36.3082379  48.3014671  86.3729446
  24.8564009  49.7332236  75.7835586  24.3477785  48.9339033  75.5029759
  25.5779914  49.7085039  75.1206917  30.1920491  39.7642030  85.8602642
  30.8650044  40.3969031  85.5033410  29.6672808  40.3733738  86.4151934
  23.3766715  45.5008825  73.0574956  22.6677279  45.4330082  72.3696069
  22.9631989  44.9306259  73.7540525  31.7022190  36.5639957  79.8467764
  31.6934286  35.7503010  80.4048202  32.6834701  36.7180888  79.8221382
  29.9714225  55.5416570  72.2813828  29.0609679  55.4890555  71.9269663
  29.9225038  56.3863499  72.7801241  35.8722529  45.0519977  83.2660798
  36.8589488  45.1057076  83.2766549  35.7351653  44.7018964  84.1813336
  32.1086828  41.2723568  84.7414262  31.8651705  41.5837141  83.8374474
  32.5517432  42.1005134  85.0718200  33.2676308  55.6212053  73.4018491
  34.2433471  55.4966611  73.3852127  33.1712931  56.3277209  72.7256607
  35.5587708  54.7203942  70.0193795  35.2058243  54.0867834  70.6943651
  36.2375624  55.1718348  70.5736704  38.3173394  47.4177794  84.1752769
  38.3656801  46.4427769  84.0526244  38.8462416  47.7032785  83.3968912
  29.9114600  46.9885916  69.5698857  30.4310587  46.3375841  70.0993313
  29.0102115  46.6044215  69.6898251  38.5881523  44.7810479  83.4043635
  38.3705162  43.8958795  83.0222642  39.5702218  44.7015933  83.4280885
  36.2865385  38.6784239  80.1959560  35.5260390  39.0353062  80.7153660
  36.4587437  39.4659391  79.6166051  43.4958286  48.8010976  81.2506467
  44.3264154  48.4919249  81.6656616  42.8862848  48.0878677  81.5571596
  42.0906122  46.6504951  82.2454002  41.1907382  47.0495078  82.1662138
  41.8332616  45.7756876  82.6322630  27.3760699  46.0677533  69.6047447
  26.8604468  45.2334964  69.7121593  27.4544588  46.0772261  68.6197288
  19.4821076  46.3847697  79.1044863  19.0172648  45.5361842  78.8934602
  18.8163952  46.8091966  79.6694646  22.2455320  48.9757755  83.4046431
  22.7961641  49.7712840  83.2053416  22.7787598  48.5741586  84.1135233
  30.1823006  39.9514635  75.1545227  29.2351372  39.7682344  75.3556330
  30.5709991  39.6941326  76.0273874  30.9175121  38.8797231  77.5438916
  31.7258296  39.1989609  78.0093606  31.2148360  37.9777107  77.2931322
  27.3818706  41.2453946  69.6779094  28.2607966  41.6661370  69.4952162
  27.4935819  40.4353877  69.1152638  18.6876265  49.1277216  81.0519152
  18.0890594  49.2449730  80.2703696  19.3856540  49.7816710  80.7984730
  34.4437373  40.0669291  76.4839269  34.3026624  41.0392964  76.4031464
  34.2339358  39.7928478  75.5636001  33.0768478  39.8298129  78.8383889
  33.7294707  39.8606364  78.1039003  33.6531946  39.5755131  79.5831236
  20.6623954  50.7503908  80.0314815  20.6368392  50.7000941  79.0387491
  21.5534937  51.1903116  80.1189024  24.0634992  50.8782893  82.6510139
  24.9679390  50.5861019  82.3567405  24.2948923  51.0698967  83.6017162
  25.0164360  50.9016411  85.1267080  25.7748235  51.4077280  85.4766618
  25.3440735  49.9799332  85.2620395  33.9004445  42.7477518  76.1930898
  32.9792721  43.0082073  75.9460863  34.3575751  42.9863252  75.3525839
  37.2700466  43.4809928  78.2886442  38.1848851  43.6032005  78.6440735
  36.7589504  43.8299756  79.0565992  39.6902053  44.0452397  79.3168749
  40.2901167  43.7809727  78.5751375  40.0793486  43.4855115  80.0337544
  22.5251878  57.5875812  80.3043659  22.2323346  56.7259612  79.9213834
  21.8162319  58.1676106  79.9525365  32.3518916  52.2899630  70.5512475
  33.1636547  52.5508380  71.0509094  32.0345946  53.1890962  70.2937269
  33.9909850  49.3043135  76.9452219  34.7469825  49.7258862  77.3854185
  34.4361670  48.8243903  76.2163019  37.6101657  45.2003375  76.1935453
  37.3563854  44.5412489  76.8837386  37.3518021  46.0275161  76.6682624
  42.8565388  46.6559852  78.2908278  42.0905033  46.6212011  78.8808420
  42.4343960  46.9702462  77.4575236  25.1029015  58.1292312  80.8430344
  25.1115357  58.5292897  81.7376770  24.1338476  57.9316803  80.7659359
  34.7279950  52.8747857  71.7736391  35.5454241  52.3330458  71.6689859
  34.6394479  52.8267487  72.7612050  34.2919492  49.7815294  73.0181932
  34.1247248  49.7908529  72.0470194  33.5054924  50.3083627  73.3122166
  27.1335951  40.3927985  72.2716693  27.4820298  41.1576128  72.7962050
  27.3103460  40.7321069  71.3644574  25.4069834  58.8214680  83.6181596
  26.3630605  58.6927722  83.7200334  25.0654251  57.9766808  83.9871421
  27.9317911  57.9245433  80.6352577  26.9501476  57.9210455  80.6448347
  28.1065416  57.0450464  80.2388669  31.7434130  36.2714953  77.1227988
  31.1293312  35.5152856  76.9562263  31.7236455  36.2731739  78.1087911
  36.4825386  66.8382139  71.9742932  36.8065425  66.0248506  72.4388055
  36.1346407  67.3262809  72.7609582  37.4492069  62.5310685  71.4891382
  37.7994325  62.0263991  70.7151175  36.4970649  62.5711165  71.2228756
  37.4001767  64.6012920  73.2599147  37.9406305  64.2419947  74.0017842
  37.4998866  63.8662819  72.6118321  40.6808106  59.3962180  73.1612377
  40.0251955  60.1320776  73.3262918  41.3035092  59.8905277  72.5831443
  38.9681046  61.3667332  73.4740039  38.9292005  62.0765639  74.1484897
  38.3800425  61.7439910  72.7857895  45.9303233  61.0492687  74.2436327
  46.3715672  60.3365665  73.7282556  46.5289529  61.7972615  74.0581859
  38.7172398  63.3909981  75.3408430  39.2168442  63.8070796  76.0803984
  38.1835401  62.7385369  75.8583339  32.5706380  61.0957061  81.1625279
  32.0602912  61.4560684  80.4081751  32.1809143  61.6068783  81.8992510
  34.6125109  61.5180728  77.1865737  33.9198727  62.1278610  77.5402424
  34.5312659  61.7469107  76.2275666  33.4385153  66.8126193  74.8643675
  34.0948307  67.5165797  74.6547615  34.0650660  66.0358094  74.8870738
  31.4233986  65.4265736  76.3717598  32.1390032  65.9640410  75.9780686
  31.9388280  64.6969127  76.7707893  42.3302579  61.5042259  72.1698169
  41.9648732  62.4247758  72.2310437  42.6818652  61.4215145  73.0876262
  40.4694831  58.2496672  77.5731855  39.7808286  57.7799059  77.0476917
  41.0923803  58.4863967  76.8462168  37.7274778  53.7449492  79.8782767
  38.7097917  53.6267693  79.9593451  37.4630540  53.4810160  80.7868718
  43.3239944  61.2886457  74.7494411  43.3414393  61.9881022  75.4216328
  44.2956418  61.1899387  74.5741633  36.7584302  57.9985276  78.2101345
  37.2378886  57.6157675  77.4405998  36.5307208  57.1717065  78.6928159
  36.5321833  59.2377272  72.2887527  35.6499308  59.6672910  72.2457942
  36.6467757  59.0086833  71.3351284  38.5411606  54.3289548  75.8417610
  38.1227826  53.8966692  75.0537344  38.2327652  53.6935960  76.5338846
  40.1136599  65.2618589  68.5479910  39.2631111  65.4885136  68.9858541
  40.1263872  64.2874943  68.6943509  41.4699298  64.0499461  72.2728208
  40.8716287  64.4633335  72.9104003  41.6479553  64.7957081  71.6624176
  44.1554290  52.0560754  79.1029681  44.8855555  51.5841064  78.6390946
  44.4686834  52.9850905  78.9915239  32.2658000  62.9608809  77.4131369
  31.8980901  62.3798663  76.7078635  31.6746472  62.7020002  78.1599797
  41.9326153  66.0217776  70.3649395  41.3591734  65.7275693  69.6154985
  42.8097915  65.9301768  69.9611389  37.2886963  61.4071077  76.5734197
  36.3948598  61.5064518  76.9714569  37.7564019  60.9655845  77.3175333
  34.0467821  62.2776133  74.6040466  33.0901304  62.1506752  74.7952029
  34.1446089  61.6823545  73.8313073  34.1603923  59.0182085  78.3240972
  34.2808035  59.9175396  77.9341331  35.0753752  58.6715350  78.1984407
  45.6659958  63.5113918  69.1451003  44.9490978  62.9026288  69.4158929
  45.2357155  63.9803760  68.4009277  36.8896758  58.6556029  69.6150746
  36.2797073  58.5948677  68.8428833  37.4584524  57.8710272  69.4318774
  27.7534295  63.6992207  79.1293224  28.4807431  63.3595530  78.5771145
  27.6122759  64.5794483  78.7075246  42.1347050  57.0367835  79.4733010
  42.0144594  56.1603881  79.0544930  41.5280939  57.5736016  78.9115838
  38.5326990  60.0308530  78.5936158  37.8511314  59.3152494  78.6171616
  39.3174573  59.4886237  78.3451875  28.9119998  62.6132697  81.4308186
  28.2527771  61.9537858  81.7008741  28.3859467  63.1468425  80.7934743
  31.5746620  61.2629584  75.3786461  32.1098718  60.4439371  75.2530281
  30.6756984  60.8936326  75.2202971  33.6933383  58.6746272  81.0154955
  33.3159077  59.5862362  81.1590820  33.9351580  58.7748991  80.0619510
  33.2919925  59.2169782  74.8740562  32.9801466  58.3413685  75.1966016
  34.2343703  59.1714830  75.1528068  36.0718939  59.3213580  75.0455491
  36.4009452  59.3828495  74.1232824  36.6117178  60.0227771  75.4691437
  38.5426402  57.7009695  73.3928241  39.3715170  58.2248346  73.2849413
  37.8936444  58.3480618  73.0323698  42.1447374  58.9177309  75.4505274
  42.5283654  59.8134508  75.2829467  41.5742112  58.8491218  74.6465706
  38.4119169  57.0575530  76.1329134  38.4083901  56.0740881  76.0508483
  38.4336798  57.2944214  75.1759408  40.3766199  53.2910511  80.0409602
  40.9433805  53.7804715  79.4125520  41.0055477  52.6174612  80.3676148
  35.5831243  68.4382547  74.0485050  35.7686778  69.2531712  73.5119946
  36.0059336  68.6920437  74.8852672  35.0803666  64.7781943  74.7216428
  34.7601479  63.8491747  74.7068462  35.9196552  64.6837028  74.2275413
  33.9950111  60.4317169  72.5297968  33.1831950  60.3170149  71.9700966
  33.7266638  59.8490605  73.2864702  42.1709350  51.1378699  80.6184411
  42.6398246  50.3447861  80.9812903  42.9392636  51.5441700  80.1358560
  40.4048517  62.6224843  69.0986393  41.0532852  62.2939519  69.7443150
  39.6435764  62.0245845  69.2933515  38.2540447  61.0022158  69.3515626
  37.7989222  60.1510513  69.5706641  38.2508866  60.9149902  68.3631816
  30.6348553  62.0588395  79.3794547  30.2125817  61.1700705  79.2173812
  30.0876372  62.3381079  80.1497263  41.0787211  55.2633334  75.4972156
  40.1591425  54.9438727  75.6382294  41.4270983  55.1940147  76.4070740
  42.0672049  54.4583207  78.0707942  43.0400542  54.5403120  78.2239016
  42.0586078  53.5876235  77.6038158  38.6142587  56.5393694  69.2142711
  39.5371836  56.8480155  69.0424290  38.6266619  55.7116621  68.6796075
  45.9080493  55.3297953  76.1936703  45.5665107  56.2623141  76.1329799
  45.5871539  55.0101844  75.3119390  44.7554724  54.6304625  78.5152298
  45.2001086  54.8536932  77.6587792  45.1658668  55.2911075  79.0971958
  44.6803468  57.7286920  75.8362689  43.7308270  57.9700069  75.7716689
  45.0896975  58.4619377  75.3522614  44.4862045  69.4930009  69.0874309
  44.5096362  69.5140897  70.0548101  43.5210925  69.4821817  68.9196977
  47.1102805  63.6964472  73.7156674  46.2404189  64.0727857  73.5082115
  47.6180700  64.5228869  73.9050649  37.5439021  55.8817165  71.5936999
  38.0314327  56.4594342  72.2289938  38.0217176  56.1256939  70.7642049
  42.2814180  51.8833403  77.0980803  41.6431410  51.1360777  77.1530398
  42.8418092  51.6858272  77.8779922  21.3329532  15.1142870  58.9481089
  20.4420400  15.5216883  58.8630024  21.8604848  15.9439758  59.0896263
  14.6701142  13.5847989  58.9959198  15.3826849  12.9112276  59.0292562
  15.0456490  14.2635320  59.6008792  16.2853344   9.2400683  56.9986594
  16.7462330   8.5921501  56.4275739  15.3490168   9.0106037  56.8024659
  22.7412874  12.9173982  59.5769946  22.1084590  12.4462608  60.1721330
  22.1431787  13.6500609  59.2740023  16.4996387  11.3108311  58.8752826
  16.4755646  10.5907130  59.5349291  16.3755378  10.7847046  58.0501451
  16.5247766   6.1844377  60.2224147  16.9146151   7.0660404  60.0024162
  16.5825709   5.7619247  59.3372923  17.5813704   8.4870483  59.2689545
  18.5303318   8.5163412  59.0233040  17.1723118   8.7059838  58.4034665
  16.5188245  20.2361333  63.6632175  16.6382507  21.1932056  63.8405750
  15.8960994  19.9974193  64.3794226  24.0798198   8.7161800  60.6861183
  24.6513114   8.0023526  60.3140766  24.2765861   9.4306341  60.0337897
  26.4814068  14.3738122  64.1534606  25.6338802  14.5223194  63.6653662
  26.1723731  14.4628122  65.0687783  33.6666715   9.3484872  65.8047929
  32.7355719   9.4489490  65.5024560  33.5256436   8.8837931  66.6548393
  17.7966496  16.3658633  61.8154498  18.0152001  17.1543738  62.3638121
  18.6812008  16.0132716  61.6447372  20.2632208   9.0062347  58.7187775
  19.9961323   9.9504256  58.7804853  20.6678775   8.8899214  59.6096268
  26.5927382  11.2344675  60.9364827  25.9717362  11.1711548  60.1739944
  27.4201838  10.9301975  60.4978261  21.4240186   8.8347667  61.1709205
  21.2482310   8.1901265  61.8747727  22.3934733   8.6980217  61.0384180
  21.0559043  11.5235158  61.1649870  20.2859465  11.5871924  60.5514030
  21.1094200  10.5417654  61.2497134  18.4355224  11.7557493  55.1798592
  17.4820831  11.5978772  55.3563205  18.7603317  10.8219595  55.1835773
  21.6326387  19.8369093  58.5577590  20.8234482  19.7290385  59.1073035
  21.4990476  20.7611815  58.2488491  19.2685452  11.5844165  59.0932073
  18.2837305  11.5762597  59.0725863  19.4326218  12.2883416  58.4193920
  24.0954520  14.8052650  62.9924257  23.5300375  13.9954605  63.0942683
  23.6577900  15.3942123  63.6399630  23.6715477  16.8676086  64.9135918
  23.9681209  17.4470637  64.1720465  24.2896153  17.1681750  65.6163788
  19.5374625  13.3650550  57.0190519  19.3035048  12.7729452  56.2658094
  20.4101504  13.6840859  56.7308135  18.4410781  17.1673190  65.7863262
  18.3740787  17.4334389  64.8452996  19.4151293  17.1481058  65.8911356
  27.6979470  12.0605822  63.3430390  27.2631849  11.8797392  62.4787275
  27.2972615  12.9357574  63.5515702  19.5773109  19.4172481  60.3173792
  20.0604593  19.0081332  61.0689892  19.2047140  20.2072270  60.7672122
  23.8224395  10.3275906  56.4630499  23.0897810   9.6616671  56.4909603
  23.6239665  10.7174428  55.5718419  15.2290886  23.2399273  66.4276451
  14.4028053  23.2698085  66.9669444  14.8667817  22.8321101  65.6078343
  16.4782968   5.2271991  57.5939607  15.5254322   5.1089922  57.4572714
  16.8201980   4.4145471  57.1407986  18.5597958  18.5063003  63.3628183
  17.8129889  19.1517534  63.4341083  19.2764242  19.0510521  63.7603373
  22.8334249  12.4806942  63.0457317  22.0997830  12.1581782  62.4769269
  23.4205346  11.6947658  63.0303430  26.0858005  10.5075429  65.1270194
  26.7974252  10.9979508  64.6567538  25.4590406  10.3861292  64.3708722
  24.6167479  14.6536870  60.3274594  24.4355763  14.6817988  61.3036583
  23.9636719  13.9443605  60.0860254  20.4893030  19.8325836  64.9160874
  20.7934327  18.9931156  65.3310838  21.3598821  20.2426719  64.7138119
  21.6823262  18.3304604  61.7738592  21.8996264  17.8314851  60.9539108
  22.5080728  18.1785654  62.2843425  14.6813152  19.2256482  65.6697658
  14.0749387  19.4460828  64.9188226  14.0226715  18.9002056  66.3190507
  23.7981769  19.2732637  68.9856254  22.8481295  19.4282675  69.1098935
  24.0356695  20.0640004  68.4411540  21.2302609  17.4051883  65.9943918
  21.4020542  16.9964482  66.8577793  22.0508258  17.1445419  65.5097118
  25.2486047  17.8565627  67.0166652  26.1470648  17.6883929  67.3915295
  24.7923186  18.1695086  67.8309411  24.2979814  18.3222656  62.6867239
  24.6310623  17.9029135  61.8501469  24.8122596  19.1661462  62.6342942
  30.2081085  12.2664052  62.2290024  30.4043927  11.3137580  62.0702322
  29.3280274  12.1817329  62.6626795  25.0773769  17.3261467  60.3218036
  25.9321744  17.3440255  59.8282540  24.9248283  16.3512468  60.3334438
  27.3176706  15.0250196  60.5826034  27.4480173  15.6538478  59.8394331
  26.4353841  14.6679328  60.3627442  18.7670581  21.2975854  66.5233132
  18.1213904  20.5764614  66.7522520  19.3589731  20.7757161  65.9289869
  15.4382940  15.7779314  60.5882301  15.5111965  16.6804286  60.1813774
  16.2670893  15.8135470  61.1373946  30.7013989  12.1472585  65.5677984
  31.0641617  12.7422903  66.2671091  29.7643782  12.3972757  65.5897417
  19.3455533  17.1140883  58.7208073  18.3974244  17.1111717  58.4644068
  19.3627755  17.9126072  59.2940461  22.5622495  17.4495585  59.3399492
  23.5133171  17.6045193  59.5202604  22.3272330  18.3082086  58.9117287
  24.5929110  17.1766010  55.7331227  24.5393475  16.5132836  56.4668495
  25.4660290  17.5745367  55.9431342  19.4061491   9.2380042  55.2463208
  20.3033556   9.0354154  55.6000392  18.9058546   8.4834187  55.6386785
  33.5323789   7.9003407  68.2744160  33.2985890   8.4282511  69.0575139
  33.3873393   6.9938167  68.6201501  18.0408732   7.1019740  56.3093369
  17.4991676   6.4991282  56.8729481  18.6185855   6.4248217  55.8776688
  17.3025613   3.1269979  56.1135377  18.1939993   2.7851427  56.3287074
  17.3816660   3.2425881  55.1457507  22.3098298  14.7750504  55.8139409
  22.8403251  14.8431494  56.6308988  21.6492558  15.4860894  55.9707677
  24.7062465  10.4331812  62.7451223  25.4074502  10.7738946  62.1362074
  24.3895575   9.6756428  62.1966289  31.2143607   9.6341301  64.7126600
  30.9653176  10.5334693  65.0389718  31.0555526   9.7603027  63.7519151
  24.6214534  15.1485247  57.5240063  25.2851308  14.4527639  57.2908944
  24.5575657  14.9931206  58.4894150  24.5158981  10.9077265  59.0813237
  24.3309122  10.7139638  58.1305384  23.8821561  11.6555394  59.2104673
  17.1065410  19.2543160  66.9254184  16.2130182  19.1933235  66.5212452
  17.4932657  18.4057156  66.6139418  34.1632866  25.7389420  68.1865371
  34.8614489  25.8073113  67.5016024  33.7813041  26.6546378  68.0976465
  31.8835377  24.9304125  69.4164669  31.5425015  24.2546661  68.7852436
  32.7046855  25.1907714  68.9391953  25.7902101  27.7705474  64.5147175
  25.3022604  27.4789950  63.7105692  25.5871535  27.0194539  65.1134863
  30.8842209  27.1662265  74.0291932  30.9714135  26.8541863  73.0931982
  31.8195629  27.1871274  74.2898170  23.4037085  29.9153004  67.9674741
  24.2556971  29.4166326  67.9624434  23.3390552  30.0991334  68.9370628
  31.0600762  32.0133589  59.9649335  30.5735382  32.5071656  59.2564193
  31.6332047  31.4558475  59.4034496  25.7029289  28.2214748  60.3160636
  26.5703807  27.7594132  60.2961052  25.9846830  29.0870745  60.6964101
  27.3071317  29.6816453  72.0016235  27.2169632  30.6613724  71.9667762
  27.8796546  29.6007610  72.8056291  27.7171365  26.8837565  69.2257603
  27.6065038  26.1326954  68.5868363  27.9950232  26.3524486  70.0151294
  27.0626269  24.7503918  58.1604491  27.1949569  24.0693473  57.4526512
  26.0741796  24.6778959  58.2453195  33.3612011  23.4769406  65.6068775
  33.7997510  22.6022868  65.7028500  34.1471031  24.0428693  65.4348573
  38.6516509  24.0939553  67.0203500  39.2452946  23.3015003  67.0306861
  37.8048412  23.6581546  67.2670774  27.8717035  26.5707120  60.1158961
  27.8969277  25.9115375  60.8503810  27.5133692  26.0011711  59.3999302
  29.3667110  25.7288530  64.0173628  29.1971996  25.1737174  64.8243108
  30.2872085  25.4091715  63.8259506  34.2979443  16.8818331  71.1128201
  33.6656747  17.6154139  71.3229336  33.7626704  16.1236257  71.4291430
  30.1898493  21.2897519  59.5084673  29.9143070  22.2337395  59.5384511
  30.5353545  21.2297524  58.6040879  31.7671136  28.7484200  70.1093673
  31.9908491  29.7050874  70.2242327  30.7801199  28.8312297  70.0839385
  25.2159550  26.1143254  66.6296701  24.3006376  25.8975136  66.9390957
  25.3331142  26.9746803  67.0999098  36.3784674  22.4563821  67.5059580
  35.5526624  22.0419548  67.1660570  36.1370373  22.5491789  68.4570124
  29.3869226  23.9131009  59.4875373  29.1043925  24.0656975  60.4299199
  28.5267811  24.1352138  59.0507448  22.8513587  25.8035141  67.7768030
  23.0103719  25.9679293  68.7380169  22.2972737  26.5931226  67.5706080
  27.7037425  35.8984989  62.8559186  27.6830966  36.8375089  63.1593320
  27.1161894  35.4911688  63.5254612  37.8007765  19.9378033  69.2494939
  37.0157231  20.1417525  68.7124677  37.4641360  19.1468550  69.7443386
  34.0638658  23.9563075  60.7363476  34.3778446  23.1592461  60.2638786
  33.3568117  24.2655324  60.1360484  29.1394464  26.7212697  76.0537249
  29.7868835  26.7743016  75.3152838  28.4841494  26.1148488  75.6882651
  34.2188293  28.3975049  74.5283864  34.2649046  27.9271808  73.6702424
  33.6580304  29.1621700  74.3001446  30.3183579  22.9751624  71.4300784
  31.2494746  23.2737383  71.5707252  30.1481619  22.5352201  72.2775553
  33.3060319  28.2512907  67.8584957  32.6543014  28.6996350  67.2618344
  32.8556795  28.4241277  68.7215308  37.9753819  29.8886302  64.6173535
  36.9953579  29.9666212  64.4857782  37.9808811  29.6077658  65.5608715
  33.7246432  20.8772998  72.0711657  33.4281425  21.8108029  72.1322958
  34.6597757  20.9717842  72.3526330  34.8599980  27.0706211  72.2317639
  35.0743684  27.7537186  71.5592058  34.6977682  26.2980710  71.6404716
  31.6532323  19.1516922  68.7722856  31.1095357  19.9694806  68.8987820
  31.9194363  19.2910247  67.8307878  29.4335638  28.4042605  64.8132320
  29.9011830  28.6342275  63.9710837  29.2513524  27.4512314  64.6201843
  25.7657860  28.4553020  67.9319345  26.3654536  28.9062916  67.3025137
  26.4208644  28.0505458  68.5410224  28.1900880  24.5121951  61.8822495
  28.5688493  24.9962380  62.6601671  27.6131484  23.8756260  62.3727034
  22.4845029  23.2083771  67.1714051  21.5582039  23.3048001  66.8365041
  22.6544610  24.1602005  67.3961999  35.8538412  29.2431432  70.8531243
  36.7303071  29.2521709  70.4070282  36.1368883  29.4817096  71.7695158
  24.0365643  23.4494449  64.1343560  23.3958092  23.9904568  64.6458633
  23.8970135  23.8489113  63.2406224  29.0628251  29.0342816  70.0528055
  28.4411683  29.2623253  70.7899727  28.5851620  28.2402572  69.7005332
  22.3163838  22.1401854  69.7868846  21.7802229  22.9223406  70.0754225
  22.4305049  22.3811315  68.8399721  44.8515058  24.9242707  65.7686680
  44.0253023  24.3762221  65.7462071  44.7917840  25.2293862  66.7098170
  29.1918524  31.0920420  61.6950297  29.0906991  31.9240601  62.2200347
  29.8689624  31.4067070  61.0459510  22.2767179  28.4483782  62.6008242
  22.7999776  29.2941897  62.6534689  23.0419458  27.8176148  62.6149324
  25.2559755  31.6645576  64.7946275  25.6820284  32.5326421  64.6226885
  26.0252418  31.1358920  65.0756128  30.8751172  31.6407772  76.1204813
  30.4124041  30.7748894  76.1784677  31.5785869  31.4112691  75.4709952
  26.1958051  33.5698736  69.2224129  26.6675778  32.9828264  68.5829432
  25.3234043  33.6261041  68.7863370  33.1807916  31.0224957  74.6420004
  33.6157118  31.6273302  73.9946931  33.7563217  31.1790754  75.4244874
  29.0114922  29.2724173  74.0499825  29.6947719  28.5764050  73.9433312
  29.0676718  29.4198276  75.0168634  31.7418086  15.4587833  71.4331845
  31.0720738  16.1657181  71.6163352  31.7678962  15.5330555  70.4518867
  20.2949825  27.1494116  63.9935392  20.9695432  27.7024060  63.5275649
  20.8184108  26.3143189  64.0826359  31.9693490  25.1621681  59.3121249
  31.6291161  26.0291362  59.6517732  31.1415083  24.6359487  59.3997988
  29.9563335  19.7675390  64.5384709  29.1083000  19.3109952  64.3109105
  30.2808242  19.9433840  63.6194850  31.6038709  16.4503725  68.7892014
  30.8605946  16.3607935  68.1443121  31.5612611  17.4336252  68.9217852
  27.7916574  17.5238356  68.0422961  28.4499825  16.9463447  67.5967843
  27.7834005  17.0974802  68.9366126  32.5841733  22.3717432  62.4118990
  32.1619484  23.0834620  62.9476587  33.2026010  22.9190814  61.8781500
  30.6691705  28.8594935  62.4061455  30.5975179  28.3172914  61.5897983
  30.1176283  29.6319352  62.1441016  35.6987957  27.3730861  66.4791307
  35.0087473  27.9514916  66.8664102  36.5047324  27.8867725  66.7122696
  25.3508838  19.8904599  65.2549802  26.1822213  19.6731452  64.7724518
  25.3520399  19.1433990  65.9044312  35.3255104  25.2672016  64.8509341
  35.4171023  26.0923344  65.3969612  36.2859831  25.1015836  64.6803761
  25.9150259  21.2541975  59.5254082  25.0409792  21.7066673  59.5570111
  25.9540730  21.0504142  58.5602086  27.7687979  16.3761091  62.8005240
  27.5832932  15.8894709  61.9505450  27.4295664  15.6923410  63.4272623
  30.0571767  26.9889299  55.9042134  29.1093980  27.0680743  56.1867580
  30.1892780  26.0307497  56.1146611  31.2982318  23.1992659  67.4195782
  30.5615008  23.5530556  66.8629872  32.0364612  23.2765584  66.7717769
  31.8014992  24.6494590  63.7246119  32.4730013  25.2815099  63.3830075
  32.2831729  24.3040737  64.5122691  30.4751875  27.4093500  60.0291399
  29.5183951  27.1680076  60.0518537  30.4623411  28.0243986  59.2545345
  35.3331115  30.1836236  64.2456378  34.5363644  29.6775129  63.9711644
  34.9046496  30.8962018  64.7755368  34.4671367  20.9776475  66.1136349
  33.6213873  20.4692420  66.1914128  35.0166279  20.2911637  65.6692173
  34.3416124  32.2887594  65.6779484  34.4498828  33.1742975  65.2551449
  34.8085493  32.4704978  66.5326308  34.3501652  13.8640264  66.3386568
  34.7656302  13.0561562  65.9710093  35.0556319  14.5172724  66.1996130
  21.4021354  24.6933409  64.2596077  21.0943935  24.1254342  63.5170670
  20.8534448  24.3185365  64.9900434  29.1408410  24.0358074  66.0599705
  28.7387966  23.1608847  65.8316347  28.4704285  24.3367070  66.7271772
  30.4361446  28.9685007  57.8290940  30.4987018  28.4161119  57.0205444
  30.9113830  29.7776071  57.5166947  26.6712763  22.7688758  63.4546406
  25.8217888  23.0513543  63.8598354  27.1179465  22.3878821  64.2446638
  29.0473043  32.7065042  65.4932901  28.9854973  32.8908381  64.5239243
  29.9900273  32.4155127  65.5343088  32.9423783  23.4977020  72.2228663
  33.5144283  23.6303271  73.0223798  33.4120676  24.1013459  71.6015947
  39.0898704  27.4548923  63.7912328  39.3601342  27.5645685  62.8599691
  38.6996346  28.3403942  63.9701160  26.3640777  22.3477397  68.8471182
  26.9956439  21.6245520  68.6097663  25.5647417  22.0022494  68.3717099
  38.0379825  28.7020637  67.1741313  38.0155262  29.0434473  68.1002550
  38.9514631  28.3385354  67.1625442  27.1521224  29.6515470  65.7973618
  28.0323683  29.3218100  65.4789715  26.5825955  29.0203268  65.2677813
  32.0293174  31.4357760  69.9904619  31.6669624  32.1961519  70.5119970
  31.3535427  31.4134446  69.2714334  23.3466216  24.4081449  61.6509827
  22.3773543  24.2861711  61.7768066  23.5021669  23.7439624  60.9436575
  23.0230929  20.9112069  64.3262512  23.3635886  21.8382487  64.3506835
  23.8496284  20.4386464  64.5944225  25.6280914  23.0240100  71.3818872
  25.9691648  22.8003883  70.4832531  25.0867170  22.2205122  71.5508263
  38.4104780  29.3957609  69.8460523  38.6397471  30.3139188  70.1413094
  39.1166897  28.8964035  70.2873805  34.9312353  28.4629356  77.1660687
  34.6426230  28.3105921  76.2352738  34.7987010  29.4358875  77.2158637
  31.1647252  26.4701189  71.4551153  31.4835062  27.2951812  71.0100334
  31.4486320  25.8185577  70.7561730  29.8668845  30.9004170  68.3462123
  29.5069562  30.2544918  69.0053410  29.0597119  31.4365271  68.1919383
  29.6100132  35.5694931  59.3790277  30.0934280  35.2346152  60.1658880
  28.7210936  35.7162033  59.7548964  31.2832203  29.4945731  66.5199940
  30.7198816  29.9517715  67.1882003  30.5845564  29.0382034  65.9980456
  25.9324254  25.6381253  71.6923206  25.7654811  24.6557735  71.6709702
  26.9189516  25.6103057  71.6519627  28.6722799  25.3481289  71.2754117
  29.0350813  24.4347450  71.2138141  29.5153444  25.8353889  71.4473778
  37.1774711  31.2669848  75.4916309  36.9750530  30.8414921  74.6278073
  37.4461232  32.1629789  75.1689625  25.0547221  38.2119075  67.3704875
  24.8442529  38.7830334  68.1455139  24.4501281  38.6127239  66.7070674
  26.1464652  20.6207861  56.8780380  25.4241749  20.6978670  56.2323685
  26.4522975  19.7054088  56.7084704  36.5310997  29.5570355  73.4588151
  35.7577799  29.1921227  73.9433020  37.2221876  28.9144521  73.7583487
  18.3749453  26.8505489  65.9128816  19.1159971  26.9325924  65.2642146
  17.7962734  27.5748594  65.5779155  24.0239779  20.7888602  71.4084908
  24.1655309  20.0674964  70.7596939  23.3314850  21.3047375  70.9192448
  29.5930445  34.6444210  68.8796245  29.3639490  35.5449237  69.2000503
  29.4147031  34.7631033  67.9202620  29.1043043  33.5285605  62.9323880
  28.5312729  34.3285800  62.8427096  29.9791776  33.9426527  62.7755029
  32.2205521  19.3744058  66.0906167  32.5656493  18.5803707  65.6208690
  31.3991523  19.5282133  65.5644670  40.2412855  25.5633237  68.6328670
  40.3945977  26.4182752  68.1772420  39.6729510  25.1145102  67.9634661
  30.8828333  33.6873103  71.0022762  31.6037703  34.3615326  70.9701621
  30.3923972  33.9587012  70.1814467  33.4069948  28.7309886  62.8235489
  32.4279452  28.8022366  62.7577417  33.5085681  27.7546164  62.7657543
  28.1222411  21.6164660  65.5334255  27.9269249  21.1431525  66.3804423
  28.8157173  21.0104858  65.1790164  37.9906206  25.0371353  64.5244269
  38.3844306  25.9138796  64.3160468  38.3403642  24.8998677  65.4314335
  26.9220794  32.3816966  71.6047263  27.5751271  33.0373908  71.9511206
  26.7199788  32.8084165  70.7373398  35.5355373  30.0546473  61.5078239
  35.6842661  30.1932911  62.4732821  34.6890824  29.5584047  61.5544969
  34.2909270  17.0683675  68.3884422  33.3362485  16.8408904  68.3639951
  34.4381755  17.0437675  69.3614654  34.7691138  24.8944544  70.6645619
  34.5717476  25.1626547  69.7349196  35.3035585  24.0850765  70.4860509
  31.9110535  34.1375086  63.8291152  31.7786070  33.3171101  64.3647515
  32.8659482  34.2965302  64.0243147  31.2376328  34.4652729  61.2296660
  31.3860266  33.5568494  60.8993052  31.6813372  34.4186042  62.1017186
  20.6968555  30.9764602  70.5380157  21.6141810  30.6371669  70.5956369
  20.5970766  31.3740018  71.4289285  26.0107806  34.3031441  64.3471740
  25.2738267  34.6072704  63.7724604  25.8698785  34.8695418  65.1344584
  17.4900467  23.4672740  67.8677388  17.9161822  22.6140336  67.6373204
  16.6395426  23.3589291  67.3754698  29.0644815  37.1275798  69.8337545
  29.2019735  37.0294433  70.8147405  29.9840892  37.4295345  69.6020896
  34.8581489  31.2430251  76.8469403  35.7399856  31.2984865  76.4010732
  35.0306456  31.8190208  77.6174124  20.8405630  23.1966605  62.0383977
  21.3380284  22.3486406  61.9266980  19.9473657  22.8811350  61.7599419
  33.8928392  35.0366803  68.0616363  34.5826609  34.3493213  67.9746846
  34.3770571  35.8267126  67.7528117  24.3807880  21.3376755  67.3906648
  23.7019490  22.0090494  67.1411328  24.6645345  21.0373515  66.5034794
  34.7316951  31.6476138  70.1738795  33.7592879  31.5329202  70.0548694
  34.9933818  30.7132369  70.3285171  22.3225201  20.9666947  61.7343223
  22.0142778  20.0332005  61.6263707  22.6172417  20.9118839  62.6803292
  31.6916986  31.9183614  65.3711428  31.5750985  30.9977357  65.7148075
  32.6537059  32.0298180  65.5859883  25.9427991  20.4580878  62.1428185
  25.9253745  20.7232835  61.1944862  26.1950729  21.3203959  62.5475744
  35.6950174  32.8964270  67.9417947  36.6566227  32.7028469  68.0032034
  35.3919789  32.4878434  68.7888004  27.8549655  16.4372321  70.5306485
  28.6369376  16.8187713  70.9893063  27.3696037  16.0668255  71.2935337
  28.0884126  19.5455456  59.6731746  28.8612441  20.1454152  59.7000591
  27.3560743  20.1935483  59.7252026  30.8560150  20.3672697  62.0517576
  31.4282218  21.1616793  62.1937721  30.5294385  20.5666932  61.1472301
  27.2107748  24.6879930  67.7508026  26.8257320  23.9012257  68.1995847
  26.4082487  25.0394522  67.3018983  27.9652280  20.3277868  67.9393129
  27.9471263  19.3490017  68.0235600  28.7940411  20.5289689  68.4269154
  30.2226751  21.3983497  69.1307442  30.6218211  22.0610117  68.5124302
  30.1812853  21.9560067  69.9443093  21.1154013  24.5775216  70.1128308
  20.5311511  25.1170843  69.5460284  21.8117425  25.2273869  70.3320839
  27.5150534  18.8870714  63.7580950  27.5900493  17.9699546  63.3957404
  27.0599111  19.3227087  63.0039725  29.8188388  15.9548575  66.7626941
  30.0158273  16.1706377  65.8206745  30.3246161  15.1120408  66.8336855
  41.3946087  26.6500510  64.9081783  41.5676950  25.8320529  64.3877882
  40.5665316  26.9503425  64.4594167  37.5042094  31.8973861  61.1925918
  38.0084892  31.6598957  60.3863315  36.7657207  31.2479957  61.1305106
  28.6299726  34.2755467  72.5322093  28.9310517  35.2174702  72.5771889
  29.4544130  33.8810607  72.1516399  30.8001192  36.4364133  65.0256190
  30.0682339  36.0378927  65.5506719  31.1610530  35.6341110  64.5975961
  22.9383212  32.0489718  66.2106855  23.7120165  31.8405962  65.6341258
  22.9808141  31.2731476  66.8174576  27.4101304  31.8843987  67.4199191
  27.1846014  31.0383844  66.9664031  27.9884301  32.2777576  66.7142998
  18.8605905  31.8273425  66.1771774  18.0695059  31.2494120  66.2187928
  19.0022826  31.9723416  67.1441723  38.6191947  29.8234063  77.2751570
  38.0365705  30.3982557  76.7215301  38.3732081  30.1509381  78.1669713
  38.2631315  27.7540275  74.3740508  38.2709821  27.4106526  75.3016441
  37.9827119  26.9287857  73.9077508  26.4946393  30.6962186  61.1800396
  26.3905020  31.5779151  60.7502425  27.4490037  30.7512831  61.4224826
  34.7605232  23.7109099  74.2128154  35.6904407  23.4028875  74.1899863
  34.7397872  24.1883857  75.0534357  40.2412334  29.5129313  75.0699958
  39.8684566  29.7186726  75.9626629  39.4620258  29.0346472  74.6936242
  40.7494737  27.9183364  67.2089506  41.6965366  28.0264663  67.5163371
  40.9547174  27.4686858  66.3448518  37.2895378  25.6477751  73.0016607
  37.6417022  25.4392977  72.1044751  36.4031314  25.9891141  72.7614125
  24.4186990  26.8359362  62.3389852  24.1042856  25.9670243  62.0055873
  24.8011017  27.2131005  61.5181153  29.9997127  17.4623076  71.8743487
  30.7623977  18.0801141  71.8143582  29.7067187  17.6215809  72.7906468
  23.4135173  22.4170074  59.7448608  22.6497036  22.3628895  59.1098785
  23.0569466  21.7954209  60.4361315  31.8048576  14.0278234  67.1757494
  31.9814687  14.5783895  67.9640324  32.7363590  13.9426941  66.8336911
  29.8038855  33.2597954  57.9281143  28.8638278  33.0952273  57.6921485
  29.7342278  34.1925544  58.2432233  36.1934210  22.6180434  70.2342021
  37.1806979  22.6389123  70.2863406  36.0218845  22.0350399  71.0159141
  32.3337675  18.7537389  71.3845693  32.1594379  19.0125711  70.4492887
  32.8264280  19.5678757  71.6770109  38.6304596  24.9398021  70.7474052
  38.7109864  23.9638414  70.6153232  39.1315751  25.2449904  69.9543861
  30.0133242  24.3913893  56.7315207  29.9414485  24.2271556  57.6899040
  29.2842355  23.8195332  56.4012803  38.8908259  22.2543394  70.3454357
  38.5828534  21.3904289  69.9817110  39.7697079  21.9724002  70.6933272
  35.7862288  16.6451923  66.2571242  35.2866726  16.8890206  67.0778567
  36.0100066  17.5446951  65.9287762  44.4593614  25.5701213  68.3915503
  45.2449060  25.2722926  68.9163210  43.7465135  25.1901820  68.9612074
  42.4672322  24.4566988  69.8925396  41.6992229  24.7442067  69.3379390
  42.1377487  24.7806813  70.7682547  29.6050551  29.2649298  76.8022884
  29.8406627  29.2042746  77.7591704  29.3969441  28.3083443  76.6414414
  27.7328389  22.8317042  56.3377354  27.2425652  22.0178267  56.6123650
  27.6146834  22.7371835  55.3531918  19.9650354  23.6780159  66.3008894
  19.5088724  22.7960715  66.3085085  19.3701911  24.1633636  66.9098778
  23.3908635  26.2241788  70.3972905  23.6103920  27.1289702  70.7152479
  24.1580741  25.7364873  70.7739977  30.3318836  16.2449630  61.8072359
  29.3995543  16.4457866  62.0626258  30.7055482  16.1115431  62.7147435
  31.2237806  15.7751936  64.3244970  32.0195296  16.3109825  64.5648705
  31.6687406  14.9219926  64.1109542  27.1712587  18.0137298  56.2778277
  27.9654272  18.5064335  55.9415127  27.4525249  17.1009904  55.9954280
  19.6434447  26.3254583  68.2744609  19.0962765  26.4452902  67.4561860
  20.3131266  27.0309223  68.1039754  34.8578823  17.3014983  62.5592726
  34.4874544  18.2184705  62.4621158  34.8451849  17.0398956  61.6057754
  33.4331082  17.1767836  64.8764334  33.9027364  17.2634959  64.0089559
  34.1792841  16.8349797  65.4190071  21.4873319  28.1058814  67.2950614
  21.1271561  28.5107134  66.4875653  22.1164395  28.8142044  67.5778197
  23.3509811  30.1867934  70.6917040  23.6992553  30.9084309  71.2710858
  23.9228536  29.4463617  71.0150787  25.0446162  28.2353596  71.5249640
  25.8605976  28.7633668  71.7115091  25.4114593  27.3314113  71.6804212
  33.5488935  19.6358145  62.3643288  32.5865726  19.4898485  62.2445356
  33.5584678  20.6063646  62.4894147  37.8572216  21.3056811  65.5738845
  38.7268573  21.3486217  66.0269944  37.2930472  21.7325764  66.2629545
  40.2102618  21.8914534  66.9268977  40.6513787  21.3535939  66.2049006
  40.3732814  21.2569214  67.6726965  23.8519630  34.2716048  67.4982487
  23.4773008  33.4174967  67.1592325  23.5114928  34.8650143  66.7776510
  33.8939964  26.0052942  62.6590326  34.1352156  25.3378422  61.9825205
  34.5099552  25.7481540  63.3828776  38.2402022  22.6555541  63.2629587
  38.0474365  22.1200001  64.0733382  38.1003698  23.5583723  63.6441477
  42.6434301  23.3725975  65.6382638  41.8471059  23.1102920  66.1339008
  42.2395868  23.7073508  64.8080412  26.0369947  35.7821666  66.6509368
  25.7122904  36.6892473  66.8794040  25.3918185  35.2519299  67.1696928
  30.4406717  29.1584015  79.4503455  31.1413739  28.5690269  79.8345992
  30.9939443  29.9612437  79.2911849  27.3471699  17.1391061  58.8820894
  27.7550130  17.9697294  59.2519507  27.2999623  17.4088745  57.9376958
  26.3816845  36.2308899  70.1371162  27.3355033  36.4023236  70.0253343
  26.3352604  35.2867224  69.8738513  28.7185125  35.2646889  66.3539914
  27.7592487  35.4672498  66.4416455  28.6687603  34.3417319  66.0225664
  32.2606222  13.3367850  63.6130756  31.6147082  13.0403744  62.9215606
  31.8940272  12.8356750  64.3787270  43.5964310  40.9287292  68.4062813
  43.6346213  40.4655609  67.5470478  43.9627312  41.8068548  68.1505884
  41.0430013  40.7937037  69.5405611  40.9834975  39.9291955  69.0476090
  41.9135421  41.0904643  69.1755958  36.5990616  43.0930882  64.5305566
  36.1928087  43.0371917  63.6349254  36.0607035  42.4278334  65.0046401
  40.4185146  40.9712244  74.6888886  40.9415152  41.0936583  73.8701268
  41.1352847  40.8204910  75.3404989  34.2610244  44.5502485  68.7513488
  35.1326969  44.1594519  68.5122055  34.3532545  44.5973838  69.7221681
  42.4959207  46.5704996  59.8440525  41.8611079  47.0468843  59.2515503
  43.3075663  47.0981605  59.6411551  37.0788662  43.3784391  59.9872518
  36.9814895  43.6134064  59.0446890  37.4324416  44.2298090  60.3408437
  37.3179391  44.7477470  73.5350476  37.0968687  45.6608640  73.2313151
  37.4181726  44.9254278  74.5020621  38.2406839  41.2060416  69.1790481
  39.2263404  41.1889872  69.2010808  38.0592519  40.8282422  70.0721200
  37.9084757  40.8009436  57.5076675  38.7072516  41.3672088  57.5547469
  37.3159085  41.3734517  56.9872261  43.8240464  38.9751215  66.2496702
  44.0807035  38.0206799  66.3299638  44.6996902  39.3328778  65.9490448
  43.6589206  44.3563293  61.0264601  42.9125635  44.1177171  61.6168175
  43.2308763  45.0825110  60.5105869  51.0099183  38.5714186  66.8301049
  50.9287355  37.6274003  66.5164951  50.8394927  38.3951495  67.7942749
  38.0094668  40.8064507  60.2413343  37.5713474  41.6893589  60.2645393
  37.9188234  40.6107212  59.2801024  40.5787570  40.8889449  65.1099492
  39.9915062  40.1599228  65.4141515  41.1959545  40.3808641  64.5434594
  45.6451711  32.2512902  71.0635943  44.9189392  32.9007985  71.2400005
  45.3934807  31.5512885  71.7039251  42.5523315  43.9092493  72.1354510
  42.8879133  44.6935301  71.6455729  41.6287042  44.2178152  72.3092531
  35.3292297  41.5836183  66.5041787  34.4231995  41.5536289  66.8911108
  35.7225914  42.2838719  67.0772083  46.8039400  36.5759196  67.8099735
  45.9348432  36.5058478  67.3507194  46.6023421  37.2956885  68.4455010
  33.0181829  41.5443967  67.9358926  33.2581715  41.6486501  68.8877907
  32.4766127  42.3614838  67.8213785  39.0009764  50.4542470  62.8657360
  38.8515372  51.4101741  63.0207654  38.4094762  50.0753511  63.5559161
  38.5639086  38.1551280  76.0883952  37.6049719  38.1293173  76.3445040
  38.7110844  39.1258472  76.1692762  48.7814881  35.5965015  69.4193707
  48.0180131  35.7704866  68.8212059  48.3778515  35.8444074  70.2807175
  44.7566982  38.8351419  60.9476013  45.5060308  39.2925584  60.5241382
  44.0498927  39.5113072  60.8488138  38.2935663  40.9227772  76.2697902
  39.0795041  40.9617273  75.6629165  38.0330844  41.8578039  76.2625701
  44.6727446  43.2067695  73.7581558  44.9546609  42.4934928  73.1402214
  43.8341684  43.4779936  73.3146164  39.7514717  37.8143216  71.6381499
  40.6939044  38.0494483  71.7941128  39.5298047  37.4209431  72.5139885
  44.5904893  43.4282322  67.9818024  43.8712124  44.0416707  67.7144488
  45.0587709  43.9894727  68.6405298  48.5369272  44.7184928  65.0538627
  47.5907871  44.7983101  64.7858598  48.4318975  44.5447993  66.0106401
  42.9476180  36.0429614  72.9965561  42.8149337  36.9972631  72.7894361
  43.5261054  36.1269615  73.7917308  45.4852215  41.6090826  71.6392550
  45.2918075  42.1797500  70.8756690  44.9915190  40.7947374  71.3803729
  41.9546526  34.2481934  69.2959828  41.1461011  34.7363381  69.5765446
  42.0613655  34.6068256  68.3867133  40.5938982  43.5705520  65.4301535
  40.8597431  43.7177028  64.4955508  40.5736792  42.5756048  65.4232229
  36.6490297  43.2927107  68.1472715  37.2640364  43.7718140  67.5514713
  37.2744245  42.6591830  68.5661675  36.0643389  37.9298241  76.9620683
  35.5896714  38.7968855  76.9414003  35.3538305  37.3579899  76.5875506
  32.7860939  38.9850390  67.1157623  32.1444068  39.0552355  66.3754552
  32.8497539  39.9397097  67.3661707  46.2067446  44.6206288  69.8448486
  47.1841509  44.5102025  69.7561827  46.1717618  44.7119815  70.8391371
  34.3190629  37.3455589  64.0423653  34.1162373  37.8552305  64.8458839
  33.5467220  37.6146800  63.4748831  40.0027452  44.7535120  72.6433921
  40.2240238  44.9608929  73.5847519  39.0379547  44.5897999  72.7473546
  31.6062787  37.9477006  69.4493122  31.5516889  38.8244026  69.8959777
  32.0475767  38.2147722  68.6128847  55.9516661  39.7252922  65.7327021
  55.0765828  39.2822732  65.5760564  55.7089379  40.2200722  66.5587436
  40.6056740  46.2474644  61.8724344  40.6806247  47.0410673  62.4573589
  41.2793099  46.4839749  61.1953076  36.8997766  32.6558471  78.5220974
  37.0390200  31.8585781  79.0863926  37.7897656  33.0666261  78.6094279
  32.7023234  42.7991154  62.9540446  32.7332481  43.6270621  62.4133576
  33.6245154  42.4918753  62.8122648  36.5274934  46.8051099  64.9713477
  37.0216812  47.6493512  64.9063461  37.2122407  46.2126739  65.3282464
  40.2654818  34.2445781  76.1934074  41.0774676  34.6945658  76.5408803
  40.5133403  34.2192550  75.2357457  33.9512670  38.8695779  74.0085977
  33.9792634  37.9579954  74.3528155  33.0528254  38.8682863  73.5966720
  41.4550556  47.4662645  76.0985162  41.0154236  46.6476705  75.7605283
  42.0857964  47.6105497  75.3396691  36.3951953  49.0161550  70.6597018
  36.6301360  48.6866684  69.7785440  35.4781896  49.3407137  70.4963840
  43.0020641  47.7528909  73.9439419  42.5261571  48.0516700  73.1350956
  43.9221285  47.7486349  73.5979973  40.2351387  45.1144537  75.3872681
  40.6148823  44.4211909  75.9774457  39.3067266  45.1153632  75.7130030
  42.7377095  30.1609892  71.2962843  42.1297701  30.7854537  71.7669652
  42.6764360  30.5639264  70.3902941  30.6530438  41.8055078  64.2976949
  31.4235312  42.2271037  63.8256766  31.0373731  40.9173058  64.4522033
  42.5376972  40.4539215  61.0546328  41.8383944  41.0927020  60.8000715
  42.1878435  40.1250376  61.8993380  40.4500067  34.2395638  64.7122537
  39.9110215  33.5194849  64.3185462  41.1036903  34.3684747  63.9741801
  42.4390861  31.5813050  69.0398682  41.7464936  31.3367690  68.3831953
  42.2242328  32.5405231  69.1460746  38.4510794  32.3918341  68.1503138
  39.1208852  31.8294538  67.6919156  38.7038399  32.1950857  69.0858989
  48.0076532  42.3581945  62.0768123  47.0537841  42.3149650  61.8325371
  48.3968694  41.8605991  61.3259513  43.5615221  37.0472989  62.5529482
  43.0520921  37.7698491  62.9865674  44.0403159  37.5957394  61.8736154
  41.3915693  43.7722972  62.6526967  40.9512924  43.1879316  61.9900676
  40.9761102  44.6343187  62.4011496  46.7459484  42.0893757  66.9555187
  45.9888260  42.6296372  67.2721755  47.4933583  42.6650244  67.2293650
  37.1395367  34.8688312  63.5336903  37.6691082  34.0423688  63.5015904
  37.6350856  35.3443735  64.2501409  46.2253534  39.9921147  65.4294787
  46.4185331  40.7763052  66.0155721  47.1547827  39.6973343  65.2798970
  38.7100699  32.4014154  63.5030470  38.2217718  32.2307069  62.6519163
  38.4697503  31.5697441  63.9774745  41.2770646  38.7640789  67.7793792
  40.5630964  38.6795797  67.1136953  42.0661695  38.7494892  67.2122038
  42.5608738  39.3879404  63.8407652  43.2521918  40.0783938  63.6434959
  42.8705029  39.1410544  64.7466256  40.3972342  42.1756811  60.5656048
  39.5863784  41.6146179  60.6364855  40.2551186  42.5269564  59.6532904
  45.9877329  45.0848125  64.1920117  45.1532147  44.5502137  64.2586856
  45.6432906  45.9406512  64.5444665  44.5397643  36.3607651  66.2851855
  43.7698695  35.7592871  66.4199183  44.8802226  35.9979033  65.4334750
  45.2283009  47.5198705  65.1361049  45.5404081  48.0821210  64.3911458
  45.8346461  47.8261509  65.8466010  45.5352345  28.6640566  66.1096059
  46.1614384  28.1617593  65.5493949  46.0441809  29.4941079  66.2396641
  32.4076556  38.0770125  62.3753042  31.9661488  37.9725723  61.4931407
  31.7016949  38.5430415  62.8573235  39.1911484  38.6823802  65.9891561
  38.9534698  37.7688473  65.7070856  38.3445351  38.9416952  66.4236875
  39.7189247  42.9128118  57.9022080  38.8763943  43.3136954  57.5690801
  40.3509853  43.3079803  57.2799407  40.2052254  47.7992929  66.1080595
  40.2443501  47.9381359  65.1315826  41.1706532  47.7148871  66.2910637
  42.3448690  38.6060050  72.2025648  42.0964877  39.5415579  72.3997348
  43.0900678  38.7866065  71.5715775  49.4526580  42.2233379  64.3218225
  48.9035911  42.2134154  63.4920997  49.1990396  43.1266118  64.6412329
  36.3743965  36.1068271  69.5877213  37.0602557  35.7658701  68.9721255
  35.8856558  36.7009646  68.9731457  48.8374420  43.7207824  67.6667433
  48.9344905  43.9915909  68.6103942  49.7791643  43.5458676  67.4486035
  38.1378898  44.5614388  66.1070654  39.0258437  44.2135051  65.8365120
  37.5833216  44.0436694  65.4584247  42.9469872  46.3691544  70.6663926
  42.5436655  47.1840945  71.0460291  42.1579021  46.0072638  70.1954380
  34.5409662  34.6503217  64.3333643  34.4206654  35.6305841  64.3811131
  35.4881593  34.6263075  64.0579210  35.1758429  35.1474428  71.7676697
  35.6556576  35.5288050  70.9772299  34.2511900  35.2906754  71.4340435
  48.9460719  44.4940110  70.2858071  49.2771304  45.4106260  70.4532797
  48.9932468  44.1415043  71.2047707  40.7575323  34.6137827  73.5776650
  40.0904811  35.3408382  73.6122627  41.5574294  35.1488455  73.3469934
  45.4937813  43.4056873  76.3374263  45.1637320  43.3077759  75.4115311
  45.6492750  44.3842117  76.3452074  41.6171735  41.2669015  72.2017667
  41.9947363  42.1738933  72.1445479  41.3358815  41.1497525  71.2629240
  40.6851125  45.2852140  69.6973327  40.2140936  45.0708620  70.5237855
  39.9493642  45.6929896  69.1777049  41.2433269  50.2104551  60.2901090
  41.9766695  49.9354990  60.8760273  41.0216240  51.0825923  60.6684447
  42.2886184  44.9237689  67.3695974  41.6869193  44.9174910  68.1436139
  41.7375900  44.4403013  66.7159877  35.3979148  40.7453684  72.3970777
  35.0329607  39.9968090  72.9167713  36.2681806  40.3709748  72.1388067
  46.2269595  42.2282573  58.5815498  45.6788166  42.4913516  57.8243469
  46.7458528  43.0641518  58.7147901  38.0687366  40.0232024  71.7067874
  38.5401408  39.1732493  71.5314090  38.6584034  40.4066662  72.3804746
  47.0558032  47.1634242  74.5977464  46.4364960  47.2149628  73.8282589
  47.5259347  48.0256658  74.4627568  36.3062123  35.8779569  74.1461386
  35.5262826  36.0326365  74.7272863  35.8375985  35.6945640  73.2962545
  36.1802360  53.3205937  67.7418482  35.9116793  53.7710771  68.5797018
  35.5464982  53.7466666  67.1224906  46.4629857  44.8225519  72.4601599
  45.8532890  44.3958948  73.0964009  47.3222422  44.4687847  72.7713604
  28.9250366  42.2571798  66.3452739  29.6104591  42.1921429  65.6348036
  28.4119350  43.0241623  65.9973460  32.7842478  35.5975209  70.4423185
  33.1234361  35.3290432  69.5476577  32.3604671  36.4506943  70.1895861
  39.7104522  49.8452317  70.4061612  39.7778520  50.8272312  70.3225921
  39.5802985  49.6324772  69.4430604  40.7592794  48.4731174  63.4759340
  40.1792968  49.1933974  63.1268744  41.5007285  49.0218767  63.8205357
  42.4046582  34.6312565  66.5948376  42.8180197  33.7486330  66.4291313
  41.6514582  34.5694840  65.9603084  51.1069107  40.9054287  68.3536051
  51.2137072  41.7708003  67.9049875  51.1055850  40.3029420  67.5831469
  41.8140338  48.6755916  71.6830774  42.4079126  49.4564118  71.5356458
  41.0447968  48.9779888  71.1384148  43.7118646  43.6814073  64.1810963
  42.8469270  43.7105086  63.7228152  43.9307591  42.7286427  64.0758441
  38.5994078  36.0533534  65.4575986  38.4433700  35.7656640  66.3956070
  39.3873850  35.4874279  65.2618793  48.9485343  39.6036184  65.0729746
  49.1756938  40.5391028  64.8713491  49.6816909  39.3683012  65.6742318
  36.7726001  47.3289354  72.8414846  37.6262453  47.8181244  72.9800997
  36.4724147  47.8125088  72.0302044  46.1993883  45.2666739  61.4359503
  46.2648714  45.1706614  62.4168610  45.2663156  44.9654365  61.3145935
  45.1025741  31.7053071  68.4148770  44.1660901  31.5436454  68.6886438
  45.4751199  31.9540170  69.2950642  44.3230023  39.4144523  70.5392893
  44.0359718  39.8400262  69.6979435  45.1321621  38.9515106  70.2261909
  42.5840216  49.8727285  65.0512812  42.9192595  49.1114656  65.5621594
  43.4015024  50.4206905  64.9946124  43.5271217  49.2368383  61.5839153
  43.8365572  48.8818947  60.7162378  44.2796395  48.9409605  62.1488817
  41.9591106  40.7012429  77.0247244  41.4066792  40.2331574  77.7068246
  42.8490484  40.4089312  77.3370760  31.3103707  45.1739115  71.0558290
  32.1969788  44.7637463  70.9963123  31.5197398  45.9074350  71.6948749
  37.3009398  49.4507979  64.7387795  36.5560511  49.7319576  64.1547789
  37.0796468  49.9602402  65.5486970  27.5998387  38.9328550  68.2687458
  28.1272260  38.2642934  68.7612823  26.8070693  38.3980490  68.0513844
  39.6289377  52.5774988  70.1056004  39.7026113  52.8142616  71.0784130
  40.5898192  52.7284297  69.8819318  34.5300734  32.5849823  72.7951518
  34.6849892  33.5335201  72.6072247  34.6413083  32.2152843  71.8911444
  34.2005823  36.2706485  75.8985350  34.5297258  35.5963468  76.5503425
  33.2572553  36.3082633  76.2045638  45.8797153  45.9880620  76.7265176
  46.1680198  46.5226887  75.9514197  46.5476149  46.2789579  77.3857734
  31.0288088  37.8730019  60.0641589  30.6354886  37.0603658  59.6786830
  30.4164589  38.5463521  59.6989164  43.1110528  49.5303047  68.5999893
  43.0789712  48.8022648  67.9524293  43.7986399  50.1045445  68.1981104
  35.0945667  37.5321818  67.6173926  34.2787391  38.0616006  67.4683799
  35.7745559  38.2277054  67.4619863  45.4107895  47.2141501  69.8041897
  44.4638882  47.0142278  70.0067616  45.7512868  46.2899096  69.7488613
  37.8957711  33.7218461  74.6983154  38.6091040  33.9950878  75.3103060
  37.3278396  34.5219283  74.7159782  42.9399346  47.4944258  66.5808385
  42.7989148  46.5645426  66.8868925  43.7616685  47.3537932  66.0464831
  46.7081181  48.1086804  67.4239770  47.6168601  47.8469959  67.7013831
  46.2253203  47.9368020  68.2641958  37.9103880  33.9260798  71.9223110
  37.9637434  33.7924645  72.8966853  36.9821825  34.2218176  71.8408971
  39.1422733  31.8429959  70.7069182  39.9890299  31.9582374  71.2098168
  38.6181664  32.5608755  71.1492336  42.2851740  34.5663949  62.8179940
  42.7372203  35.4191797  62.6416250  42.9647299  33.9348504  62.5137003
  36.9415382  39.5628170  67.2886057  37.4000184  40.0960484  67.9785752
  36.3844368  40.2729141  66.8854987  38.3649452  35.0925782  67.9406986
  38.3777946  34.1051637  67.9465645  38.9348992  35.2594960  68.7309535
  39.6675141  35.4042338  70.2677758  39.6659853  36.3156575  70.6440417
  39.0912438  34.9544485  70.9259696  45.9875728  48.8218574  62.7480916
  46.4348343  48.3896080  61.9810569  46.4812319  49.6767551  62.7501677
  31.2296393  40.4212628  70.5991467  30.6714737  41.0127806  70.0442348
  32.0464198  40.9712933  70.6505171  40.5035650  30.7546472  67.2397897
  40.8827549  30.8460426  66.3311914  40.5123646  29.7758624  67.3153502
  52.1169878  41.9701305  64.5746301  52.3109497  41.1357871  64.0871997
  51.1556721  42.0571882  64.3526028  47.0392368  47.6321150  60.4985693
  47.8651073  47.4277263  60.0087760  46.8391299  46.7374791  60.8668679
  31.3942067  38.9170477  72.9911086  30.9425028  39.4079125  73.7204227
  31.2286107  39.5291031  72.2448329  49.2625210  44.7580524  61.6014154
  49.6851844  44.3837980  60.8020559  48.7248406  43.9868697  61.8879810
  38.8596532  49.0395717  72.8835754  39.7698243  48.9361450  73.2168889
  39.0538542  49.3204301  71.9546198  40.8343905  51.5421429  66.3431073
  40.3634299  50.9140804  66.9281992  41.4137115  50.9210174  65.8490309
  34.0548875  47.2949560  66.0316898  34.9033093  47.1381186  65.5461685
  33.8921088  46.3992686  66.3754804  38.9069495  46.3256381  67.9875572
  38.5277182  45.6772387  67.3473858  39.3720833  46.9175304  67.3493406
  30.5967709  46.3855042  67.0211527  29.6364945  46.2233746  66.8466052
  30.5182327  46.7397133  67.9417356  38.1716187  36.2583097  78.0558809
  37.2432623  36.5252745  77.8712391  38.6261060  36.7834673  77.3539129
  49.0214654  45.7494828  75.8425408  48.2942829  46.2114620  75.3563747
  48.7753785  46.0036254  76.7638515  48.8271286  43.4783027  72.9161822
  49.1902829  43.3812467  73.8276816  48.5757261  42.5360816  72.7508492
  38.0298713  45.7815211  60.9696638  38.0517239  46.4902075  60.2786968
  38.9360693  45.9005762  61.3395107  46.2029004  38.0225691  75.2926278
  46.9538268  38.2283770  74.6937115  46.4384252  38.5921781  76.0593735
  38.9453342  36.6345654  73.9150604  37.9786171  36.4239361  73.9128712
  38.9616166  37.2153652  74.7217825  51.2756036  45.5053972  74.2576254
  50.4521508  45.6517238  74.7754724  51.2319785  46.2569671  73.6353880
  51.4950559  43.2616517  66.9407864  52.4430091  43.2871916  67.2633719
  51.6735602  42.8710771  66.0480662  48.0553782  40.9710401  72.3158664
  48.3372601  40.6359976  71.4315680  47.1098327  41.1738173  72.1167522
  35.3698707  42.9062266  62.0898439  34.7793232  43.6444650  61.7980942
  36.0163470  42.9290338  61.3448400  41.3596595  32.3348390  72.2017539
  42.1852771  32.8164624  71.9434585  40.9974321  33.0062561  72.8348266
  43.3756520  27.9540421  67.6397625  43.7688204  27.1162937  67.9817283
  44.1739892  28.3374873  67.2082991  40.9105056  48.2998039  58.4308663
  41.0390784  48.7989579  57.5974735  41.0063152  49.0438095  59.0809319
  46.7898540  38.3467657  69.9533694  47.5307387  38.9880053  69.9116281
  47.1193369  37.7541587  70.6672816  43.5092753  33.8482524  71.4769008
  43.0429667  34.1208072  70.6493842  43.4088408  34.6841351  71.9946728
  44.6492036  48.1943296  59.3182292  45.5588705  48.0338101  59.6661016
  44.8618605  48.6020234  58.4599963  49.1242718  39.9702829  70.0575758
  49.6171508  39.1199822  69.8989888  49.6479916  40.5455862  69.4466600
  50.4426612  37.7449852  69.3921463  49.8441826  36.9611598  69.3001103
  51.1208762  37.3422624  69.9865857  46.9877504  31.0420061  66.5514221
  46.3538179  31.3718937  67.2350278  47.3633452  31.9196967  66.2659248
  55.2683780  40.7265337  68.1704752  56.0761176  40.4487472  68.6680420
  54.5806689  40.4443064  68.8184153  53.2274984  39.9181319  69.8397206
  52.4821589  40.2239025  69.2649455  52.8974634  40.2651705  70.7022807
  41.2411670  43.3169059  77.2346038  42.1368574  43.5615085  77.5859135
  41.4147783  42.3538967  77.0699710  30.9472432  39.0584860  64.9338691
  30.9733823  38.0591115  64.9632548  29.9802873  39.1782758  64.8766870
  33.5536732  41.8564719  70.6281914  33.6942956  42.7817174  70.9205852
  34.2257345  41.4022970  71.1910097  41.0751880  31.3150216  62.4545620
  40.2757154  31.8333001  62.6977138  41.3844767  31.0808930  63.3702510
  41.9038217  30.6847161  64.9026462  42.5704893  31.2808030  65.3314732
  42.4951201  29.9259413  64.6830757  38.7918242  37.7602737  80.2214916
  37.8646343  38.1136823  80.2579684  38.6664802  37.0945772  79.5041551
  29.8411909  42.1646094  68.8867588  29.5080271  42.1197184  67.9507559
  30.4800236  42.9114369  68.7681806  45.4564297  32.8535110  64.3983697
  45.4831060  33.8163525  64.1960363  45.8866645  32.4905821  63.6056455
  43.6414101  32.2598738  66.1606182  44.3418543  32.4703535  65.4796130
  44.2352614  32.0795701  66.9254597  36.8364114  40.7687739  78.6289544
  36.8258882  41.7489795  78.5460809  37.3766702  40.5520118  77.8332845
  31.7324186  43.9708857  67.9662619  31.3756165  44.7684213  67.5163142
  32.6233791  44.3139915  68.2218701  34.0021135  44.4926144  71.5919423
  34.1457762  45.4164532  71.8720003  34.3117208  44.0251461  72.4096669
  35.0994846  43.1471916  73.6838861  35.9852729  43.5716022  73.6201833
  35.3019663  42.2724750  73.2799528  45.3882003  35.4794686  63.7806419
  44.7694909  36.0798535  63.2999192  46.0861515  35.3829423  63.0931417
  48.2595112  36.0017433  65.5599733  49.1699265  36.0065469  65.9368348
  47.7473662  36.2616364  66.3583697  50.7940702  35.9277921  66.4705295
  51.2249132  35.3894675  65.7551899  51.0401013  35.3686284  67.2459842
  34.2739983  49.5332121  67.5964309  34.1539653  48.6572938  67.1506042
  34.0258476  50.1173766  66.8350651  44.5207832  41.1532981  63.5882471
  44.9571687  41.3865611  62.7402789  45.2793519  40.7792155  64.0836807
  48.6401886  37.5533855  63.3069711  48.3951654  36.8835839  63.9938953
  48.6852552  38.3509837  63.8914221  53.5416962  38.4871801  65.4078833
  52.7533245  38.5517931  65.9893824  53.1527394  38.8582129  64.5750018
  36.7358432  50.6706286  67.1373827  36.5630947  51.6208452  67.3364794
  35.8712334  50.2880235  67.4093195  47.4563292  44.5703695  59.0781339
  48.0362930  45.3515217  58.9472254  47.0750693  44.7935374  59.9592511
  45.4257801  42.2248163  61.2183826  45.5893357  42.1210005  60.2534085
  44.7242615  42.9188269  61.1848169  29.5492692  36.8624646  72.4632943
  30.2944444  37.4394910  72.7426554  28.8119500  37.2930824  72.9595886
  43.6394326  43.9891666  78.2412301  44.3317533  43.8277096  77.5594039
  43.6269223  44.9727304  78.2370724  39.4556208  31.3415137  59.3104712
  40.0848279  32.0584679  59.4831426  39.9244122  30.5829674  59.7318840
  37.1572766  51.6585192  71.3577129  37.8882271  51.8993115  70.7549450
  37.0459027  50.7096867  71.1323843  39.2429796  49.7575064  67.7541331
  38.3480086  50.0245591  67.4505140  39.4363467  49.0344188  67.1188791
  43.4178403  28.4961568  64.3549597  42.8190912  27.7690516  64.6264944
  44.0846172  28.4558675  65.0738200  35.2167018  34.7180354  77.8892388
  35.9396593  34.0525434  78.0278026  34.4986442  34.2258770  78.3853958
  55.1835566  56.5034798  68.3366841  55.6724195  56.1835142  67.5443746
  55.1618514  57.4698678  68.1209333  51.2248988  55.4095878  68.5068675
  50.7442682  55.3131783  67.6427006  51.8491162  54.6419615  68.3929442
  47.3398413  57.9722208  65.0833130  47.0532132  57.7762883  64.1643822
  47.2545896  57.0938700  65.4915758  52.8631806  56.3183258  72.8349338
  52.7193386  56.6497449  71.9212439  51.9682760  56.4648882  73.2146714
  44.3245361  60.7725220  67.3350065  45.2579202  60.5699547  67.5211962
  44.0319923  61.0816319  68.2260083  53.1940274  61.7456998  60.4492075
  52.7005691  62.2491985  59.7511287  53.8237855  62.4599325  60.7200841
  47.4584075  58.5178377  60.1742086  48.2978099  58.0158539  60.1078243
  47.7929888  59.3753506  60.5198169  49.7769343  59.4800822  72.6729576
  49.4271185  60.4028121  72.5786889  50.1103871  59.5119613  73.5831336
  48.7789506  56.5293535  69.2275434  49.6861934  56.2036501  69.0153603
  48.7290532  56.2349664  70.1696779  54.6602010  54.3145447  65.7136182
  55.1289330  53.4496453  65.7055464  55.4338982  54.9158963  65.8435479
  54.3056197  59.2166803  60.4331928  53.5000643  58.6845230  60.2126685
  53.8863177  60.1148500  60.4495674  60.1980123  53.6124838  66.4137178
  60.6863715  52.7723539  66.2346807  59.3508218  53.2334709  66.7429556
  49.6028775  56.7809592  60.0201444  49.4996378  56.3286925  60.9045494
  49.3163990  56.0532537  59.4410798  50.7595351  56.4982845  64.4044550
  50.4960075  55.8766648  65.1230984  51.6579995  56.1436827  64.2024113
  56.4033070  47.4888668  71.0162827  55.6377598  48.0756168  71.2358744
  56.2090377  46.7431382  71.6294404  54.5176050  60.0173792  70.1831048
  54.5311802  60.9969561  70.1269465  53.6092172  59.8757638  70.5230673
  47.2827600  55.6692920  67.0828599  46.3427772  55.8904882  67.3058512
  47.7173821  56.0300168  67.8943007  57.9439380  52.2567059  67.3840712
  57.0624165  52.1335152  66.9502950  57.6433355  52.6744318  68.2270313
  44.7590171  56.2828712  67.8658056  44.7252297  56.5491535  68.8170694
  44.2206960  57.0159868  67.4814657  49.0012807  65.4788305  62.3388466
  49.1653491  66.3929542  62.6823467  48.2232911  65.2466173  62.9045082
  50.2569867  54.2066870  75.6373833  49.4093401  53.9683905  76.0799782
  50.8683528  54.1830191  76.3892810  59.7637222  50.9915090  69.4181696
  59.0886904  51.2577160  68.7652118  59.2393278  51.0513006  70.2487150
  55.8922914  55.1737579  60.8418025  56.8134269  55.1105056  60.4933731
  55.4144834  55.3457443  60.0028835  50.3907391  56.4216457  74.0164928
  50.3524510  57.1569238  74.6769421  50.3466538  55.6551402  74.6352820
  55.0415281  56.9548130  74.3866503  55.6467099  56.9421982  73.6145323
  54.1967206  56.7240454  73.9362757  50.7255087  53.3664550  71.3805250
  51.6871490  53.5062331  71.5330137  50.4648582  53.0019840  72.2558904
  55.2341691  59.1392474  67.7411741  54.5198584  59.6128147  67.2452486
  55.0448413  59.4954110  68.6466205  58.7421057  59.7518594  64.2584327
  57.9531793  60.2285816  63.8964925  58.3223271  59.3589901  65.0622001
  53.7029871  51.2155552  72.7873897  53.6602166  52.1681962  72.5259449
  54.3223896  51.2943438  73.5557086  56.2914428  56.8471370  71.8862308
  55.9633033  57.6184993  71.3981303  55.8534697  56.1159191  71.3949702
  52.7713626  49.5952789  69.1848069  51.9908354  50.1166896  69.5021336
  52.9644767  50.0930221  68.3580569  51.0398124  59.0214934  65.4669584
  51.4167418  59.2611330  64.5795814  50.8487332  58.0669543  65.2729435
  47.5255471  58.9599512  68.8278362  47.9755311  59.2978587  68.0233860
  48.0305568  58.1280233  68.9681957  49.2875526  55.4837284  62.3073620
  49.7384850  55.8911946  63.0790045  48.8770060  54.7043903  62.7397834
  47.8505413  53.2795760  76.4139470  47.2115730  54.0249878  76.4983825
  47.4515351  52.8063062  75.6525377  43.5372932  53.8304562  67.7720404
  42.7928866  54.0275223  67.1603892  44.0329469  54.6793162  67.7111623
  58.5916129  60.8709284  69.4532401  58.8014349  60.0070625  69.0275357
  58.8715314  60.6946942  70.3643302  45.5757964  54.1518946  64.3631540
  44.7600222  54.5847667  64.7064438  45.5345522  54.4750385  63.4282769
  51.8024491  59.5062553  70.7742224  51.9857172  58.5589288  70.5840684
  51.0733811  59.4094786  71.4277936  42.2396707  53.1870489  70.0072266
  42.2380249  54.0957390  70.3961146  42.7616378  53.3781180  69.1866704
  65.6528704  55.5506370  65.1375271  64.9400272  54.8746107  65.0384221
  65.4558857  55.8524670  66.0539136  50.8208002  61.2622436  61.7091991
  50.7586185  62.0601490  62.2911755  51.6673176  61.4696136  61.2480592
  48.0456561  46.5197643  78.3565583  47.7152404  46.1957327  79.2275433
  48.6091726  47.2657114  78.6703091  44.1822037  58.8657022  62.9285591
  44.6697248  59.7217932  62.8296684  44.9625960  58.2535457  62.8725534
  46.5230167  62.4496138  64.4965002  46.7340013  63.3950947  64.2977106
  47.3219791  62.1906725  64.9833686  50.6231112  50.0962132  75.8513439
  51.5265291  50.1906653  76.2648248  50.9257024  49.9915552  74.9119718
  44.9427707  54.3260966  73.8740382  44.7924622  53.4767284  74.3515283
  44.0226339  54.4651740  73.5280755  48.1761319  63.2930726  70.1097971
  48.5997001  62.8809345  69.3172641  47.2509172  63.3716593  69.7593845
  53.4791955  45.4979574  71.2354383  52.7832677  45.9934776  71.7152903
  53.3747098  45.9089571  70.3386392  42.1638805  57.7559086  64.3786924
  42.8373165  58.2232601  63.8203745  42.5953801  56.8629459  64.4111153
  53.4866722  55.3572790  59.2827233  53.0032273  56.1844937  59.4848146
  53.2406646  54.8083871  60.0523965  51.3769270  50.9139039  64.7253760
  50.6759018  50.3027320  64.3863815  51.8441164  51.1017929  63.8776931
  53.0656733  46.8923933  68.9723394  52.4149637  46.6078940  68.2886463
  52.8616157  47.8574363  68.9971748  49.3154598  47.6363020  68.1207199
  49.9717793  47.0713466  67.6418474  49.5100702  47.3452695  69.0439597
  58.6676453  58.1011792  60.6284093  57.8668491  57.9421265  60.0753933
  59.2972831  57.4872439  60.1937446  53.5644101  53.9250047  61.7140353
  53.3485896  54.5283615  62.4627699  54.4877945  54.2132409  61.5316811
  51.9646577  59.1749440  62.9361076  51.7484055  58.4202414  62.3643334
  51.4924080  59.9004204  62.4627111  57.4888916  58.5597812  66.3673756
  56.6595979  58.8798737  66.8003043  58.1062886  58.6301118  67.1286337
  47.0270420  50.0589071  65.5051097  47.8947347  49.8510074  65.1077210
  47.0407761  49.4765429  66.2922929  56.7480186  55.9497666  66.0441266
  57.0196949  56.9003005  66.0246920  57.4111023  55.5895230  65.4059319
  49.2662607  46.8040247  63.2959172  49.2097718  46.1073427  62.5835086
  49.0906950  46.2154765  64.0703828  51.1522510  57.4339004  55.2480081
  50.2493903  57.1208396  55.4732306  51.6041550  56.5549723  55.1411591
  54.0287773  65.7934979  58.9676870  53.1265810  65.7511614  59.3622319
  53.9209173  66.5901461  58.4027440  52.8347392  53.4257712  67.5960109
  52.9336357  52.4826103  67.3672936  53.4292063  53.8352793  66.9309506
  53.2410186  55.6219939  63.8118289  53.9091162  56.2610336  63.4796355
  53.7551851  55.1971565  64.5369033  52.1347386  57.7580993  59.7277424
  51.1909065  57.4838486  59.8147529  52.0967070  58.1726718  58.8305997
  56.4986610  60.9885246  63.4511973  55.7251476  60.4250748  63.7225994
  56.2768427  61.8014072  63.9645100  55.6731240  51.7874808  65.9353459
  54.8512146  51.3803798  66.2974273  55.6569241  51.3784089  65.0320237
  55.9924785  63.2686401  64.8659164  56.3429578  63.8848562  64.1716713
  56.6644977  63.4430893  65.5706623  56.0052836  44.1503993  65.9939114
  56.5388701  43.5843595  65.3921734  56.6434578  44.8789579  66.1537001
  43.0037523  55.2195351  64.5744467  42.7830722  54.8009541  63.7059005
  42.3121684  54.7961290  65.1359031  49.7812511  54.9128846  66.3083261
  49.6843499  53.9367905  66.2274565  48.8452573  55.1615376  66.4822155
  52.2339086  58.9166245  57.2734602  52.0831860  58.3874881  56.4555674
  53.0709230  59.3728849  57.0179592  48.1267752  53.3476123  63.7461709
  47.2429726  53.6233272  64.0795142  48.4991969  52.9377194  64.5522239
  50.7284715  63.3542280  65.8986995  50.6150258  63.3224241  64.9154106
  51.7155747  63.2654251  65.9317655  53.3733243  53.7882193  72.0175322
  53.2565498  54.6574905  72.4768247  54.0727803  54.0630973  71.3693513
  59.5128179  57.4080501  63.1453294  59.1817573  57.6024788  62.2306829
  59.2722891  58.2758843  63.5655005  46.9252266  50.6058914  69.6058417
  47.6234894  50.5879606  68.9130108  46.1504660  50.8458787  69.0397601
  59.4095301  58.5004699  68.3245934  59.5468730  57.6919506  68.8465128
  60.1282341  58.3967474  67.6540935  48.6693540  59.8711485  66.4811480
  49.5596697  59.6114154  66.1290292  48.1175188  59.2576374  65.9251816
  54.3078671  62.7192742  69.5820801  54.1156319  63.6925718  69.4839686
  53.4281010  62.3770389  69.2843041  45.2721932  54.9934343  61.8101318
  44.3072096  54.8719610  61.6715907  45.6151272  54.2523353  61.2635891
  44.8383294  51.4124366  64.7989120  45.1677030  52.3297564  64.9274030
  45.6521637  50.9172377  65.0834975  45.7671820  50.7548415  72.0028823
  46.1733911  50.7984524  71.0986201  44.8181533  50.8719698  71.7369443
  51.3234616  50.1066446  73.2580868  50.7602676  50.9142454  73.2709523
  52.2027239  50.5305178  73.0880917  52.6512350  56.9659459  70.1609297
  53.4761706  56.8886079  69.6381904  52.0576312  56.4045101  69.5954567
  51.8689862  61.5383769  69.0000035  51.7271605  60.8448236  69.6880000
  50.9376912  61.7911952  68.8227762  51.6925962  65.7034379  60.3245384
  52.0301045  65.3842092  61.1993430  51.4270137  66.6158563  60.5944165
  53.0356299  60.4725549  66.8057364  52.5547534  60.8181155  67.5911473
  52.3294322  59.9275103  66.3965878  46.3856361  56.2617117  72.3683004
  45.9775700  55.5356505  72.8886668  47.2595881  55.8586303  72.1662815
  55.8874965  56.7052806  56.5831078  55.2947531  55.9144549  56.6125337
  55.6378261  57.0472127  55.6888931  48.9957063  55.5348004  71.7876773
  49.5811132  54.7777898  71.5593741  49.5059167  55.9168469  72.5397464
  46.9562885  51.8216176  74.1837999  46.0836646  51.8983959  74.6568763
  46.5930625  51.5256055  73.3021459  46.8125784  68.4505815  67.8321509
  47.3961812  68.4521258  68.6242431  45.9940371  68.8276446  68.2257900
  39.9433925  57.2825049  65.9273734  40.7511780  57.4648534  65.3913752
  39.3471003  57.9731829  65.5501935  43.2715552  50.8311036  70.9408811
  43.2171074  50.3864343  70.0551520  42.8862110  51.7061951  70.6924604
  51.0661710  66.2188959  69.5252724  50.3251145  65.8829963  70.0789960
  50.7052895  66.0082126  68.6297969  50.6216585  63.5033373  63.1784511
  49.9934502  64.1806751  62.8189523  51.4684614  63.9991105  63.0199685
  53.2235675  50.7168004  66.6844115  53.5424105  49.8022320  66.4599088
  52.5144987  50.7908707  65.9926240  61.0594772  55.4747105  68.1608016
  61.1828965  56.2646387  67.5753230  60.7438685  54.8313193  67.4762853
  54.4803325  59.3654647  63.9663614  53.5394206  59.3898733  63.6771012
  54.7504822  58.5095679  63.5638988  49.3656484  52.2530827  66.0005333
  49.2487848  51.5330309  66.6804765  50.1485106  51.8646276  65.5300030
  58.7001191  55.0247122  64.3512554  59.0281096  55.8209995  63.8765814
  59.4767693  54.8010097  64.8938686  48.6852684  61.9072657  72.4143406
  48.1990999  62.5687525  72.9595024  48.5655668  62.3214347  71.5259650
  56.6003756  60.7364340  60.7651474  56.6671173  60.7730607  61.7538522
  55.8595750  60.0922648  60.6875432  55.6865693  47.3806304  68.3681389
  54.7782812  47.0796170  68.6134730  56.0683227  47.4708242  69.2741808
  55.3132444  54.7734928  70.3972624  55.2275942  55.2900309  69.5602525
  56.0550182  54.1779249  70.1475666  53.7568986  65.7636298  65.0595161
  53.8242781  64.9010386  65.5130002  54.6294253  66.1553571  65.2824267
  52.8144874  64.8927117  62.6439204  53.6188245  64.5447135  62.1985811
  53.2172137  65.2595146  63.4640907  43.8760795  61.5262641  69.9212454
  44.5178883  60.8261592  70.2181723  43.2849968  61.5189818  70.7157705
  46.9761501  65.0734957  64.0745520  46.2707422  65.6439416  63.6871100
  47.0691911  65.5026119  64.9563326  38.7752242  54.0987067  67.8843107
  39.1093128  53.5180097  68.6106483  37.8612167  53.7253329  67.8047099
  45.4240305  48.0600081  72.5481222  45.5433967  49.0225080  72.3970598
  45.4980038  47.7303673  71.6274685  44.6580291  52.1180913  75.5584164
  45.0604499  51.5640564  76.2765415  43.7165878  52.0721377  75.8447259
  42.5927264  54.1060067  62.1580530  43.0267618  53.2117491  62.2151563
  41.7683692  53.8274914  61.6867474  53.6811830  65.2996282  69.2464791
  52.7785637  65.6715445  69.3378481  54.1496388  66.0701384  68.8595820
  44.9041924  51.4816821  67.9771044  44.2838700  52.2562034  67.9408897
  45.6674016  51.9124753  67.4958701  57.0530189  63.2139629  69.4279803
  56.1021123  62.9560918  69.4798070  57.4602907  62.3183081  69.3698726
  48.3385869  49.4835129  74.2362266  49.0749979  49.6293721  74.8647672
  47.8350226  50.3178952  74.3598893  43.7982245  51.7652353  62.3629964
  43.5986641  50.8317269  62.1075386  44.1481384  51.6035610  63.2744287
  53.4573983  62.9864881  65.7696837  53.4246373  62.0570095  66.0991155
  54.3776636  62.9892404  65.4079385  47.5506460  51.0611538  62.3019182
  47.0363093  51.4835301  61.5665484  47.8317366  51.8844754  62.7706892
  57.8455294  63.7893164  66.7822931  58.6589205  63.2192880  66.8838429
  57.5138858  63.7282312  67.7064292  48.7537298  49.4125131  71.4487900
  48.4968222  49.4369075  72.3933347  47.9436731  49.7566855  71.0254052
  49.8261155  47.0401620  70.7240928  50.6337458  47.1557524  71.2800117
  49.3453809  47.8657859  70.9923054  52.7548730  51.4528157  62.3895309
  53.0316777  52.3772662  62.1539633  52.3183594  51.1964713  61.5599660
  46.8543370  52.9164449  66.9373908  47.7283506  52.6432261  66.6032148
  46.9389118  53.8896601  66.9162331  49.1389938  50.3482322  67.8801405
  49.2404648  49.3666030  67.8858088  49.7506326  50.5746643  68.6214378
  50.6117352  50.9277191  70.0533853  50.6010879  51.8413635  70.4172815
  50.0385350  50.4742742  70.7100081  57.0227775  64.8129214  62.9281274
  57.2437531  64.2674400  62.1366400  57.6496830  65.5555261  62.8009927
  42.1684497  55.8664307  70.6395902  41.7201227  56.3143085  69.8864337
  43.0357916  56.3384503  70.6115508  49.2438660  49.4858859  63.8599719
  49.1873466  48.5358243  63.6067352  48.6946686  49.8860716  63.1520490
  51.2735956  46.0731652  67.0567759  51.6358121  46.2897247  66.1623673
  51.2695598  45.0928085  66.9924894  62.0634244  57.1272668  63.9859979
  62.3000516  56.2787628  63.5465131  61.1636558  57.2595077  63.5950086
  57.3063024  63.3338303  60.6834538  58.1221252  63.2864056  60.1268001
  57.0843009  62.3698553  60.7056594  42.3527000  54.6527319  73.1874218
  41.9003800  55.0637903  73.9584560  42.1254134  55.2860442  72.4806846
  59.8482608  60.6408239  60.8826652  59.5495409  61.2430419  60.1763914
  59.2623621  59.8688506  60.7326893  51.8239303  67.4634942  66.0968932
  51.1517045  66.8301511  66.4213675  52.4593908  66.8468604  65.6736787
  43.9243237  62.6650567  65.3618329  44.8130496  62.5269217  64.9561220
  43.9318818  61.9226341  66.0116950  49.3713417  62.1173202  67.9222093
  49.0439168  61.3216386  67.4403440  49.8315303  62.5745546  67.1775114
  40.3300984  62.3986978  66.3216910  39.5514809  61.7988050  66.3915690
  40.5104746  62.5433178  67.2756487  48.6507970  50.7169126  77.5625853
  48.5027015  51.6599549  77.3427168  49.3984198  50.5183412  76.9453005
  48.2214078  60.9788578  61.0522936  48.1771582  61.7860232  60.4859743
  49.1743045  61.0296841  61.3165120  49.7763884  52.3571239  73.6651554
  48.8072040  52.3045609  73.7952189  50.0097104  52.9976225  74.3773369
  61.4207190  57.6310655  66.6257108  62.2711643  58.0818812  66.8643121
  61.5878828  57.5055922  65.6595044  58.2416098  55.0399577  72.6676219
  58.8597458  55.0495561  71.9114241  57.6576493  55.7920091  72.4392817
  46.3696456  57.3750983  62.5160672  46.0589917  56.4819980  62.2259777
  46.7383610  57.6988672  61.6632279  51.8998839  47.5940604  72.4111399
  52.7747892  47.9485865  72.1025371  51.5427750  48.4421472  72.7920132
  45.8162884  52.4642802  60.7295260  45.3347893  52.7303951  59.9040295
  45.0396628  52.1736081  61.2660451  54.0585927  43.0992206  67.5209254
  54.5332868  42.2835705  67.8023930  54.8042444  43.5688938  67.0741617
  51.7186585  63.3436361  58.8550835  50.8414829  63.1275489  58.4779748
  51.5211255  64.2008930  59.2912511  57.5578455  53.2359817  69.9077380
  58.3413243  53.8157584  70.0841898  57.6871786  52.5890358  70.6442155
  54.1104840  48.8997259  71.4480421  53.7147195  49.1927448  70.5903881
  54.0697409  49.7612029  71.9345849  54.7005472  63.9964190  60.8756352
  55.6651901  63.8145048  60.7690337  54.5770702  64.6212435  60.1174801
  56.9921526  63.0974885  56.3368863  56.9136856  62.4231054  57.0544163
  57.9281144  63.3556684  56.4538594  59.8702593  54.5826948  70.4309974
  60.5741569  53.9243980  70.6332987  60.2803507  55.0091016  69.6390036
  52.3839844  55.1095964  54.9314850  53.0799827  54.7940277  55.5516648
  52.8164348  54.9014558  54.0735208  61.8458612  52.5728324  70.2778045
  61.1191202  51.9975570  69.9386821  62.5109118  51.8746366  70.4870251
  57.6349825  46.3007050  66.8691538  56.9314700  46.7576960  67.3867069
  57.9247388  47.0440204  66.2908243  65.0499219  56.1931018  67.7573194
  65.8669172  55.8881273  68.2006735  64.3965091  55.5906585  68.1870234
  63.4099837  54.4529257  69.0932600  62.6027618  54.9139094  68.7475681
  62.9501320  53.7160704  69.5729542  41.2277100  54.1385643  66.3317770
  41.0952866  53.1506169  66.2501842  40.4385826  54.3423988  66.8776839
  44.5883656  57.0936373  70.4620064  44.8257352  58.0511269  70.4945076
  45.2191368  56.7566152  71.1451913  51.7977439  47.3188967  62.3545616
  50.8416959  47.2935102  62.6103075  52.1789520  47.0395477  63.2292980
  52.6781300  46.4924659  64.7636543  53.3561289  47.0591574  65.1815680
  53.2185293  45.7068440  64.5255651  41.1359628  57.0854103  68.3544048
  40.6482486  57.0699340  67.4893114  41.9370461  57.5820352  68.0511351
  55.6112163  47.9666996  63.9123355  55.5795197  48.9119196  63.6599814
  55.9583718  47.5660868  63.0952056  54.3068881  48.3038685  66.1852515
  54.9034221  48.1800538  65.4045292  54.9110543  48.0049914  66.9001153
  43.1585607  58.3153706  66.9824550  42.8595246  58.3100231  66.0499446
  43.5216847  59.2292630  67.0406561  45.6308257  59.6231774  70.5639333
  46.3637196  59.4386311  69.9162449  46.1477484  59.5308426  71.3997852
  47.0220404  58.9428141  72.8044412  47.9996571  58.9433784  72.7125700
  46.8459266  57.9766151  72.7574712  55.1731143  50.6719772  63.4734952
  54.2821654  50.9431176  63.1485688  55.6316059  50.5814202  62.5990010
  58.7908783  50.9550447  65.0781475  59.7492071  50.9705794  65.2999764
  58.4213273  51.3444127  65.8985182  61.3875580  51.2015134  65.9405555
  61.8992156  50.7034941  65.2541797  61.6800536  50.6943091  66.7389825
  44.6223947  64.8326668  66.9337527  44.2913066  64.0873058  66.3784698
  44.2496418  65.5872780  66.4137994  54.5136053  60.4025466  56.6642088
  55.2768898  60.5962776  57.2524770  54.0825619  61.2882412  56.6509601
  54.9740394  57.2157934  62.3805568  54.8792299  57.8772782  61.6613621
  55.4660655  56.5132259  61.8898315  58.5360290  52.6455965  62.8365692
  58.5040839  51.9898760  63.5676622  58.4312957  53.4773805  63.3486852
  63.6538772  53.6418074  64.8997628  62.8334162  53.3246821  65.3103602
  63.3046294  53.9681557  64.0358088  47.1643499  65.9847572  66.6459358
  47.0145305  66.8689600  67.0548194  46.3410192  65.5303675  66.9320331
  56.8300745  60.9414128  58.0385035  57.4853287  60.2248741  57.8283925
  56.8215942  60.8537610  59.0201198  56.3491059  57.6873797  59.1619085
  56.1887212  57.4208183  58.2309938  55.5722524  58.2486892  59.3293102
  40.1464796  53.0403877  72.6454703  41.0070772  53.4449299  72.8813982
  39.6449054  53.1660247  73.4644415  49.1989593  46.8200811  58.8921325
  49.4455507  47.4991657  58.2354032  50.0874836  46.6136763  59.2656949
  48.8555297  65.7516596  71.1083293  48.7535379  65.6994924  72.0790172
  48.5655257  64.8457310  70.8509891  49.9295381  65.6833382  67.1072415
  48.9685209  65.7303913  66.9060137  50.1482581  64.8232356  66.6798127
  53.9031791  44.1093206  64.1957225  53.3417001  43.3215456  64.3550454
  54.5625071  44.0091797  64.9142211  45.8661961  50.6764712  77.5028216
  46.8300185  50.5051436  77.5829131  45.5221079  49.8296931  77.8930160
  58.0325824  74.5600534  59.0509803  58.3577632  73.7400199  59.5036545
  57.7220611  75.0540653  59.8469475  59.2844732  70.2323577  58.4666737
  59.7036035  69.7291996  57.7269052  58.3672814  70.3004770  58.1048313
  59.0155808  72.3197219  60.2088272  59.6392469  72.0449563  60.9186851
  59.1756178  71.5965163  59.5585320  62.4210761  67.2174418  60.6478555
  61.6503552  67.8499785  60.6731786  63.0987743  67.8416597  60.2919745
  60.4884963  69.0184352  60.6261261  60.5925728  69.8292357  61.1596399
  60.0241367  69.3797867  59.8397000  67.9207551  69.5271748  62.4519602
  68.0578284  68.7100547  61.9433165  67.9210979  70.1873586  61.7100824
  60.6227536  71.3551575  62.2004532  61.0897403  71.7914261  62.9589413
  60.0778189  70.7108943  62.7322312  54.5388987  70.0073750  68.0714293
  53.7386186  70.0691585  67.5001557  55.0061224  70.8251008  67.7877363
  56.6144795  69.4572941  64.2372321  55.8527699  70.0199144  64.5179127
  56.5349837  69.5778042  63.2591728  55.0991905  74.4423607  61.8487953
  55.7791650  75.1545094  61.7474372  55.7288814  73.6669290  61.8999002
  53.0993047  73.0575169  63.2623377  53.7906685  73.6131804  62.8433812
  53.6524432  72.3651557  63.6765102  64.1687100  69.2909086  60.2171731
  63.6602498  70.1460370  60.2660708  64.5694308  69.3110077  61.1188461
  62.3184539  65.9705641  64.7159167  61.6343445  65.4717229  64.2149850
  62.9551763  66.1578534  63.9891784  59.8872813  62.2253776  67.3891578
  60.7676158  61.8038358  67.2459979  59.5772880  61.7166065  68.1631127
  65.0973658  69.2470915  62.8394839  64.7999170  69.7749705  63.6163949
  66.0629461  69.4099068  62.8845390  58.6583168  65.9058756  65.3213985
  59.1474804  65.4360490  64.6049563  58.4098782  65.1274444  65.8778477
  58.4884649  66.8951573  59.4270685  57.6268618  67.3623714  59.3514641
  58.6531008  66.7089212  58.4716873  60.2255392  61.9481936  63.1880468
  60.0684055  61.4648406  62.3336260  59.8494320  61.2781360  63.8043893
  62.0448900  72.9095807  56.1096125  61.0950773  72.9608751  56.3492665
  62.1587542  71.9327178  56.0563504  62.8014542  71.5636594  60.3814710
  62.0454713  71.6943714  60.9798390  62.7538823  72.3658208  59.8278866
  65.8474220  59.4823280  65.7722973  66.4330774  58.9239294  65.2137566
  66.2427282  60.3668792  65.6007587  54.1845566  70.7393988  64.4362248
  53.8956526  70.0895699  63.7514171  53.5200552  70.5345408  65.1372167
  63.1406599  73.6000499  58.4751917  62.8191236  73.3157013  57.5857646
  64.0951647  73.4744663  58.3677303  59.2800078  69.4801297  63.5853035
  58.3794079  69.5313171  63.9794417  59.7325562  68.9442205  64.2763491
  56.0463027  69.9176785  61.5893730  55.1116825  69.6935250  61.8107353
  56.1583369  69.3715682  60.7812839  56.1649459  67.0854908  65.6227428
  56.3179735  67.9212535  65.1206418  57.0455153  66.6600848  65.4867898
  66.9387471  70.9776133  57.4085936  66.1242913  70.4313045  57.4809784
  66.7753039  71.3905047  56.5253763  58.8091883  66.3383229  56.7906059
  58.0582264  66.2577497  56.1798274  59.1902574  65.4304432  56.7255767
  49.7032673  71.0781146  66.2280152  49.7303074  71.6649213  66.9989379
  49.4315683  71.7177308  65.5257031  64.1404869  64.6576169  66.3505562
  63.9597948  63.7859269  65.9451827  63.4557560  65.1991541  65.8891525
  60.4217944  67.9203212  65.5192746  59.7250412  67.2163918  65.5753564
  61.2034249  67.3407566  65.3560960  48.6828206  68.1842220  69.8929410
  48.6103166  67.3209936  70.3724842  49.5445145  68.0536791  69.4539333
  53.6820459  68.8909989  62.4669927  54.1839781  68.0476490  62.3643035
  52.8112965  68.6040557  62.1059580  55.2510399  67.3388407  68.2146206
  54.9886975  68.2906789  68.1965717  55.5709558  67.2482968  67.2848199
  55.4784109  66.9160127  61.8997155  55.5366512  65.9835816  62.2042114
  56.4137033  67.1909619  62.0868476  58.1551332  67.3065221  62.1347822
  58.4959006  67.2624094  61.2134939  58.7067943  68.0383244  62.4842428
  60.4340706  65.2868656  60.6024119  61.2323826  65.8643199  60.5844525
  59.7776882  65.9034982  60.2047328  64.1187964  66.6443415  62.7146617
  64.4431156  67.5700995  62.7904447  63.4993222  66.7476900  61.9555490
  60.2303602  64.7001709  63.3616806  60.1771599  63.7135986  63.3596399
  60.2977308  64.8566264  62.3917816  62.2841488  60.9938915  67.0576022
  62.7835399  61.4013170  66.3226104  62.8393652  60.2141265  67.2486207
  57.3101827  76.0001928  61.3692734  57.5965999  76.8043580  60.8635881
  57.7491992  76.1703688  62.2196493  56.8163361  72.4631181  61.8191971
  56.5467387  71.5164344  61.7610197  57.6220063  72.4403685  61.2592326
  55.9687674  68.1579088  59.4450474  55.1633110  68.1291451  58.8654987
  55.6726848  67.5156975  60.1357246  63.8415225  58.6159745  67.2481733
  64.2682348  57.7728690  67.5418693  64.6291722  59.0177100  66.7911468
  62.5224514  70.2315766  56.1812797  63.2867764  69.8582617  56.6726422
  61.8224284  69.5916538  56.4391474  60.2841503  68.6461706  56.4551275
  59.8381400  67.7868775  56.6476500  60.2132758  68.6299943  55.4653135
  52.3546831  70.0492400  66.3269518  52.1677737  69.0727098  66.2522830
  51.4316103  70.3804722  66.2586734  62.7097577  62.7862552  62.4468695
  61.8064333  62.4896066  62.7056069  63.1610541  62.7177733  63.3123734
  63.8396678  61.9602572  64.9123572  64.8221372  61.9757729  65.0021856
  63.7372772  61.0976819  64.4444507  59.7960862  63.8147572  56.5326055
  60.6192795  64.0991953  56.0582716  59.7861913  62.8645527  56.2182594
  67.4719929  62.6922976  62.7196239  67.1821077  63.6395988  62.6069020
  67.0690114  62.3313071  61.8879112  66.5531187  62.0356174  65.1474143
  66.8931107  62.2705810  64.2476728  67.0475099  62.6718123  65.6889666
  66.4451424  65.1282589  62.2050337  65.6054825  65.5832896  62.4296119
  66.6363974  65.5291331  61.3331399  65.8276122  77.6447521  55.5161022
  66.0994364  78.0132674  56.3740782  64.8815656  77.4156825  55.7333457
  67.9472602  71.1949553  60.3291341  67.6270766  71.2213896  59.4099869
  68.5550255  71.9645967  60.3375727  59.5856518  63.0345046  59.2778216
  60.0436721  63.7644274  59.7557685  59.7847134  63.2844927  58.3529814
  63.7715389  59.3716927  63.8757310  63.1305324  58.6275069  63.8375104
  64.3273189  59.0879435  64.6266358  33.9061017   2.7053229  55.4929208
  34.5937615   2.6537234  54.7984913  33.4469870   3.5298493  55.2012258
  30.1237025   2.5547323  55.3512982  29.5782031   2.3481914  54.5464109
  30.7534764   1.7894371  55.2793684  25.1331847   5.3828114  51.8450913
  25.0648180   5.0130558  50.9313036  25.0863533   4.5348609  52.3527320
  32.0098100   3.2894872  60.2311046  31.7193007   3.3931000  59.2883369
  32.1857644   2.3232996  60.2326992  23.1615954   6.9426343  53.1827166
  23.9342501   6.4986553  52.7785250  23.3651704   6.8293379  54.1360591
  31.6538046   7.7282251  46.8096990  31.0196298   8.2712107  46.2769882
  32.4524614   8.3120016  46.7101780  25.9546413   5.8228370  45.8190827
  26.4050758   5.0055068  46.1286333  26.2340511   6.4449705  46.5275961
  25.8237354   6.9762790  59.4487682  26.2384357   7.7302896  58.9419412
  26.6597489   6.5665165  59.7826790  28.1324893   4.1364415  56.4253340
  28.8394671   3.6287874  55.9591560  27.9682301   3.5233199  57.1763154
  27.4173076   1.5542240  44.8852164  27.7222149   0.9719506  44.1433200
  26.5579677   1.8458754  44.5051062  33.3027616   0.3099165  52.7540493
  33.4440078  -0.6595115  52.8467702  34.2340987   0.6220508  52.8076385
  32.3879068   5.1330917  47.1224552  31.4553036   4.8277677  46.9527444
  32.2105793   6.1121455  47.0341062  38.1601627   0.5468830  53.8794836
  38.1833629  -0.2886539  53.3513322  37.2505839   0.8506110  53.6372786
  27.3829036   3.6265951  46.6486958  27.3896922   3.1126566  47.4884403
  27.3805489   2.8847713  46.0009619  29.3808456   2.6565364  50.9366953
  29.1767949   2.2328943  51.8091729  30.2590414   2.2326272  50.7700060
  29.8452515  -1.9535294  47.4016769  29.4977025  -1.0277095  47.3348234
  30.4855282  -1.9324489  46.6623278  31.9137612   5.9870838  56.9406051
  32.2611369   6.9116416  56.9636040  30.9671767   6.1805888  57.1609867
  24.9966752   3.2389386  53.4990344  24.0778143   3.0459641  53.8038618
  25.2880466   3.8402145  54.2211162  35.8530469  -1.8291945  54.3569855
  34.9672649  -2.0855695  54.0088510  35.6086225  -1.5859394  55.2751198
  29.0489533   0.6171285  46.9200362  28.6571058   1.1523761  47.6404885
  28.4584268   0.8810639  46.1756604  22.4704960   2.8337426  54.2924816
  22.4835436   3.0152409  55.2608095  21.9527486   3.6099374  53.9819699
  27.9648552  12.2271008  49.4715581  27.7533391  13.1824809  49.6041061
  27.2928341  11.8355326  50.0839731  34.6179526   1.3737026  47.7992505
  35.5312195   1.1074966  47.5420612  34.3872235   1.9123845  46.9958819
  29.9652189   4.4621044  61.5306612  30.7660933   4.0983167  61.0779269
  29.6202312   3.6568727  61.9461210  34.4360904   4.6046038  60.7161917
  34.7629547   4.1452700  59.9025847  33.5027601   4.2810091  60.6994205
  29.9966660   0.0487740  59.1608876  30.9339986   0.2350780  59.4166743
  29.7630507  -0.6123238  59.8332307  33.1659245   5.1955705  54.6211256
  32.5768598   5.7006150  54.0080372  32.7862746   5.5059341  55.4792230
  37.4035302   6.4265577  51.2577390  36.4264657   6.5032371  51.1396285
  37.4435120   6.2342669  52.2192494  33.3011446  -2.1917924  59.7518051
  32.9164056  -1.3018546  59.8505597  34.2553723  -1.9754830  59.7178058
  35.1450300   3.4297340  58.3395898  34.8861196   3.8923682  57.5202988
  34.7208273   2.5511551  58.1739410  31.1494108  -3.6475934  56.9389459
  30.8086473  -2.7258161  56.8934034  31.4635772  -3.7572684  56.0156748
  29.2632581   5.3322126  51.8545443  29.5056655   5.5865502  50.9242081
  29.2670080   4.3520745  51.7321197  26.0345762   5.2184220  55.0868447
  26.5684391   5.7972497  54.4993369  26.7584407   4.8475585  55.6493849
  27.5930316   2.1418201  48.9370356  28.2538729   2.4674629  49.6029339
  27.2432952   1.3701279  49.4493025  21.8418712   0.1929952  54.0893027
  21.0519769   0.1865702  53.5047391  22.0680189   1.1513886  54.0570779
  36.0381756   7.4325832  57.3897550  36.8562294   7.0303617  57.0334815
  36.1033442   7.1667861  58.3304196  23.1646894  -1.5643085  50.7892416
  22.4216984  -0.9279296  50.6644777  23.7067260  -1.3402766  50.0035331
  29.2764883   6.3735588  57.4846930  28.8915385   6.4499169  58.3887050
  28.7581396   5.6036000  57.1527776  21.3163346   0.2573581  56.8163913
  20.7140566   1.0264501  56.7557641  21.4959530   0.1023243  55.8630011
  43.8260707   3.3521703  52.2408425  43.6164885   2.4228523  51.9988267
  43.9278235   3.2523246  53.2174244  29.3513479   8.1885500  48.4877379
  29.5278157   8.9922081  49.0394721  30.1698569   8.1797908  47.9493200
  22.8114417   5.0835533  48.4901356  23.1846715   6.0084767  48.4848137
  23.6459160   4.6064522  48.7256386  25.0922209   8.8401913  50.8624247
  25.5128074   9.7320482  50.9026971  25.7741049   8.3040163  51.2977368
  30.8064312   9.6433569  61.9098881  30.6129976   8.6737793  61.9734294
  31.7222703   9.5821170  61.5210830  26.5098958  10.7110806  56.3032381
  26.8246109  10.1312176  55.5697477  25.5529210  10.4770402  56.2973765
  33.2894323   9.5764852  60.9101298  33.5622424   9.9807285  60.0477446
  34.1715256   9.2784812  61.2227183  28.4096665   6.2718065  60.1157686
  28.8286406   5.4679615  60.5020316  28.7652367   6.9484823  60.7300703
  21.3876690   4.0294012  50.5643957  21.8064730   4.5399537  49.8280248
  21.8655525   3.1827031  50.4653367  31.5887002  -0.1880221  45.9393519
  30.7631904   0.2934986  46.1656298  32.0188243  -0.1998499  46.8254790
  30.1360818  -3.2659929  51.8381813  29.3555285  -3.6715607  51.3940230
  30.7002583  -3.0911146  51.0510760  28.8149795  -4.7040585  55.9120099
  29.2111302  -5.5222267  55.5292416  29.5517980  -4.4438474  56.5109761
  38.1857482   4.6318780  47.3200748  37.5348880   4.6044673  46.5778799
  38.6034638   3.7444708  47.1901357  32.5104035  -0.1901156  48.5628512
  32.1640728   0.3732998  49.2926231  33.3429471   0.3013558  48.3620158
  29.9572426   5.7193479  49.2795106  29.8644996   5.3050993  48.3891240
  29.6665035   6.6379490  49.0468255  35.5596620   4.0340789  53.5723398
  34.8152128   4.6277493  53.8075212  36.3177472   4.6459379  53.7035421
  25.5665410  -4.1195690  52.0116182  26.4086182  -4.1906307  51.5149526
  25.8633817  -3.6925761  52.8279914  35.8102721   1.4881384  52.7709822
  35.6952999   2.4516802  52.9705637  36.3660679   1.5581932  51.9640814
  26.1776833  -1.6338767  46.1781084  25.6068306  -0.8898315  45.8723420
  26.4938145  -1.9618751  45.3069248  29.4417003   3.9731150  42.1874690
  28.4854171   3.8200743  42.3605069  29.7667722   3.0425588  42.2096496
  32.6256919  11.8402912  45.3947467  31.7754610  11.9741904  45.8655019
  32.8187585  12.7639939  45.1222804  31.4051500   0.2325879  54.7731186
  30.8160648  -0.3010739  54.1880448  32.1637749   0.3601413  54.1565784
  31.8203242   1.4390394  50.6916849  32.3989665   2.1627875  50.3736121
  32.3431169   1.1152490  51.4584388  29.7642081   4.8974722  46.6249503
  28.8735799   4.4760869  46.5777898  29.8024435   5.2958255  45.7249062
  34.8003571   6.7910420  50.6831931  33.8950982   6.3918407  50.7463159
  34.6089576   7.6774918  51.0657189  33.4724085  -2.4286232  53.1943849
  32.7944675  -2.9839352  53.6516140  33.5844004  -2.9740458  52.3758787
  34.6218047   9.3209415  51.7236705  34.9461692   9.8478017  50.9588355
  35.2822907   9.5783048  52.4024668  21.2148227   0.2846304  50.3137952
  20.5855306   0.0456520  49.5901224  20.5892534   0.2587168  51.0789836
  28.7986062   1.4699800  53.2452009  29.0896847   0.5218191  53.2695666
  27.8215215   1.3194053  53.1873435  30.1359736   5.8305135  44.0123083
  30.0291884   5.1093220  43.3447899  31.0495937   6.1193511  43.7897669
  26.7109755   0.0411288  50.4454712  27.2225428  -0.7475382  50.6961174
  26.4478744   0.3642811  51.3459120  29.2805733   9.9178238  52.5776838
  29.3401278   9.9622538  51.5920827  30.2244168   9.6966163  52.7718488
  32.5544095   0.5618900  59.8255689  33.2758167   0.7088312  60.4966179
  33.0860063   0.7445823  59.0059340  38.2041464   4.1906895  49.9694150
  38.0769940   4.4515142  49.0247331  37.9098674   5.0309975  50.4017407
  25.6840702  -0.5203017  55.3119212  26.4178132  -1.1745573  55.3488015
  25.0525582  -1.0157833  54.7348374  37.8369355   5.5791540  53.8787783
  38.0096067   6.0062426  54.7488235  38.7189576   5.1770676  53.7144531
  27.1899277   6.6679772  53.0249204  27.9722898   6.2247452  52.6120197
  26.4732345   6.2273643  52.5057275  32.2185948   8.7075439  56.6218042
  31.8628432   9.3712479  57.2604554  31.4292018   8.6149994  56.0382602
  23.3517792   1.6943684  49.5656259  22.5358576   1.2188468  49.8659222
  23.8369199   0.9296716  49.1770925  22.9153443  -4.1536614  51.5551440
  22.9060550  -3.2055199  51.2580939  23.9027257  -4.2396478  51.6726527
  24.5986103   0.9718545  57.3892988  24.9910787   0.4626863  56.6407048
  24.1049376   0.2557490  57.8388579  38.5086901   6.5428958  56.4446474
  38.8722179   7.4180694  56.7264820  39.1437909   5.9463324  56.8704828
  34.7720389   5.0824450  63.4599808  34.5703058   4.8912095  62.5164765
  34.5103884   6.0393856  63.4862401  31.0988445   3.5029651  57.7196632
  31.4872737   4.3682528  57.4411749  30.8583206   3.1502248  56.8286344
  29.8213122   8.0080083  55.4141707  29.5290950   7.4856172  56.2003416
  28.9904011   8.4944881  55.2242255  30.4447742  11.9635695  47.0766285
  30.9555274  11.6603310  47.8528159  30.0405551  12.7828255  47.4332180
  31.2174820   6.7527999  53.4196460  30.6459945   7.1391408  54.1209593
  30.5508362   6.2504364  52.9073142  25.9920328   2.9925550  58.5994012
  25.5755189   2.1980762  58.1986930  26.9107520   2.6722055  58.7122855
  34.1474915   2.3616936  43.1115489  33.5149442   1.6065098  43.1054282
  33.9799955   2.7238356  42.2115157  28.6798143   2.3617674  58.5352140
  29.0237629   1.4626708  58.7558980  29.5352439   2.8208320  58.3744346
  35.8805561   8.7739948  61.5692815  36.0352644   8.0664320  60.8979413
  36.5025749   9.4592036  61.2172598  24.4209708  15.0148154  54.0350709
  24.5645465  15.8829980  54.4904522  23.6177094  14.7289165  54.5497080
  26.7725195  -2.4368650  43.4854187  25.8797390  -2.7167131  43.2218840
  27.3073755  -2.9573656  42.8269877  36.3555585   6.5326589  60.0453286
  35.6438617   5.9105866  60.3147298  37.1461965   6.0166518  60.2829855
  17.6497831   3.9612073  53.4182475  18.1129525   3.8137652  52.5563654
  16.9115141   4.5240059  53.0994946  22.8033994  -0.8867090  58.7053820
  22.5282234  -1.7952005  58.4830015  22.2085229  -0.3887195  58.0765984
  29.7244507  11.8607979  56.1001405  29.4766726  12.6880348  56.5584522
  29.3215422  12.0145228  55.2200149  29.8430131  10.3928733  49.9432217
  29.2206146  11.1248338  49.7147746  30.6151432  10.9181260  50.2452615
  31.4505106  -4.0618543  54.1707302  31.1648193  -4.9800449  54.3651482
  30.9242350  -3.8882492  53.3584272  39.8339725   2.3205255  55.1622363
  39.9779828   3.0573642  54.5241558  39.2729858   1.7304070  54.6088420
  31.0310432  10.7224219  58.0884851  31.6479700  11.4731638  58.2286027
  30.5430197  11.0716672  57.2943183  32.4524679   5.5773570  50.4318351
  31.5460542   5.6647442  50.0629106  32.6780106   4.6758421  50.1152470
  29.4863537  -1.1156388  53.3559575  28.8693121  -1.5789644  53.9706576
  29.7627483  -1.8854605  52.8011732  37.9228123   1.7114138  50.9959476
  37.8788404   2.5678540  50.5018482  38.6296051   1.9209957  51.6307188
  27.1317286   8.9996540  58.3531689  27.8574348   9.4326164  58.8537973
  26.9829962   9.6681753  57.6510249  34.8542024   6.0837924  47.9834183
  34.8177419   6.2808479  48.9483877  33.9885423   5.6350513  47.8726856
  33.9687124   1.0896556  57.6315790  33.7970942   1.5511195  56.7713785
  34.5146130   0.3381630  57.2943918  31.7485813  11.7869752  51.4834621
  31.9154335  10.9302237  51.9386795  32.6696811  12.1321665  51.4359320
  32.6203744  10.8881566  48.5846679  32.8106757  10.3012814  47.8151358
  33.4155456  10.6909418  49.1313184  21.7879261   8.5071497  56.4450296
  22.2340921   7.6436132  56.4102175  21.3147481   8.4490568  57.3002678
  26.0521183  11.3639071  51.1495287  25.2958423  11.8328100  50.7086906
  25.9987843  11.7925913  52.0364291  29.3066648  14.0753270  57.6468596
  29.4880824  14.0028232  58.6294692  30.2066189  14.4148416  57.3858771
  34.3112204   7.6915230  63.6606363  34.7512554   8.2410063  62.9840532
  34.2013132   8.3417343  64.3839143  19.6718477  -0.6077207  48.2700668
  20.0410676  -1.5205719  48.3063937  18.7149523  -0.8294780  48.1687220
  33.6300016  12.0332661  55.4508499  34.1629267  11.2365573  55.3050002
  34.1659807  12.7176853  55.0061025  23.9468740  -1.4459194  53.4907277
  23.1491151  -0.9349363  53.7676787  23.7473955  -1.5541755  52.5363277
  34.8033572   9.4167448  56.0724417  33.8682486   9.1054601  56.1745707
  35.2547345   8.6660922  56.5444774  32.0018223   9.2586589  52.5426125
  31.8487302   8.3260318  52.8222588  32.9544982   9.1975164  52.2959663
  24.7517833  -0.4965271  48.6481970  25.1887735  -1.0522012  47.9722029
  25.5176429  -0.3328956  49.2510348  36.3565231  10.0221404  53.8704015
  37.2627564   9.7973886  54.1828524  35.8403396   9.7611073  54.6694164
  27.4521253  -2.8528843  48.2637427  28.3529908  -2.6065132  47.9414649
  26.9204651  -2.5084708  47.5059865  31.5753894  -2.6290489  49.5018487
  32.0430206  -1.7868950  49.2754661  30.8785793  -2.6007206  48.8039552
  26.2033686   0.9108547  52.9605468  25.9110740   0.4408051  53.7755509
  25.7167925   1.7648695  53.0931426  27.9027887  -2.2273183  55.2972972
  28.0591646  -3.1896789  55.4872046  28.5723882  -1.8481686  55.9185715
  30.0212340  -1.1766387  56.7024514  30.5880835  -0.5879459  56.1572151
  29.9883675  -0.6598200  57.5374795  35.2922127  10.6853362  49.3741748
  35.5752255  10.3468999  48.4944136  35.8568547  11.4977911  49.4122348
  20.0929654   2.8369797  56.5037058  19.9178302   3.7282321  56.1249049
  21.0050349   2.9837175  56.8470535  27.9123951  -4.2250274  50.5165939
  28.0140859  -5.1121528  50.1343326  27.6786811  -3.7116671  49.7001157
  40.6730417   3.4519545  50.6658163  40.8740067   2.7592082  49.9963580
  39.7852598   3.7393909  50.3408958  36.1508006   9.9176372  46.7952765
  37.0378775  10.3748834  46.7766431  36.4717583   9.0359283  47.1309831
  37.0413125   7.6321475  47.7539151  37.7197418   7.1656212  47.2315791
  36.3450014   6.9389091  47.8100636  29.0100364  10.2680930  59.8537696
  29.5750742  10.0061551  60.6154838  29.7256464  10.4605580  59.1945636
  30.3652379  13.8652562  52.4593806  29.6388066  13.3448252  52.8928856
  30.8766089  13.0996241  52.0853711  22.6614394   9.3942213  52.0047330
  23.4742598   9.2274256  51.4683203  22.6024278   8.5187646  52.4602166
  27.4650847   9.0402987  54.3430791  27.2469931   8.1755899  53.9170167
  28.0882299   9.3906365  53.6572339  18.8978593   9.6326288  52.5843706
  18.0510137   9.1196387  52.6085311  19.1792655   9.4963518  53.5200600
  37.6753787   7.7758466  63.4027177  37.0086063   8.1807984  62.8025154
  37.5825258   8.3854239  64.1746952  38.7937137   4.8809827  61.0247516
  38.3480096   4.7629559  61.8978506  38.3576734   4.1452735  60.5262515
  26.7598845   7.6804600  47.6854169  26.6553871   8.5582554  47.2431348
  27.6793129   7.7903829  48.0279657  34.4687038   1.1030076  61.5559746
  35.4246559   0.9638583  61.3611409  34.5107456   1.3759722  62.4837336
  39.9388461   7.2331649  61.9383390  39.1829917   7.4828934  62.5171885
  39.5789670   6.4108123  61.5400598  40.3317543   4.3211181  53.3438126
  41.1635099   4.7988354  53.5679262  40.5365186   4.0584557  52.4189293
  37.5467518   3.0392166  59.5289944  38.0725151   2.6113541  58.8080765
  36.7100431   3.2088605  59.0347006  25.0103295   3.7927084  49.5827381
  24.4326686   2.9908609  49.6307734  25.8441973   3.3860050  49.2882485
  24.3863867   0.3715135  45.6616993  23.4952270   0.1930794  45.2470072
  24.1069364   0.4765105  46.5888928  30.0923058   9.6264681  45.6919961
  29.1833810   9.6099531  45.3241847  30.0710864  10.4888866  46.1666033
  35.6930764  -0.9114600  57.0071723  36.6544890  -0.7757511  56.8367494
  35.7400391  -1.2188169  57.9433826  32.0624686  -4.5927119  59.3616332
  31.7273768  -4.3591358  58.4616248  32.5397526  -3.7498271  59.5650671
  33.5294770   9.5589003  46.4013943  34.5024542   9.7200454  46.4607770
  33.2734212  10.3662831  45.8836343  35.4286058   8.8392364  43.8980125
  35.2436353   8.0509583  44.4677348  35.9473733   9.3772143  44.5251742
  38.9399827   1.7343498  57.6425257  38.6392374   0.8451354  57.3298897
  39.2534571   2.0956206  56.7751362  30.2943038   1.3765547  42.2672549
  31.0934347   0.9362842  42.6374502  29.5987304   0.7630387  42.5962726
  38.3104403  -0.5664484  56.3650214  38.2542704  -0.1976205  55.4531052
  38.8615752  -1.3489241  56.2109127  44.1402851   3.4266194  54.9229528
  44.9956260   3.2265388  55.3734389  43.5465493   2.8386327  55.4603173
  42.3809180   1.8870671  56.1937532  41.4684131   1.9791963  55.8498535
  42.1947464   1.6513751  57.1273179  30.0940113   7.0656380  62.3211226
  30.1589898   6.9836671  63.2998052  30.1492710   6.1120061  62.0764134
  28.0558827  -0.1015947  42.8389787  27.6578014  -0.9603982  43.1210748
  27.8181724  -0.1364455  41.8768805  19.6112931   0.0344234  52.4782176
  19.3796156  -0.9328196  52.5472652  18.7542924   0.4224177  52.7184127
  22.7811228   3.1348469  56.9764622  23.2398709   3.8388999  57.4923709
  23.3739516   2.3751557  57.1765780  27.9962298  -3.7393503  41.4638180
  28.9253178  -4.0703756  41.4042953  27.7516224  -3.8043937  40.5148911
  19.4598950   5.1207771  55.0787215  18.7574598   4.7352163  54.4994656
  20.1800679   5.1989534  54.4022620  21.2861461   4.9957699  53.1246955
  21.3010572   4.7161810  52.1796559  21.8647878   5.7928979  53.0656730
  23.6860931   6.2919200  55.8725508  24.5720027   5.9599037  55.5691099
  23.7072359   5.9101046  56.7866090  24.3081008   5.0512181  58.2336989
  24.7543529   5.7826632  58.7295835  24.9639080   4.3293874  58.4260606
  33.6911872  -3.9490718  50.9328299  33.0008311  -3.6281509  50.3182782
  34.3250499  -4.3495787  50.3019471  37.8732568  -1.8755214  52.6422316
  38.0860877  -2.8243402  52.6270583  37.0742196  -1.8960012  53.2372406
  23.4172789  11.1770675  53.9434489  23.0958895  10.4717446  53.3288030
  23.0399531  11.9630229  53.4767819  32.7410019   6.8074464  43.4210571
  33.3625615   6.8015252  44.1739295  32.3835502   7.7192573  43.4821811
  33.1595113   3.2784713  49.1313437  32.8909705   3.7723279  48.3266837
  33.8012213   2.6465911  48.7319319  38.4836964  -0.8603677  50.1912012
  38.2285624  -1.2727149  51.0523492  38.2136812   0.0702915  50.3806136
  43.1722053   0.9216240  51.1262816  43.0562415   0.0012049  51.4028460
  42.4315825   1.0424304  50.5068710  25.7791205  12.5591238  53.5809283
  25.4093400  13.4369869  53.8228332  25.0431488  11.9815880  53.8919639
  34.9349824   6.5489871  45.2513898  35.5529497   5.7950537  45.0784363
  34.8404111   6.4454503  46.2273885  33.8827940   3.0009088  45.8240477
  33.9291035   2.9070356  44.8509494  33.4014372   3.8408832  45.9118947
  30.6757094   7.0081138  65.0242769  31.5765795   6.6862622  65.1840805
  30.8332238   7.9822355  64.9960282  26.6026109  13.3692954  56.9340361
  27.4480675  13.3723114  57.4258342  26.5518268  12.4105889  56.6958605
  28.5163709  12.3313902  53.6755765  27.5326738  12.3692201  53.6704381
  28.6544563  11.4433773  53.2775476  44.0005803  17.1255170  55.8438009
  44.5710757  17.1302967  55.0455464  43.1593347  16.7987961  55.4477862
  39.1952635  17.4133914  54.7687496  39.1424681  17.3227694  53.7884511
  40.1189731  17.0981687  54.9035381  34.6518599  18.4540169  51.9680936
  35.0073494  17.5569571  51.8276447  35.1295260  18.7120442  52.7855784
  40.4890263  19.4183157  62.3191162  40.8634130  19.1254102  61.4597261
  40.9437223  18.7871717  62.9252357  37.4464268  21.3498191  61.0729074
  38.2220367  21.5662547  60.5323782  37.6343055  21.8953720  61.8773232
  37.9221370  18.4832137  57.1096235  38.3237714  18.0718027  56.3092112
  38.4504054  18.0206380  57.8044869  43.5524654  15.8483786  52.5699462
  43.8725012  14.9134804  52.5732929  44.3840457  16.2924146  52.8749147
  49.0728802  15.4573302  54.1161931  49.6776011  14.6685920  54.1156210
  48.2542663  15.0236815  54.4355898  40.0032075  18.0104736  50.0599497
  39.6219789  17.4423573  50.7747398  40.9584012  17.7879763  50.1876818
  46.0050591   8.9438415  58.3595560  45.2525722   9.5542578  58.5590762
  45.7162158   8.1611986  58.8785940  41.1792623  13.5584087  45.1127826
  41.9232954  14.2039372  45.0930855  40.6647623  13.8919534  44.3400891
  42.5323366  21.8117569  57.0779693  42.2644124  22.0008016  58.0100058
  42.8310439  20.8893763  57.1762922  35.6251859  18.9431688  54.4696608
  34.6851357  18.9224315  54.7746092  35.9604891  19.6796202  55.0237590
  46.7327958  13.6717351  54.5453920  45.9043681  13.6336226  54.0116489
  46.3590257  13.8937497  55.4244272  33.0475025  18.8949600  55.2149785
  32.8548850  19.2514554  56.1070161  32.4153566  19.4190270  54.6748659
  38.2655311  16.5868456  61.4788146  37.6901400  16.0801612  62.1125900
  38.0938827  17.4943496  61.8390263  48.1241606  11.5207722  55.7270246
  47.6056484  12.2079265  55.2569233  47.4337045  10.8245759  55.8155553
  45.6747770  15.9890247  47.5329178  46.6458639  15.9351864  47.3757466
  45.5423009  16.9575347  47.4003460  37.7963225  19.0441580  62.5862580
  38.7623702  19.2366992  62.6212075  37.5005551  19.7828853  62.0123386
  44.4990990  20.9025046  60.5055948  44.4629924  20.1313496  59.9115492
  43.6407200  21.3327657  60.2839735  40.8991300  14.7753679  58.9360417
  41.7889943  14.8549059  59.3398884  40.3836616  14.4518055  59.7082652
  48.4292006  20.7175322  51.3864971  48.4315823  21.6197464  50.9813701
  48.7959576  20.9367382  52.2730414  42.7764811  12.3192146  60.4373135
  42.9927725  13.2427844  60.1577471  43.3643125  12.2716820  61.2362079
  43.5644895  18.5856600  58.2075217  43.5811377  18.2789085  57.2689419
  44.1746686  17.9201975  58.5955041  42.6674649  11.2829339  56.2829826
  41.8790709  11.8139126  56.5506797  42.6913336  11.5054451  55.3223324
  36.8221588  20.7719551  56.1895835  37.6313609  21.1218148  55.7886583
  37.1793688  19.9589578  56.6277509  36.6527351  15.3224349  63.2278702
  36.0112795  16.0702483  63.1622918  36.0122775  14.5692446  63.1950017
  32.8085064  16.1607652  54.6947173  31.9165136  16.2045503  54.2814330
  32.9759525  17.1203438  54.8294526  34.6817763  15.7354688  51.2380277
  33.7230572  15.8455810  51.4519649  34.6612331  16.0656361  50.3001503
  41.9486864  21.6455346  59.7803841  41.5013053  22.0059017  60.5805529
  41.5974323  20.7228182  59.8028796  31.6631564  15.1122481  56.9287120
  31.3476871  16.0334754  57.1212738  32.1815729  15.3084469  56.1098988
  55.4379984  17.3497434  52.7151713  54.6385287  16.7666884  52.6799938
  55.3949735  17.6017464  53.6698172  38.8955542  22.4942340  49.8284565
  38.0826241  23.0145610  49.9948809  39.1620605  22.8289888  48.9603147
  37.2028076   9.4673566  65.5043391  36.7653609   8.8293732  66.1172572
  37.9768761   9.7195296  66.0458564  40.1764237  12.2458362  64.1993034
  41.1514265  12.3178876  64.3426837  40.1782571  11.9643119  63.2539364
  34.6664835  16.6283714  59.9029763  34.8165472  15.7228365  59.5504092
  33.6804450  16.6687155  59.8386462  41.7470077  24.4656827  63.2532306
  41.3981377  23.6554341  62.8075487  42.5514157  24.6088653  62.6822937
  43.7156675  25.0202567  61.5649183  43.3734276  25.5620846  60.8189924
  44.6623638  24.9652000  61.3115307  40.6557464  22.1666894  62.1714132
  40.6960765  21.2080952  62.4142332  39.7808011  22.3847662  62.5807434
  43.2563784   6.7935970  57.7780449  42.5655244   7.3702967  58.1852604
  43.3935984   7.2927015  56.9373863  32.0387901  18.5564449  51.4663374
  33.0244343  18.6500600  51.5688218  31.9759187  17.5769477  51.5872974
  42.5280056  17.6338458  46.7361609  43.3880521  18.1031676  46.8278446
  42.6140457  16.9808266  47.4656101  40.9675445  12.3420908  51.6893892
  40.1524158  11.8967858  51.3445475  41.3492769  12.6463156  50.8312653
  43.2969703   8.7046366  55.7228964  42.5941762   8.5072710  55.0676858
  43.0230006   9.6152910  55.9869516  38.9905660   9.6442584  54.8185935
  39.6751183   9.0762236  54.3884549  39.1394636   9.3684859  55.7567330
  48.7022850  18.7639319  47.7974869  48.1730674  18.6897494  46.9631977
  49.4366111  18.1417361  47.5559120  43.1076593  15.6823070  48.5703989
  43.0082879  16.2825205  49.3440025  44.0790905  15.7071893  48.4503634
  40.5254959  20.6023279  50.8302249  40.1854078  19.7327665  50.5413162
  39.8343650  21.1985155  50.4651828  46.5666341  19.5842165  52.9424016
  47.1537432  19.9246860  52.2172595  47.1086769  19.8796381  53.7105109
  36.6002828  12.1951722  52.2567238  37.4026052  11.8426530  51.8013306
  36.5089337  11.5056263  52.9589652  45.7268826  17.0754898  53.4826640
  45.9732129  18.0272885  53.3533530  46.4308484  16.6685615  52.9183679
  37.5068437  13.8415077  46.5981280  36.5896561  14.2078839  46.5855928
  37.5875632  13.5894255  45.6481902  38.1044510   8.7420622  49.9733471
  37.6165257   8.4383706  49.1685038  37.9348562   7.9608779  50.5547170
  41.7232931  16.1958627  54.5123393  41.1495990  15.4096313  54.3230772
  42.3155391  16.1302391  53.7201168  42.6792106  17.4533166  50.5659132
  43.2751904  18.2204061  50.7422867  42.9137977  16.8905958  51.3432397
  44.6056141  13.3177885  52.7842258  43.9570052  12.6556567  53.1299551
  44.7024879  12.9673046  51.8650293  44.9903151   6.8789063  53.0896313
  45.3872118   6.1715156  52.5235720  45.8152931   7.3786861  53.3063037
  31.9707204  15.8470098  51.4136067  31.7501376  15.6868667  50.4671897
  31.3977352  15.1605048  51.8307559  39.1629784  16.3650782  52.1196850
  39.6080647  15.6118492  52.5835007  38.3986281  15.8609696  51.7368071
  37.1875470  14.7056070  51.2479334  36.3107182  15.1467327  51.3356269
  37.0183353  13.8960936  51.7802452  43.5269641  14.9140928  59.9736663
  44.1318318  15.0018668  60.7521068  44.0807490  15.3703733  59.2991039
  49.0887666  18.2923385  50.4780916  48.9055641  18.4201513  49.5154116
  48.8666810  19.2065090  50.7932116  36.5924395  13.1054362  56.6383151
  37.3447040  12.9248608  56.0279585  35.9795408  13.5469672  56.0024070
  49.0554392  20.6438916  54.0410414  49.3118785  21.1778539  54.8352818
  49.8597388  20.0780376  53.9711081  34.4280653  16.5138902  48.6898341
  33.4841456  16.5274342  48.4501640  34.7927921  15.9772368  47.9529307
  34.1945435  13.0082283  51.2713372  34.3670140  13.9508941  51.4901656
  35.0274177  12.6099794  51.6274472  35.1594907  14.0618059  58.8635933
  35.7178533  13.7926393  58.0970134  34.3128031  13.6310490  58.6038712
  49.8687818  21.9738490  56.2497355  50.0668044  22.8993856  56.5113949
  50.1039303  21.4966115  57.0570920  40.2582064  11.7399734  61.5075610
  39.9215526  12.6351986  61.2603111  41.1437752  11.7792491  61.0800959
  45.2339197  20.8496119  63.2096913  44.9397422  20.7956139  62.2722438
  45.4316716  21.8227746  63.2526696  41.3110948  19.0150950  59.7230180
  42.0787550  18.7532594  59.1640986  40.6396187  18.3748720  59.3880826
  35.2989033  18.9327558  58.6191657  35.1482587  18.0954585  59.1272178
  36.1117158  18.6825122  58.1343101  45.1872598  16.6202573  42.5729746
  45.2087142  15.6356726  42.6539497  44.2219148  16.7549538  42.4813168
  39.4362384  17.1578243  59.0029569  39.8859195  16.3015393  58.8214218
  38.9580844  16.9197381  59.8314503  46.4199821  24.7523028  60.9360712
  46.6405776  23.7938923  60.8090688  47.3373104  25.1094645  61.0140612
  36.6209999  13.0871319  60.9531945  35.9693078  13.1191416  61.6966189
  36.0474776  13.4490841  60.2332231  37.8222249  12.9893990  43.9473718
  37.3208142  12.8432080  43.1083231  38.2003449  12.0851392  44.0599953
  46.9256076  22.1270521  60.7446011  46.0180486  21.7465732  60.6334954
  47.4445042  21.3239511  60.4646275  28.2403098  17.7594959  52.9080382
  29.0082289  17.1599069  53.0149946  28.3602079  18.0300949  51.9681060
  32.8885186  12.8440458  57.8385448  33.0648211  12.5695898  56.8958390
  32.3805787  13.6716740  57.6510625  42.7492362  11.4621645  53.5393895
  42.9782295  10.5722626  53.1742775  42.0441509  11.7158075  52.8933981
  50.8265547  17.0671807  55.3796727  50.9579296  17.8480542  54.7908464
  50.1900280  16.5550553  54.8257408  42.7135617  26.5392036  59.5158229
  43.5930648  26.3064663  59.1166574  42.5101443  27.3314337  58.9607094
  42.9171645  21.7322166  50.8598663  42.0118395  21.3275607  50.8014219
  43.4461744  20.9061222  50.9278262  40.1552979  14.2193971  53.4903724
  39.5616756  13.6346033  54.0219407  40.4856428  13.5491681  52.8417733
  47.8293850  16.3037638  51.8406785  48.3003184  17.0326026  51.3763038
  48.4460317  16.1445038  52.5864603  45.6183120  20.6699310  48.7795099
  46.5120511  20.9803304  48.4988364  45.1378355  21.5143232  48.7997842
  46.0303489   9.6373330  55.7427004  45.0998199   9.3562497  55.5782429
  46.1004672   9.3701444  56.6938929  45.1905891  16.2362784  58.1390919
  44.7990622  16.4887761  57.2656133  45.7053268  15.4400029  57.8395123
  41.6558840  17.8931811  64.2965088  41.0547331  17.4586582  64.9629705
  42.5142733  17.5411120  64.6328458  28.0133795  15.5038237  55.7330716
  28.5235520  15.1369236  56.5014423  27.2995984  14.8258469  55.6995889
  42.2825077  28.9204760  58.2534350  41.8461275  29.1812945  59.1054981
  41.5993481  29.2942615  57.6323180  34.3488959  10.6520097  58.6502097
  33.8560763  11.4579895  58.3950106  34.6059525  10.3082448  57.7747493
  34.9509226  13.2316024  63.1141006  35.0976612  12.5416016  63.8093917
  33.9694177  13.3278877  63.2104462  45.6198489  23.4497167  63.5343969
  45.7265392  24.1451958  62.8626240  45.4206328  23.9884772  64.3284084
  31.6808828  15.6123013  48.7305823  32.2657576  14.8145899  48.6415312
  30.8458591  15.2125647  48.3665445  34.9410064  14.3781573  54.8171095
  34.1359869  14.9454405  54.7261784  35.6245673  15.0765261  54.6235580
  37.7367655  10.6361754  60.8194433  38.6342629  10.8239836  61.1711816
  37.3146092  11.5167918  60.9623514  33.2977660  13.4672939  48.7092933
  32.9826798  12.5391289  48.5554834  33.6997677  13.3319867  49.6044750
  37.0286531  12.7996749  49.1193831  37.2266573  13.1469747  48.2208356
  37.1561819  13.6121174  49.6512462  38.3226526  11.2651658  58.2007415
  37.9757795  10.9913637  59.0791925  37.5432517  11.7386038  57.8455745
  39.5123939   8.8967739  57.3851995  40.2854461   8.8146820  57.9941031
  39.0965207   9.7057240  57.7643074  40.0349023  13.0675319  47.4454942
  40.5087018  13.2190272  46.5841718  39.1766614  13.4960041  47.2195157
  42.0342297  13.2417610  49.2979409  42.3234716  14.1357318  48.9958044
  41.2980690  13.0948656  48.6511923  36.6165966  16.4166610  54.4739694
  37.5588111  16.6177443  54.6489184  36.2497617  17.3310697  54.4609753
  38.8185773  12.4054545  55.0599073  38.8565690  11.4389789  54.8756174
  39.4845136  12.4611704  55.7833089  40.4921296  12.6255712  57.1919788
  40.6270785  13.4373241  57.7308411  39.7900096  12.1856745  57.7234164
  30.7787785  17.6382832  57.2218341  30.2576745  18.0671829  56.5099622
  31.4326803  18.3446585  57.4092441  38.6716522  11.2684445  50.7169146
  38.5167620  10.3232231  50.4643729  38.2147407  11.7083901  49.9645777
  41.0503996   7.8969232  54.0192491  41.0184501   7.9066014  53.0361861
  41.5072216   7.0349610  54.1561977  51.5916129  17.6575333  51.2857923
  51.9314639  17.2925216  50.4233718  50.6698475  17.8709440  50.9873098
  31.9927259  17.0584428  59.8072963  31.4177262  16.7899311  60.5641243
[truncated: 956,922 more chars]
