# Supplementary material for: Unraveling the Reaction Mechanism of Russell’s Viper Venom Factor X Activator: A Paradigm for the Reactivity of Zinc Metalloproteinases?
Source: J Chem Inf Model. 2023 Apr 24;63(13):4056–69. doi: 10.1021/acs.jcim.2c01156 (PMC10336966; doi:10.1021/acs.jcim.2c01156)
Supplement: Supplementary file 2 — ci2c01156_si_002.zip [file ci2c01156_si_002.zip › Data Files/RVVX_MP_solv.inpcrd]

default_name
 37173
  22.6640111  27.8678130  43.4470048  21.7414575  28.0535177  43.0043699
  23.0940941  27.0268574  43.0126740  22.5322477  27.7029005  44.4652996
  23.5523954  29.0366865  43.2462461  24.3470802  28.6958497  42.5829246
  22.8973384  30.2166863  42.4998583  23.6669663  30.9647845  42.3108929
  22.5589883  29.8552854  41.5287380  21.7154964  30.9152461  43.1842629
  20.8008697  30.3435498  43.0243061  21.8798690  30.9581983  44.2610961
  21.5552779  32.3242717  42.6243023  22.0257692  33.2868488  43.2234093
  20.8764337  32.3962015  41.4611266  20.4880415  31.5819253  40.9848959
  20.6963689  33.2692233  40.9653539  24.1617088  29.4804999  44.5704232
  23.5307225  29.3172031  45.6073718  25.3818459  30.0244681  44.5368844
  25.7614541  30.2611626  43.6206992  26.1369522  30.4646542  45.7195897
  26.0821434  29.6246907  46.4116925  27.5874668  30.7958330  45.3495262
  27.6036301  31.6831740  44.7164309  28.1436614  31.0399099  46.2552182
  28.2773374  29.6580064  44.6318528  28.4836502  29.7302754  43.2589631
  28.1186948  30.5813133  42.7033057  29.1580415  28.7096250  42.5990835
  29.3155729  28.7678277  41.5319723  29.6297614  27.6140733  43.3134398
  30.1681183  26.8275670  42.8056036  29.4068498  27.5325654  44.6827071
  29.7598377  26.6742200  45.2356481  28.7302712  28.5530755  45.3430292
  28.5566085  28.4868905  46.4069675  25.5427062  31.7043425  46.4134273
  24.8257641  32.4944936  45.7934722  25.9256983  31.9214381  47.6769515
  26.4334914  31.1794207  48.1596846  25.8329490  33.2304457  48.3338858
  24.7693867  33.4692701  48.3386845  26.3719274  33.2082068  49.7682908
  27.4166526  32.8978192  49.7606877  26.3418379  34.2146536  50.1848509
  25.5721584  32.2733944  50.6439012  25.6149963  31.0588663  50.4865122
  24.8437875  32.9012700  51.5858572  24.2548082  32.3659371  52.2244424
  24.8654196  33.9162563  51.6845636  26.6399209  34.3034611  47.5738309
  27.5768131  33.9869205  46.8415111  26.2822642  35.5792367  47.7673154
  25.5841963  35.7748336  48.4847811  27.0090862  36.7262945  47.1994835
  27.2681781  36.5054177  46.1640117  26.1110744  37.9694293  47.1364608
  26.0147905  38.4007936  48.1327074  26.5781638  38.7256400  46.5054824
  24.7161241  37.6296516  46.5853659  24.8406502  37.0367764  45.6797760
  24.2046371  36.9981388  47.3121008  23.8069400  38.8244777  46.2597496
  22.7748112  38.4754541  46.2268168  23.8746367  39.5442741  47.0755432
  24.1205173  39.5494871  44.9414978  23.5510795  40.4773462  44.8908617
  25.1761401  39.8219363  44.9171471  23.8014796  38.7121219  43.7748833
  24.5249497  38.7668987  43.0295837  23.7326786  37.6950353  43.9824197
  22.9565145  39.0063737  43.2439843  28.3569310  36.9422286  47.9010504
  28.4192807  36.8561925  49.1264480  29.3979950  37.2611420  47.1325578
  29.2558091  37.3410342  46.1252299  30.7724870  37.4168276  47.6100554
  30.7435445  37.4727748  48.6981340  31.6134023  36.2225202  47.1600616
  32.6362298  36.3427598  47.5173896  31.1909177  35.3053449  47.5695749
  31.6137668  36.1672017  46.0710305  31.4114416  38.7071542  47.0623327
  31.7526024  38.7927536  45.8833793  31.5629565  39.7141202  47.9224563
  31.4698128  39.5210170  48.9193316  31.9604423  41.0780005  47.5625998
  31.7827225  41.1892291  46.4935194  31.1305158  42.0865414  48.3424467
  31.3568165  42.0054231  49.4058478  31.3973407  43.0971595  48.0360279
  29.6563361  41.8591818  48.1177854  28.9159691  41.1269332  49.0393670
  29.3997984  40.7012575  49.9061256  27.5530818  40.9434756  48.8431594
  26.9762311  40.3761129  49.5586536  26.9309240  41.4894254  47.7262621
  25.8692987  41.3538100  47.5790277  27.6744798  42.2092028  46.7984117
  27.1932155  42.6235949  45.9249371  29.0365323  42.3942424  46.9955138
  29.6147459  42.9547424  46.2755424  33.4507402  41.3411270  47.8217710
  33.9020893  41.2399537  48.9607433  34.2101361  41.7220758  46.7902562
  33.7370261  41.8976894  45.9040013  35.6616974  41.9673593  46.8749134
  36.0136493  41.6264155  47.8488303  36.3840544  41.1928135  45.7708843
  36.0091728  41.5429160  44.8085585  37.8878183  41.4766872  45.7845861
  38.3714754  40.9115646  44.9884390  38.0585975  42.5423748  45.6287448
  38.3050733  41.1792010  46.7470596  36.0709041  39.6979741  45.8530428
  36.3753769  39.3184036  46.8286065  34.9944044  39.5494739  45.7750812
  36.7738305  38.8980437  44.7556528  36.5207053  37.8431036  44.8558826
  36.4503071  39.2579888  43.7791329  37.8527456  39.0225466  44.8492442
  35.9676158  43.4654721  46.7399725  35.8808330  44.0182134  45.6434130
  36.3856205  44.1108357  47.8309899  36.4158595  43.5829356  48.7034072
  36.9963510  45.4499467  47.8190288  36.3081680  46.0884622  47.2660404
  37.1834196  46.0364370  49.2435734  37.7469268  45.3040196  49.8216888
  37.8150552  46.9196168  49.1475009  35.9595486  46.4425121  50.0930243
  35.3129139  47.0988484  49.5115201  35.3755488  45.5560870  50.3399023
  36.3860360  47.1544819  51.3871714  35.5344035  47.7149905  52.0962449
  37.5794293  47.1613249  51.6838979  38.3745288  45.4090543  47.1384683
  39.3535034  44.9285970  47.7168329  38.4382298  45.8934261  45.8985831
  37.6017733  46.3659794  45.5566316  39.6213471  45.8590649  45.0400852
  40.3158436  45.1319084  45.4606088  39.2195559  45.4314670  43.6304878
  38.5812755  44.5503521  43.6921135  38.6269624  46.2228569  43.1713398
  40.4182156  45.1207783  42.7363735  41.0973627  45.9708314  42.8013578
  41.1925889  43.8999820  43.2302831  42.0378690  43.7121029  42.5672417
  41.5578305  44.0855208  44.2401637  40.5359415  43.0304313  43.2364297
  40.0131963  44.9916594  41.2721059  40.8937537  44.7707929  40.6690258
  39.2880631  44.1841179  41.1650380  39.5669980  45.9272804  40.9337255
  40.3583652  47.2095442  45.0051414  39.7329243  48.2615680  44.8458601
  41.6906491  47.1555697  45.0494068  42.1167263  46.2503041  45.2482499
  42.5948325  48.2205889  44.5842570  42.0133237  49.1289651  44.4293725
  43.6784023  48.5182793  45.6279417  44.3079892  47.6306588  45.6926114
  44.5597568  49.6930715  45.1999903  45.3166196  49.8764869  45.9620214
  45.0474594  49.4560344  44.2544124  43.9443439  50.5841114  45.0776629
  43.0838606  48.7607213  47.0120241  42.3811446  47.9604029  47.2439994
  43.8793944  48.7118141  47.7559785  42.3687655  50.1041315  47.1324036
  41.9689689  50.2145906  48.1401790  43.0737597  50.9106998  46.9317452
  41.5521017  50.1479831  46.4112079  43.2547879  47.7826301  43.2649299
  43.6761631  46.6323485  43.1459585  43.3978500  48.6796626  42.2859621
  43.0252996  49.6211549  42.4106071  44.2608940  48.4455790  41.1108430
  44.5951622  47.4086377  41.1237516  43.4916669  48.6170172  39.7991210
  42.9976433  49.5880904  39.8072747  44.4135222  48.6150083  38.5769852
  43.8184270  48.7390716  37.6725318  45.1265797  49.4348955  38.6576569
  44.9523444  47.6685204  38.5291497  42.4645938  47.4899037  39.6982201
  42.9689690  46.5348784  39.8457369  41.7402621  47.5953683  40.5058654
  41.7230598  47.4606387  38.3648575  41.0101540  46.6357724  38.3624429
  41.1903518  48.4007557  38.2239735  42.4376649  47.3242842  37.5535789
  45.5056771  49.3330016  41.1882125  45.4191491  50.5290817  41.4537165
  46.6700957  48.7404605  40.9506618  46.6614673  47.7727598  40.6284292
  47.9638187  49.4196711  40.8762862  47.8862663  50.4370259  41.2605620
  48.9854801  48.6741141  41.7375201  49.1788688  47.7076080  41.2730422
  50.3162546  49.4218289  41.7956751  51.0199164  48.8652334  42.4149775
  50.7209882  49.5231794  40.7890482  50.1595344  50.4111689  42.2249247
  48.4253302  48.4237493  43.1376524  47.4812267  47.8840396  43.0590650
  49.1122063  47.7855567  43.6933218  48.2031330  49.7247725  43.9114819
  47.8041674  49.4965852  44.8996388  49.1512459  50.2524405  44.0151078
  47.4952467  50.3534251  43.3709637  48.4018788  49.4814859  39.4094982
  48.2164662  48.5082196  38.6794832  48.9682970  50.6062915  38.9750284
  49.1378734  51.3630288  39.6372319  49.4409932  50.8273151  37.5988323
  49.2304799  49.9419008  36.9985593  48.7097423  52.0268441  36.9949719
  48.8613702  52.8843027  37.6500992  49.2957775  52.4146350  35.6375365
  48.7516316  53.2704240  35.2371473  50.3477741  52.6760698  35.7567216
  49.2062188  51.5746776  34.9490158  47.2034757  51.7694509  36.9321019
  46.7046348  52.6359415  36.4991714  47.0098135  50.8929045  36.3139851
  46.8220151  51.5959539  37.9382463  50.9504222  51.0661635  37.5923691
  51.4240887  51.9793662  38.2683467  51.6906073  50.2559984  36.8317966
  51.2404824  49.6503036  36.1459356  53.1589440  50.2983811  36.7610711
  53.5053519  50.3542422  37.7926772  53.6824779  49.0341190  36.0760042
  54.7634085  48.9742190  36.2047173  53.2547370  48.1566214  36.5602373
  53.3475182  49.0060436  34.5900834  52.4696567  49.7211138  34.1271310
  53.9702261  48.2406897  33.8709122  53.7252959  51.5449588  36.0530460
  53.0108983  52.2748020  35.3610251  55.0387203  51.7776916  36.1763127
  55.6294544  51.1333840  36.7022614  55.7236677  52.8825108  35.4920703
  55.1697221  53.7902017  35.7307907  57.1525939  53.0526861  36.0036847
  57.1610306  52.9989334  37.0926082  57.7723366  52.2331911  35.6390864
  57.7383462  54.3705997  35.5565079  57.4070869  55.5536124  36.1041339
  56.7328480  55.7016094  36.8542404  58.1476461  56.5138517  35.4659023
  58.1118868  57.5729176  35.6767925  58.9426144  55.9205130  34.5160730
  58.6967410  54.5879165  34.5618849  59.1570828  53.8321274  33.9425673
  55.6951805  52.7296723  33.9538639  55.7521181  53.7289300  33.2369049
  55.5239851  51.5071580  33.4275210  55.4659227  50.6867133  34.0306439
  55.4121709  51.2265816  31.9838059  56.1955751  51.7121032  31.4023590
  55.6037276  49.7380822  31.8103070  54.6444742  49.2227412  31.7572078
  56.1361061  49.5169707  30.8849639  56.3554550  49.3108409  32.9522040
  55.6995744  48.8514871  33.5169489  54.1773487  51.8736077  31.3438392
  54.3033133  52.5221159  30.3032816  52.9942652  51.7351766  31.9601950
  52.9473209  51.1565604  32.7988543  51.7839839  52.4547306  31.5368142
  51.8283367  52.4468140  30.4474809  50.4913319  51.7800986  32.0020631
  50.6512453  51.3744922  33.0005550  49.7132328  52.5390311  32.0867570
  49.9832105  50.6607953  31.0972505  50.0089115  50.9973062  30.0610469
  50.6548389  49.8048967  31.1718818  48.3116794  50.1395406  31.5100208
  48.6458178  49.6355485  33.2005987  47.7275194  49.2695723  33.6593694
  49.3929727  48.8426408  33.2030089  49.0194981  50.4880636  33.7676278
  51.7578514  53.8932977  32.0737338  51.4161765  54.8212821  31.3344076
  52.1603232  54.1120526  33.3323806  52.4656262  53.3099770  33.8843941
  52.1813830  55.4390021  33.9587115  51.1845689  55.8524335  33.8041927
  52.4756781  55.3274302  35.4502018  52.4867098  56.3221593  35.8945601
  51.7041488  54.7253658  35.9291266  53.4474215  54.8543164  35.5952088
  53.1769062  56.4237383  33.3026960  53.0489270  57.6323761  33.4983638
  54.0564939  55.9269698  32.4153147  54.3151864  54.9493015  32.5479899
  54.7138589  56.6418366  31.3016874  55.6150638  57.1392460  31.6609889
  55.0027602  55.5720051  30.2371244  56.0406662  55.2610524  30.3560684
  54.3824118  54.7053672  30.4642730  54.7895482  55.9202917  28.7536760
  53.9375820  56.5928679  28.6605745  55.6615946  56.4574931  28.3804256
  54.5502926  54.6720973  27.8828083  54.6987153  54.9407818  26.8373872
  55.3028792  53.9234683  28.1294600  53.1512943  54.0400726  28.0393096
  52.7156813  54.3348378  28.9940052  52.4871183  54.4107708  27.2579824
  53.2464482  52.5710846  27.9626808  52.4265419  52.0592958  28.3463535
  53.4367035  52.1906781  27.0131963  53.9983248  52.2384568  28.5997815
  53.8414692  57.7509309  30.7036940  54.3329796  58.8454057  30.4452381
  52.5441363  57.4837165  30.5021580  52.1866986  56.5744973  30.7973271
  51.5446248  58.4748705  30.0813119  52.0524446  59.4157085  29.8683284
  50.8572773  58.0632708  28.7816085  51.4597034  57.3226055  28.2547264
  49.8948199  57.5977699  28.9951001  50.6632914  59.3039588  27.9110174
  50.2289203  59.0219066  26.9514189  49.9626299  59.9888961  28.3888871
  52.0094725  60.0001694  27.6923188  52.4594403  60.2095724  28.6630460
  52.6794559  59.3157695  27.1714541  51.9210578  61.3039808  26.8980439
  51.5207000  61.1120921  25.9023947  51.2382792  61.9978214  27.3880353
  53.2647539  61.8947746  26.8008611  53.2267634  62.7601867  26.2253200
  53.6127244  62.1263122  27.7535157  53.9141151  61.2126570  26.3595609
  50.5492269  58.7287617  31.2163799  49.4001242  58.3015151  31.1589672
  50.9926613  59.4592691  32.2431486  51.9858696  59.6912956  32.2432199
  50.2626865  59.7729665  33.4888455  49.8765663  58.8233828  33.8599357
  51.2316047  60.3767054  34.5125226  52.2064903  59.9032422  34.3950206
  51.3619670  61.4357864  34.2904029  50.6990994  60.2009990  36.2401590
  48.9680187  60.6280028  33.3172294  48.4956312  61.2697933  34.2521246
  48.3615465  60.6591814  32.1237449  48.6895324  60.0050680  31.4134879
  47.0256318  61.2085165  31.8886346  46.9848613  62.1183686  32.4884196
  46.7368486  61.6186106  30.4466932  47.3451651  62.4804371  30.1721095
  47.0034537  60.8104106  29.7660961  45.2508649  61.9565768  30.3089713
  44.5365522  62.2957183  31.2537541  44.8161357  61.8507230  29.0396552
  43.8588067  62.0822958  28.7740987  45.4459957  61.5292871  28.3044631
  45.9617312  60.1681108  32.3042912  45.3276316  59.5176746  31.4677366
  45.8224895  59.9557829  33.6185722  46.3052642  60.5963481  34.2486386
  45.1292902  58.8026632  34.2150879  45.6059709  57.8725150  33.9059702
  45.2258998  59.0388509  35.7119393  44.3286781  59.5309254  36.0858764
  45.3187367  58.0951674  36.2490424  46.3820783  59.8599348  35.9178483
  46.0704295  60.7713109  36.0966967  43.7031901  58.5561507  33.7226216
  43.2764928  57.4063511  33.7280233  42.9807232  59.5687688  33.2294733
  43.4102121  60.4941481  33.2367880  41.5873719  59.4360067  32.7586716
  40.9016515  59.1438697  33.5543107  41.2949942  60.8149111  32.1912494
  41.4713910  60.8072395  31.1151568  39.8257430  61.2162377  32.3461133
  39.6738953  62.2092126  31.9238800  39.1954302  60.4990452  31.8211984
  39.5608334  61.2268612  33.4036917  42.1839119  61.7530643  32.8238344
  42.9320367  61.9213673  32.2137751  41.3950385  58.3120656  31.7252573
  40.4560781  57.5168186  31.8328746  42.3336525  58.1500700  30.7860586
  43.1736660  58.7244571  30.8515030  42.2893330  57.0731807  29.7963823
  41.2878888  57.0844692  29.3672481  43.3385491  57.3094872  28.7098416
  43.2948336  56.5007290  27.9798600  43.1399019  58.2586399  28.2118823
  44.3306789  57.3372609  29.1618096  42.5263536  55.6853584  30.4240546
  41.8619170  54.7121825  30.0673746  43.4368279  55.5907913  31.3985081
  43.9727148  56.3982942  31.7158255  43.7247497  54.3313200  32.1060370
  43.7940427  53.4577036  31.4576060  45.0483457  54.6128254  32.7763246
  44.8860505  54.9483081  33.8000524  45.9215773  53.3627107  32.9157621
  46.8593801  53.6266962  33.4045622  45.3978627  52.6176405  33.5144376
  46.1297162  52.9528054  31.9278198  45.6931029  55.6313154  31.9926185
  46.5524695  55.8191653  32.4243735  42.5888913  53.9382594  33.0513466
  42.1822986  52.7803410  33.0518609  42.0021775  54.8928522  33.7824373
  42.4247280  55.8206442  33.7968960  40.7739063  54.6891955  34.5524670
  40.9833151  53.9073984  35.2831928  40.3668623  55.9485455  35.3213966
  40.4969758  56.8276225  34.6907619  39.3102726  55.8979213  35.5852608
  41.2076755  56.0815991  36.5750313  42.4255203  56.2241310  36.5226896
  40.4947454  56.0348669  37.7139109  40.9311879  56.1285084  38.6308112
  39.4835340  55.9015114  37.7081025  39.6260188  54.2166621  33.6506630
  38.9639000  53.2441509  33.9903021  39.4355424  54.8229918  32.4743480
  40.0292640  55.6094221  32.2099334  38.4177327  54.3784792  31.5035252
  37.4350542  54.3925028  31.9746761  38.3803943  55.3509044  30.3301824
  39.3566980  55.3426236  29.8451613  37.3544783  54.9329584  29.2757444
  37.3597836  55.6528897  28.4568398  37.6085058  53.9452920  28.8918654
  36.3620063  54.9034245  29.7253588  38.0917313  56.6680150  30.8190181
  38.9472528  57.0767110  31.0667671  38.6369743  52.9202303  31.0810193
  37.7108282  52.1115141  31.1595785  39.8789709  52.5458917  30.7334173
  40.5946882  53.2691528  30.6610357  40.2544775  51.1552026  30.4177474
  39.6583916  50.8148357  29.5713421  41.7586147  51.1350797  30.1019497
  41.9159935  51.5989858  29.1287734  42.2776697  51.7512677  30.8358163
  42.3988875  49.7421855  30.0909272  42.0224386  49.1776742  30.9436840
  42.0758531  49.2160108  29.1929918  43.9344508  49.7421098  30.1379083
  44.2549147  50.2537923  31.0456604  44.2803015  48.7107530  30.2143516
  44.6210943  50.3996188  28.9384098  44.4221533  51.4713800  28.9365525
  45.7016166  50.2763400  29.0133833  44.1324468  49.7969399  27.6947963
  44.2927243  48.7705266  27.7391119  43.1157593  49.9709926  27.5627689
  44.5892911  50.1657369  26.8361654  39.9788874  50.2040891  31.5944968
  39.4199441  49.1262151  31.4051713  40.3251027  50.6201449  32.8161365
  40.7496070  51.5439071  32.8932047  40.0470793  49.8880758  34.0593211
  40.4754038  48.8874904  34.0018048  40.6988287  50.6321678  35.2229339
  40.4929372  51.6962372  35.1074608  40.0996352  50.2586783  36.5740977
  40.6027534  50.8189747  37.3628747  39.0361230  50.4995504  36.5797933
  40.2306524  49.1905820  36.7475503  42.2113703  50.4143107  35.1774906
  42.4335600  49.3744738  35.4173507  42.5710854  50.5905160  34.1641492
  42.9595104  51.3283957  36.1460643  44.0298168  51.1350679  36.0760385
  42.7616109  52.3693916  35.8910500  42.6215980  51.1343521  37.1643493
  38.5393774  49.6900442  34.2635037  38.1299832  48.5872252  34.6133505
  37.7012917  50.6999233  34.0227911  38.0845840  51.5732276  33.6609988
  36.2487536  50.5819601  34.1837995  36.0684417  50.1529832  35.1699381
  35.5909480  51.9570440  34.1138196  35.7556850  52.4005659  33.1321378
  34.5125600  51.8626177  34.2447657  36.1667160  52.8481399  35.1880026
  36.3283066  54.2066463  34.9394591  36.0438365  54.6189753  33.9827572
  36.8558977  55.0329825  35.9244729  36.9852105  56.0874663  35.7318619
  37.2173718  54.5029788  37.1566818  37.7384238  55.3289071  38.1318429
  37.1854821  55.2289270  38.9351314  37.0538503  53.1459831  37.4074591
  37.3352983  52.7350958  38.3654981  36.5279744  52.3185279  36.4237892
  36.3988681  51.2636472  36.6172946  35.6200946  49.6236139  33.1613072
  34.7803052  48.8102855  33.5477223  36.0727781  49.6157911  31.9006350
  36.7438612  50.3261945  31.6103533  35.6695285  48.5809830  30.9308418
  34.5878457  48.6743426  30.8383901  36.3834973  48.7813952  29.5882114
  37.4362782  48.5429510  29.7381273  35.9850391  48.0431982  28.8920180
  36.3148011  50.1481300  28.9000394  35.2938427  50.3719983  28.5909635
  36.6211904  50.9389521  29.5849239  37.2407904  50.0952342  27.6935060
  37.1001621  49.1854601  26.8795798  38.1772656  50.8886669  27.6046645
  36.0629517  47.1673236  31.3969138  35.2585957  46.2331980  31.3123453
  37.2800246  47.0077181  31.9273906  37.8853696  47.8285425  31.9595429
  37.7964529  45.7315461  32.4461978  37.6529652  44.9708564  31.6789478
  39.2965348  45.8406356  32.7342806  39.4511427  46.7032001  33.3831588
  39.8315209  44.6267668  33.4933520  40.8995859  44.7521240  33.6736818
  39.3110165  44.5352529  34.4460867  39.6662288  43.7262347  32.9016516
  40.0591560  46.0514844  31.4275393  39.9968080  45.1464998  30.8235232
  39.5835056  46.8488268  30.8568346  41.5266464  46.4031752  31.6630633
  42.0259216  46.5436552  30.7045276  41.5915924  47.3226675  32.2438463
  42.0118733  45.5941972  32.2096246  37.0133050  45.2658207  33.6882044
  36.6052905  44.1081606  33.7473012  36.7464731  46.1481664  34.6555511
  37.0484303  47.1105538  34.5052269  36.0101744  45.8339328  35.8969340
  36.4197596  44.9053206  36.2938324  36.2214182  46.9304273  36.9495858
  35.9200111  47.8770521  36.5010534  35.3420674  46.7334595  38.1876794
  35.5310620  47.5367953  38.8996174  34.2919821  46.7484547  37.8944029
  35.5750397  45.7750817  38.6512630  37.6993746  47.0015899  37.3399917
  37.8412362  47.7826498  38.0875843  38.0129861  46.0426916  37.7523106
  38.2976601  47.2305456  36.4582350  34.5197750  45.5753011  35.6364262
  33.9404800  44.6802076  36.2540449  33.8974750  46.2838844  34.6878687
  34.3945697  47.0594068  34.2497237  32.5494510  45.9662668  34.2017419
  31.9084311  46.0741248  35.0761961  32.0983796  46.8786613  33.0681767
  31.8166558  47.8588294  33.4528846  32.9088712  47.0363277  32.3562683
  30.9118295  46.2078881  32.3892252  29.8048289  46.2216824  32.9146807
  31.1834973  45.6439426  31.1919395  30.4618626  45.1475414  30.6697745
  32.1111063  45.6312602  30.7676345  32.5094775  44.5571007  33.5846689
  31.6826629  43.7298806  33.9652808  33.4609042  44.2588313  32.6949805
  34.1222426  44.9706782  32.3841085  33.5948695  42.9487695  32.0448378
  32.6611366  42.5994978  31.6033526  34.5435837  43.1059229  30.8725814
  35.5651864  43.2629142  31.2174273  34.5497722  42.2081966  30.2548508
  34.0767702  44.2374111  30.1260772  34.7281645  44.9551108  30.2717978
  33.8365125  41.8165290  33.0542883  33.2036487  40.7669636  32.9650196
  34.6933506  42.0363605  34.0576155  35.1844476  42.9304819  34.0793317
  34.9465113  41.0794654  35.1343738  35.2677793  40.1534635  34.6572360
  36.0431623  41.5912373  36.0665283  36.2147500  40.8638207  36.8602964
  36.9632480  41.7353053  35.5010686  35.7345706  42.5405880  36.5052586
  33.6821544  40.7830373  35.9610188  33.4220267  39.6243393  36.2784612
  32.8622075  41.7943362  36.2668417  33.1003820  42.7327767  35.9450756
  31.5798768  41.5864978  36.9468653  31.8020561  40.9387582  37.7944949
  30.9952283  42.8989635  37.4784675  31.1764275  43.7028470  36.7646691
  29.9145426  42.8068671  37.5874981  31.6227374  43.2437013  38.8159842
  31.4332289  42.5658032  39.8223891  32.3957919  44.3453103  38.7785917
  32.8155656  44.7394564  39.6202247  32.6003614  44.8092788  37.8940610
  30.5440758  40.8535626  36.0713773  29.7853959  40.0485377  36.6082327
  30.5249320  41.0426892  34.7442222  31.1038087  41.7743221  34.3325803
  29.7135288  40.1882942  33.8569804  28.6984709  40.3373963  34.2244666
  29.8672964  40.5477509  32.3877151  30.9145060  40.3842269  32.1316348
  29.2839698  39.8209208  31.8230834  29.4939549  41.9214475  31.8523200
  28.4858574  42.2101542  32.1493214  30.1687873  42.6944181  32.2195239
  29.6072963  41.7436799  30.3541784  30.7135242  41.5465433  29.8526597
  28.5861508  41.6046392  29.6851234  30.1714586  38.7186561  33.8897692
  29.3285353  37.8268877  33.9782424  31.4862446  38.4599119  33.8639973
  32.1131269  39.2617547  33.8022569  32.0650596  37.1039059  33.9427813
  31.6124944  36.5055253  33.1522754  33.5785935  37.1427928  33.7147249
  34.0124659  37.7530673  34.5069949  34.1919485  35.7468454  33.8069502
  35.2674428  35.8104417  33.6406326  34.0014776  35.3307151  34.7966605
  33.7446770  35.1017242  33.0503897  33.9160087  37.7903955  32.3745194
  33.5723912  37.1482731  31.5640623  33.3796084  38.7351357  32.2823796
  35.4161508  38.0390225  32.2258342  35.6142781  38.5006177  31.2590000
  35.7553219  38.7025576  33.0211015  35.9505752  37.0917285  32.2915813
  31.7390794  36.4345254  35.2919294  31.3840870  35.2577682  35.3381439
  31.8393858  37.1724700  36.4011839  32.0995877  38.1538160  36.3035671
  31.6089178  36.6544137  37.7551747  32.0016185  35.6376084  37.7311076
  32.3268658  37.5354271  38.7741835  32.1870242  38.5842315  38.5125893
  31.8830822  37.3902854  39.7592135  33.8009831  37.2225540  38.8340946
  34.7137820  38.2440492  39.0665674  34.3724032  39.2661250  39.1448589
  36.0653630  37.9510880  39.1982513  36.7749387  38.7448797  39.3777202
  36.5025815  36.6353034  39.0983520  37.5481026  36.4021365  39.2343954
  35.5946061  35.6198865  38.8238579  35.9403178  34.6026195  38.7142758
  34.2423511  35.9119878  38.6908300  33.5360215  35.1229387  38.4769376
  30.1311110  36.5423390  38.1795474  29.8261825  35.7920924  39.1145247
  29.1967060  37.2135238  37.4932681  29.5014033  37.8408369  36.7486622
  27.7734128  37.2408069  37.8606699  27.8078559  37.7460119  38.8259650
  26.8947991  38.0692169  36.9260348  26.9128121  39.1201861  37.2148416
  27.2650062  38.0129271  35.9021612  25.4795936  37.5155884  37.0137220
  25.0723975  36.7303561  36.1622729  24.7522691  37.9691587  38.0569971
  23.7935863  37.6663458  38.2299873  25.0936981  38.5878999  38.7927379
  27.1232846  35.8465867  38.0965412  26.3184574  35.7414078  39.0406262
  27.4227867  34.7787751  37.3200086  28.1850421  34.7817316  36.0675874
  29.2502355  34.6483577  36.2556631  28.0702165  35.7284995  35.5402814
  27.6257213  33.6304289  35.2520757  28.3439131  33.2549071  34.5228165
  26.7296779  33.9144825  34.7004881  27.3298537  32.6130644  36.3415003
  28.2169060  32.0276654  36.5859329  26.5603775  31.9080361  36.0251628
  26.8627406  33.4410506  37.5445025  25.7772568  33.4934860  37.6304345
  27.3078494  32.7988959  38.8653025  26.5057591  32.1423322  39.5238821
  28.5595009  33.0208343  39.2831444  29.1122314  33.7124388  38.7770404
  29.1117436  32.5189412  40.5520019  28.6900135  31.5243589  40.6966765
  30.6385837  32.3985599  40.4883645  31.0309132  33.2513658  39.9342647
  31.0344828  32.4678297  41.5021991  31.1717184  31.1115528  39.8435405
  30.6548698  30.2937953  40.3446536  30.8293669  30.9815514  38.3588287
  31.2378044  30.0483484  37.9713047  29.7465046  30.9828257  38.2336218
  31.2591126  31.8211969  37.8114988  32.6748405  30.9574463  40.0745301
  33.0226403  30.0368134  39.6059500  33.1993654  31.8075375  39.6374217
  32.8766571  30.9185271  41.1455321  28.6910012  33.3768847  41.7609477
  29.0226935  33.0328498  42.8913446  27.9772555  34.4875613  41.5317870
  27.6773735  34.6972237  40.5792921  27.6375709  35.5038934  42.5340212
  27.1226633  36.2962434  41.9914047  26.7782524  34.8636782  43.6312199
  26.6949007  33.7924718  43.4469039  27.2726950  34.9842970  44.5947808
  25.4055385  35.4663986  43.6966240  25.2237389  36.6715013  43.5844934
  24.4297297  34.5562497  43.8523325  23.4335070  34.6723475  43.6675090
  24.6454538  33.6120524  44.1718938  28.8689785  36.1042730  43.2474193
  28.7769679  36.5353485  44.3934913  30.0077658  36.1683626  42.5535188
  29.9625231  35.8985250  41.5710313  31.1419656  37.0152644  42.9414288
  31.2391669  37.0612784  44.0261775  32.4391536  36.4253946  42.3893147
  32.4142090  36.5083619  41.3026270  33.6720817  37.2110431  42.8413087
  34.5682992  36.7533119  42.4235820  33.5941586  38.2413938  42.4935079
  33.7320051  37.1990362  43.9290444  32.5366688  34.9475104  42.7598954
  32.6166983  34.8500680  43.8431018  31.6201905  34.4380175  42.4613697
  33.7348606  34.2671532  42.0988004  33.7643804  33.2174021  42.3910248
  33.6421828  34.3392427  41.0150916  34.6539002  34.7587892  42.4178826
  30.8894087  38.4343225  42.4005203  30.3821427  38.5965283  41.2892308
  31.2487069  39.4591574  43.1747789  31.6658402  39.2803676  44.0680706
  31.0180601  40.8740619  42.8651206  30.8387500  40.9857953  41.7957925
  29.8116098  41.4171617  43.6204028  29.8544708  41.3629923  44.7082116
  29.6171762  42.4454943  43.3157262  28.6187080  40.6111339  43.1970893
  28.0631104  39.6552241  43.9622676  27.0679686  39.0978036  43.2100494
  26.4915501  38.2710073  43.6250778  27.0046013  39.7118924  41.9910717
  26.3589978  39.5122247  41.2744191  27.9658814  40.6618898  41.9637300
  28.1111103  41.2646304  41.0672293  32.2665893  41.6906663  43.2232672
  32.5931262  41.8522906  44.3980631  32.9986835  42.1941952  42.2267203
  32.5792867  42.1949264  41.2974416  34.2754123  42.8977958  42.4421331
  34.6344340  42.6656811  43.4448116  35.3723626  42.3855288  41.4943591
  35.5076296  41.3242143  41.7022637  34.9815775  42.4205568  40.0168934
  35.8075321  42.0436134  39.4130741  34.1020886  41.7971063  39.8582907
  34.7569458  43.4459736  39.7242402  36.6908471  43.0974506  41.7832105
  37.4603652  42.7272019  41.1059397  36.5649283  44.1707544  41.6366073
  36.9907770  42.9044842  42.8135401  34.0802660  44.4177735  42.4112836
  33.7807026  45.0116702  41.3742612  34.2232434  45.0442502  43.5808713
  34.5646604  44.4880594  44.3644523  33.9504885  46.4632353  43.8507217
  33.3930387  46.9704397  43.0639573  33.1965042  46.4034804  45.1576548
  33.6907799  47.0409936  45.8910479  31.7755589  46.9399035  45.0337115
  31.2764201  46.8742854  46.0008308  31.8061264  47.9808457  44.7102954
  31.2263590  46.3487867  44.3011535  33.1929500  45.0336163  45.5894207
  32.6997827  45.0302739  46.4363232  35.2569719  47.2481931  43.9746103
  35.9807425  47.1089532  44.9611509  35.5727486  48.0769215  42.9780300
  34.8722846  48.2263848  42.2522754  36.7884869  48.8955025  42.9532956
  37.6287423  48.3082118  43.3228501  37.0453768  49.3208403  41.5107038
  36.9918528  48.4422310  40.8682757  36.2504567  49.9956546  41.1941146
  38.3888905  50.0070561  41.2982491  38.4457907  50.8424624  41.9956418
  39.5609868  49.0920623  41.6359083  40.4975259  49.6237666  41.4689500
  39.4970550  48.7895064  42.6814639  39.5271818  48.2081626  40.9988812
  38.4911501  50.5779283  39.8877068  39.4589468  51.0629088  39.7610082
  38.3907371  49.7716792  39.1607421  37.6964190  51.3074077  39.7317311
  36.6785616  50.1176299  43.8887094  35.7936706  50.9563280  43.7036054
  37.6089583  50.2387162  44.8424332  38.3082175  49.4999404  44.9212811
  37.6694739  51.3190723  45.8545075  36.8832670  52.0222195  45.5786654
  37.3953350  50.7785395  47.2566819  37.3676100  51.6245015  47.9436270
  36.0270121  50.1015147  47.3313540  35.8609127  49.7270111  48.3417342
  35.2503867  50.8228406  47.0792549  35.9933971  49.2712861  46.6264124
  38.5213402  49.8645513  47.7306480  38.4734247  48.9145999  47.1972697
  39.4849920  50.3150167  47.4934392  38.4255474  49.6159466  49.2323595
  39.2391100  48.9615539  49.5458800  38.4978817  50.5645970  49.7639977
  37.4702904  49.1431156  49.4632988  38.9971745  52.1116667  45.8371286
  39.2378078  52.9815811  46.6762583  39.8753173  51.8521607  44.8641523
  39.7481715  51.0662024  44.2261518  41.0748062  52.6596791  44.6403611
  40.7903179  53.7116979  44.5958199  41.7423122  52.5464314  45.4948877
  41.8346174  52.2980096  43.3664957  41.8203008  51.1484328  42.9268716
  42.5228173  53.2908297  42.7984069  42.4854028  54.2449135  43.1576481
  43.5042028  53.1255769  41.7170780  43.7593851  52.0697701  41.6336512
  42.9421016  53.5586160  40.3573363  42.7746082  54.6347924  40.4038479
  43.9536682  53.2394497  39.2588980  43.5519847  53.5481614  38.2933389
  44.8825934  53.7752074  39.4532784  44.1493627  52.1674974  39.2446488
  41.5821786  52.9320249  40.0421125  41.2388699  53.2780220  39.0673247
  41.6757845  51.8457731  40.0294259  40.8609532  53.2250932  40.8048115
  44.7386011  53.9605195  42.0609058  44.5885324  55.1352898  42.3919953
  45.9401288  53.3824379  42.0045700  46.0193840  52.4195413  41.6776040
  47.1957978  54.0673673  42.3607907  46.9454486  55.1247062  42.4482541
  47.7565407  53.6411935  43.7227736  48.1165059  52.6137353  43.6691108
  48.6116151  54.2654348  43.9823975  46.6840127  53.7584900  44.7993878
  45.9999645  54.5659236  44.5372921  46.0985462  52.8394724  44.8230651
  47.2551664  54.0189952  46.1773883  47.3450035  53.1075721  46.9832986
  47.3882237  55.1729390  46.5680678  48.2543790  53.8972535  41.2572541
  48.4980144  52.7858748  40.7895820  48.8741590  55.0001076  40.8219742
  48.7802789  55.8673649  41.3513883  49.7949170  55.0384486  39.6772508
  49.6800342  54.0759987  39.1794977  49.4561405  56.2024512  38.7400863
  49.2882572  57.1005028  39.3337828  50.3125103  56.4014343  38.0962963
  48.2411624  55.9452637  37.8799835  48.3976167  55.8417174  36.5032111
  49.3805885  55.9279036  36.0652701  47.2932202  55.6275514  35.6881066
  47.4178089  55.5486545  34.6180865  46.0290360  55.5146725  36.2506594
  45.1701819  55.3397400  35.6199097  45.8703978  55.6266713  37.6260954
  44.8852420  55.5489376  38.0627000  46.9751569  55.8379960  38.4420918
  46.8495270  55.9188717  39.5121121  51.2527472  55.2400092  40.1066732
  51.5693577  56.1635513  40.8570250  52.1637276  54.4413691  39.5521837
  51.8458885  53.7107189  38.9156441  53.6170012  54.5713190  39.7172102
  53.7743241  54.9587482  40.7237658  54.3135399  53.2161264  39.5578714
  54.0120438  52.7609183  38.6148933  55.3920714  53.3657048  39.5083822
  53.9857587  52.2784868  40.6978576  53.3901799  52.5967010  41.9268416
  53.0595218  53.5844810  42.2099400  53.2850521  51.4932484  42.7137943
  52.8832693  51.4768371  43.6512068  53.8055630  50.4022444  42.0280264
  53.9568628  49.0628271  42.3671248  53.6268185  48.7102069  43.3333663
  54.5321082  48.1759923  41.4652525  54.6389412  47.1340760  41.7285757
  54.9706274  48.6266413  40.2256512  55.4235731  47.9346818  39.5312598
  54.8280406  49.9645796  39.8771775  55.1615256  50.3063769  38.9086944
  54.2579158  50.8632056  40.7696823  54.2302885  55.5520431  38.6936888
  55.2303681  55.2545947  38.0424668  53.6317188  56.7420153  38.5279134
  52.9020992  56.9892354  39.1961801  54.1127008  57.7526721  37.5672120
  54.1524641  57.2718584  36.5900226  53.1378386  58.9250510  37.4860613
  53.0319409  59.3725818  38.4738097  53.5519806  59.6918100  36.8317311
  51.5041246  58.4358958  36.8734827  55.5488315  58.2237953  37.8618414
  56.3113549  58.4694346  36.9316949  55.9277915  58.3174861  39.1386317
  55.3498023  57.9582277  39.8986375  57.2394017  58.8292033  39.5582723
  57.5392465  59.5944464  38.8424371  57.1447044  59.4832202  40.9447499
  58.0888286  59.9683519  41.1914273  56.3803280  60.2594867  40.9378130
  56.8109218  58.4393395  41.9920279  55.7707043  57.7904404  41.8715262
  57.6093403  58.2509474  42.9048747  58.3321226  57.7405772  39.5118580
  59.3832928  57.9278495  38.8939460  58.0781828  56.5942076  40.1620552
  57.2426509  56.5577960  40.7457012  58.9564539  55.4119353  40.2801148
  59.4768966  55.2522608  39.3355878  60.0096574  55.6426057  41.3580956
  59.6733622  56.4308136  42.0313711  60.1214733  54.7377087  41.9561036
  61.3633437  56.0279637  40.7593689  61.2194383  56.3389057  39.7241291
  61.7586856  56.8888465  41.2982776  62.3927881  54.8959301  40.8022176
  63.3399578  55.2604170  40.4043257  62.5697428  54.6145058  41.8406898
  61.9826435  53.7099185  40.0486880  61.8450864  53.8089225  39.0431806
  61.8511816  52.5324813  40.7317476  61.9247188  52.5533914  42.0847476
  62.1979956  53.3778410  42.6188915  61.6441589  51.7437299  42.6377851
  61.6362434  51.3809549  40.0591574  61.4012111  51.3644907  39.0662860
  61.6499930  50.4613593  40.4999746  58.1157156  54.1670564  40.5770351
  57.1177526  54.2776266  41.2902091  58.5521366  52.9898463  40.1284662
  59.2589305  52.9645944  39.3928789  57.9965938  51.7110726  40.5927443
  56.9255339  51.8211448  40.4225183  58.5182548  50.4958595  39.8303620
  59.4341967  50.1378894  40.3009594  57.7897003  49.6875163  39.8936749
  58.7890540  50.8153194  38.3845462  59.8273991  51.4182865  38.0993672
  57.9732639  50.4457631  37.5479419  58.3192350  51.4511907  42.0733888
  59.4717370  51.5608224  42.5078919  57.3133212  51.0567771  42.8628857
  56.3817545  50.9931511  42.4525918  57.5183787  50.7522117  44.2859937
  58.1719190  51.5311588  44.6786520  56.2037188  50.8093369  45.0641962
  55.4767059  50.1403062  44.6030898  56.3656753  50.4512958  46.0810830
  55.6392337  52.2319995  45.1044776  55.3826555  52.4993210  44.0792421
  54.3478697  52.3155293  45.9203245  53.9836401  53.3427688  45.9212068
  53.5946336  51.6640306  45.4775202  54.5433875  51.9988979  46.9444833
  56.6813534  53.2426886  45.5863023  56.2412489  54.2401108  45.6004109
  57.0087204  52.9762309  46.5911123  57.5368579  53.2330174  44.9105180
  58.2550971  49.4196492  44.5109211  58.9047977  49.2641728  45.5442483
  58.2802298  48.5243376  43.5153356  57.7655829  48.6993185  42.6518026
  59.1744489  47.3535020  43.4469526  59.9300357  47.4791412  44.2227782
  58.4284966  46.0402479  43.7252057  59.1420555  45.2281570  43.5848633
  57.9480963  45.9516079  45.1753290  57.4252499  45.0074157  45.3287982
  58.8051007  46.0052926  45.8466318  57.2705737  46.7786125  45.3855281
  57.2942362  45.8129083  42.7244305  56.4956126  46.5286918  42.9177058
  57.6591993  46.0070350  41.7155927  56.7289969  44.3956504  42.7918496
  55.9275050  44.2883027  42.0615667  57.5195546  43.6781515  42.5717229
  56.3369316  44.2079831  43.7908005  59.8514311  47.2807731  42.0699433
  59.2370687  47.6266582  41.0637408  61.0795341  46.7596297  42.0003112
  61.5127039  46.4452570  42.8688828  61.6965321  46.3450502  40.7359302
  61.6525027  47.1774786  40.0342241  63.1823385  46.0287180  40.9090066
  63.3308065  45.3578593  41.7555637  63.5653881  45.5177974  40.0259556
  63.9296068  47.3305007  41.1307292  63.4373143  48.4242928  40.8519158
  65.1470661  47.1614960  41.6759540  65.7985728  47.9282716  41.8423034
  65.4764053  46.2462546  41.9832600  60.9016571  45.1743972  40.1193702
  61.0776705  44.0218176  40.5132948  60.0238913  45.4751719  39.1595323
  59.9450115  46.4575109  38.8979868  59.3397277  44.4775008  38.3202388
  58.8796737  43.7143800  38.9476461  58.2373294  45.1679392  37.5079693
  58.7119107  45.8992890  36.8541696  57.5007666  44.1972804  36.5809451
  56.7308029  44.7356614  36.0281206  58.2082828  43.7560036  35.8797628
  57.0372953  43.4086128  37.1743276  57.2794485  45.9120594  38.4415379
  56.5010226  46.3979827  37.8528584  56.8228534  45.2043203  39.1329677
  57.8311260  46.6646855  39.0047926  60.3562419  43.7915192  37.4034046
  61.1738986  44.4613252  36.7694689  60.2961106  42.4631773  37.2975499
  59.6646206  41.9080074  37.8756509  61.1530270  41.6659298  36.4017259
  61.7786263  42.2756144  35.7507796  62.0245840  40.8338074  37.3251619
  61.5455061  39.8686797  37.4849578  63.3918016  40.5299236  36.7126998
  63.9785894  39.9330510  37.4104255  63.2588972  39.9754353  35.7829228
  63.9142871  41.4643283  36.5068944  62.1565743  41.5237296  38.5712738
  62.7931770  40.9919921  39.0929742  60.3013768  40.8368547  35.4410874
  59.1197394  40.5966264  35.6843517  60.8951720  40.3473919  34.3478558
  61.8679037  40.5636063  34.1287316  60.2076028  39.4404132  33.4165335
  59.1984262  39.7533541  33.1487282  61.1246268  39.4560745  32.2145328
  61.8770725  38.6699890  32.2768886  60.5719058  39.2956922  31.2892669
  61.7241225  40.7604662  32.2490190  62.3246917  40.7869626  31.4748126
  59.8916563  38.0577674  34.0220568  59.1881619  37.2697344  33.3909200
  60.3484575  37.7568142  35.2466755  60.9597133  38.4008132  35.7491062
  59.9215259  36.5906654  36.0252923  59.5819420  35.7227382  35.4592099
  61.1804235  36.2665780  36.8007393  61.0243885  36.3966445  37.8716482
  61.4790113  35.2295723  36.6463162  62.1862246  37.1708018  36.3123578
  62.6125244  37.5269461  37.1199720  58.6818011  36.9388758  36.8639108
  58.7493482  37.6752575  37.8536898  57.5239875  36.4075177  36.4615577
  57.5418506  35.7827687  35.6558880  56.2320585  36.7358565  37.0674944
  56.1028741  37.8129976  36.9647159  55.1084974  35.9971614  36.3394003
  54.1515026  36.2480615  36.7979077  55.0976287  36.2937122  35.2905536
  55.2740322  34.9219674  36.4100562  56.1740985  36.4131640  38.5768009
  55.6966522  37.2306894  39.3616239  56.7003920  35.2604395  39.0049859
  56.9429554  34.5452065  38.3186327  56.7216742  34.8263306  40.4096786
  55.7178161  34.9969898  40.7986790  57.0998431  33.3404931  40.4972924
  58.1691208  33.2269813  40.3186832  56.9047518  32.9760021  41.5053884
  56.3271463  32.4968711  39.4952083  55.4107799  31.7903030  39.9052914
  56.6480797  32.5500984  38.3054429  57.7129334  35.6353824  41.2744296
  57.4413735  35.8835470  42.4489911  58.8398499  36.0843526  40.7025905
  58.9840009  35.8712149  39.7160852  59.8148057  36.9747912  41.3679440
  60.1361442  36.4989872  42.2946851  61.0108505  37.2039508  40.4467189
  61.4953712  36.2475993  40.2493908  60.6541790  37.5838484  39.4889369
  62.0437853  38.1779643  41.0161366  61.5462180  39.0657854  41.4074502
  62.5754755  37.7173383  41.8485177  63.0193440  38.5650181  39.9251460
  63.0691880  37.8762566  38.9092773  63.7042927  39.5732579  40.0779785
  59.1750316  38.3350781  41.6942164  59.3135980  38.8606960  42.8077770
  58.3968911  38.8545304  40.7379655  58.3637311  38.3873918  39.8317493
  57.5954931  40.0696507  40.9063191  58.1522751  40.8861166  41.3659040
  57.1810161  40.4843536  39.5021381  56.4361785  39.7821867  39.1277165
  56.5300510  41.8675801  39.4979221  56.2461288  42.1331471  38.4793367
  55.6417349  41.8539257  40.1306796  57.2368689  42.6033078  39.8803541
  58.3374668  40.4576905  38.6498552  58.4338321  39.5548395  38.2796137
  56.4421027  39.8492857  41.8942770  56.3092101  40.6232166  42.8407549
  55.6314861  38.7921045  41.7420244  55.8237085  38.1428666  40.9791701
  54.4493547  38.5283281  42.5809507  53.7957324  39.3972383  42.5090546
  53.7547893  37.2674357  42.0700355  53.4471093  37.4300466  41.0369718
  54.4738011  36.4486030  42.0629666  52.5348117  36.8437674  42.8858919
  52.8109497  36.8934788  43.9388129  51.3603737  37.8095668  42.7244892
  50.5188821  37.4622643  43.3247590  51.6580051  38.8035017  43.0576316
  51.0655870  37.8511111  41.6761072  52.1528943  35.3956480  42.5864887
  51.2813249  35.1184281  43.1800693  51.9182089  35.2929574  41.5273308
  52.9864187  34.7401401  42.8378861  54.7967199  38.3481606  44.0621850
  54.1843976  38.9835371  44.9225477  55.7827615  37.5055724  44.3731597
  56.2745727  36.9998184  43.6361301  56.1883210  37.2453618  45.7573757
  55.3029435  36.9730062  46.3317033  57.1740008  36.0741300  45.7929340
  56.7362687  35.2141863  45.2865859  58.0768686  36.3410318  45.2445745
  57.5382552  35.6946520  47.2153882  56.8545315  34.8628631  47.8069270
  58.5551671  36.1776374  47.7104169  56.7689555  38.5028936  46.4339697
  56.8249452  38.6136268  47.6609225  57.2051850  39.4839267  45.6426367
  57.1865470  39.3569522  44.6312994  57.6599499  40.7970317  46.1124228
  57.9543210  40.8765511  47.1587074  58.9125045  41.0513691  45.3044882
  58.6804662  41.3043150  44.2694478  59.4947449  41.8776967  45.7122598
  59.6231428  39.7990869  45.4011037  59.5501871  39.4075286  44.5051788
  56.5138056  41.8216663  46.1908531  56.4474704  42.5871575  47.1495328
  55.5497165  41.7773490  45.2666648  55.6357674  41.0914488  44.5165194
  54.3219138  42.5816460  45.2874300  54.5882273  43.6318869  45.4068043
  53.5882850  42.3569295  43.9605667  54.2827149  42.5081127  43.1339253
  53.2491122  41.3224191  43.9063542  52.4044890  43.2804100  43.7937293
  52.6036597  44.6046270  43.4217922  53.6061021  44.9830182  43.2834145
  51.5113870  45.4423506  43.2282112  51.6653242  46.4698763  42.9341020
  50.2215435  44.9592251  43.4132827  49.3735059  45.6096164  43.2580009
  50.0228675  43.6382996  43.7977467  49.0213874  43.2644566  43.9491008
  51.1144708  42.7997187  43.9877476  50.9609919  41.7734445  44.2867785
  53.4136112  42.2380586  46.4805738  52.8421389  43.1385224  47.0913326
  53.3376549  40.9630060  46.8805479  53.7771444  40.2487979  46.3001431
  52.6391940  40.5383045  48.1022038  51.6023943  40.8725748  48.0526072
  52.6212906  39.4489637  48.1407143  53.2753348  41.0730484  49.3912108
  52.5658759  41.4976223  50.3034552  54.6119094  41.1289686  49.4485808
  55.1417105  40.8069401  48.6389448  55.3422149  41.7476350  50.5630168
  54.9014684  41.3286852  51.4672390  56.8219119  41.3770587  50.5938039
  56.9468504  40.3027539  50.4573169  57.3520183  41.8662668  49.7761587
  57.4034830  41.8133480  51.9411705  57.3434992  42.8975767  52.0335280
  56.8102413  41.3904728  52.7525014  58.8391905  41.3690839  52.0746417
  59.6539278  42.1656334  52.5307086  59.1350877  40.2285963  51.7362886
  55.1456054  43.2678479  50.6108745  54.8878765  43.8123531  51.6878656
  55.1755021  43.9406069  49.4534244  55.4407179  43.4343879  48.6085972
  54.8240358  45.3586306  49.3429794  55.4819708  45.9195413  50.0068549
  55.0298526  45.8359285  47.9016841  56.0937715  45.8767626  47.6686815
  54.5780861  45.1303235  47.2054187  54.4088990  47.2016054  47.7329346
  54.9181997  48.4261671  48.1888671  55.8645608  48.5470942  48.6949614
  54.0567223  49.4399120  47.9060728  54.1555406  50.4146435  48.1904855
  52.9511847  48.9178862  47.2453476  51.7899752  49.5015553  46.7570650
  51.6382579  50.5668260  46.8532372  50.8232361  48.7154942  46.1450671
  49.9220508  49.1716789  45.7627145  51.0093745  47.3444119  46.0226749
  50.2510465  46.7392544  45.5490557  52.1672609  46.7498984  46.5069133
  52.3102473  45.6840769  46.4035671  53.1413295  47.5241501  47.1242791
  53.3820269  45.6272154  49.7960387  53.1684784  46.4602862  50.6744424
  52.3892161  44.8880703  49.2801926  52.6316998  44.1859351  48.5817795
  50.9662521  45.0888618  49.6115705  50.7056986  46.0989167  49.2946763
  50.0857025  44.0924577  48.8595292  50.2664026  44.2032787  47.7902901
  50.3906501  43.0820138  49.1313455  48.5799015  44.2405714  49.1218052
  48.3937862  45.2387033  49.5170161  48.0537832  44.1715061  48.1694190
  47.9746416  43.2105086  50.0902788  48.2314509  42.2000449  49.7716726
  48.3907683  43.3444944  51.0890242  46.5229273  43.3729478  50.1250500
  46.1762819  44.1931883  49.6275327  45.6946017  42.4893268  50.7605063
  46.2190887  41.4291247  51.4079295  47.2284657  41.2972163  51.4742498
  45.6472887  40.7224360  51.8714916  44.3593746  42.7034616  50.7275997
  43.9896536  43.5585515  50.3123627  43.6579890  42.0609953  51.0952656
  50.7084543  44.9935365  51.1113369  49.9607579  45.8083559  51.6509752
  51.3240561  44.0156385  51.7764834  51.9148585  43.3679039  51.2554984
  51.2288966  43.8649022  53.2219599  50.1687451  43.9048828  53.4698214
  51.8016587  42.5314581  53.6621070  51.7203088  42.4400641  54.7449890
  51.2468338  41.7220872  53.1873290  52.8507065  42.4719938  53.3712676
  51.9308695  45.0073817  53.9805109  51.3451516  45.5531560  54.9168516
  53.1524589  45.3722386  53.5720028  53.5427013  44.9419116  52.7342280
  54.0224058  46.3418437  54.2654063  53.9175429  46.2006830  55.3405800
  55.4596153  46.0586033  53.8427308  55.5895944  46.2614914  52.7802019
  56.1489407  46.7108306  54.3788726  55.7492417  44.6863568  54.1275153
  55.4630961  44.1775627  53.3405850  53.6094940  47.8104176  54.0864694
  53.8204162  48.6161809  54.9956770  53.0508391  48.1542942  52.9256427
  52.8530087  47.4104847  52.2566878  52.6453191  49.4984183  52.4952430
  53.0328175  50.2035571  53.2307307  53.2333285  49.8695607  51.1400285
  54.3054955  50.0455961  51.2233795  53.0986296  49.0553771  50.4286368
  52.5251452  51.1191193  50.6592573  51.8302218  51.0683704  49.6466187
  52.6276564  52.1407422  51.3247587  51.1134802  49.5924272  52.4331724
  50.4980703  50.1367292  53.3533507  50.4923349  49.0150213  51.3968235
  51.0822912  48.5199710  50.7279845  49.1318179  49.3715224  50.9767409
  49.1114427  50.4462911  50.7941318  48.8018289  48.6092582  49.6916785
  49.5429120  48.8668496  48.9350211  48.9031308  47.5416961  49.8856425
  47.4082079  48.8705290  49.1184707  46.6935750  48.5454949  49.8737631
  47.1247751  50.3531636  48.8834669  46.1209911  50.4718680  48.4768124
  47.1989805  50.8924307  49.8278638  47.8519528  50.7550375  48.1783769
  47.1799551  48.0501135  47.8523333  46.1819650  48.2522149  47.4623336
  47.9235721  48.3221765  47.1037476  47.2699845  46.9887456  48.0851889
  48.0641292  49.1467209  52.0592321  47.2239281  50.0230552  52.2673650
  48.1102945  48.0223154  52.7896751  48.8411872  47.3451810  52.5721556
  47.1693616  47.7712242  53.9005709  46.1767466  47.8366831  53.4554175
  47.3518782  46.3754443  54.5026308  48.3350228  46.3171289  54.9710281
  46.6137968  46.2301001  55.2916231  47.2187054  45.2442247  53.4836404
  46.3177549  45.4003744  52.8898573  48.0644455  45.2789402  52.7962596
  47.1470518  43.6176698  54.2521708  48.2927134  43.9267847  55.6063634
  48.3895702  43.0266496  56.2132904  49.2679050  44.1993890  55.2026094
  47.9146257  44.7410141  56.2236811  47.2549172  48.8313959  55.0141911
  46.2598873  49.0890507  55.6913162  48.4168721  49.4655118  55.1984303
  49.2103922  49.2554472  54.5933950  48.6295459  50.5359799  56.1888923
  48.2161907  50.2729338  57.1626685  50.1334885  50.7178582  56.3451384
  50.4559767  51.5192685  55.6803739  50.5169997  51.1565566  57.7582888
  51.5990480  51.2731087  57.8219141  50.0355384  52.1069355  57.9869213
  50.1908133  50.4027204  58.4740830  50.7995881  49.4967514  55.9739117
  50.9473273  49.5988126  55.0101376  47.8790334  51.8097519  55.7867718
  47.2559787  52.4591914  56.6256623  47.9131805  52.1572949  54.4907664
  48.3241362  51.4912463  53.8365681  47.2916524  53.3756415  53.9448439
  47.4197146  54.1312462  54.7201062  47.9771754  53.7824241  52.6354867
  47.8965018  52.9557339  51.9295581  47.4329353  54.6235107  52.2051170
  49.4517001  54.1706709  52.7659717  49.5503041  54.9587852  53.5121420
  50.0170549  53.3134105  53.1306256  50.0601050  54.6510847  51.4399939
  49.4108927  55.4061128  50.9967875  51.0196930  55.1307124  51.6348199
  50.2501243  53.5559992  50.4887913  50.9150118  52.8279295  50.7513862
  49.6404800  53.5460939  49.2688672  48.8538201  54.5769765  48.9048532
  48.7230637  55.3980431  49.4949595  48.3717348  54.5613970  48.0062848
  49.8271343  52.5083547  48.4344468  50.5112850  51.7889066  48.6707055
  49.2975103  52.4197518  47.5670017  45.7922798  53.2436787  53.6665750
  45.0958120  54.2532580  53.7709556  45.3063421  52.0581892  53.2661900
  45.9110153  51.2378174  53.2177407  43.9179609  51.8300048  52.8100467
  43.3241405  52.5822735  53.3289099  43.8003967  51.9794867  51.2957080
  44.5273482  51.3240482  50.8170319  42.8119500  51.6433607  50.9811345
  44.0184974  53.4036237  50.8049657  43.1786794  54.0274813  51.1089598
  44.9106291  53.8189337  51.2741689  44.1679335  53.4515343  49.2946361
  44.9136637  52.7230890  48.9760174  43.2257216  53.1700674  48.8236954
  44.5780772  54.8412853  48.8292927  43.7473794  55.5412099  48.9245439
  45.3930264  55.2286074  49.4414139  44.9920468  54.7165813  47.4351363
  45.8878801  55.2076661  47.2416620  45.2431668  53.7248442  47.2502573
  44.2618002  55.0211761  46.7604817  43.3940443  50.4294160  53.1615514
  43.9974012  49.4198814  52.7935700  42.2170730  50.3609052  53.7918639
  41.7095153  51.2060835  54.0547572  41.4442717  49.1164079  53.9614679
  42.0011062  48.2602219  54.3430996  40.3754215  49.5343041  54.9413903
  39.4945972  49.9223779  54.4302031  40.0446615  48.6951926  55.5533231
  41.0109476  50.5473193  55.7372217  40.5682473  51.3877481  55.4966789
  40.9474644  48.5963623  52.6088123  40.4530288  49.3833315  51.8063998
  41.0956750  47.2937683  52.3477845  41.4350490  46.6238177  53.0377623
  40.6433238  46.6177083  51.1247328  39.6059946  46.9042063  50.9534377
  41.4331042  47.0707515  49.8979306  41.0094953  46.6240573  48.9980913
  41.3549073  48.1519812  49.7840812  42.8782746  46.6729044  50.0363941
  43.7536577  47.2577614  50.8764993  43.5772657  48.0386417  51.5085038
  44.9491919  46.6163972  50.7230326  45.8577469  46.8498296  51.2586951
  44.8126884  45.6264320  49.7775414  43.5318605  45.6554587  49.3424872
  43.0956589  45.0085814  48.5948917  40.6915837  45.0841061  51.2974792
  41.2691777  44.5763708  52.2627231  40.1062540  44.3264329  50.3651973
  39.5704592  44.7879242  49.6303015  40.1399188  42.8559131  50.3434478
  40.2422438  42.5938394  51.3965471  38.9169738  42.2736279  49.6663123
  38.6519834  42.8846928  48.8033473  39.1467216  41.2762175  49.2926581
  37.7602523  42.2016007  50.6012157  37.9903829  42.1103596  51.8023551
  36.6426475  42.2235321  50.1052201  41.2710574  42.2934095  49.4538242
  41.9705158  41.3657164  49.8692076  41.4965108  42.8588449  48.2595333
  40.9204612  43.6543787  47.9828877  42.4639037  42.3719010  47.2533845
  43.2664951  41.8618067  47.7866311  41.7757397  41.3888089  46.3085568
  41.1546728  40.7021756  46.8829501  41.1126403  41.9308718  45.6343137
  42.7917169  40.6045002  45.5025175  43.3788660  41.0848216  44.5391872
  42.9179554  39.3337559  45.9270616  43.4421771  38.5953970  45.4572650
  42.4731938  39.0021426  46.7826296  43.1218996  43.5241986  46.4600210
  42.5374778  44.6053820  46.3522872  44.3180544  43.3132369  45.8969554
  44.7540945  42.3920007  45.9343559  44.9794906  44.2940175  45.0278221
  44.1864618  44.9546690  44.6776794  46.0375584  45.0710175  45.8081498
  46.5180335  45.7933407  45.1489853  45.5648160  45.5958945  46.6387086
  46.7860554  44.3788465  46.1948364  45.6517840  43.6689987  43.7870147
  46.4176617  42.7110857  43.9019714  45.4159327  44.2413471  42.6016230
  44.8505548  45.0904857  42.5777374  45.9743898  43.7641292  41.3263164
  46.5375184  42.8602259  41.5589837  44.8606894  43.4526030  40.3281698
  44.3204455  44.3730950  40.1054074  45.3104185  43.1137187  39.3953658
  43.8629338  42.3999997  40.8047693  43.4487367  42.7550524  41.7488453
  42.7104808  42.2479845  39.8147766  42.0147284  41.4917482  40.1787454
  42.1904457  43.2003256  39.7132877  43.1019813  41.9426432  38.8443257
  44.5314138  41.0593209  41.1011015  43.7802244  40.3441598  41.4368291
  45.0111747  40.6846915  40.1969398  45.2805891  41.1906824  41.8809455
  46.9226065  44.7871406  40.6881365  46.5582072  45.9507439  40.5415947
  48.1044027  44.3472747  40.2504451  48.3103850  43.3560221  40.3713688
  49.0129093  45.1310981  39.4079781  48.9176794  46.1826190  39.6795587
  50.4594517  44.6915175  39.6394170  50.7125868  44.8493974  40.6874960
  50.5374373  43.6208103  39.4505136  51.4809375  45.4261409  38.7658204
  51.1811850  45.2644503  37.7301633  51.4616926  46.9391024  38.9897894
  52.2036307  47.4114010  38.3460792  50.4725491  47.3297928  38.7507366
  51.6944823  47.1550042  40.0325268  52.8849311  44.8444106  38.9317148
  53.5822359  45.3907550  38.2964953  53.1955019  44.9339703  39.9731248
  52.8795654  43.7930212  38.6442752  48.6406217  44.9742275  37.9249627
  48.7858088  43.8893832  37.3587318  48.1700880  46.0456357  37.2924214
  48.1344439  46.9268601  37.8045298  48.0046617  46.1375877  35.8396337
  47.8374334  45.1410192  35.4316240  46.7870971  46.9973270  35.4879539
  46.7686808  47.8795216  36.1284495  46.8775912  47.3502427  34.4608466
  45.4884148  46.2326248  35.6462972  45.3991268  45.1203220  36.4770993
  46.2692589  44.7867556  37.0227629  44.1966496  44.4370682  36.6080068
  44.1326634  43.5761079  37.2571340  43.0765962  44.8620003  35.9045155
  42.1419192  44.3292595  36.0012637  43.1612984  45.9744168  35.0759402
  42.2907490  46.3087742  34.5307239  44.3648624  46.6577369  34.9481655
  44.4269634  47.5222530  34.3044052  49.2821052  46.7344906  35.2271304
  49.7983323  47.7438813  35.7101095  49.7981646  46.1091184  34.1675709
  49.3379646  45.3000087  33.7515727  51.1506368  46.3846774  33.6545805
  51.4314690  47.4309346  33.7766633  52.0698757  45.4538420  34.4796134
  51.9445747  45.7769527  35.5127945  51.6547092  43.9907424  34.3500662
  52.3240152  43.3685694  34.9437312  50.6328056  43.8694221  34.7087298
  51.7102777  43.6885505  33.3042440  53.4532059  45.5839147  34.1521129
  53.6285431  46.5478900  34.1356949  51.2698962  46.1893059  32.1394365
  50.5910347  45.3434827  31.5552413  52.1423168  46.9783836  31.5044091
  52.6517359  47.6415625  32.0880459  52.5307264  46.8508446  30.0847057
  51.6069761  46.5386654  29.5981150  53.1200885  48.1646013  29.5275167
  53.6660651  48.6519375  30.3355279  53.8512606  47.9020340  28.7626371
  52.1674338  49.1900245  28.9265787  51.0739636  48.8436216  28.4963963
  52.5454883  50.3617365  28.8549145  53.7007405  45.8524240  29.8659292
  54.1703902  45.6806917  28.7365842  54.2094508  45.2280867  30.9395706
  53.7143255  45.3227584  31.8259368  55.4051833  44.3750768  30.9459635
  56.1720452  44.9069754  30.3833190  55.8703884  44.1472568  32.3866884
  56.0293022  45.1141783  32.8639652  55.0761643  43.6459372  32.9390259
  57.1534554  43.3209890  32.5033063  57.3723360  43.1445002  33.5562963
  56.9956020  42.3455281  32.0421216  58.5686567  44.1207662  31.7298751
  58.6552100  45.5614832  32.8086058  59.4814726  46.2004205  32.4966470
  57.7212450  46.1191530  32.7460613  58.8162584  45.2373269  33.8362629
  55.2086190  43.0320951  30.2266801  54.2939113  42.2713243  30.5396586
  56.1480783  42.6921548  29.3346830  56.8869911  43.3760821  29.1724136
  56.3143042  41.3439793  28.7686392  55.3462895  40.8846798  28.5702416
  57.0576521  41.4542338  27.4183626  56.3054677  41.4961381  26.6311094
  57.5824408  42.4090393  27.4089128  58.0740742  40.3598487  27.0336906
  58.5645874  40.6564153  26.1061745  58.8453484  40.3204101  27.8030973
  57.5039368  38.9531703  26.8497771  56.7541871  38.7592393  27.6176704
  56.9977795  38.8870286  25.8862549  58.5554407  37.9358316  26.9227667
  59.3988661  38.1319623  27.4613829  58.3002233  36.7054919  26.3966894
  59.2138184  35.7181719  26.4980520  60.0639827  35.8284018  27.0517884
  59.1277324  34.7951255  26.0715106  57.1175931  36.5037138  25.7795546
  56.4241159  37.2465427  25.6989344  56.8497056  35.6017403  25.3853107
  57.0217006  40.4325488  29.7797478  58.2266105  40.5596649  29.9930074
  56.2899772  39.4794903  30.3486876  55.3026379  39.4244075  30.0992862
  56.8644490  38.4071704  31.1692716  57.7586380  38.8013268  31.6509766
  55.8695080  37.9775773  32.2436264  54.9751924  37.5707198  31.7730868
  56.3031857  37.1803829  32.8464445  55.4917889  39.1376358  33.1328027
  56.3409177  39.5287631  34.1613554  57.2800120  39.0167401  34.3111699
  55.9812721  40.5795797  34.9967772  56.6391415  40.8822159  35.7976501
  54.7747399  41.2414596  34.8018645  54.4929880  42.0528092  35.4560485
  53.9313008  40.8588854  33.7657307  52.9987811  41.3799270  33.6083374
  54.2887042  39.8058783  32.9320906  53.6324532  39.5066204  32.1289889
  57.3081529  37.2009736  30.3181909  56.7459221  36.9047132  29.2599261
  58.3463639  36.4990220  30.7756740  58.6987083  36.7374110  31.7024071
  58.9025828  35.3120916  30.1184907  58.9306748  35.5690074  29.0598396
  60.3848360  35.0560448  30.3224871  60.8568630  35.8223451  30.9370237
  60.5771655  34.0975049  30.8043228  60.8713980  35.0877899  28.8893051
  60.7563938  34.0793038  28.1978547  61.2107003  36.1613186  28.3984079
  57.9549683  34.0933664  30.1620980  56.9121787  34.0853489  30.8285329
  58.2919802  33.0660114  29.3713782  59.2071298  33.1544125  28.9288282
  57.4880339  31.8592284  29.1165548  58.0307201  31.3084870  28.3478255
  57.3799561  30.9866479  30.3733430  56.8348807  31.5376484  31.1393843
  56.7901799  30.1007552  30.1376649  58.7299601  30.5462762  30.9453604
  59.3190005  31.4489686  31.1081603  58.5613393  29.8591302  32.3006251
  59.5378547  29.5583059  32.6797337  58.0963517  30.5503117  33.0030407
  57.9303966  28.9778460  32.1860630  59.5254239  29.6858743  29.9607889
  60.4750835  29.3992132  30.4127547  58.9541981  28.7905399  29.7166410
  59.7143740  30.2548229  29.0504086  56.0930526  32.1425254  28.5210088
  55.2542075  31.2438181  28.4489323  55.8552869  33.3763199  28.0554966
  56.6289888  34.0381091  28.1146444  54.5535172  33.8961332  27.6205175
  54.7367232  34.9345098  27.3457111  54.0219653  33.2011432  26.3570320
  53.9217689  32.1321649  26.5420834  53.0263579  33.5783252  26.1224225
  54.9456595  33.4295248  25.1740731  55.8843865  34.2180697  25.2055314
  54.6423465  32.6863348  24.1059866  55.2165999  32.7717585  23.2678423
  53.8578622  32.0340287  24.1004933  53.5062356  33.9286733  28.7498573
  52.3167451  33.7187108  28.5074650  53.9378500  34.1759026  29.9875777
  54.9049199  34.4719895  30.1160198  53.0175495  34.4116998  31.1084682
  52.2673438  33.6212799  31.0930475  53.7365523  34.3204593  32.4640065
  53.0627079  34.7663122  33.1952266  54.0057773  32.8768281  32.8738870
  54.5153210  32.8613700  33.8373221  53.0611914  32.3393800  32.9540624
  54.6344761  32.3966100  32.1233043  54.9628727  35.0501078  32.4588688
  55.6230259  34.5540824  31.9310455  52.2910643  35.7567172  30.9448446
  52.8951497  36.7749983  30.6243693  50.9614761  35.7443793  31.1098049
  50.5546492  34.8475813  31.3726874  50.0621610  36.8984039  30.8968599
  50.6992127  37.6869239  30.4970307  49.0007612  36.6467437  29.8304658
  49.0328452  35.6059656  29.5077853  48.0065918  36.8224992  30.2418526
  49.2480610  37.5743818  28.6397675  49.5028046  38.5528200  29.0452529
  50.4537365  37.1319486  27.8041011  50.5909894  37.8202396  26.9697785
  51.3481672  37.1340760  28.4271221  50.2809928  36.1264122  27.4202193
  47.9897682  37.7709403  27.7997760  48.2102632  38.4363257  26.9651508
  47.6537141  36.8073262  27.4173959  47.2059519  38.2094714  28.4167220
  49.4741649  37.4616507  32.2070876  48.8248151  38.5046203  32.2069552
  49.6852797  36.7691588  33.3225246  50.2468197  35.9190157  33.2887104
  49.1980877  37.1171075  34.6514944  49.6383309  38.0612620  34.9732449
  48.1184565  37.2620763  34.6239525  49.5498605  36.0140108  35.6473410
  49.9616395  34.9264169  35.2319186  49.4422360  36.3064813  36.9457215
  49.0849624  37.2312419  37.1857600  49.7485393  35.3537970  38.0266187
  49.2848513  34.3957844  37.7902221  51.2630580  35.0950276  38.1090358
  51.6378885  34.9977106  37.0904910  52.0468101  36.2871208  38.6661180
  53.1083693  36.0411757  38.6988731  51.8950538  37.1543292  38.0237103
  51.6958436  36.5152456  39.6723405  51.5617166  33.7573210  38.7860860
  51.5325766  33.8823967  39.8679829  50.7851986  33.0374659  38.5274077
  52.9223363  33.2094082  38.3732343  53.0986426  32.2575961  38.8751695
  52.9416846  33.0599771  37.2939725  53.7011485  33.9183405  38.6556072
  49.1201427  35.7896621  39.3656857  48.9632801  36.9841078  39.6332794
  48.8270467  34.8303692  40.2454390  48.8680495  33.8584614  39.9389560
  48.4889261  35.0384406  41.6635497  49.0452027  35.8970954  42.0391058
  46.9833101  35.3114815  41.7833084  46.7696196  36.2122969  41.2092361
  46.1880307  34.1456660  41.2114747  45.1217393  34.3527277  41.3034381
  46.4428320  34.0124838  40.1599953  46.4290484  33.2359854  41.7618905
  46.5890470  35.5557115  43.1364992  46.9711914  36.4238204  43.3842523
  48.8952377  33.8281135  42.5176176  49.2085240  32.7564188  42.0000463
  48.8525334  33.9798929  43.8414606  48.4887470  34.8779752  44.1606121
  48.9583775  32.8762610  44.7898439  49.7769065  32.2371609  44.4594028
  49.2631456  33.4023901  46.1917528  48.4993537  34.1223445  46.4839390
  49.2168268  32.5805365  46.9067019  50.6255511  34.0555721  46.2610443
  51.7872330  33.2523633  46.2437222  51.7067197  32.1796121  46.1475116
  53.0520018  33.8632649  46.3525665  53.9505669  33.2637283  46.3398580
  53.1327582  35.2661309  46.4777797  54.1018131  35.7325544  46.5751170
  51.9747031  36.0732706  46.4781195  52.0572157  37.1465692  46.5640490
  50.7114523  35.4616520  46.3652526  49.8142810  36.0629341  46.3582886
  47.6678730  32.0365320  44.8202141  46.5738341  32.5705968  45.0345869
  47.7964323  30.7104492  44.6986499  48.7074674  30.3721878  44.3897645
  46.6765687  29.7735224  44.8343542  45.9077319  30.0593312  44.1166660
  47.1256069  28.3462283  44.5067184  47.6868885  28.3601495  43.5727611
  47.8091027  28.0054043  45.2845419  45.9786440  27.3354308  44.3788724
  45.4324385  27.3658262  45.3223032  44.9739183  27.7149509  43.2864888
  44.1848346  26.9642124  43.2406233  44.5373292  28.6874243  43.5156862
  45.4841889  27.7636854  42.3238451  46.5037113  25.9132625  44.1913769
  45.6643191  25.2239857  44.1038879  47.1080929  25.8644568  43.2856104
  47.1146255  25.6348055  45.0505163  46.0464371  29.8537193  46.2374068
  46.7492769  29.7605680  47.2503431  44.7207145  30.0106917  46.2921080
  44.2497148  30.1136366  45.3932517  43.9317442  30.1660021  47.5214015
  42.9231485  30.3923353  47.1747879  43.9082620  28.8770911  48.3525826
  43.3140913  29.0353705  49.2531296  43.4677300  28.0722783  47.7640048
  44.9258979  28.6059957  48.6325283  44.3908500  31.3484559  48.4141114
  44.2786517  31.2913546  49.6378421  44.9690549  32.4001359  47.8181370
  44.9518337  32.4401653  46.7989452  45.5157321  33.5609643  48.5289854
  46.0597252  33.2013081  49.4022047  46.2430032  34.0482865  47.8785542
  44.5029470  34.6158193  48.9936708  44.8989089  35.5326032  49.7115311
  43.2252448  34.5226780  48.6099120  42.9192755  33.7088203  48.0757132
  42.2266039  35.5688180  48.8796308  42.5832237  36.4932839  48.4248218
  40.8896899  35.1620514  48.2574708  41.0554314  34.8415215  47.2284006
  40.4885383  34.3046045  48.7981307  39.8646022  36.2898038  48.2732112
  38.9278380  35.9419688  47.8375351  39.6497712  36.5769241  49.3021420
  40.4661987  37.7131132  47.3592960  39.4861468  38.9529380  48.2070776
  39.7042622  39.9364184  47.7914071  38.4270921  38.7307444  48.0767428
  39.7298352  38.9461580  49.2692584  42.0622346  35.8693173  50.3813867
  42.1414661  34.9821261  51.2306829  41.8508551  37.1477653  50.7044198
  41.8217059  37.7848822  49.9081570  41.8788570  37.7642675  52.0414654
  41.6110728  38.7983047  51.8229712  40.8800229  37.1042184  53.0122401
  41.2326527  36.0915804  53.2094670  40.9290339  37.6484214  53.9556966
  39.1351410  36.9931766  52.5326915  43.2516291  37.7502472  52.7504213
  43.5622744  38.7024897  53.4645695  44.0915386  36.7261981  52.5595590
  43.8364717  36.0376781  51.8511953  45.3606910  36.5611344  53.2824388
  45.1276804  36.5304274  54.3467434  46.0390248  35.2438819  52.8869769
  46.4349191  35.3319909  51.8753972  46.8872617  35.0630233  53.5468112
  45.0821485  34.0490863  52.9534007  44.5856586  34.0278160  53.9228125
  44.3038670  34.1576062  52.1983700  45.8335240  32.7510508  52.7329719
  46.5147394  32.5309412  51.7301203  45.6841739  31.8936607  53.7566939
  45.0899245  32.1600502  54.5419838  46.1360975  30.9807803  53.8164974
  46.3140969  37.7525995  53.0554540  46.5398991  38.1817715  51.9213809
  46.9067859  38.2786448  54.1337235  46.7175539  37.8262832  55.0276906
  47.6131069  39.5669828  54.1420250  46.8449015  40.3149701  53.9467702
  48.2747984  39.8058966  55.4906704  48.7929327  40.7647812  55.4767395
  47.5153311  39.8150527  56.2726413  48.9917703  39.0092216  55.6906832
  48.6793902  39.7086757  53.0352856  48.6496552  40.6689018  52.2662267
  49.5707409  38.7217953  52.9161261  49.4681309  37.9193476  53.5375141
  50.6550091  38.6955676  51.9264006  50.8649572  39.7429576  51.7097975
  51.8969453  38.0052924  52.4996970  51.6082243  37.0549018  52.9474601
  52.5902579  37.7783954  51.6900593  52.5971047  38.8577417  53.5369723
  52.0994738  38.9551088  54.8320908  51.1911987  38.4357423  55.1019808
  52.7698847  39.7206582  55.7806563  52.3811310  39.7929632  56.7857273
  53.9378111  40.3933275  55.4394748  54.5970298  41.1479344  56.3880047
  54.4976014  42.0982337  56.1706543  54.4363771  40.2984737  54.1452554
  55.3454825  40.8162557  53.8767070  53.7625313  39.5351597  53.1962382
  54.1472809  39.4683282  52.1889293  50.2781774  38.0355011  50.5845633
  51.1094248  38.0236951  49.6797527  49.0672667  37.4620373  50.4351762
  48.3555060  37.5913042  51.1543262  48.7006060  36.6314511  49.2635523
  49.4897156  36.8491208  48.5440664  48.7139584  35.1375842  49.6017422
  47.8564085  34.9172617  50.2374553  48.5803081  34.5715853  48.6804476
  49.9851426  34.6380435  50.3032219  50.8477445  35.1611821  49.8901338
  49.9325700  34.8958248  51.3610739  50.2061378  33.1256144  50.1682164
  50.6029332  32.8983566  49.1786360  50.9504932  32.7960977  50.8934066
  48.9575854  32.3963817  50.3776861  48.3193959  32.6992852  51.1132869
  48.5633683  31.4340342  49.5206930  47.3191202  30.9850137  49.6075102
  46.6921695  31.3590217  50.3195137  46.9619172  30.2927779  48.9490205
  49.3861849  30.9422658  48.5960819  50.3782098  31.1767040  48.5639541
  49.0702796  30.2899563  47.8786907  47.4083569  37.0208632  48.5292558
  47.1675521  36.5025951  47.4391961  46.6091609  37.9551358  49.0488013
  46.8175144  38.3340477  49.9727171  45.4047583  38.4822330  48.3765595
  44.8979998  37.6784491  47.8428542  44.4515626  39.0342521  49.4396087
  44.5779993  38.4735832  50.3658517  44.7116366  40.0700855  49.6568937
  43.0795487  38.9637531  49.0216939  42.6616874  39.8015483  49.3098070
  45.7675412  39.5226771  47.3020570  45.4119573  40.7005030  47.4001762
  46.5747481  39.0995114  46.3220383  46.7935299  38.1064168  46.2435283
  47.1828223  39.9420620  45.2786696  46.4720524  40.7546305  45.1256453
  48.5461003  40.4779323  45.7105189  49.0489132  40.8668758  44.8256199
  48.4130791  41.6515214  46.6632707  49.4043989  42.0038164  46.9474581
  47.8680783  42.4578487  46.1729326  47.8713100  41.3365788  47.5553303
  49.4360363  39.3593764  46.2566605  50.3992143  39.7736751  46.5547252
  48.9552901  38.9006851  47.1200582  49.5889784  38.6065948  45.4837675
  47.4068354  39.1857814  43.9679191  47.5331559  37.9621070  43.9716883
  47.5300945  39.9021035  42.8496187  47.3939350  40.9123976  42.8742051
  47.8670601  39.3219894  41.5428808  48.6057534  38.5337155  41.6857044
  46.9769625  38.8531691  41.1232610  48.4142490  40.3401971  40.5367082
  48.4812951  41.5342056  40.8262277  48.8032752  39.8602364  39.3540712
  48.6740655  38.8654643  39.1661713  49.3802385  40.6505422  38.2510988
  49.2757992  41.7133921  38.4694550  50.8735226  40.3194695  38.1039678
  50.9339021  39.2632548  37.8439377  51.5311897  41.1047395  36.9689559
  52.5854016  40.8367430  36.9041776  51.0373826  40.8646872  36.0271723
  51.4398098  42.1729464  37.1654316  51.6255558  40.5286037  39.4174345
  51.5424881  41.5718666  39.7239134  51.1638737  39.9288515  40.2015518
  53.0992885  40.1508579  39.2854149  53.6026538  40.3125571  40.2383082
  53.1823570  39.1010242  39.0039725  53.5655673  40.7697039  38.5187704
  48.6322507  40.3348873  36.9464620  48.2802786  39.1774261  36.7131956
  48.4128376  41.3403496  36.0903058  48.7250315  42.2813125  36.3295021
  47.7451817  41.2221039  34.7798004  47.7530779  40.1691012  34.4986472
  46.2867515  41.6998774  34.8609842  46.3104670  42.7311022  35.2123900
  45.6209481  41.6836797  33.4835179  44.5904199  42.0267986  33.5739226
  46.1658008  42.3438625  32.8087615  45.6315817  40.6690157  33.0856914
  45.4698176  40.9000459  35.8798235  44.4465627  41.2747906  35.9009613
  45.4648601  39.8478603  35.5964088  45.9158466  41.0073173  36.8687608
  48.4973059  42.0272547  33.7089572  48.5906698  43.2538223  33.8067130
  48.9869999  41.3531403  32.6618094  48.7984385  40.3523968  32.6034730
  49.5031773  42.0018105  31.4507702  50.1834220  42.8013854  31.7424365
  50.3148853  41.0261378  30.5935556  50.9533682  40.4236221  31.2399512
  49.6364324  40.3402124  30.0869135  51.1795490  41.7439521  29.5541479
  50.5757445  42.4647658  29.0036637  51.9701019  42.3049171  30.0532737
  51.7881852  40.7402696  28.5927301  52.8482543  40.1569697  28.7981656
  51.0435867  40.5825349  27.4859511  50.1464515  41.0575069  27.3871626
  51.3313538  39.9815494  26.7135099  48.3324414  42.6072719  30.6579398
  47.3928363  41.9102629  30.2670245  48.3613982  43.9192342  30.4305366
  49.2181079  44.4245722  30.6560386  47.2837806  44.6414003  29.7440218
  46.3274103  44.2260918  30.0599959  47.2964383  46.1165598  30.1249852
  48.2492238  46.5557530  29.8304976  46.1996349  46.8690627  29.3758559
  46.2214079  47.9215054  29.6588583  46.3645240  46.7780184  28.3023269
  45.2287615  46.4451168  29.6309691  47.1685403  46.2725173  31.6391716
  47.1791695  47.3312263  31.8984559  46.2314476  45.8269236  31.9730390
  48.0037576  45.7715076  32.1286687  47.4062115  44.4593203  28.2306886
  48.3428085  44.9481335  27.6052858  46.4388994  43.7709943  27.6174605
  45.6755283  43.4299291  28.2013510  46.4211452  43.4641079  26.1783804
  47.4334929  43.1801636  25.8903375  45.4656225  42.3049166  25.9148034
  44.4757685  42.5456069  26.3025715  45.3579901  42.1498178  24.8410880
  45.9848884  41.0312384  26.5727031  46.0547659  41.1614177  27.6530204
  45.2988923  40.2033620  26.3950321  47.3476260  40.7249955  25.9870619
  48.3904048  40.9456664  26.5900676  47.2801532  40.1872699  24.7555687
  46.3793448  40.0417947  24.2996278  48.1297855  39.9258677  24.2556850
  46.0470872  44.6883750  25.3096367  45.0401309  44.6750534  24.5991646
  46.8195426  45.7755111  25.3867133  47.6220277  45.7333016  26.0157554
  46.5153180  47.0400464  24.7086729  47.2894038  47.7732791  24.9347149
  46.5241516  46.8891256  23.6289406  45.1496550  47.5802506  25.1438661
  44.9288132  47.7899110  26.3377176  44.2272101  47.7554365  24.1922888
  44.4873398  47.5214559  23.2346194  42.8148662  48.0932107  24.4455837
  42.8589244  48.2381038  25.5249705  42.2608420  49.4531885  24.0318914
  43.0596875  50.1524857  23.7865807  41.6243204  49.3745400  23.1499273
  41.4689087  49.9126728  25.2548210  42.0781128  50.2250608  26.2792125
  40.1303390  49.9274664  25.1286572  39.4902746  50.2253406  25.8646956
  39.6532951  49.5992013  24.2892186  41.8510674  46.9286594  24.1055098
  40.6554981  47.1359410  23.9020461  42.3391732  45.6770431  24.0424606
  43.3112247  45.5269966  24.3117189  41.5410860  44.4460518  23.8247401
  40.7985953  44.6562811  23.0551421  42.4065708  43.2914625  23.2737720
  42.9912303  43.6663645  22.4341937  43.1137646  42.9893860  24.0454279
  41.6232522  42.0465298  22.8105449  42.0884218  41.1709116  23.2639676
  40.6135336  42.1165731  23.2155171  41.5093848  41.7916608  21.3015618
  40.7124145  41.0716513  21.1157373  41.2263097  42.7166040  20.7989291
  42.7601812  41.2900742  20.7266461  43.5270647  41.9528365  20.6077896
  42.8694285  39.9826526  20.3505985  41.8809095  39.0966417  20.5098864
  40.9710162  39.2990538  20.9237131  42.0312005  38.1382740  20.1942519
  43.9995478  39.5535043  19.8032456  44.8030485  40.1471046  19.5994138
  44.0516962  38.5621885  19.5705536  40.7661951  44.0589539  25.1008426
  40.8851993  42.9390328  25.5984415  40.0135928  45.0010629  25.6701336
  39.8216390  45.8304384  25.1085456  39.6773784  45.0529749  27.1001430
  40.6421715  45.0572648  27.6061409  39.0569935  46.3693839  27.5422334
  38.4001866  46.7732687  26.7716927  38.4519583  46.2369335  28.4392926
  40.2304402  47.2991024  27.8046520  41.3828100  46.8800977  27.9308622
  39.8898045  48.5863732  27.8215349  40.4673401  49.4188372  27.9345894
  38.9140741  48.8416083  27.6691133  39.0503909  43.7719751  27.6760756
  39.4591898  43.3396529  28.7528634  38.1400855  43.1025342  26.9596797
  37.8720234  43.4770019  26.0494783  37.5354993  41.8545518  27.4511727
  37.1758806  42.0432549  28.4631458  36.3659057  41.4640858  26.5471826
  35.6688438  42.2975067  26.4617400  36.7292057  41.2490200  25.5427894
  35.6560730  40.2547145  27.1069277  35.6866816  39.0489500  26.4151020
  36.2228229  38.9753577  25.4805450  35.0263972  37.9389276  26.9281058
  35.0490764  37.0008541  26.3926501  34.3370723  38.0360005  28.1298096
  33.8225735  37.1735007  28.5266749  34.3079725  39.2410429  28.8220848
  33.7718312  39.3146352  29.7566418  34.9686697  40.3502717  28.3108698
  34.9479121  41.2868293  28.8485638  38.5494342  40.6936331  27.5686412
  38.4628998  39.8955793  28.4990927  39.5687058  40.6271337  26.6945644
  39.6897491  41.4054243  26.0459064  40.6631692  39.6354297  26.7869020
  40.2102835  38.6466938  26.8675675  41.5135643  39.5483223  25.5077251
  40.8676435  39.2918980  24.6675752  41.9379332  40.5296430  25.2950641
  42.6513400  38.5172509  25.6005535  43.5028674  38.9859850  26.0938844
  42.3234387  37.6983392  26.2397955  43.1280961  37.9293327  24.2614472
  42.3137843  37.3725402  23.7976074  43.3881998  38.7398626  23.5804652
  44.3417358  37.0048775  24.4466805  45.2302839  37.6088365  24.6303233
  44.1903771  36.3839517  25.3297980  44.5717061  36.1420619  23.2784810
  45.5855973  35.9337073  23.1756753  44.0682940  35.2323598  23.3220150
  44.3052684  36.6078393  22.3871711  41.4855534  39.8613694  28.0647554
  41.7926433  38.9005354  28.7628290  41.7477787  41.1221916  28.4227294
  41.5216417  41.8987164  27.8019780  42.3650336  41.5060078  29.7083932
  43.2793299  40.9506119  29.9184808  42.6287156  42.9899836  29.5568023
  41.7587523  43.5398613  29.9143150  43.7893774  43.4727784  30.4233143
  43.9338526  44.5433227  30.2745801  43.5655654  43.2786333  31.4722442
  44.6987470  42.9421136  30.1423784  42.8388092  43.2785087  28.1649392
  43.0022282  44.2437950  28.1216653  41.4588566  41.1776882  30.9055838
  41.9309195  40.6791052  31.9260762  40.1465567  41.4023768  30.7859768
  39.8050699  41.8023864  29.9118783  39.1777264  41.1057846  31.8439915
  39.5640205  41.5955078  32.7379899  37.8019455  41.6477968  31.4773098
  37.0957598  41.4181661  32.2752149  37.8597640  42.7283314  31.3440616
  37.4642373  41.1861673  30.5499024  39.0443338  39.6074760  32.1537003
  38.9051918  39.2410815  33.3202232  39.1422155  38.7307353  31.1462109
  39.1891396  39.0930623  30.1937098  39.1874598  37.2819549  31.3919447
  38.3430543  37.0473233  32.0406376  38.9998999  36.4637490  30.1084520
  39.8740933  36.6352192  29.4807667  38.9183808  34.9614044  30.4066352
  38.7851686  34.4118076  29.4746272  39.8388213  34.6356155  30.8915898
  38.0732223  34.7668032  31.0665530  37.7552772  36.9216819  29.3510771
  37.6418489  36.3279162  28.4441029  36.8764420  36.7912286  29.9823779
  37.8576176  37.9741071  29.0855124  40.4737857  36.8823517  32.1208507
  40.3821616  36.0811150  33.0454743  41.6377089  37.4872165  31.8287765
  41.6356790  38.1264745  31.0339135  42.8654184  37.2695153  32.6306676
  43.0907124  36.2060673  32.5507484  44.0714074  38.0683470  32.1063515
  43.8513840  39.1168726  32.3070124  45.3566530  37.6878825  32.8540603
  46.1914120  38.2681282  32.4615527  45.2358751  37.8991635  33.9170853
  45.5567672  36.6253394  32.7155053  44.2590006  37.9513792  30.5990409
  44.6018175  36.9467483  30.3526196  43.2993922  38.0918181  30.1012703
  45.2622813  38.9765729  30.0687553  45.3666893  38.8587588  28.9905991
  44.9064456  39.9824407  30.2918960  46.2293758  38.8198607  30.5463978
  42.6301169  37.6792442  34.0943904  42.9003867  36.8925680  35.0000967
  42.0563824  38.8650736  34.3324962  41.8688911  39.4638513  33.5278141
  41.6988287  39.3337888  35.6784183  42.6039166  39.4016610  36.2823068
  41.0504004  40.7127999  35.5543492  41.7999946  41.4245954  35.2096701
  40.2759459  40.6702154  34.7884192  40.4341164  41.2353909  36.8497139
  39.6856910  40.5277467  37.2082638  41.2043489  41.3010209  37.6178978
  39.6733440  42.8499119  36.6223786  38.9280133  43.0104689  38.2497890
  38.3993064  43.9612673  38.3150916  38.2256530  42.1926558  38.4101905
  39.7061747  42.9751600  39.0116120  40.7701004  38.3462922  36.4083583
  41.0481528  37.9795916  37.5489048  39.6906050  37.8885021  35.7656491
  39.5272235  38.2038456  34.8095315  38.7580444  36.9283087  36.3587649
  38.4632732  37.3376077  37.3250622  37.5375251  36.7505795  35.4580458
  36.8522084  36.0341911  35.9110776  37.0327320  37.7084152  35.3364698
  37.8562599  36.3816841  34.4829000  39.4029551  35.5489546  36.5986551
  39.1936821  34.9384769  37.6462408  40.2221601  35.0770167  35.6579597
  40.3681854  35.6648113  34.8374031  40.9645688  33.8182078  35.7219864
  40.2994096  32.9830745  35.9432655  41.5874924  33.5669487  34.3330328
  40.7944194  33.2952439  33.6374606  42.0241951  34.4976660  33.9709690
  42.6460207  32.4916613  34.3071355  42.5097680  31.2693409  33.7750509
  41.6722418  30.9242009  33.3064879  43.7112634  30.6214893  33.9382171
  43.9221239  29.6146430  33.6105764  44.6122836  31.4528126  34.5854621
  43.9378112  32.6068625  34.8014108  44.3432626  33.4831754  35.2844562
  41.9575019  33.7892489  36.8988259  41.9349374  32.8616371  37.7089588
  42.7968699  34.8175940  37.0439489  42.7302539  35.5982124  36.3904360
  43.7395743  34.9037061  38.1649160  44.2297495  33.9371685  38.2815326
  44.9162890  35.8579238  37.8750593  44.5337956  36.8790911  37.8718722
  45.6246157  35.7853599  38.7002004  45.6915086  35.6261531  36.5490511
  45.0113044  35.8085192  35.7169388  46.4856700  36.3699699  36.4799848
  46.3140627  34.2355706  36.3698421  46.5065698  33.4741764  37.2946479
  46.5515980  33.7789841  35.2638418  43.0057783  35.1254357  39.4981532
  43.2163966  34.3467877  40.4256597  42.0344489  36.0474942  39.6014213
  41.8411399  36.6679713  38.8155352  41.2190950  36.1863959  40.8261695
  41.9180758  36.4818606  41.6087827  40.1477040  37.2655400  40.6767366
  39.6797399  37.1719935  39.6967143  39.3668733  37.1007377  41.4200028
  40.7019099  38.6789978  40.8360283  41.4522530  38.8267502  40.0586915
  39.6180631  39.7349166  40.6176719  40.0484088  40.7289599  40.7391073
  39.2117908  39.6359318  39.6109372  38.8206017  39.5932012  41.3470669
  41.4076507  38.8556864  42.1815621  41.7895642  39.8732672  42.2608869
  40.7012343  38.6693930  42.9898025  42.2359228  38.1509361  42.2535587
  40.5505175  34.8628044  41.2485729  40.4718140  34.5661099  42.4398970
  40.1523906  34.0222158  40.2910887  40.2185819  34.2986674  39.3116954
  39.6231194  32.6794565  40.5621503  38.8908804  32.7312369  41.3679287
  38.8877493  32.1784054  39.3266441  39.5663045  32.1236485  38.4760306
  38.5047557  31.1723670  39.4941930  37.8124070  33.0831576  39.0504404
  38.1639682  33.7517969  38.4262792  40.6713303  31.7194738  41.1477074
  40.3359031  30.9329697  42.0289145  41.9521225  31.8041887  40.7622533
  42.2012107  32.4876427  40.0475613  43.0208249  31.0859203  41.4805065
  42.6421217  30.0639586  41.4857069  44.3716458  31.1034020  40.8120319
  44.7856054  32.1095465  40.8766512  45.0466707  30.4448246  41.3591563
  44.3394167  30.6822717  39.3759209  43.7757362  29.5807042  38.8574083
  43.2091291  28.8919060  39.3523067  44.0840668  29.5813247  37.5186339
  43.7774575  28.8232355  36.8136619  44.8457710  30.6951737  37.2030646
  44.9840783  31.3692227  38.3646476  45.5160967  32.3010398  38.4853257
  43.2390833  31.6195901  42.9023711  43.5164692  30.8386790  43.8157013
  43.0764275  32.9262090  43.1249135  42.8528427  33.5226710  42.3286516
  43.1302339  33.5022165  44.4704625  44.0401079  33.1834997  44.9800004
  43.1619765  35.0273754  44.3537726  43.6039252  35.3090028  43.3984123
  42.1427600  35.4138476  44.3601741  43.9505039  35.6620206  45.4831047
  43.4678627  36.5435237  46.1857033  45.2194895  35.2255445  45.5813597
  45.8794688  35.5934777  46.2664835  45.6117514  34.5456167  44.9297902
  41.9602294  32.9875993  45.3395354  42.1580816  32.6979576  46.5193609
  40.7909115  32.7518924  44.7299915  40.6970320  33.0876351  43.7713568
  39.6472329  31.9828145  45.2553643  39.5948463  32.1886425  46.3247845
  38.3741936  32.4343828  44.5453285  38.4934842  32.3011536  43.4703156
  37.5430420  31.8004534  44.8550470  38.0332441  33.8948015  44.8392361
  38.9667978  34.4572673  44.8073661  37.1273772  34.4986587  43.7687803
  36.9111564  35.5375587  44.0190788  37.6276638  34.4547159  42.8019844
  36.1954976  33.9355635  43.7206016  37.4532909  34.0600206  46.2438314
  37.2220186  35.1107145  46.4212165  36.5428894  33.4682946  46.3334060
  38.1814327  33.7204559  46.9806043  39.8073067  30.4443938  45.1273592
  38.8252703  29.7058285  45.1191247  41.0405386  29.9416176  45.0188511
  41.8032607  30.5890568  44.8226002  41.3870670  28.5179638  45.1257018
  42.4618821  28.4437259  45.2919518  40.8994480  28.1173063  46.0141962
  41.0262721  27.6161798  43.9379082  41.3301721  26.4263092  43.9872498
  40.4044661  28.1375488  42.8782268  40.2883732  29.1508257  42.8402478
  39.9777639  27.3501607  41.7150264  39.5421178  26.4068628  42.0444311
  38.9236694  28.1504037  40.9548594  39.3762584  29.0384459  40.5131749
  38.5236418  27.5554127  40.1336076  37.7949598  28.5555033  41.9060224
  37.1454322  27.6952463  42.0700612  38.2253622  28.8192958  42.8718528
  36.7992750  29.9332489  41.3147934  36.3399793  29.2464864  39.7218685
  35.7099049  29.9570138  39.1874183  37.2389770  29.0484602  39.1380828
  35.7915293  28.3166164  39.8708295  41.1741305  26.9750974  40.8230693
  42.0439810  27.8037297  40.5516678  41.2266222  25.7287811  40.3508242
  40.4215036  25.1297832  40.5313914  42.3361826  25.1832167  39.5497243
  43.2243902  25.6232462  40.0028482  42.4145933  23.6508316  39.6165441
  41.6173448  23.2298690  39.0044205  43.3585338  23.3258505  39.1784964
  42.3055871  23.0885384  41.0167965  42.6520462  23.8332024  42.1404280
  43.0994310  24.8089394  42.0261950  42.4207115  23.3172227  43.4094486
  42.6740364  23.8986923  44.2831549  41.8626505  22.0512965  43.5535305
  41.4945400  21.5977715  44.8057952  40.6670844  22.0957438  44.9728219
  41.6290458  21.2639338  42.4341066  41.2873388  20.2462703  42.5489555
  41.8359605  21.7898046  41.1672833  41.6307880  21.1876851  40.2945466
  42.2780637  25.5868317  38.0595028  41.4344654  26.3739986  37.6418725
  43.2010254  25.0673995  37.2437388  43.8408527  24.3670687  37.6172235
  43.0786303  25.0991181  35.7766592  42.6766130  26.0792044  35.5216028
  44.4365800  24.9313539  35.0869667  44.8838895  23.9852025  35.3913490
  44.2926189  24.8839815  34.0079343  45.3799859  26.0659724  35.4207033
  46.5357181  25.8912632  36.0860956  46.9091808  25.0058054  36.4288565
  47.1363159  27.1158801  36.1933882  48.0831901  27.3068163  36.6767562
  46.3469216  28.0629700  35.5904593  45.2502455  27.4222909  35.1031350
  44.4290211  27.8776055  34.5688925  42.1211490  24.0157253  35.2743528
  42.0886991  22.9191990  35.8306999  41.4024163  24.3026564  34.1900526
  41.4376380  25.2470045  33.8070552  40.6085068  23.3154540  33.4556413
  39.9610699  22.8413276  34.1930114  39.7520508  23.9822002  32.3804400
  40.3833636  24.5938800  31.7357687  39.2973939  23.2194819  31.7489491
  38.6707090  24.8422939  32.9981550  38.0785867  24.4442507  33.9991359
  38.4044377  25.9201030  32.4733721  41.4766292  22.2229004  32.8108349
  42.6286643  22.4470571  32.4319852  40.8915632  21.0312202  32.6687294
  39.9184695  20.9441778  32.9608977  41.5267793  19.8418848  32.1007014
  42.3405379  20.1498372  31.4435329  41.9703965  19.2545698  32.9050283
  40.5494702  18.9608288  31.3137114  39.4855855  19.4193383  30.8894362
  40.9085124  17.6802227  31.1300629  41.7568821  17.4054519  31.6252142
  40.3384605  16.7370462  30.1376719  40.7365593  17.0976798  29.1894679
  40.7838932  15.3027579  30.4249410  40.4718223  15.0338770  31.4342486
  40.2644239  14.6312658  29.7415451  42.2891602  15.0669293  30.2971745
  42.6284582  15.3870246  29.3121315  42.8189421  15.6756227  31.0297129
  42.6345948  13.5911478  30.5063751  42.3212948  13.2902896  31.5062518
  42.0643115  12.9884303  29.7992516  44.1229274  13.2867813  30.3364567
  44.4601488  13.6022468  29.3487208  44.7064920  13.8469618  31.0663664
  44.3448474  11.8440489  30.5105589  45.3557406  11.6285588  30.3974529
  44.0323805  11.5547503  31.4594681  43.7988891  11.3218471  29.7955282
  38.8062285  16.7570744  29.9892028  38.3164840  16.7228258  28.8660954
  38.0624885  16.8356291  31.0968584  38.5433896  16.9587295  31.9874983
  36.5907085  16.7570747  31.1210249  36.3079572  16.7134849  30.0689918
  36.0986858  15.5086720  31.8591640  36.4651483  15.5200034  32.8853934
  35.0097369  15.5163327  31.9092601  36.5693007  14.2484028  31.1623654
  37.7282339  13.8535727  31.2608895  35.6015903  13.6235466  30.4633444
  35.7916400  12.7624197  29.9502346  34.6553925  14.0024559  30.4282962
  35.9054882  17.9938747  31.7529566  34.7501355  17.9175510  32.1735608
  36.5994111  19.1357034  31.8433514  37.5038879  19.2058570  31.3761617
  36.0770636  20.3788668  32.4326924  35.3693363  20.1221477  33.2211716
  37.2281925  21.1623962  33.0446188  37.9872866  21.3642752  32.2892759
  36.8741045  22.1277357  33.4059059  37.9428338  20.2117987  34.4067609
  35.2686783  21.2159354  31.4208434  35.6711222  22.3085305  31.0334045
  34.1350778  20.6796344  30.9648685  33.8241394  19.8272117  31.4310346
  33.3453914  21.2304182  29.8507632  34.0270866  21.4830431  29.0385234
  32.3488899  20.1522637  29.3877375  31.6274789  20.0288286  30.1960195
  31.5334209  20.5550686  28.1557912  30.8537508  19.7456874  27.8887116
  30.9581120  21.4540465  28.3788052  32.2069888  20.7523790  27.3220048
  33.0842920  18.8331920  29.1381827  33.6082186  18.5372602  30.0476586
  32.3556888  18.0521317  28.9206761  34.0879429  18.9202030  27.9847414
  34.5779995  17.9551366  27.8549440  33.5646074  19.1871366  27.0667363
  34.8369370  19.6796499  28.2103149  32.6460016  22.5729808  30.1818120
  32.1766802  22.7913780  31.3027144  32.5110790  23.4187537  29.1503373
  33.0044541  23.2135004  28.2812815  31.5611111  24.5355086  29.0141663
  30.8070483  24.5257783  29.8010460  32.3255008  25.8503498  29.1371046
  32.7805108  26.1221732  28.1844431  31.6529462  26.6632874  29.4125911
  33.5842840  25.6120760  30.3978783  30.8334649  24.3897432  27.6628094
  31.4216643  23.8392098  26.7349654  29.6248837  24.9459382  27.4785039
  29.0973862  25.2893930  28.2814611  28.9618336  24.9478618  26.1542827
  28.8152116  23.8918801  25.9287105  27.6167534  25.6808492  26.1715944
  27.7713693  26.7278955  26.4338443  27.1752151  25.6638709  25.1747205
  26.6703580  25.0413159  27.1594946  26.9307906  25.0170587  28.3576430
  25.5569078  24.5338171  26.5998405  24.8373538  24.0859354  27.1675982
  25.4078521  24.5838169  25.5920169  29.8224100  25.6114796  25.0526414
  29.8210848  25.1752584  23.9045829  30.5651510  26.6526390  25.4292380
  30.5119567  26.9313231  26.4092974  31.5024657  27.4288788  24.6024739
  31.1351901  27.5929781  23.5894141  31.6544444  28.7317201  25.3846767
  30.7026722  29.2628348  25.3748364  31.8764240  28.4957162  26.4250825
  32.7255126  29.6409789  24.8521608  33.8941488  29.3134086  24.9905844
  32.4009810  30.7452295  24.4319370  32.8424380  26.6982750  24.3347142
  33.4741950  26.8922975  23.3022746  33.2450070  25.7912026  25.2325036
  32.5582070  25.4823342  25.9203423  34.5516021  25.1051701  25.2974545
  34.5670348  24.5042875  26.2068762  34.6526130  24.2215016  24.0592006
  35.1300372  24.7592966  23.2406087  35.2640070  23.3419856  24.2624789
  33.3177537  23.8395482  23.7036134  33.4085295  23.2759036  22.9071082
  35.7939523  25.9726010  25.5711233  36.7296623  25.4496687  26.1775246
  35.8358842  27.2711844  25.2363997  35.0341996  27.7211081  24.7947647
  36.9630104  28.1704612  25.5697953  37.9022760  27.6181122  25.5608025
  37.0389624  29.2621204  24.4902906  36.9973312  28.8072067  23.5008891
  36.1770048  29.9248788  24.5729127  38.2470829  30.0170512  24.6269118
  38.2019166  30.3408962  25.5502435  36.8751201  28.7103108  27.0147406
  36.9891399  29.9184276  27.2448932  36.6440595  27.8109418  27.9783196
  36.7025672  26.8270170  27.7161329  36.3333420  28.0915472  29.3853897
  35.3592114  28.5790582  29.4139137  36.3485730  26.7638874  30.1244794
  37.3788356  26.4140483  30.1888027  36.0040854  26.9302309  31.1454021
  35.3405251  25.4578321  29.3807638  37.2924724  29.0828113  30.0745292
  38.5038313  29.0430504  29.8623085  36.7609829  29.9057495  30.9893870
  35.7531607  29.8317758  31.1321292  37.5128252  30.9471240  31.7251160
  37.8782408  31.6437815  30.9704288  36.5946818  31.7035592  32.7008186
  36.1510244  30.9520960  33.3542114  37.3469714  32.6895697  33.5997182
  36.6407818  33.1886510  34.2625093  38.0843126  32.1506971  34.1945133
  37.8518807  33.4318213  32.9817706  35.5112059  32.4458947  31.9262137
  34.8651753  32.9786490  32.6236028  35.9753299  33.1586053  31.2441966
  34.9177386  31.7319216  31.3562094  38.7592381  30.4107966  32.4484160
  39.7366016  31.1468946  32.5773860  38.7750066  29.1501454  32.8995776
  38.0467764  28.4910731  32.6254160  39.9030114  28.5595994  33.6373300
  40.4948515  29.4066481  33.9838768  39.4293791  27.7827216  34.8688807
  38.9623723  26.8507625  34.5497726  40.2918804  27.5148729  35.4790032
  38.4383048  28.5796251  35.7161295  37.5370198  28.7664239  35.1326669
  38.1413298  27.9821394  36.5784031  39.1110822  30.1479205  36.2868336
  40.4645176  29.4884902  37.2695962  41.0205881  30.3106464  37.7206891
  40.0646286  28.8464610  38.0542389  41.1297455  28.9082239  36.6294353
  40.8722710  27.7355536  32.7663027  41.7216411  27.0226678  33.3128283
  40.8276858  27.8592438  31.4327590  40.1472442  28.4568510  30.9638158
  41.7712491  27.1894538  30.5242906  41.7350157  26.1066336  30.6414808
  41.3586660  27.6369887  29.1353566  42.1522127  27.4360425  28.4158448
  40.4790162  27.0877514  28.8006365  41.0820115  29.0407975  29.2003571
  40.1121134  29.1343559  29.1000854  43.2339361  27.5886421  30.8166557
  43.5247092  28.7725262  30.9885583  44.1913146  26.6385113  30.8908710
  43.9506639  25.2156982  30.6763107  43.3698437  25.0420456  29.7706492
  43.3916975  24.7769987  31.5028991  45.3466864  24.6161492  30.5666839
  45.7012365  24.6046825  29.5361215  45.3731032  23.5869957  30.9246662
  46.1872581  25.5440068  31.4451259  47.2323875  25.5350378  31.1351064
  46.1611282  25.2254621  32.4871631  45.5756136  26.9413647  31.2804569
  45.6452575  27.5388754  32.1891344  46.3150549  27.8368634  30.2749851
  47.1327135  28.6667904  30.6769834  46.0022914  27.6926014  28.9839616
  45.2889969  26.9984298  28.7634560  46.3876246  28.6150380  27.9066863
  47.2467743  29.2141320  28.2101167  46.7536407  27.7990502  26.6529550
  45.8345352  27.3205198  26.3151048  47.2272408  28.6744483  25.4863638
  47.4707197  28.0420798  24.6319552  46.4356239  29.3707063  25.2087138
  48.1131030  29.2335262  25.7871197  47.7638067  26.6957638  26.9824620
  48.0020798  26.1379774  26.0762516  48.6732588  27.1429327  27.3824191
  47.3356381  26.0196548  27.7227331  45.2035955  29.5353737  27.5998666
  44.0602198  29.0777861  27.5679220  45.4690107  30.8231835  27.3675547
  46.4573027  31.0607151  27.2772848  44.4611045  31.8023399  26.9533858
  43.5130293  31.5187325  27.4108485  44.7668238  33.1987273  27.4743914
  45.2502142  33.1255425  28.4484395  45.4726335  33.6904241  26.8051381
  43.5032604  34.0468634  27.5944154  43.0192009  34.0504644  26.6176025
  42.5028280  33.4370117  28.5822388  41.6172356  34.0696489  28.6401809
  42.2162988  32.4413388  28.2424089  42.9628726  33.3651864  29.5678681
  43.8331943  35.4969376  27.9335162  42.9100807  36.0719300  28.0114395
  44.3657734  35.5365552  28.8836457  44.4595947  35.9210871  27.1486406
  44.2589788  31.7668436  25.4256910  45.2279244  31.8512310  24.6693022
  43.0099070  31.6604729  24.9668437  42.2248415  31.6137207  25.6158748
  42.6581622  31.7413064  23.5409406  43.4148010  31.2232839  22.9520217
  41.2947352  31.0820361  23.3607308  40.9004026  31.2910224  22.3660029
  41.3831907  29.9986259  23.4477658  40.4115273  31.5915464  24.3630536
  39.7885513  30.8589606  24.5496548  42.6423629  33.1934709  23.0260478
  42.7953380  34.1552263  23.7841574  42.4700848  33.3879296  21.7142368
  42.2938158  32.5791532  21.1177002  42.3698829  34.7345420  21.1328612
  43.0126776  35.3178072  21.7922592  43.0580861  34.9603085  19.7884182
  43.9211434  34.3041949  19.6771843  42.3816289  34.7403714  18.9625585
  43.4823553  36.4261868  19.7695120  44.1553761  36.8883894  20.6935838
  43.0795773  37.1532469  18.8746452  40.9700473  35.3841329  21.2733957
  40.8400944  36.6129766  21.1877846  39.9408592  34.5853605  21.5892257
  40.1127449  33.5802209  21.5575631  38.6124623  35.0375347  22.0293134
  38.6699335  36.0996678  22.2681260  37.5812604  34.8103584  20.9097909
  36.6265533  34.5672256  21.3766782  37.4465014  35.7542182  20.3802046
  37.8917818  33.7165274  19.8631333  37.0280787  33.5895794  19.2100681
  38.7208353  34.0446536  19.2359829  38.2426394  32.3764743  20.4969082
  39.4094484  32.0307589  20.6634817  37.1920016  31.6290765  20.8382446
  36.2324210  31.9564792  20.7297663  37.3477626  30.7230568  21.2802636
  38.1693406  34.2433565  23.2841621  37.3916061  33.2974684  23.1647519
  38.6863480  34.5668509  24.4868157  39.6166269  35.6581845  24.7238771
  39.0972840  36.6058189  24.8683523  40.2999937  35.7939459  23.8851205
  40.3496452  35.2251338  25.9770854  40.7179097  36.0793472  26.5449998
  41.2122217  34.6006124  25.7446917  39.2843812  34.4518171  26.7485826
  38.7366358  35.1136056  27.4190421  39.7397871  33.6776773  27.3666772
  38.3472481  33.8349884  25.7106448  38.4712010  32.7581420  25.5978553
  36.8767185  33.9905336  26.1111912  36.3075434  35.0772142  25.9811343
  36.2745705  32.9181754  26.6297244  36.7857885  32.0551828  26.8153745
  34.8672850  32.9169885  27.0355867  34.3135924  33.3806911  26.2197109
  34.3744722  31.4923481  27.2484909  34.7664278  30.8415783  26.4668149
  34.7450068  31.1076173  28.1986932  32.9423326  31.4675013  27.2347875
  32.7357553  30.5487221  27.5065531  34.5993990  33.7547945  28.2886503
  35.4984219  34.0372649  29.0797093  33.3189698  34.0674812  28.5171432
  32.6698180  33.7284927  27.8065838  32.7807289  34.5255199  29.8094634
  33.6323342  34.8260075  30.4193237  31.9195200  35.7829730  29.6459094
  31.4760735  36.0195438  30.6134912  32.5765361  36.6123084  29.3848048
  30.7982328  35.7201288  28.6122564  31.1383878  35.1790581  27.7290826
  29.9512629  35.1673151  29.0186343  30.3560405  37.1359161  28.2176411
  31.1931571  37.6476708  27.7427718  29.5631143  37.0639024  27.4731056
  29.8586870  37.9828613  29.3924285  28.9352054  37.5626171  29.7903048
  30.5902647  37.9649814  30.2006861  29.6314338  39.3662082  28.9517069
  28.8007312  39.7937247  29.4079938  30.3727337  40.0195203  29.2750824
  29.5047965  39.4896569  27.9265726  32.1326426  33.4057220  30.6440284
  31.5312814  33.6951354  31.6726151  32.2364780  32.1389160  30.2156923
  32.7708761  31.9350324  29.3713191  31.7169993  30.9685457  30.9377651
  30.9759606  31.3532725  31.6383662  31.0557394  29.9859669  29.9724215
  31.7917912  29.6516794  29.2405632  30.7320797  29.1035987  30.5243922
  29.8566643  30.5891463  29.2399043  30.2278885  31.4242806  28.6459386
  29.2296709  29.5887187  28.2687966  28.3802158  30.0524225  27.7671526
  29.9703220  29.2886885  27.5275958  28.8910750  28.7111252  28.8185061
  28.8242625  31.1611476  30.2138181  27.9882039  31.5803595  29.6535651
  28.4614011  30.3678047  30.8668814  29.2866850  31.9436196  30.8153844
  32.7884863  30.2401114  31.7704993  33.8256672  29.8156255  31.2556077
  32.4870503  30.0248147  33.0504555  31.5877475  30.3793551  33.3750362
  33.1932730  29.0819505  33.9237834  34.2553439  29.1885166  33.7024803
  32.9436435  29.4093491  35.3945373  31.8765212  29.5553270  35.5624552
  33.2521891  28.5685474  36.0158312  33.6994809  30.6509434  35.8044856
  34.9861951  30.5330361  36.3150288  35.4514253  29.5604512  36.3855240
  35.6752256  31.6631710  36.7345501  36.6746543  31.5699693  37.1322808
  35.0773902  32.9136602  36.6412947  35.6067236  33.7914933  36.9801459
  33.7980035  33.0349190  36.1115401  33.3389455  34.0087311  36.0267481
  33.1091840  31.9043899  35.6906771  32.1166106  31.9996838  35.2755216
  32.7878785  27.6224870  33.6493629  31.6636197  27.3452863  33.2290356
  33.7067067  26.6909700  33.9140339  34.6024174  26.9257373  34.3414455
  33.5328259  25.2487134  33.6843831  32.8531755  25.0068818  32.8674358
  34.9385876  24.7927675  33.3678812  35.3480993  24.1864962  34.1761412
  34.9606545  24.1798387  32.4669770  35.6928173  26.0017209  33.1923843
  36.2980760  26.0351231  33.9619811  32.7984422  24.5190931  34.8103572
  32.7057826  25.0008678  35.9421753  32.3639805  23.2823513  34.5419473
  32.3562680  23.0034565  33.5613153  31.8503920  22.3869318  35.5858964
  30.9693980  22.8845106  35.9920727  31.4990871  21.0216452  35.0053534
  30.5946224  21.0900382  34.4002815  32.2959968  20.6743985  34.3487373
  31.2944185  20.0411457  36.1482263  30.2672470  20.0378086  36.8142515
  32.3116882  19.1700240  36.3107569  32.2715369  18.4822967  37.0625448
  33.1377242  19.1665715  35.7127346  32.8790357  22.1443085  36.7156057
  32.4958004  22.0335400  37.8752134  34.1788361  22.0894383  36.4047147
  34.4707785  22.2395816  35.4390561  35.2386419  21.9642886  37.4161114
  34.9914831  21.1570319  38.1056207  36.5499333  21.6254259  36.7104734
  36.8564173  22.4613668  36.0814930  37.3379329  21.4770449  37.4489312
  36.3671433  20.1310349  35.6994599  35.3493179  23.2292204  38.2849454
  35.4770643  23.1391886  39.5046589  35.2183281  24.4090435  37.6657484
  35.0028231  24.4478298  36.6694030  35.2555562  25.7071006  38.3537949
  36.1643869  25.8689162  38.9336496  35.1903390  26.7300414  37.2439576
  34.1731340  27.0983791  37.1076808  35.8149646  27.5948549  37.4689498
  35.6541026  26.0478507  36.0728687  36.5296584  26.4059774  35.8183784
  34.1881976  25.8144822  39.4482969  34.4731177  26.3241267  40.5277042
  32.9726682  25.3169240  39.1894201  32.8324335  24.8793543  38.2785458
  31.8513025  25.3408162  40.1441840  31.7230313  26.3688827  40.4845408
  30.5639218  24.8767355  39.4594497  30.7084395  23.8521642  39.1168942
  29.3918994  24.8593165  40.4422365  28.4908007  24.5257052  39.9274930
  29.6152299  24.1773160  41.2621016  29.2334256  25.8628965  40.8379577
  30.2648549  25.7326748  38.2277444  31.1065948  25.6783668  37.5375695
  29.3983378  25.3247822  37.7067255  29.9980048  27.1936718  38.5875455
  29.7906853  27.7597888  37.6790313  29.1391826  27.2526375  39.2557772
  30.8739945  27.6116039  39.0839987  32.1437539  24.4738156  41.3780990
  32.0576518  24.9560085  42.5108255  32.5028271  23.2018177  41.1792551
  32.5433385  22.8482359  40.2415688  32.7293287  22.2632353  42.2837071
  31.8952313  22.3100852  42.9838399  32.8463849  20.8300601  41.7572664
  33.6193764  20.7711072  40.9910367  33.0640152  20.1122739  42.5481646
  31.5573193  20.3797453  41.1069800  30.7122417  21.1924291  40.4460912
  29.6805532  20.4217069  39.9766392  28.8660926  20.8837938  39.4187605
  29.8868481  19.1193092  40.3552481  29.3061980  18.3620262  40.1353894
  31.0467713  19.0781918  41.0565801  31.3968793  18.1350233  41.4760546
  33.9592291  22.6167107  43.1260628  33.8722705  22.5910819  44.3534594
  35.0873061  22.9970619  42.5223948  35.1369241  23.0474983  41.5046938
  36.2735609  23.3801326  43.2985071  36.3151977  22.6697401  44.1242273
  37.5486809  23.2415639  42.4843524  37.3347597  22.8693295  41.4830646
  38.0442259  24.2052464  42.3670740  38.4176064  22.2756687  43.2461842
  38.9587380  22.6421888  44.2857036  38.5188441  21.1232179  42.8389936
  36.1751457  24.7750996  43.9501622  36.7400464  24.9631041  45.0279852
  35.3675845  25.7090879  43.4227602  34.9500939  25.5536597  42.5053804
  35.0006887  26.9309451  44.1613185  35.9221951  27.4243851  44.4705691
  34.1978610  27.8664402  43.2555842  34.7115478  27.9816556  42.3015212
  33.2246164  27.4235929  43.0433312  34.0091506  29.2204668  43.8953791
  35.0647644  29.8395279  44.5547719  36.0198838  29.3425114  44.6326350
  34.8880403  31.1003145  45.1135381  35.7071497  31.5833211  45.6251547
  33.6571565  31.7392676  45.0147002  33.4821534  32.9903476  45.5721171
  32.5664289  33.2948444  45.4019869  32.6005984  31.1176880  44.3588803
  31.6445941  31.6142388  44.2810148  32.7762219  29.8568274  43.8036894
  31.9543891  29.3703658  43.3001131  34.1897875  26.6037337  45.4298133
  34.4864733  27.1210850  46.5088064  33.2332610  25.6688789  45.3476146
  33.0311924  25.2715436  44.4308459  32.4855645  25.1748155  46.5140821
  32.0191468  26.0330339  46.9979991  31.3794261  24.2168521  46.0760137
  30.8002471  24.6752289  45.2748375  31.8267922  23.3107031  45.6680289
  30.4449708  23.8458626  47.2283756  29.6848214  23.1447332  46.8825456
  31.0058498  23.3450103  48.0182850  29.7874184  25.0992484  47.7718348
  30.2647354  25.7379313  48.7019689  28.6391560  25.4077585  47.1428363
  28.2982245  24.8398163  46.3669057  28.0861088  26.2168717  47.4270610
  33.4167278  24.5251451  47.5617291  33.2644709  24.7547211  48.7687137
  34.4242503  23.7550596  47.1206161  34.4896219  23.5929494  46.1156719
  35.4670599  23.1818334  47.9986389  34.9306076  22.6554302  48.7889481
  36.3679125  22.2080842  47.2323942  36.8991242  22.7615440  46.4586523
  37.1199529  21.8169194  47.9172798  35.6434422  21.0305139  46.5797464
  35.1625737  20.4307740  47.3526440  34.8528013  21.4089456  45.9327801
  36.5853711  20.1400335  45.7604635  35.9995538  19.4179572  45.1918072
  37.1268878  20.7509621  45.0377915  37.5405171  19.4307319  46.6139998
  37.1273367  18.9363436  47.4045991  38.8711146  19.4441177  46.2871511
  39.3015559  20.1411537  45.2258085  38.6901830  20.6790982  44.6115936
  40.2740188  20.2465616  44.9363433  39.7543090  18.7560892  47.0426241
  39.4586438  18.2057882  47.8495001  40.7509415  18.7701089  46.8233160
  36.3571231  24.2595588  48.6291510  36.6737052  24.1501341  49.8134529
  36.7160225  25.3206755  47.8990198  36.4749457  25.3414581  46.9084149
  37.4306567  26.4657873  48.4746890  38.3378469  26.0900731  48.9483785
  37.8094324  27.4545128  47.3701964  38.5604210  27.0098286  46.7178459
  36.9382026  27.6702671  46.7523933  38.3436891  28.7361604  47.9675659
  37.5284597  29.8621450  48.0280096  36.5207314  29.8185789  47.6430736
  38.0084594  31.0409618  48.5822165  37.3709781  31.9107758  48.6355748
  39.3084933  31.1018812  49.0683963  39.7740540  32.2715839  49.6319546
  40.6998628  32.1598661  49.9333615  40.1309395  29.9837377  48.9918767
  41.1469897  30.0352216  49.3549254  39.6459743  28.7992755  48.4474918
  40.2820939  27.9277340  48.3981536  36.6006293  27.1680155  49.5614194
  37.0673378  27.2846414  50.6962020  35.3605336  27.5742261  49.2619422
  35.0222313  27.3972988  48.3156314  34.4993448  28.2934205  50.2113333
  35.0127361  29.2235133  50.4540608  33.1386360  28.5826250  49.5814290
  32.6763080  27.6394815  49.2909394  32.4918228  29.0371409  50.3314977
  33.2034283  29.4986270  48.3617207  33.9056986  29.0566118  47.6547130
  31.8489164  29.5788534  47.6577980  31.9265734  30.2388210  46.7933570
  31.5499232  28.5831910  47.3286757  31.1024334  29.9718339  48.3476643
  33.7590093  30.8784313  48.7137261  33.7881100  31.4976918  47.8178335
  33.1185038  31.3489000  49.4593540  34.7668635  30.7734917  49.1154855
  34.2791449  27.5048535  51.5122622  34.4855875  28.0368775  52.6040561
  33.9007844  26.2293978  51.4049203  33.8146049  25.7965200  50.4847710
  33.5929440  25.3740075  52.5678501  32.9455190  25.9439310  53.2339741
  32.8414866  24.1286576  52.1037935  32.7663639  23.4467790  52.9512203
  31.4205424  24.4670101  51.6527081  30.9150222  23.5567302  51.3286265
  30.8715378  24.9113326  52.4830174  31.4609022  25.1740556  50.8244691
  33.5574878  23.4861958  51.0508860  33.1411673  23.7877021  50.2163225
  34.8178215  25.0411095  53.4322128  34.6667664  24.8367227  54.6431721
  36.0308561  25.0300498  52.8600207  36.0796158  25.1851452  51.8531717
  37.2981851  24.8190511  53.5841855  36.9930481  24.1536015  54.3913567
  38.3972955  24.1022360  52.7788419  38.0192613  23.1604990  52.3811955
  38.6962820  24.7108863  51.9255296  39.6086761  23.8440978  53.6996121
  39.9044325  24.7981275  54.1351169  39.2739436  23.2090612  54.5192795
  40.8628814  23.1987686  53.0892079  40.6149985  22.2158544  52.6890980
  41.2208630  23.8025798  52.2547942  41.9211191  23.0722882  54.1037302
  41.6362316  22.6428710  54.9841109  43.1771418  23.5684482  53.8595719
  43.4440562  24.0531171  52.6299432  42.7879988  23.9444734  51.8565777
  44.2858338  24.5784248  52.3948063  44.1139878  23.5761915  54.8431418
  43.9180673  23.2072270  55.7734156  45.0599411  23.9415339  54.7332547
  37.8829433  26.1035203  54.1789787  38.1845644  26.1449006  55.3710262
  38.0709718  27.1333559  53.3558870  37.6842965  27.0805573  52.4131975
  38.7986242  28.3535533  53.7259506  39.5334318  28.0270976  54.4614107
  39.4728729  28.9767483  52.5040264  38.8155463  28.8967531  51.6385650
  39.6433396  30.0392160  52.6777782  40.7823263  28.2892128  52.2165762
  40.8186825  27.1395397  51.4376199  39.9090765  26.7443421  51.0104422
  42.0303490  26.5000996  51.2108454  42.0640090  25.6102581  50.6003357
  43.2013269  27.0035046  51.7688242  44.3952203  26.3223666  51.6036808
  45.0984952  26.8454981  52.0413152  43.1697780  28.1764288  52.5133815
  44.0838114  28.5891181  52.9137556  41.9581114  28.8158688  52.7401560
  41.9284615  29.7239931  53.3243094  37.9196130  29.4302703  54.3751885
  38.4611045  30.3220585  55.0293673  36.5861338  29.3431377  54.2305820
  36.2199658  28.6507326  53.5774402  35.5819159  30.1851876  54.9119391
  34.6431312  30.0930114  54.3665385  35.3954808  29.6882731  56.3456489
  36.1579949  30.1278472  56.9885804  34.4286482  30.0183947  56.7264119
  35.4823238  28.1613355  56.4129395  34.6430349  27.7318920  55.8660132
  36.3918312  27.8334016  55.9099716  35.4785739  27.6200600  57.8407125
  36.0947180  28.2605577  58.4723943  34.4650169  27.6587742  58.2393796
  35.9985752  26.1825739  57.9148096  37.0477336  26.1529832  57.6204271
  35.9456662  25.8226512  58.9424332  35.2104195  25.3075630  57.0387722
  34.1930961  25.4297141  57.2170508  35.4120656  25.4920632  56.0354016
  35.4240886  24.3056958  57.2191790  35.9414430  31.6968453  54.8835610
  36.0576871  32.3188652  55.9399433  36.1880180  32.2951235  53.6956124
  35.8182216  31.7266853  52.3995111  34.7668476  31.4377769  52.3831550
  36.3990330  30.8300967  52.1841138  36.1021190  32.8201171  51.3834928
  35.2227067  33.4358098  51.1954598  36.4138482  32.4086231  50.4234888
  37.2187846  33.6173458  52.0463467  37.2511753  34.6400480  51.6719308
  38.1939415  33.1738464  51.8470394  36.8856683  33.5814376  53.5406603
  37.7753019  33.6527996  54.1664346  36.0737635  34.7955545  54.0341163
  35.4031014  35.4791838  53.2634223  36.1640667  35.1113144  55.3306941
  36.6839240  34.4383016  55.8949246  35.3506128  36.1492499  55.9979106
  34.3312229  35.7675136  55.9475250  35.8299195  36.3477792  57.4355779
  36.9015610  36.5467908  57.4196725  35.3469483  37.2356992  57.8425741
  35.5657472  35.1742750  58.3790956  34.4991635  35.1042464  58.5919345
  35.8569342  34.2410365  57.8978628  36.3441895  35.3482871  59.6854207
  36.1247973  34.5056139  60.3405108  37.4113611  35.3119981  59.4666468
  36.0369283  36.6500346  60.4344795  35.9813885  37.4849972  59.7354360
  35.0676373  36.5826658  60.9279249  37.0953688  36.8819510  61.4212406
  37.0216191  37.7537339  61.9837952  37.2366418  36.0840168  62.0722037
  38.0254553  36.8948315  60.9562736  35.3460461  37.5229445  55.3125616
  34.3054921  38.1776446  55.3120728  36.4632497  37.9753956  54.7299734
  37.2594477  37.3563696  54.5757122  36.5573617  39.3454129  54.2080562
  36.2463633  40.0140169  55.0113854  38.0092282  39.6505216  53.8138159
  38.1293562  40.7325049  53.7585127  38.6631161  39.2971494  54.6107944
  38.5790789  38.9276590  52.2412992  35.5903800  39.6321067  53.0400639
  35.1235498  40.7691011  52.9098280  35.2387562  38.6229353  52.2296148
  35.5797416  37.6860348  52.4430047  34.3398013  38.7867447  51.0696705
  34.4967932  39.8108273  50.7330782  34.7063297  37.8446832  49.9231266
  34.0751558  38.0907500  49.0688277  36.1643355  38.0565014  49.5319220
  36.4233056  37.3837685  48.7141703  36.3090596  39.0887828  49.2118609
  36.8045607  37.8490550  50.3889673  34.4040419  36.3838417  50.2414760
  34.9508012  36.0832485  51.1357881  33.3426462  36.2695452  50.4636660
  34.7860198  35.4726511  49.0748747  34.5590708  34.4380425  49.3312597
  34.2194616  35.7592886  48.1890030  35.8526363  35.5704902  48.8710123
  32.8475726  38.6766885  51.4188839  32.0000367  38.8336749  50.5448077
  32.4926428  38.4428472  52.6884229  33.2271846  38.4477585  53.3965368
  31.0880854  38.3784107  53.1103177  30.5577718  37.7340613  52.4090421
  30.9792177  37.7429167  54.4948336  31.7289851  36.9574409  54.5938561
  31.1990353  38.4917192  55.2559657  29.5925208  37.1557642  54.7444325
  28.8915010  37.9896201  54.7864385  29.1431998  36.2523729  53.5953629
  28.1518938  35.8545688  53.8120037  29.1088501  36.8291534  52.6706692
  29.8481117  35.4286554  53.4831638  29.5233033  36.4365300  56.0882368
  28.5214745  36.0311728  56.2323985  30.2491926  35.6238411  56.1035498
  29.7486619  37.1402375  56.8895777  30.3701593  39.7390445  53.0120231
  29.1597837  39.7748051  52.7962566  31.1032382  40.8534650  53.1494242
  32.1227662  40.8335289  53.1635702  30.5322284  42.2049815  53.1484665
  29.5004630  42.1209707  52.8081560  30.5886773  42.7712560  54.5762973
  31.6253673  42.9255770  54.8751079  30.0990234  43.7446266  54.6112955
  29.9107104  41.8171451  55.5348703  28.5401044  41.6048567  55.4472869
  27.9512175  42.1607039  54.7329627  27.9278836  40.6767576  56.2803576
  26.8635522  40.5093924  56.2091075  28.6806372  39.9630369  57.2054747
  28.0635191  39.0015386  57.9901977  27.3208168  38.6461610  57.4583132
  30.0433098  40.2095546  57.3279641  30.6241219  39.6817986  58.0700314
  30.6577225  41.1377965  56.4922147  31.7165384  41.3305571  56.5871851
  31.2215156  43.1721263  52.1528129  32.4630779  43.1795803  52.0619038
  30.4184842  43.9847033  51.4240337  28.9627876  43.9267343  51.5251779
  28.6371117  43.9842191  52.5639024  28.5757601  42.9913833  51.1212593
  28.4638066  45.1196288  50.7250125  28.3456375  46.0089681  51.3447395
  27.4980536  44.9258328  50.2581493  29.5743338  45.2820693  49.6966505
  29.5733622  46.2846942  49.2684772  29.4534545  44.5817926  48.8704842
  30.8733582  45.0084051  50.4762629  31.7106532  44.6980715  49.8501829
  31.4246811  46.2656723  51.1796293  31.2707367  46.3953123  52.3985700
  32.0128013  47.2134269  50.4212166  32.4685390  47.0414669  49.0445329
  31.7324838  46.5041306  48.4471591  33.3944450  46.4674360  49.0010521
  32.6716960  48.4597639  48.5300508  31.7624102  48.8672205  48.0876986
  33.4470033  48.5084647  47.7656205  33.0724716  49.2057091  49.7960097
  32.8975138  50.2774627  49.7002864  34.1319737  49.0743916  50.0176172
  32.1923995  48.5899486  50.8842496  32.6422263  48.6577800  51.8749382
  30.8439669  49.3221730  51.0384013  29.7938365  48.8030039  50.6479110
  30.8718177  50.5551725  51.5532814  31.7778536  50.9732686  51.7667095
  29.7592890  51.4999809  51.3861678  28.8280471  50.9331735  51.4077517
  29.6925485  52.5057884  52.5387675  30.6953973  52.6508865  52.9408047
  29.3628544  53.4693617  52.1501234  28.7543222  52.0797546  53.6776419
  27.7880971  51.8846993  53.2125651  29.1596585  50.7648266  54.3491237
  28.4513460  50.5285182  55.1434390  29.1576074  49.9628314  53.6102912
  30.1587164  50.8654797  54.7725681  28.5744653  53.2024173  54.6991099
  27.9049426  52.8687743  55.4916039  29.5422223  53.4634705  55.1271470
  28.1473249  54.0768237  54.2073034  29.8630012  52.2095725  50.0267707
  30.9448145  52.3169507  49.4446067  28.7482802  52.7671682  49.5385536
  27.8941188  52.7169136  50.0935236  28.6953215  53.5206533  48.2683282
  29.0255828  52.8626904  47.4641564  27.2778486  53.8906416  47.9009155
  26.8019704  54.4775450  48.6859233  27.2444588  54.4891506  46.9901125
  26.5853843  52.5489663  47.7114590  27.1305610  51.9611271  46.9726556
  26.6142974  51.9910542  48.6468964  25.1511572  52.7085126  47.2668486
  25.1171441  53.1732885  46.2812054  24.6798868  51.7298239  47.1739686
  24.4212526  53.5175040  48.2179543  24.7457233  53.5037126  49.1845890
  23.2819402  54.1278490  47.8147183  22.9474638  54.1151761  46.4987578
  23.5813961  53.7579808  45.7836575  22.0483750  54.4319771  46.1368208
  22.5238329  54.7112731  48.7628230  22.8427364  54.6329006  49.7289246
  21.6562209  55.2164399  48.5845257  29.7052775  54.6766703  48.2372988
  30.3592314  54.8864139  47.2201282  29.9035223  55.3291963  49.3900358
  29.3049993  55.0303862  50.1603550  30.8656120  56.4200845  49.6508644
  30.7285496  57.1484861  48.8518018  30.5540861  57.0762445  50.9899415
  29.4988462  56.9480041  51.2313584  31.1237030  56.5931285  51.7834670
  30.8983242  58.5591408  50.9288523  31.9587894  58.6709265  50.7035269
  30.3476583  59.0214042  50.1094033  30.5821560  59.2952324  52.2206072
  29.5258690  59.1775584  52.4647173  31.1498904  58.8606475  53.0428064
  30.9192594  60.7748853  52.0848147  31.9773331  60.9041104  51.8577157
  30.3598056  61.2173647  51.2608527  30.5826441  61.4426113  53.3464854
  30.7945497  62.4576689  53.2671441  29.5686953  61.3027483  53.5329663
  31.1446133  61.0171252  54.1114398  32.3529168  56.0186536  49.5264480
  33.2260176  56.8777725  49.6490846  32.6663503  54.7367915  49.3203436
  31.9369757  54.0250504  49.2746457  34.0374507  54.2322784  49.1266987
  34.7008318  55.0467314  49.4165586  34.2817463  52.9882457  50.0121473
  33.7041246  52.1552515  49.6115328  35.3333137  52.7102672  49.9424327
  33.9195586  53.1730372  51.4892140  34.3459380  54.1528307  52.0971945
  33.2314733  52.3131831  52.0503008  34.3599090  53.8759896  47.6565082
  35.5196835  53.6428376  47.3178442  33.3496459  53.7709886  46.7831376
  32.4489788  54.1778772  47.0362215  33.4926941  53.2182119  45.4259449
  34.1980056  52.3866095  45.4487965  32.1422613  52.6774806  44.9498421
  31.4592122  53.5187820  44.8344739  32.2365616  52.0091040  43.5794468
  31.2533836  51.6413853  43.2854197  32.5882438  52.7339079  42.8448885
  32.9356232  51.1742112  43.6291147  31.5883750  51.7083016  45.9972012
  32.3029414  50.8992465  46.1520261  31.4848381  52.2288359  46.9497085
  30.2366926  51.1158677  45.5979572  29.8926208  50.4365031  46.3777522
  29.5105666  51.9188385  45.4699344  30.3412923  50.5696137  44.6606277
  34.0954040  54.2509757  44.4570219  33.6471311  55.3931817  44.3907819
  35.0788922  53.8290849  43.6482028  35.3689867  52.8563187  43.7500904
  35.7293239  54.6726979  42.6134194  35.2914395  55.6631949  42.7379867
  37.2408989  54.7731849  42.8313032  37.6336913  55.5312386  42.1545583
  37.5596338  55.2404616  44.2519560  38.6404052  55.3032763  44.3803629
  37.1161926  56.2219675  44.4207758  37.1496292  54.5299469  44.9694168
  37.9419620  53.4683947  42.4707850  39.0139093  53.5735606  42.6367887
  37.5548487  52.6633040  43.0951633  37.7580670  53.2347609  41.4223138
  35.4156835  54.2409506  41.1704572  35.9751118  54.7910774  40.2187780
  34.5307099  53.2543055  41.0006918  34.0298594  52.9027841  41.8167668
  33.9090767  52.8959793  39.7172844  34.6094391  53.0229954  38.8919691
  33.4831024  51.4221222  39.8314348  34.3210702  50.8305959  40.1996380
  32.6830245  51.3325960  40.5666983  33.0397102  50.8902529  38.5786042
  32.1784220  51.3274928  38.4145525  32.7256067  53.8196426  39.3916867
  31.9814210  54.1749044  40.3069105  32.4503472  54.1216230  38.1088570
  33.3664107  53.9518170  36.9969781  33.4187909  52.9111058  36.6774699
  34.3792165  54.2547774  37.2632642  32.7871868  54.8412482  35.9073976
  33.0651516  54.4984045  34.9107317  33.1305559  55.8719000  35.9969442
  31.2899576  54.7154291  36.1568536  30.8789892  53.8432900  35.6478632
  30.7548755  55.5860924  35.7788609  31.1370104  54.5903740  37.6796091
  30.8419847  55.5266466  38.1541293  30.0254915  53.5890938  38.0621190
  30.2918289  52.3784506  38.0751352  28.7903701  54.0559958  38.3306848
  28.4677114  55.4628786  38.5150007  28.2781300  55.9589930  37.5635096
  29.2826082  56.0012797  38.9984979  27.2230865  55.4315224  39.3876075
  26.6092100  56.3218556  39.2523132  27.4709458  55.3738762  40.4475021
  26.5138470  54.1704875  38.8990227  25.8686631  54.3894740  38.0482415
  25.8794899  53.7507425  39.6798622  27.6263780  53.1898406  38.5079709
  27.8077993  52.4160566  39.2543010  27.2609922  52.3937896  37.2473937
  27.3608246  52.9012065  36.1323822  26.7597967  51.1699096  37.4327846
  26.7073505  50.8137731  38.3870703  26.2366888  50.2903502  36.3694561
  25.9601079  50.9190665  35.5225873  27.2992645  49.2717996  35.9183313
  27.5850261  48.7070361  36.8059891  26.7151336  48.3040362  34.8869753
  27.4815565  47.5920367  34.5809401  25.8759020  47.7664093  35.3273749
  26.3711347  48.8634228  34.0170802  28.5887240  49.9204984  35.4110078
  29.2926165  49.1447708  35.1101373  28.3634372  50.5570018  34.5557563
  29.0304527  50.5222730  36.2055202  25.0218044  49.5191801  36.8902082
  25.1378845  48.7418265  37.8434604  23.8503917  49.7083751  36.2807022
  23.8221932  50.3030402  35.4530874  22.6209315  49.0255580  36.6986666
  22.5483705  48.9797211  37.7851968  21.4625047  49.8492196  36.1194343
  21.5732793  50.8782456  36.4620721  21.5641112  49.8613212  35.0347138
  19.7863643  49.3002734  36.5209830  19.1602507  50.2579464  35.8429400
  22.5886716  47.5405923  36.2809800  22.9750071  47.1835255  35.1646668
  22.1224216  46.6761548  37.1891087  21.8531901  47.0049010  38.1160108
  21.9813882  45.2314714  36.9854610  21.1693021  44.8667920  37.6148402
  21.6894431  45.0506431  35.9506924  23.2451701  44.4172781  37.2907779
  23.2702836  43.2111172  37.0439192  24.2956149  45.0467668  37.8307657
  24.1546294  45.9958788  38.1781609  25.5467841  44.3785448  38.2171707
  25.6813582  43.5766783  37.4915882  26.7524925  45.3389075  38.1313106
  27.6794513  44.7750216  38.2340829  26.7754732  45.8134578  37.1502679
  26.6762609  46.4039044  39.2150879  25.8163623  46.3501036  40.0795148
  27.5925237  47.3883352  39.1049586  27.5651081  48.2213282  39.6921605
  28.3289794  47.4160838  38.3994567  25.4880337  43.7057474  39.6093493
  26.4890630  43.1454377  40.0454529  24.3513473  43.7685927  40.3177112
  23.6297949  44.3986318  39.9676801  24.1281656  43.2195014  41.6730229
  23.0806432  43.4591730  41.8522693  24.3191739  41.7114933  41.7414437
  25.3839585  41.4899928  41.6736101  23.9812515  41.3587699  42.7161660
  23.5866757  40.9314772  40.6576751  22.5835585  41.3289584  40.5053611
  24.1087962  41.0091867  39.7040334  23.5306881  39.5021853  41.1210171
  24.5497750  38.8260840  41.1057846  22.5034089  39.0874527  41.6425651
  24.9258401  43.8968597  42.8091312  24.7799822  43.5153086  43.9760700
  25.8007993  44.7206457  42.5517159  46.0699985  30.3156142  35.6474927
  47.4150062  32.8940980  35.6693254  46.9107583  31.9333459  36.7794062
  47.0479732  32.0359316  35.8451272  52.2841326  26.8454455  44.3800795
  53.0711789  26.4208057  43.9106755  51.5762769  26.1406199  44.5292826
  52.6259940  27.3905704  45.1585840  51.6788278  27.8136189  43.4667387
  50.6359064  27.5524153  43.2885401  51.7186884  29.2100917  44.0882689
  51.2186073  29.1935013  45.0572316  52.7540577  29.5006741  44.2678274
  51.0542075  30.2305086  43.1927554  49.9519596  30.0235143  42.7001054
  51.7698177  31.3347511  42.9897784  51.3850468  32.0924869  42.4263702
  52.7057843  31.4158534  43.3866851  52.4203513  27.7854581  42.1449207
  53.5996311  27.4599624  42.1196880  51.6522684  28.0994818  41.0851472
  50.6940931  28.3710020  41.3070992  52.1332106  28.2146801  39.7003490
  52.8245109  29.0569828  39.7031865  52.9666808  27.0068575  39.2002363
  53.3944325  27.2875847  38.2376904  53.7981357  26.8813446  39.8940882
  52.3124620  25.6246641  39.0197561  51.3430371  25.8200708  38.5609363
  53.1533072  24.7507412  38.0925058  52.6756804  23.7778057  37.9768114
  53.2384319  25.2317117  37.1178591  54.1475228  24.6179045  38.5196962
  51.9902280  24.8925743  40.3200933  51.5325111  23.9296176  40.0913059
  52.9088338  24.7330829  40.8848399  51.2987036  25.4908441  40.9128161
  50.9734196  28.4994598  38.7537770  50.7358805  27.8414080  37.7485338
  50.1799374  29.5029474  39.1517715  50.4647637  30.1692246  39.8691150
  48.8387225  29.5573148  38.5641222  48.6131779  28.5270204  38.2887766
  47.8880621  30.1131960  39.6092925  46.9077544  30.2498153  39.1526188
  47.6795637  29.1377552  40.7664743  46.9930823  29.5754433  41.4913980
  47.2609403  28.2064967  40.3861979  48.6354571  28.9357322  41.2489610
  48.3606250  31.3861438  40.0571555  48.3894103  31.9946170  39.2896004
  48.6640382  30.2740446  37.2251805  48.4167906  31.3749294  37.7281631
  49.6419886  30.0069120  36.3476572  50.3438739  29.3392382  36.6676413
  49.8183794  30.5804000  35.0128494  50.3693397  31.4862952  35.2641233
  50.5467115  29.5679345  34.1205384  50.1977379  28.5676619  34.3767123
  50.2600677  29.7507104  33.0848578  52.0713534  29.5883868  34.2126894
  52.4154441  30.6042505  34.4073160  52.3985487  28.9751854  35.0525246
  52.6992527  29.0673596  32.9142199  53.7799474  28.9886387  33.0312833
  52.3278204  28.0649048  32.6994280  52.3833409  29.9654671  31.7979101
  51.7861930  30.7872819  31.7055039  53.2198091  30.1398572  30.7564769
  54.3387579  29.4334320  30.6331887  54.5922387  28.7248562  31.3224984
  54.9598703  29.5970747  29.8412938  52.9197247  31.0498158  29.8419072
  52.0785986  31.6214560  29.9217838  53.5395463  31.1966087  29.0450709
  48.6397896  31.1428177  34.2172701  47.6220668  30.7932430  34.8247780
  49.0660967  31.5627816  33.0183049  50.0398259  31.7835334  33.2258309
  48.2462494  31.6924166  31.8182344  47.6539324  30.8092301  31.5776349
  47.1978999  32.8053885  32.0329206  46.7066209  32.5746177  32.9775051
  47.8517130  34.1711977  32.2084618  47.0808227  34.9268440  32.3571185
  48.5112776  34.1502910  33.0756004  48.4313788  34.4141079  31.3181859
  46.0470328  32.7921673  31.0292274  46.4258106  33.0329785  30.0356771
  45.6218102  31.7902027  30.9735340  44.9570423  33.7922544  31.4203479
  44.1517570  33.7587126  30.6856701  44.5625656  33.5340875  32.4031129
  45.3788805  34.7964827  31.4509929  49.2371768  31.9324207  30.6729930
  50.4331530  32.0977874  30.9265277  48.7362235  31.9114858  29.4309188
  47.7625471  31.6387061  29.2998067  49.5672153  32.2300580  28.2657619
  50.2595477  33.0304365  28.5270434  50.4594995  31.0324567  27.8471749
  51.3198466  31.0884060  28.5131206  49.8172352  29.6747146  28.1063596
  50.4974219  28.8839881  27.7897705  49.6082777  29.5682286  29.1706262
  48.8867620  29.5990412  27.5440009  51.0233363  31.1513522  26.4281157
  51.6368539  30.2785427  26.2056575  50.2017638  31.2087916  25.7140811
  51.6335315  32.0515484  26.3534851  48.6778642  32.7147575  27.1397482
  47.8647663  31.9691042  26.6197915  48.8158163  34.0047381  26.8181811
  49.6177371  34.5363219  27.1562990  47.6943703  34.6512872  26.1305948
  46.7775409  34.2739560  26.5839888  47.7484295  35.7156685  26.3577754
  47.5365000  34.5208249  24.6265840  47.1623037  35.4802055  23.9556510
  47.8321637  33.3150369  24.1240273  47.9001519  32.5275609  24.7685908
  47.6997781  33.1014590  22.6834776  48.2197018  33.9006226  22.1555165
  48.1939717  32.1678891  22.4146412  46.2568167  33.0522530  22.2108814
  45.4555865  33.9465617  22.4794891  45.8450062  32.0924698  21.5630617
  51.3599276  26.9875067  48.5182125  35.9872048  43.2632161  86.9287827
  36.7602924  42.7161148  86.7900703  36.3397447  44.1276410  87.1402289
  38.3238326  39.4224827  84.5606277  38.5763847  38.9006348  83.7989740
  37.3862885  39.2590973  84.6632961  38.0434615  41.3252933  86.7630652
  37.9270873  40.6497836  87.4311736  38.1536875  40.8385307  85.9462805
  40.0271643  35.8152980  85.4638690  40.1946045  36.6833216  85.8309161
  39.8368812  35.9780262  84.5399979  40.0060864  38.2710637  86.4485357
  39.8860489  38.7167688  87.2870837  39.3113452  38.6195955  85.8898895
  45.7045930  38.7432111  87.2765691  46.6163786  38.9759497  87.1013388
  45.1955577  39.3269155  86.7140769  43.3548871  39.9135605  85.8552356
  42.8395495  40.6840210  86.0940744  43.0826180  39.2400741  86.4785418
  43.1435174  37.7862697  87.6812137  42.8385310  38.1008846  88.5322281
  44.0965616  37.8644117  87.7239470  39.7334206  41.7633131  82.3340064
  38.8261268  41.5322384  82.5331213  40.2305238  40.9670750  82.5214046
  40.9122440  41.8645726  86.8564054  40.0033659  41.5804758  86.9536524
  40.9417524  42.2844804  85.9967361  40.6098528  43.4054469  84.1952133
  40.1717957  42.6890328  83.7357770  41.3508968  43.6330584  83.6337224
  44.7309755  42.2638851  83.7884191  44.1138926  41.5385679  83.6917243
  44.2626244  43.0248211  83.4451265  36.5208301  36.4824275  82.9105495
  35.6437767  36.3613076  82.5467742  36.9966054  35.6910354  82.6584384
  37.1978489  45.6629743  87.9639920  37.3466609  46.3465207  87.3106593
  38.0044932  45.6434833  88.4789376  41.0820693  39.4938686  82.7767720
  42.0279798  39.3644894  82.8456138  40.7034938  38.7553348  83.2537148
  39.2663610  37.4188662  82.7122605  38.3595065  37.1221775  82.7885319
  39.5439591  37.1218480  81.8456891  38.0362395  34.2775597  82.8534584
  38.8981559  34.6030496  83.1130402  38.2212739  33.4907093  82.3407650
  44.1163123  45.0748889  83.1474176  44.8198973  45.2798891  83.7631831
  43.3925771  45.6425651  83.4123259  45.6795712  42.0163531  86.5628975
  45.6244516  41.8507803  85.6217419  45.0541767  42.7239564  86.7191165
  42.0616423  23.1805146  73.2545999  41.4104402  23.7659227  72.8680013
  42.8560785  23.7111341  73.3141037  35.9872050  20.2694284  73.6533134
  36.7602926  19.7223271  73.5146010  36.3397449  21.1338533  73.8647595
  38.3238328  16.4286950  71.2851584  38.5763848  15.9068471  70.5235047
  37.3862887  16.2653095  71.3878267  43.5391688  20.8695578  73.7914984
  42.9037521  20.9430205  74.5035888  43.2089094  21.4589177  73.1134063
  38.0434616  18.3315056  73.4875959  37.9270874  17.6559959  74.1557043
  38.1536876  17.8447430  72.6708112  40.0271644  12.8215102  72.1883996
  40.1946047  13.6895339  72.5554468  39.8368813  12.9842384  71.2645286
  40.0060865  15.2772760  73.1730663  39.8860490  15.7229811  74.0116144
  39.3113453  15.6258078  72.6144201  37.7667757  28.0476402  76.8220795
  37.6891787  28.9984227  76.9009275  37.1629401  27.7022274  77.4795721
  45.7045931  15.7494233  74.0010997  46.6163787  15.9821620  73.8258695
  45.1955578  16.3331277  73.4386076  48.1904745  21.6674489  78.7468943
  47.5055784  22.0473391  78.1965976  48.2748595  22.2769816  79.4800890
  54.6507498  18.5345152  79.8671615  53.8971206  17.9652550  79.7115619
  54.7855039  18.5007817  80.8142250  40.0406126  23.4058555  75.5426334
  39.9051801  24.2510090  75.9711182  40.5815939  23.6077832  74.7792268
  43.3548872  16.9197728  72.5797663  42.8395496  17.6902332  72.8186050
  43.0826181  16.2462864  73.2030724  48.3283146  19.6730082  74.5150836
  47.5512589  19.3341242  74.0705998  49.0074627  19.6782705  73.8405801
  43.1435176  14.7924820  74.4057444  42.8385311  15.1070969  75.2567587
  44.0965618  14.8706240  74.4484777  41.5881607  20.9515043  76.0550398
  41.0602969  20.2167803  75.7423635  41.0869110  21.7289719  75.8090366
  39.7334208  18.7695253  69.0585371  38.8261269  18.5384507  69.2576520
  40.2305240  17.9732873  69.2459353  42.6402286  27.4792761  71.9782057
  41.9663985  27.7824457  72.5867015  43.0268108  28.2821841  71.6287514
  40.9122441  18.8707848  73.5809361  40.0033660  18.5866881  73.6781831
  40.9417525  19.2906927  72.7212668  46.1441708  22.4814438  77.3500529
  45.6904035  21.6405348  77.4065719  45.5135675  23.1175836  77.6875309
  44.5874648  24.3190934  78.2850347  44.8797622  24.8795991  77.5662712
  45.0973268  24.6119495  79.0403506  40.6098529  20.4116592  70.9197440
  40.1717959  19.6952451  70.4603077  41.3508970  20.6392707  70.3582531
  39.5508273  25.0971285  79.3743800  39.5084452  25.3232132  78.4452332
  40.4670972  24.8634660  79.5229601  48.7271644  18.6873789  76.9773758
  48.5889542  18.8775385  76.0494947  48.3707862  19.4493172  77.4341809
  40.8393502  27.6472433  74.1929136  41.0145257  27.1760476  75.0074759
  40.1526290  28.2738199  74.4210397  44.7309756  19.2700973  70.5129497
  44.1138927  18.5447802  70.4162550  44.2626245  20.0310334  70.1696572
  35.4054587  30.7961796  80.9668997  35.6451185  31.4280320  81.6448015
  34.5623783  30.4449836  81.2534356  36.5208302  13.4886398  69.6350802
  35.6437769  13.3675199  69.2713048  36.9966055  12.6972476  69.3829690
  39.7072228  25.8412688  76.8813322  38.9239750  26.3834368  76.9751547
  40.4064974  26.3586668  77.2807563  44.0998659  20.4079005  77.0985951
  43.1654938  20.5280467  76.9290655  44.2775328  19.5051472  76.8345961
  47.4871210  16.2496324  77.6335985  47.9531663  17.0824316  77.5596288
  47.9378711  15.7841306  78.3381243  45.5547442  22.5940145  74.6322137
  45.8307285  22.4796740  75.5416011  44.6851940  22.1957630  74.5934310
  42.1901506  26.8426496  78.2754951  42.3723900  26.0248152  78.7382703
  43.0134492  27.0594189  77.8379841  42.5243671  25.7694681  75.5369999
  43.0531438  25.2587136  74.9240161  42.7871891  25.4537212  76.4015532
  35.8799419  26.8209798  78.2967775  35.2109794  27.3055926  77.8131815
  35.7412289  27.0679019  79.2111154  43.1573075  26.8035517  81.8814116
  43.0324214  26.0025257  81.3725061  43.8152166  27.2981710  81.3928086
  42.2254417  24.3997253  79.7098018  42.0779379  23.4713961  79.8905588
  43.0507910  24.4217344  79.2255093  45.8288538  25.2225812  80.7962891
  46.7535086  25.0168673  80.6587342  45.6603842  24.9742213  81.7052232
  45.6183855  25.7411480  76.1524982  45.7920732  25.1757902  75.3998835
  46.1112746  26.5412374  75.9704472  51.4723246  18.5047903  77.7715282
  51.9154392  17.7555228  77.3734405  50.5949756  18.4958039  77.3889014
  46.6059027  25.0578244  73.2521880  47.3009932  25.6784937  73.4709195
  46.9482177  24.2073595  73.5274258  48.5050450  22.5077950  74.7809211
  49.0301774  22.8465222  74.0558531  48.4172803  21.5724965  74.5972346
  40.1891111  28.5749933  79.1404464  39.7496101  28.0826312  79.8337321
  40.9399228  28.0322900  78.8996540  37.1978490  22.6691865  74.6885227
  37.3466610  23.3527330  74.0351899  38.0044934  22.6496955  75.2034682
  51.0156111  19.9753141  80.1637729  51.8503002  20.4142945  80.3275290
  51.1515239  19.4991794  79.3445975  40.6973896  25.1639996  72.1596974
  40.1247863  25.7830183  71.7067446  41.2706689  25.7139357  72.6936896
  43.9171155  25.4477146  73.2905556  44.8501829  25.3822707  73.4938432
  43.8294368  26.2833413  72.8320089  46.5459172  24.7643016  70.2509504
  46.4672804  24.4302880  71.1445262  47.3668839  25.2564784  70.2500976
  41.0820694  16.5000808  69.5013026  42.0279799  16.3707017  69.5701445
  40.7034939  15.7615470  69.9782455  39.2663611  14.4250785  69.4367912
  38.3595067  14.1283898  69.5130625  39.5439592  14.1280603  68.5702198
  38.0362396  11.2837720  69.5779891  38.8981560  11.6092618  69.8375708
  38.2212740  10.4969216  69.0652957  44.1163124  22.0811012  69.8719482
  44.8198974  22.2861014  70.4877138  43.3925773  22.6487773  70.1368566
  44.9460934  17.8320873  75.9921752  44.8896136  18.2889424  75.1529385
  45.4989277  17.0711557  75.8144595  53.0678078  16.3606678  79.3243163
  52.5077636  16.4299867  80.0974725  52.4621581  16.1847663  78.6042659
  46.0249821  22.5193541  71.9217942  46.8595425  22.0874739  71.7395417
  45.8634164  22.3475554  72.8494837  45.6795713  19.0225654  73.2874282
  45.6244517  18.8569926  72.3462726  45.0541769  19.7301687  73.4436471
  38.9181403  27.2002653  80.9527357  37.9677034  27.2004515  80.8391729
  39.2213889  26.4535388  80.4363391  54.6534096  33.0363192  82.0173119
  55.2912506  32.9169939  81.3136459  54.5354939  33.9844036  82.0761071
  51.4623803  32.9890620  81.9534644  51.1242314  32.8731685  81.0655179
  52.3313571  32.5881785  81.9335650  47.3210618  34.8426096  77.9431535
  46.7575483  34.7516033  77.1747822  47.2063013  34.0226001  78.4234027
  51.9443586  34.1425472  87.9120849  51.9332226  33.7478270  87.0401353
  52.1064225  33.4091544  88.5054621  44.8675050  36.3377288  80.7815755
  45.6596342  35.9968113  80.3662054  45.1071700  36.4472263  81.7017908
  52.9010177  38.5097064  73.2545999  52.2498157  39.0951145  72.8680013
  53.6954540  39.0403259  73.3141037  46.8265804  35.5986201  73.6533134
  47.5996680  35.0515188  73.5146010  47.1791203  36.4630451  73.8647595
  48.6650847  36.9262584  86.8600033  48.3740713  37.8308214  86.7446699
  49.3007831  36.9679111  87.5744103  49.5907054  34.3039432  83.4501393
  50.1870626  34.0795454  82.7358356  49.6482025  33.5624178  84.0526841
  49.1632082  31.7578867  71.2851584  49.4157603  31.2360389  70.5235047
  48.2256641  31.5945013  71.3878267  54.2075365  30.7614646  79.0926327
  54.9938454  30.3434069  78.7416744  54.4714069  31.6660738  79.2607975
  54.3785442  36.1987496  73.7914984  53.7431275  36.2722123  74.5035888
  54.0482849  36.7881095  73.1134063  59.6083792  30.6989879  79.9959306
  60.3408964  30.1289096  80.2297135  58.8523148  30.3111479  80.4365811
  48.8828371  33.6606973  73.4875959  48.7664629  32.9851877  74.1557043
  48.9930631  33.1739347  72.6708112  51.2259912  33.1217120  77.1922648
  50.8618119  32.5947741  77.9035569  52.0827028  32.7315589  77.0189133
  50.8665399  28.1507020  72.1883996  51.0339801  29.0187257  72.5554468
  50.6762568  28.3134302  71.2645286  53.6240732  36.6123999  83.8549827
  53.3241455  37.5149038  83.7465634  53.2791791  36.3456182  84.7070980
  47.0753213  33.0637796  79.8886531  46.1503710  32.9314010  80.0964223
  47.3237627  33.8432015  80.3856474  57.0237876  29.1306539  81.5347264
  56.1154753  29.0621948  81.2406025  56.9725471  29.6078484  82.3629090
  50.8454620  30.6064678  73.1730663  50.7254245  31.0521728  74.0116144
  50.1507208  30.9549995  72.6144201  44.4362024  32.7071069  80.7230320
  44.5654406  32.9605548  81.6369732  43.7559476  33.2998777  80.4034975
  48.6061512  43.3768319  76.8220795  48.5285541  44.3276144  76.9009275
  48.0023155  43.0314192  77.4795721  58.8899522  27.3322978  83.3125138
  58.2473902  27.6255511  82.6664933  58.3854451  27.2175898  84.1178335
  56.5439686  31.0786151  74.0010997  57.4557542  31.3113538  73.8258695
  56.0349333  31.6623195  73.4386076  49.3525114  33.3581638  89.0400128
  50.0939798  33.8966682  88.7634952  48.6462099  33.9847927  89.1971680
  54.8280453  35.5010779  87.6372290  55.2363809  35.0593189  86.8926922
  54.1057715  34.9263406  87.8906483  51.1811523  30.4383385  85.0105847
  52.0272719  30.8622799  85.1540496  51.1210161  29.7817010  85.7044410
  55.1509268  36.0611969  81.3924579  54.5218130  36.2257683  80.6900647
  54.7634930  36.4753579  82.1635543  59.0298500  36.9966407  78.7468943
  58.3449538  37.3765308  78.1965976  59.1142349  37.6061734  79.4800890
  54.3310969  28.0987754  86.6687021  54.0871901  28.8529814  86.1321296
  54.6070899  28.4773101  87.5034268  56.2849431  34.6426366  85.3464286
  56.4966327  35.2858126  84.6698667  56.2379180  33.8088683  84.8786216
  53.8875660  27.2544187  82.2500858  53.0260139  27.5525440  82.5417596
  53.9138095  27.4714586  81.3181891  50.7037230  35.7986377  78.6574664
  51.1675575  36.0774080  77.8679286  50.4394028  34.8969822  78.4747755
  47.5961311  35.3457859  81.5954427  48.1662668  35.7745127  80.9571912
  48.1869423  35.0640444  82.2938613  49.6406116  31.9209530  75.4664229
  50.3430159  32.3730573  75.9338155  49.3086744  31.2793349  76.0944122
  43.3831450  30.1793082  80.7681363  42.5930504  30.4350611  80.2921473
  43.8742697  30.9941420  80.8733403  57.3995259  37.5198322  83.5186643
  58.2212703  37.1178509  83.2369325  57.3957662  37.4166556  84.4702759
  45.3346195  30.5437662  77.7264839  44.5377359  30.6556356  78.2448335
  45.1071787  30.8824314  76.8605730  51.1651863  37.0682365  85.6747354
  51.2296295  37.5302772  86.5105526  50.4562787  36.4379730  85.8029664
  41.6669153  30.4323573  83.1996353  41.9177191  31.3170583  83.4653929
  42.2028701  30.2528174  82.4271445  65.4901252  33.8637070  79.8671615
  64.7364961  33.2944468  79.7115619  65.6248794  33.8299735  80.8142250
  50.8799881  38.7350472  75.5426334  50.7445555  39.5802008  75.9711182
  51.4209693  38.9369750  74.7792268  44.3329278  36.2525910  76.1154259
  44.8453798  37.0469161  76.2659824  44.9851991  35.5552201  76.0487861
  46.1424163  39.3691667  78.1977013  46.3190791  40.2909631  78.0097996
  46.9380996  39.0550086  78.6271392  47.2655478  40.8869840  84.1987355
  47.8162903  40.7586904  83.4264349  46.4266954  41.1864729  83.8482248
  54.2292344  22.2581034  84.0725228  53.8856613  23.1482676  83.9964338
  54.5971307  22.0682692  83.2094813  42.2978195  34.5814565  76.8913830
  43.1353417  34.9911573  76.6747538  42.4756462  33.6414007  76.8614024
  54.1942627  32.2489645  72.5797663  53.6789250  33.0194250  72.8186050
  53.9219935  31.5754781  73.2030724  51.7789738  27.0939346  77.6382901
  50.9231334  26.7046196  77.4588540  52.1916690  27.1731307  76.7782687
  53.3088884  24.6285689  82.0374461  52.8053680  24.5915825  81.2242266
  53.6019491  25.5378432  82.0971118  49.5531770  24.7124419  81.0440643
  50.4184767  24.5167228  80.6846532  49.6209279  24.4834771  81.9709999
  59.1676901  35.0022000  74.5150836  58.3906344  34.6633159  74.0705998
  59.8468382  35.0074623  73.8405801  53.9828930  30.1216737  74.4057444
  53.6779066  30.4362887  75.2567587  54.9359372  30.1998157  74.4484777
  52.4275362  36.2806961  76.0550398  51.8996723  35.5459720  75.7423635
  51.9262865  37.0581637  75.8090366  57.4068208  34.4755981  81.1717444
  56.7491882  35.1655243  81.2597573  58.2108607  34.8652413  81.5151431
  47.1594089  26.9426627  78.4157010  47.7337841  26.7201809  77.6830202
  47.7465072  27.0115322  79.1685611  56.2173667  32.8300354  79.2221386
  56.7305548  33.4630346  79.7243096  56.8674891  32.2301549  78.8564746
  47.4863677  28.9731088  72.4352895  46.6500989  29.3105775  72.7562170
  47.3468446  28.8380068  71.4980032  49.4616757  23.8167876  77.1432079
  48.8081170  23.5016893  76.5188694  49.4197231  23.1943616  77.8691902
  50.5727962  34.0987171  69.0585371  49.6655024  33.8676424  69.2576520
  51.0698994  33.3024790  69.2459353  53.4796041  42.8084678  71.9782057
  52.8057740  43.1116375  72.5867015  53.8661863  43.6113759  71.6287514
  52.6954498  30.3049809  81.4679727  51.7777059  30.5264756  81.3101415
  53.1114641  30.3796120  80.6091434  53.4789545  31.7041225  76.5982407
  54.2261364  32.2162622  76.2889529  53.7481135  31.3825278  77.4586800
  51.7516195  34.1999766  73.5809361  50.8427415  33.9158799  73.6781831
  51.7811279  34.6198844  72.7212668  56.9835463  37.8106355  77.3500529
  56.5297790  36.9697265  77.4065719  56.3529430  38.4467754  77.6875309
  55.9268382  28.7398341  78.5801196  55.1891139  28.2275728  78.9111439
  56.1795156  28.2998723  77.7684473  55.4268402  39.6482852  78.2850347
  55.7191376  40.2087909  77.5662712  55.9367023  39.9411413  79.0403506
  56.0280010  21.5174593  79.1742965  56.3338887  20.6571957  78.8868880
  56.7532615  22.1092214  78.9741959  42.3204366  31.9205280  77.5624563
  42.1228766  31.3274641  76.8375630  41.7651030  31.6157490  78.2800502
  50.3001089  31.8128386  79.6819156  50.3549699  30.8602223  79.6061633
  49.4892292  31.9687826  80.1660455  51.4492283  35.7408510  70.9197440
  51.0111713  35.0244368  70.4603077  52.1902724  35.9684624  70.3582531
  48.2393449  30.4305446  77.4409535  47.4261315  30.7299617  77.8474727
  48.7352444  30.0361135  78.1584018  50.3902027  40.4263203  79.3743800
  50.3478206  40.6524049  78.4452332  51.3064726  40.1926578  79.5229601
  53.8367661  30.8947271  86.2724429  54.1917049  31.1218744  87.1318895
  54.4839792  31.2265647  85.6501685  59.5665398  34.0165707  76.9773758
  59.4283297  34.2067303  76.0494947  59.2101617  34.7785089  77.4341809
  47.7307524  28.0023802  83.0570770  48.3706904  27.8612561  82.3593734
  46.8985055  27.7158315  82.6809372  59.5934778  36.0842234  81.9885030
  60.0271284  35.9917523  82.8368084  60.3066358  36.0599734  81.3505046
  48.5067828  37.3026232  79.1705763  49.3008427  36.8076552  78.9688338
  47.7959520  36.7744095  78.8073468  53.3262673  39.6844328  83.5218130
  53.3799695  40.2535264  84.2895846  52.4577454  39.8546213  83.1572167
  44.8150592  31.4469314  75.2465515  43.8848180  31.3853769  75.4635478
  44.9108064  30.9245267  74.4502157  44.7336141  27.9724127  77.8343757
  44.9942958  28.8869460  77.7252918  45.5553313  27.5048569  77.9840370
  46.2061066  29.3861884  85.0042582  46.8784119  29.1779246  84.3555231
  45.3790852  29.1883970  84.5647814  52.2850772  33.8504590  85.0805062
  53.2142832  34.0015749  84.9074030  51.8641802  33.9388611  84.2253709
  51.0839104  37.8755254  82.8503600  50.9450190  37.5074039  83.7229538
  50.2953700  38.3902894  82.6787558  51.6787256  42.9764351  74.1929136
  51.8539012  42.5052394  75.0074759  50.9920044  43.6030117  74.4210397
  52.6344319  37.2536857  80.2392438  52.2994152  37.2137627  81.1350088
  52.1348265  36.5881573  79.7662848  46.6088563  32.6604487  85.7645019
  46.4708361  31.9284726  86.3656558  47.5193487  32.5713387  85.4829207
  55.5703511  34.5992891  70.5129497  54.9532682  33.8739719  70.4162550
  55.1019999  35.3602251  70.1696572  49.2370864  32.3724446  85.2528698
  49.9470482  31.7317638  85.2115317  49.1940172  32.6237341  86.1754879
  46.2448341  46.1253713  80.9668997  46.4844940  46.7572238  81.6448015
  45.4017538  45.7741753  81.2534356  47.3602057  28.8178315  69.6350802
  46.4831523  28.6967116  69.2713048  47.8359810  28.0264394  69.3829690
  38.8804197  33.6055475  79.7292309  39.5675237  33.2917205  79.1413324
  38.7252326  34.5096840  79.4559560  43.6838919  28.4945672  84.1577332
  43.5997108  27.8871341  83.4227742  42.8621625  28.9854690  84.1586829
  50.7576203  41.9332836  83.3710501  50.6846375  42.7387807  83.8829805
  50.3153596  42.1324802  82.5458522  50.5465983  41.1704606  76.8813322
  49.7633505  41.7126286  76.9751547  51.2458728  41.6878585  77.2807563
  53.8562633  26.9799235  79.5247527  54.3531332  26.2269198  79.2048598
  53.0849614  27.0163552  78.9590737  61.7092390  32.6839601  81.1665819
  61.6982267  33.5664316  80.7959752  60.8409770  32.3311152  80.9720356
  54.9392414  35.7370923  77.0985951  54.0048692  35.8572385  76.9290655
  55.1169082  34.8343389  76.8345961  50.4397602  29.1216618  79.2519212
  50.0695389  28.5687659  79.9400118  50.9356694  28.5174752  78.6994212
  58.3264965  31.5788242  77.6335985  58.7925417  32.4116233  77.5596288
  58.7772465  31.1133223  78.3381243  48.2686800  39.5814113  86.3474230
  48.9696260  40.2150596  86.5003624  47.7981915  39.9228845  85.5869869
  56.3941196  37.9232063  74.6322137  56.6701040  37.8088658  75.5416011
  55.5245695  37.5249548  74.5934310  56.2981628  23.9468829  81.6726886
  55.3844708  24.1773056  81.8409093  56.7274729  24.0307273  82.5240919
  56.0688086  32.1358721  84.1726780  55.4159536  32.3834628  83.5179233
  56.4468466  31.3222859  83.8389258  53.0295260  42.1718414  78.2754951
  53.2117655  41.3540070  78.7382703  53.8528246  42.3886106  77.8379841
  53.3637426  41.0986599  75.5369999  53.8925192  40.5879054  74.9240161
  53.6265645  40.7829129  76.4015532  43.8654518  39.1150468  83.2805333
  44.4507955  38.3694156  83.4133237  43.6679357  39.4254425  84.1641997
  46.7193174  42.1501716  78.2967775  46.0503549  42.6347843  77.8131815
  46.5806043  42.3970936  79.2111154  38.4572173  31.6856069  82.0009776
  38.4956273  31.1519659  82.7946894  37.9512466  31.1591274  81.3820753
  42.0880751  30.4120171  75.0763707  42.3834192  29.5030849  75.0230761
  41.1868786  30.3907910  74.7544710  53.9966829  42.1327435  81.8814116
  53.8717969  41.3317175  81.3725061  54.6545921  42.6273628  81.3928086
  45.6174998  28.4876167  81.0591256  44.8961583  29.1012135  80.9198729
  46.4068253  29.0233932  80.9807902  56.0601738  39.9336455  83.5093666
  55.1132073  39.8141806  83.4371992  56.4084511  39.0458953  83.5919927
  43.8168592  28.0934268  75.2003032  43.4881298  27.2131647  75.0178138
  44.1707963  28.0381937  76.0879422  53.0648171  39.7289171  79.7098018
  52.9173134  38.8005879  79.8905588  53.8901665  39.7509262  79.2255093
  46.9310415  28.3807238  75.5678510  47.2706488  28.9093159  74.8457118
  47.3782536  28.7187644  76.3437077  56.6682293  40.5517730  80.7962891
  57.5928840  40.3460591  80.6587342  56.4997596  40.3034131  81.7052232
  50.2770328  23.8493601  83.4708901  51.0996397  23.3754080  83.3487791
  50.5208392  24.6284085  83.9707587  48.9178563  26.8781860  73.7671803
  49.6386925  27.2563113  73.2635520  48.2943867  27.5970737  73.8706781
  53.0609685  27.5827009  74.7030135  53.2773300  28.4651647  74.4018963
  52.5803753  27.1913222  73.9735777  47.8008907  30.5412722  81.2800880
  47.6553487  30.8553025  82.1725161  47.3234110  31.1597622  80.7271778
  49.6605290  27.5315270  81.3281769  49.6466858  26.6356363  80.9914067
  50.3777718  27.5385934  81.9620055  51.5131420  27.9652610  83.3734897
  51.2549198  28.8869681  83.3719227  50.9816461  27.5683045  84.0635361
  56.4577609  41.0703397  76.1524982  56.6314487  40.5049820  75.3998835
  56.9506500  41.8704292  75.9704472  42.2754569  33.0818066  84.2188541
  41.7308037  33.8577874  84.3508815  43.1533919  33.4288871  84.0607662
  49.0642186  26.4129650  76.5969339  49.1858097  25.4846296  76.7960227
  48.7744228  26.4268336  75.6847655  51.9333376  24.0984561  79.7336059
  51.9555073  24.1623894  78.7788039  52.3501435  23.2589069  79.9276565
  62.3117000  33.8339820  77.7715282  62.7548146  33.0847145  77.3734405
  61.4343511  33.8249957  77.3889014  57.4452782  40.3870162  73.2521880
  58.1403686  41.0076854  73.4709195  57.7875932  39.5365513  73.5274258
  59.3444205  37.8369867  74.7809211  59.8695529  38.1757140  74.0558531
  59.2566557  36.9016883  74.5972346  51.0284865  43.9041850  79.1404464
  50.5889856  43.4118229  79.8337321  51.7792982  43.3614818  78.8996540
  43.5077204  40.0953391  79.1429092  44.3335224  39.7957163  78.7627736
  43.1571256  39.3261014  79.5918881  48.4758738  39.4479860  81.2126766
  47.8538747  38.7850565  80.9128994  49.1463605  39.4740991  80.5300414
  41.7085810  38.0139718  80.1018026  40.8717718  37.5861892  79.9202027
  41.6809455  38.2072161  81.0388817  48.0372245  37.9983783  74.6885227
  48.1860365  38.6819247  74.0351899  48.8438688  37.9788873  75.2034682
  61.8549865  35.3045059  80.1637729  62.6896756  35.7434863  80.3275290
  61.9908994  34.8283712  79.3445975  58.9041371  32.8624793  86.1115217
  59.3795493  33.0552440  85.3034069  57.9806936  32.9183979  85.8658601
  45.7924878  34.0248961  75.6946295  45.5470919  33.1211291  75.8926506
  45.9620792  34.0266111  74.7525773  53.4821587  24.8972637  85.0771051
  54.0003531  25.6333664  84.7517540  53.1276720  25.2036630  85.9117810
  45.0620525  29.7577318  73.1932457  44.3689770  29.8321673  72.5372493
  44.8172277  28.9937662  73.7153974  53.7334182  21.3172919  80.5971948
  54.0135935  20.6496109  81.2232374  54.5184789  21.5102015  80.0846612
  51.5367650  40.4931913  72.1596974  50.9641617  41.1122100  71.7067446
  52.1100444  41.0431275  72.6936896  57.6043040  29.7390553  84.3443523
  58.5560463  29.8388651  84.3655747  57.4346490  28.9468822  84.8541607
  55.6257419  26.8246137  84.5302924  55.0307352  27.1051149  83.8349412
  55.3407116  27.3140038  85.3019665  54.7564910  40.7769063  73.2905556
  55.6895583  40.7114625  73.4938432  54.6688123  41.6125330  72.8320089
  57.3852927  40.0934934  70.2509504  57.3066558  39.7594797  71.1445262
  58.2062593  40.5856702  70.2500976  60.0831118  32.9596673  83.4585822
  60.0507438  32.0212674  83.6445506  60.6931741  33.0380710  82.7251647
  51.9214449  31.8292726  69.5013026  52.8673553  31.6998934  69.5701445
  51.5428694  31.0907388  69.9782455  60.2325606  29.7507717  83.5044106
  59.7164655  28.9666173  83.3174034  61.1165555  29.4226433  83.6690625
  57.8936333  23.4948732  79.4639918  57.6961154  23.1863820  80.3483250
  58.5036039  24.2210371  79.5937848  50.1057366  29.7542703  69.4367912
  49.1988821  29.4575815  69.5130625  50.3833347  29.4572521  68.5702198
  41.0235306  31.0749066  79.8866958  40.7038090  30.2214374  79.5941332
  40.4768734  31.2897644  80.6424925  44.8015214  33.7911507  83.6036465
  45.0201223  34.7228615  83.6224498  45.2140987  33.4319481  84.3891268
  51.7219431  24.2979592  75.5912153  50.9120160  23.9526677  75.9667399
  52.4103848  23.9887136  76.1799765  53.6509980  23.3757639  77.2136450
  54.2041018  23.7953092  77.8726473  53.8880066  22.4493387  77.2559406
  48.8756150  26.6129638  69.5779891  49.7375314  26.9384536  69.8375708
  49.0606495  25.8261134  69.0652957  40.8923566  34.6951977  81.8560080
  40.1987038  34.2805930  81.3430034  41.6396557  34.7372514  81.2593499
  57.0288787  25.4858164  76.7215114  56.4487456  26.1442968  76.3393166
  56.7624720  24.6635509  76.3102531  55.4792353  24.8863222  78.9236434
  55.9792132  24.9979756  78.1150753  56.1227961  24.5824275  79.5637243
  42.8060309  34.6270231  79.7326095  42.7830997  34.7257918  78.7807978
  43.1160945  35.4735382  80.0543261  45.4647687  36.6846386  83.8472709
  46.4190940  36.6530329  83.7802641  45.2660210  36.2237010  84.6622935
  46.0547069  35.2547502  86.4143507  46.8739958  35.7491581  86.4378344
  46.3283876  34.3379470  86.3861074  55.8113665  27.6458255  75.7771462
  54.9239520  27.9307905  75.5591657  56.2267654  27.4852018  74.9298739
  59.1628201  27.6704776  79.4925801  59.9388591  28.1601228  79.7650418
  58.4376335  28.0962830  79.9497671  61.6000760  28.3832395  80.5499742
  62.1945250  28.1428131  79.8393050  61.6727343  27.6639525  81.1773278
  43.8197915  42.2266006  80.8642907  43.6852383  41.4666407  80.2980905
  43.4029978  42.9506906  80.3971696  54.9556878  37.4102929  69.8719482
  55.6592728  37.6152932  70.4877138  54.2319527  37.9779691  70.1368566
  55.7854689  33.1612791  75.9921752  55.7289890  33.6181342  75.1529385
  56.3383031  32.4003475  75.8144595  59.5959495  28.9502522  76.8171872
  59.3396429  28.5499158  77.6480080  58.9712363  29.6646316  76.6922011
  63.9071832  31.6898596  79.3243163  63.3471390  31.7591785  80.0974725
  63.3015336  31.5139580  78.6042659  46.9767041  43.1235323  81.0761350
  46.8599425  44.0680755  80.9740040  46.1559487  42.8208884  81.4647149
  56.8643576  37.8485458  71.9217942  57.6989180  37.4166657  71.7395417
  56.7027919  37.6767472  72.8494837  56.5189468  34.3517572  73.2874282
  56.4638272  34.1861843  72.3462726  55.8935523  35.0593605  73.4436471
  49.8285593  23.8525681  72.8659600  49.8164263  24.7967521  73.0227871
  50.7209015  23.6695826  72.5719061  48.0021555  43.7763585  84.2917278
  48.9048802  43.8087195  84.6083773  47.7758925  42.8464036  84.3063614
  49.7575157  42.5294571  80.9527357  48.8070788  42.5296433  80.8391729
  50.0607643  41.7827306  80.4363391  53.6437713  20.4468457  77.1205537
  52.8770109  19.8926944  77.2662219  54.0548418  20.5190326  77.9819688
  57.6659559  50.9278119  73.6533134  58.4390435  50.3807106  73.5146010
  58.0184958  51.7922368  73.8647595  60.0025836  47.0870785  71.2851584
  60.2551357  46.5652306  70.5235047  59.0650396  46.9236930  71.3878267
  59.7222125  48.9898891  73.4875959  59.6058383  48.3143794  74.1557043
  59.8324385  48.5031265  72.6708112  61.7059153  43.4798938  72.1883996
  61.8733555  44.3479174  72.5554468  61.5156322  43.6426219  71.2645286
  61.6848374  45.9356595  73.1730663  61.5647999  46.3813646  74.0116144
  60.9900962  46.2841913  72.6144201  67.3833440  46.4078068  74.0010997
  68.2951296  46.6405455  73.8258695  66.8743087  46.9915113  73.4386076
  60.4799870  47.2501447  75.4664229  61.1823914  47.7022491  75.9338155
  60.1480499  46.6085266  76.0944122  54.2225204  45.5085000  80.7681363
  53.4324258  45.7642529  80.2921473  54.7136452  46.3233338  80.8733403
  56.1739950  45.8729579  77.7264839  55.3771113  45.9848274  78.2448335
  55.9465542  46.2116232  76.8605730  55.1723032  51.5817828  76.1154259
  55.6847553  52.3761078  76.2659824  55.8245745  50.8844118  76.0487861
  53.1371949  49.9106482  76.8913830  53.9747171  50.3203491  76.6747538
  53.3150217  48.9705925  76.8614024  65.0336381  47.5781563  72.5797663
  64.5183005  48.3486168  72.8186050  64.7613690  46.9046699  73.2030724
  62.6183492  42.4231264  77.6382901  61.7625089  42.0338114  77.4588540
  63.0310444  42.5023225  76.7782687  60.3925525  40.0416337  81.0440643
  61.2578522  39.8459145  80.6846532  60.4603034  39.8126689  81.9709999
  64.8222684  45.4508655  74.4057444  64.5172820  45.7654804  75.2567587
  65.7753127  45.5290075  74.4484777  57.9987844  42.2718545  78.4157010
  58.5731596  42.0493726  77.6830202  58.5858826  42.3407239  79.1685611
  58.3257431  44.3023006  72.4352895  57.4894743  44.6397692  72.7562170
  58.1862201  44.1671986  71.4980032  60.3010512  39.1459794  77.1432079
  59.6474924  38.8308811  76.5188694  60.2590986  38.5235534  77.8691902
  61.4121717  49.4279089  69.0585371  60.5048778  49.1968342  69.2576520
  61.9092748  48.6316708  69.2459353  62.5909950  49.5291684  73.5809361
  61.6821169  49.2450716  73.6781831  62.6205034  49.9490762  72.7212668
  66.8673764  36.8466511  79.1742965  67.1732641  35.9863874  78.8868880
  67.5926369  37.4384131  78.9741959  53.1598120  47.2497198  77.5624563
  52.9622520  46.6566558  76.8375630  52.6044784  46.9449408  78.2800502
  62.2886038  51.0700427  70.9197440  61.8505468  50.3536286  70.4603077
  63.0296479  51.2976542  70.3582531  59.0787204  45.7597364  77.4409535
  58.2655069  46.0591534  77.8474727  59.5746198  45.3653053  78.1584018
  55.6544346  46.7761232  75.2465515  54.7241934  46.7145687  75.4635478
  55.7501818  46.2537184  74.4502157  55.5729895  43.3016044  77.8343757
  55.8336712  44.2161378  77.7252918  56.3947067  42.8340487  77.9840370
  66.4097265  49.9284809  70.5129497  65.7926436  49.2031637  70.4162550
  65.9413754  50.6894169  70.1696572  58.1995811  44.1470233  69.6350802
  57.3225278  44.0259034  69.2713048  58.6753564  43.3556311  69.3829690
  49.7197951  48.9347393  79.7292309  50.4068991  48.6209123  79.1413324
  49.5646080  49.8388758  79.4559560  64.6956387  42.3091153  79.5247527
  65.1925087  41.5561115  79.2048598  63.9243369  42.3455470  78.9590737
  61.2791356  44.4508536  79.2519212  60.9089144  43.8979576  79.9400118
  61.7750449  43.8466669  78.6994212  49.2965928  47.0147986  82.0009776
  49.3350027  46.4811577  82.7946894  48.7906220  46.4883192  81.3820753
  52.9274505  45.7412088  75.0763707  53.2227946  44.8322767  75.0230761
  52.0262541  45.7199828  74.7544710  56.4568752  43.8168085  81.0591256
  55.7355338  44.4304053  80.9198729  57.2462008  44.3525850  80.9807902
  54.6562347  43.4226186  75.2003032  54.3275053  42.5423565  75.0178138
  55.0101717  43.3673855  76.0879422  57.7704170  43.7099156  75.5678510
  58.1100242  44.2385077  74.8457118  58.2176290  44.0479562  76.3437077
  59.7572317  42.2073777  73.7671803  60.4780679  42.5855030  73.2635520
  59.1337621  42.9262654  73.8706781  63.9003440  42.9118926  74.7030135
  64.1167054  43.7943564  74.4018963  63.4197507  42.5205140  73.9735777
  59.9035940  41.7421568  76.5969339  60.0251851  40.8138214  76.7960227
  59.6137982  41.7560254  75.6847655  62.7727130  39.4276478  79.7336059
  62.7948827  39.4915811  78.7788039  63.1895189  38.5880987  79.9276565
  58.8765999  53.3275701  74.6885227  59.0254119  54.0111165  74.0351899
  59.6832442  53.3080791  75.2034682  56.6318632  49.3540878  75.6946295
  56.3864674  48.4503208  75.8926506  56.8014547  49.3558029  74.7525773
  55.9014280  45.0869236  73.1932457  55.2083524  45.1613591  72.5372493
  55.6566031  44.3229579  73.7153974  64.5727936  36.6464837  80.5971948
  64.8529690  35.9788026  81.2232374  65.3578543  36.8393933  80.0846612
  62.7608203  47.1584644  69.5013026  63.7067308  47.0290852  69.5701445
  62.3822448  46.4199306  69.9782455  60.9451120  45.0834620  69.4367912
  60.0382576  44.7867733  69.5130625  61.2227101  44.7864438  68.5702198
  51.8629061  46.4040984  79.8866958  51.5431845  45.5506292  79.5941332
  51.3162489  46.6189562  80.6424925  62.5613186  39.6271510  75.5912153
  61.7513914  39.2818595  75.9667399  63.2497603  39.3179054  76.1799765
  64.4903734  38.7049557  77.2136450  65.0434773  39.1245010  77.8726473
  64.7273821  37.7785305  77.2559406  59.7149905  41.9421555  69.5779891
  60.5769069  42.2676454  69.8375708  59.9000249  41.1553051  69.0652957
  67.8682541  40.8150082  76.7215114  67.2881210  41.4734886  76.3393166
  67.6018474  39.9927426  76.3102531  66.3186108  40.2155140  78.9236434
  66.8185886  40.3271674  78.1150753  66.9621716  39.9116192  79.5637243
  66.6507419  42.9750172  75.7771462  65.7633274  43.2599823  75.5591657
  67.0661408  42.8143936  74.9298739  65.7950633  52.7394847  69.8719482
  66.4986483  52.9444849  70.4877138  65.0713282  53.3071609  70.1368566
  67.3583222  49.6809489  73.2874282  67.3032026  49.5153761  72.3462726
  66.7329278  50.3885522  73.4436471  60.6679348  39.1817598  72.8659600
  60.6558018  40.1259438  73.0227871  61.5602770  38.9987744  72.5719061
  64.4831467  35.7760375  77.1205537  63.7163863  35.2218862  77.2662219
  64.8942172  35.8482244  77.9819688  42.0616424   0.1867269  59.9791306
  41.4104404   0.7721349  59.5925320  42.8560787   0.7173464  60.0386344
  35.9872051  -2.7243594  60.3778440  36.7602927  -3.2714607  60.2391316
  36.3397450  -1.8599345  60.5892902  37.7667758   5.0538524  63.5466101
  37.6891788   6.0046349  63.6254582  37.1629402   4.7084397  64.2041027
  40.0406127   0.4120677  62.2671641  39.9051802   1.2572213  62.6956489
  40.5815940   0.6139955  61.5037575  42.6402288   4.4854883  58.7027364
  41.9663986   4.7886580  59.3112322  43.0268110   5.2883963  58.3532821
  44.5874649   1.3253057  65.0095653  44.8797623   1.8858114  64.2908019
  45.0973269   1.6181618  65.7648813  39.5508274   2.1033408  66.0989107
  39.5084453   2.3294254  65.1697639  40.4670973   1.8696783  66.2474908
  40.8393503   4.6534556  60.9174443  41.0145259   4.1822599  61.7320066
  40.1526291   5.2800322  61.1455704  35.4054588   7.8023918  67.6914303
  35.6451186   8.4342442  68.3693322  34.5623785   7.4511958  67.9779662
  39.7072230   2.8474811  63.6058629  38.9239751   3.3896491  63.6996853
  40.4064975   3.3648790  64.0052870  42.1901507   3.8488619  65.0000257
  42.3723901   3.0310275  65.4628010  43.0134493   4.0656311  64.5625147
  42.5243672   2.7756804  62.2615306  43.0531439   2.2649259  61.6485468
  42.7871892   2.4599334  63.1260839  35.8799420   3.8271921  65.0213082
  35.2109796   4.3118048  64.5377122  35.7412290   4.0741141  65.9356460
  43.1573076   3.8097640  68.6059422  43.0324216   3.0087380  68.0970368
  43.8152167   4.3043833  68.1173392  42.2254418   1.4059376  66.4343325
  42.0779380   0.4776083  66.6150895  43.0507911   1.4279467  65.9500400
  45.8288540   2.2287935  67.5208197  46.7535087   2.0230796  67.3832648
  45.6603843   1.9804336  68.4297539  45.6183856   2.7473602  62.8770289
  45.7920733   2.1820025  62.1244141  46.1112747   3.5474497  62.6949779
  46.6059028   2.0640367  59.9767187  47.3009933   2.6847059  60.1954502
  46.9482179   1.2135718  60.2519565  40.1891112   5.5812055  65.8649771
  39.7496103   5.0888434  66.5582628  40.9399229   5.0385023  65.6241846
  37.1978491  -0.3246012  61.4130533  37.3466612   0.3589452  60.7597206
  38.0044935  -0.3440922  61.9279989  40.6973897   2.1702118  58.8842281
  40.1247864   2.7892305  58.4312752  41.2706691   2.7201480  59.4182203
  43.9171157   2.4539268  60.0150863  44.8501830   2.3884830  60.2183738
  43.8294369   3.2895535  59.5565396  46.5459173   1.7705139  56.9754810
  46.4672805   1.4365002  57.8690568  47.3668840   2.2626907  56.9746283
  38.9181404   4.2064776  67.6772663  37.9677035   4.2066638  67.5637035
  39.2213890   3.4597511  67.1608698  54.6534098  10.0425314  68.7418426
  55.2912508   9.9232062  68.0381766  54.5354940  10.9906158  68.8006378
  51.4623804   9.9952743  68.6779950  51.1242315   9.8793807  67.7900485
  52.3313572   9.5943908  68.6580956  47.3210620  11.8488219  64.6676841
  46.7575485  11.7578156  63.8993129  47.2063015  11.0288123  65.1479334
  51.9443587  11.1487594  74.6366156  51.9332228  10.7540393  73.7646659
  52.1064226  10.4153667  75.2299927  44.8675051  13.3439411  67.5061062
  45.6596343  13.0030235  67.0907361  45.1071702  13.4534386  68.4263215
  52.9010178  15.5159187  59.9791306  52.2498158  16.1013267  59.5925320
  53.6954541  16.0465382  60.0386344  46.8265805  12.6048324  60.3778440
  47.5996681  12.0577311  60.2391316  47.1791204  13.4692573  60.5892902
  48.6650848  13.9324706  73.5845340  48.3740714  14.8370337  73.4692006
  49.3007832  13.9741234  74.2989409  49.5907055  11.3101555  70.1746699
  50.1870627  11.0857577  69.4603662  49.6482026  10.5686300  70.7772147
  49.1632083   8.7640990  58.0096890  49.4157604   8.2422511  57.2480353
  48.2256642   8.6007135  58.1123574  54.2075366   7.7676768  65.8171634
  54.9938455   7.3496191  65.4662051  54.4714070   8.6722861  65.9853282
  54.3785443  13.2049619  60.5160290  53.7431276  13.2784245  61.2281195
  54.0482850  13.7943217  59.8379370  59.6083793   7.7052002  66.7204612
  60.3408965   7.1351218  66.9542442  58.8523149   7.3173602  67.1611118
  48.8828372  10.6669096  60.2121265  48.7664630   9.9913999  60.8802350
  48.9930632  10.1801470  59.3953418  51.2259913  10.1279243  63.9167955
  50.8618120   9.6009864  64.6280876  52.0827029   9.7377712  63.7434440
  50.8665400   5.1569143  58.9129303  51.0339802   6.0249379  59.2799774
  50.6762569   5.3196424  57.9890592  53.6240733  13.6186122  70.5795133
  53.3241456  14.5211160  70.4710941  53.2791793  13.3518305  71.4316286
  47.0753215  10.0699918  66.6131838  46.1503711   9.9376133  66.8209530
  47.3237628  10.8494138  67.1101780  57.0237877   6.1368662  68.2592571
  56.1154754   6.0684070  67.9651332  56.9725473   6.6140607  69.0874396
  50.8454621   7.6126800  59.8975970  50.7254246   8.0583851  60.7361450
  50.1507209   7.9612118  59.3389508  44.4362026   9.7133192  67.4475627
  44.5654407   9.9667671  68.3615039  43.7559477  10.3060900  67.1280282
  48.6061513  20.3830442  63.5466101  48.5285543  21.3338267  63.6254582
  48.0023156  20.0376314  64.2041027  56.5439687   8.0848273  60.7256304
  57.4557543   8.3175660  60.5504002  56.0349334   8.6685318  60.1631383
  49.3525115  10.3643761  75.7645435  50.0939799  10.9028805  75.4880259
  48.6462100  10.9910050  75.9216987  54.8280455  12.5072901  74.3617597
  55.2363811  12.0655312  73.6172229  54.1057716  11.9325529  74.6151789
  51.1811525   7.4445508  71.7351154  52.0272720   7.8684922  71.8785803
  51.1210162   6.7879132  72.4289717  55.1509269  13.0674092  68.1169885
  54.5218132  13.2319806  67.4145953  54.7634931  13.4815701  68.8880849
  59.0298501  14.0028530  65.4714249  58.3449539  14.3827431  64.9211283
  59.1142350  14.6123856  66.2046197  54.3310970   5.1049876  73.3932327
  54.0871902   5.8591937  72.8566603  54.6070900   5.4835224  74.2279574
  56.2849433  11.6488489  72.0709593  56.4966328  12.2920249  71.3943974
  56.2379181  10.8150805  71.6031523  53.8875662   4.2606309  68.9746165
  53.0260141   4.5587563  69.2662902  53.9138096   4.4776708  68.0427198
  50.7037231  12.8048500  65.3819971  51.1675577  13.0836203  64.5924593
  50.4394029  11.9031945  65.1993061  47.5961312  12.3519981  68.3199734
  48.1662669  12.7807250  67.6817218  48.1869424  12.0702566  69.0183919
  49.6406117   8.9271652  62.1909536  50.3430161   9.3792696  62.6583462
  49.3086746   8.2855471  62.8189429  43.3831451   7.1855205  67.4926669
  42.5930505   7.4412733  67.0166780  43.8742699   8.0003543  67.5978710
  57.3995261  14.5260444  70.2431950  58.2212704  14.1240631  69.9614632
  57.3957664  14.4228678  71.1948066  45.3346197   7.5499784  64.4510146
  44.5377360   7.6618478  64.9693642  45.1071789   7.8886436  63.5851036
  51.1651864  14.0744487  72.3992661  51.2296297  14.5364895  73.2350832
  50.4562788  13.4441852  72.5274970  41.6669154   7.4385695  69.9241660
  41.9177193   8.3232705  70.1899236  42.2028703   7.2590297  69.1516752
  65.4901254  10.8699193  66.5916922  64.7364962  10.3006591  66.4360926
  65.6248795  10.8361857  67.5387556  50.8799882  15.7412595  62.2671641
  50.7445557  16.5864131  62.6956489  51.4209694  15.9431873  61.5037575
  44.3329279  13.2588033  62.8399566  44.8453800  14.0531283  62.9905131
  44.9851992  12.5614323  62.7733167  46.1424164  16.3753789  64.9222319
  46.3190792  17.2971754  64.7343303  46.9380997  16.0612208  65.3516699
  52.5068358  16.3636161  76.3971983  52.0632212  15.5772540  76.0792887
  53.1685572  16.5515312  75.7315874  47.2655479  17.8931963  70.9232661
  47.8162904  17.7649026  70.1509655  46.4266955  18.1926852  70.5727554
  54.6049596  16.6438961  74.4253384  54.5868072  17.4647842  73.9333653
  55.5269516  16.5193037  74.6503525  51.0622650  14.1583091  75.2676893
  51.5950987  13.3971379  75.0376201  50.5336731  13.8656743  76.0101047
  42.2978196  11.5876687  63.6159137  43.1353418  11.9973696  63.3992844
  42.4756464  10.6476129  63.5859330  54.1942628   9.2551768  59.3042969
  53.6789252  10.0256373  59.5431357  53.9219937   8.5816904  59.9276031
  51.7789739   4.1001469  64.3628208  50.9231335   3.7108319  64.1833847
  52.1916691   4.1793429  63.5027993  49.5531772   1.7186542  67.7685949
  50.4184768   1.5229350  67.4091839  49.6209281   1.4896893  68.6955306
  59.1676902  12.0084123  61.2396143  58.3906345  11.6695282  60.7951305
  59.8468383  12.0136746  60.5651108  53.9828931   7.1278860  61.1302751
  53.6779067   7.4425009  61.9812894  54.9359373   7.2060280  61.1730084
  52.4275363  13.2869083  62.7795705  51.8996725  12.5521843  62.4668942
  51.9262866  14.0643760  62.5335673  57.4068209  11.4818104  67.8962751
  56.7491884  12.1717365  67.9842880  58.2108608  11.8714536  68.2396737
  47.1594091   3.9488750  65.1402316  47.7337843   3.7263931  64.4075509
  47.7465073   4.0177444  65.8930917  56.2173668   9.8362476  65.9466693
  56.7305550  10.4692468  66.4488402  56.8674892   9.2363672  65.5810053
  47.4863678   5.9793211  59.1598201  46.6500990   6.3167897  59.4807476
  47.3468447   5.8442190  58.2225338  50.5727963  11.1049294  55.7830678
  49.6655025  10.8738547  55.9821827  51.0698995  10.3086913  55.9704659
  53.4796042  19.8146801  58.7027364  52.8057741  20.1178498  59.3112322
  53.8661864  20.6175881  58.3532821  52.6954499   7.3111932  68.1925033
  51.7777060   7.5326879  68.0346721  53.1114642   7.3858243  67.3336741
  53.4789547   8.7103348  63.3227713  54.2261365   9.2224745  63.0134836
  53.7481136   8.3887400  64.1832107  51.7516197  11.2061888  60.3054668
  50.8427416  10.9220921  60.4027137  51.7811281  11.6260967  59.4457975
  56.9835464  14.8168478  64.0745835  56.5297791  13.9759388  64.1311026
  56.3529431  15.4529876  64.4120615  55.9268384   5.7460464  65.3046503
  55.1891140   5.2337850  65.6356745  56.1795157   5.3060846  64.4929780
  55.4268403  16.6544975  65.0095653  55.7191378  17.2150032  64.2908019
  55.9367024  16.9473536  65.7648813  42.3204367   8.9267403  64.2869870
  42.1228767   8.3336763  63.5620937  41.7651031   8.6219613  65.0045809
  50.3001091   8.8190509  66.4064463  50.3549701   7.8664345  66.3306940
  49.4892293   8.9749948  66.8905762  51.4492285  12.7470632  57.6442746
  51.0111714  12.0306491  57.1848384  52.1902725  12.9746747  57.0827838
  48.2393451   7.4367569  64.1654842  47.4261316   7.7361739  64.5720034
  48.7352445   7.0423258  64.8829324  50.3902029  17.4325326  66.0989107
  50.3478207  17.6586172  65.1697639  51.3064727  17.1988700  66.2474908
  53.8367662   7.9009393  72.9969736  54.1917050   8.1280866  73.8564202
  54.4839794   8.2327770  72.3746991  59.5665399  11.0227829  63.7019065
  59.4283298  11.2129425  62.7740254  59.2101618  11.7847212  64.1587116
  47.7307525   5.0085924  69.7816077  48.3706905   4.8674683  69.0839040
  46.8985056   4.7220438  69.4054679  59.5934779  13.0904356  68.7130336
  60.0271286  12.9979645  69.5613390  60.3066360  13.0661857  68.0750352
  48.5067829  14.3088355  65.8951069  49.3008428  13.8138675  65.6933644
  47.7959522  13.7806218  65.5318775  53.3262674  16.6906450  70.2463437
  53.3799696  17.2597387  71.0141153  52.4577455  16.8608335  69.8817474
  44.8150593   8.4531436  61.9710822  43.8848181   8.3915892  62.1880784
  44.9108065   7.9307389  61.1747463  44.7336142   4.9786249  64.5589064
  44.9942959   5.8931583  64.4498224  45.5553314   4.5110692  64.7085677
  46.2061067   6.3924006  71.7287888  46.8784121   6.1841369  71.0800537
  45.3790854   6.1946092  71.2893121  60.4550328  13.1328057  71.2463222
  60.6486219  14.0373867  71.4922497  60.3550947  12.6735476  72.0801807
  55.5165437  13.2834800  76.8204102  55.3650944  13.0545351  75.9034186
  55.5070117  14.2405401  76.8335447  52.2850774  10.8566712  71.8050369
  53.2142834  11.0077872  71.6319336  51.8641804  10.9450733  70.9499015
  51.0839105  14.8817377  69.5748906  50.9450191  14.5136161  70.4474845
  50.2953702  15.3965016  69.4032864  51.6787257  19.9826473  60.9174443
  51.8539013  19.5114516  61.7320066  50.9920045  20.6092239  61.1455704
  52.6344320  14.2598979  66.9637744  52.2994153  14.2199749  67.8595394
  52.1348266  13.5943695  66.4908154  46.6088564   9.6666609  72.4890325
  46.4708362   8.9346848  73.0901864  47.5193488   9.5775510  72.2074513
  55.5703512  11.6055014  57.2374804  54.9532683  10.8801842  57.1407857
  55.1020001  12.3664374  56.8941878  49.2370865   9.3786569  71.9774005
  49.9470484   8.7379761  71.9360623  49.1940173   9.6299464  72.9000186
  57.2257644  16.3153922  74.8980584  57.1670190  15.6313142  74.2311167
  57.6277162  17.0572912  74.4461210  46.2448343  23.1315836  67.6914303
  46.4844941  23.7634360  68.3693322  45.4017539  22.7803876  67.9779662
  47.3602058   5.8240438  56.3596108  46.4831524   5.7029239  55.9958355
  47.8359811   5.0326516  56.1074997  57.2275051  14.2793506  73.1294564
  56.3401830  13.9419428  73.2520963  57.7973602  13.5476537  73.3663329
  38.8804198  10.6117598  66.4537615  39.5675238  10.2979328  65.8658631
  38.7252327  11.5158962  66.1804867  43.6838920   5.5007794  70.8822639
  43.5997109   4.8933464  70.1473049  42.8621627   5.9916813  70.8832135
  50.7576204  18.9394958  70.0955807  50.6846376  19.7449930  70.6075112
  50.3153598  19.1386924  69.2703829  50.5465984  18.1766728  63.6058629
  49.7633506  18.7188409  63.6996853  51.2458729  18.6940708  64.0052870
  53.8562634   3.9861358  66.2492834  54.3531334   3.2331320  65.9293904
  53.0849616   4.0225675  65.6836043  61.7092392   9.6901723  67.8911126
  61.6982268  10.5726439  67.5205059  60.8409771   9.3373274  67.6965663
  53.2174888  18.8381792  72.2513966  53.9302860  19.4729257  72.1789867
  52.7264917  18.9345658  71.4353968  54.9392415  12.7433045  63.8231257
  54.0048694  12.8634508  63.6535962  55.1169083  11.8405512  63.5591267
  50.4397603   6.1278741  65.9764519  50.0695390   5.5749781  66.6645424
  50.9356695   5.5236874  65.4239519  58.3264966   8.5850364  64.3581292
  58.7925418   9.4178356  64.2841594  58.7772467   8.1195346  65.0626550
  48.2686802  16.5876236  73.0719537  48.9696261  17.2212719  73.2248931
  47.7981917  16.9290967  72.3115176  56.3941197  14.9294186  61.3567444
  56.6701041  14.8150780  62.2661318  55.5245696  14.5311671  61.3179617
  56.0688087   9.1420843  70.8972087  55.4159538   9.3896751  70.2424540
  56.4468467   8.3284982  70.5634564  53.0295261  19.1780537  65.0000257
  53.2117656  18.3602192  65.4628010  53.8528247  19.3948229  64.5625147
  53.3637427  18.1048722  62.2615306  53.8925193  17.5941176  61.6485468
  53.6265646  17.7891252  63.1260839  43.8654520  16.1212591  70.0050639
  44.4507956  15.3756279  70.1378544  43.6679358  16.4316548  70.8887303
  46.7193175  19.1563838  65.0213082  46.0503550  19.6409966  64.5377122
  46.5806044  19.4033059  65.9356460  38.4572174   8.6918191  68.7255082
  38.4956274   8.1581782  69.5192201  37.9512467   8.1653397  68.1066060
  50.8598443  21.1907582  71.6195740  51.4116751  21.3539203  72.3844825
  51.2004637  21.7812020  70.9475765  55.7109318  16.0168839  77.4744394
  56.2549222  16.6298798  76.9799349  55.1296163  16.5748418  77.9911407
  42.0880752   7.4182293  61.8009014  42.3834193   6.5092972  61.7476068
  41.1868788   7.3970033  61.4790016  53.9966831  19.1389557  68.6059422
  53.8717970  18.3379297  68.0970368  54.6545922  19.6335751  68.1173392
  45.6174999   5.4938290  67.7836562  44.8961585   6.1074258  67.6444036
  46.4068255   6.0296055  67.7053208  56.0601739  16.9398577  70.2338972
  55.1132075  16.8203929  70.1617299  56.4084512  16.0521076  70.3165234
  43.8168593   5.0996391  61.9248339  43.4881300   4.2193770  61.7423445
  44.1707964   5.0444060  62.8124728  53.0648172  16.7351294  66.4343325
  52.9173135  15.8068001  66.6150895  53.8901666  16.7571384  65.9500400
  46.9310417   5.3869361  62.2923817  47.2706489   5.9155282  61.5702425
  47.3782537   5.7249767  63.0682383  56.6682294  17.5579852  67.5208197
  57.5928842  17.3522714  67.3832648  56.4997598  17.3096254  68.4297539
  48.9178564   3.8843982  60.4917109  49.6386926   4.2625235  59.9880826
  48.2943868   4.6032859  60.5952087  53.0609687   4.5889131  61.4275442
  53.2773301   5.4713769  61.1264270  52.5803754   4.1975345  60.6981084
  47.8008908   7.5474845  68.0046186  47.6553489   7.8615148  68.8970468
  47.3234112   8.1659745  67.4517085  49.6605291   4.5377393  68.0527076
  49.6466860   3.6418486  67.7159374  50.3777719   4.5448056  68.6865362
  51.5131422   4.9714733  70.0980203  51.2549199   5.8931803  70.0964534
  50.9816462   4.5745167  70.7880667  56.4577610  18.0765520  62.8770289
  56.6314488  17.5111942  62.1244141  56.9506502  18.8766415  62.6949779
  42.2754570  10.0880189  70.9433848  41.7308038  10.8639997  71.0754122
  43.1533920  10.4350993  70.7852969  49.0642187   3.4191773  63.3214646
  49.1858098   2.4908419  63.5205534  48.7744229   3.4330459  62.4092961
  62.3117002  10.8401943  64.4960588  62.7548148  10.0909268  64.0979712
  61.4343512  10.8312079  64.1134320  57.4452783  17.3932284  59.9767187
  58.1403688  18.0138977  60.1954502  57.7875933  16.5427635  60.2519565
  59.3444206  14.8431990  61.5054518  59.8695530  15.1819263  60.7803838
  59.2566559  13.9079005  61.3217652  51.0064255  18.7566063  73.6344394
  51.3151381  18.5115210  74.5067094  51.8039737  18.9612702  73.1463265
  51.0284867  20.9103973  65.8649771  50.5889857  20.4180352  66.5582628
  51.7792984  20.3676941  65.6241846  43.5077206  17.1015514  65.8674399
  44.3335226  16.8019286  65.4873043  43.1571258  16.3323136  66.3164188
  48.4758739  16.4541982  67.9372073  47.8538748  15.7912687  67.6374301
  49.1463606  16.4803114  67.2545720  41.7085811  15.0201840  66.8263333
  40.8717719  14.5924015  66.6447334  41.6809456  15.2134284  67.7634124
  59.0338112  15.4764893  76.8105716  58.2433656  15.4589032  76.2710215
  58.7971467  16.0153187  77.5654752  59.1535987  12.3257360  74.1238444
  59.2033992  12.1607367  75.0653967  59.0449910  11.4584619  73.7336325
  48.0372246  15.0045906  61.4130533  48.1860366  15.6881370  60.7597206
  48.8438689  14.9850996  61.9279989  60.6554184  14.7454301  74.3680466
  60.3638992  15.1084282  75.2043927  60.0426315  14.0321310  74.1893798
  61.8549866  12.3107181  66.8883036  62.6896758  12.7496985  67.0520596
  61.9908995  11.8345834  66.0691282  58.9041372   9.8686916  72.8360524
  59.3795494  10.0614562  72.0279375  57.9806938   9.9246102  72.5903907
  45.7924879  11.0311083  62.4191602  45.5470921  10.1273413  62.6171812
  45.9620793  11.0328234  61.4771080  45.0620526   6.7639441  59.9177764
  44.3689771   6.8383796  59.2617800  44.8172278   5.9999784  60.4399280
  51.5367651  17.4994036  58.8842281  50.9641618  18.1184223  58.4312752
  52.1100445  18.0493398  59.4182203  57.6043041   6.7452676  71.0688829
  58.5560464   6.8450774  71.0901053  57.4346492   5.9530945  71.5786914
  55.6257421   3.8308259  71.2548230  55.0307353   4.1113272  70.5594719
  55.3407117   4.3202160  72.0264971  54.7564911  17.7831186  60.0150863
  55.6895584  17.7176748  60.2183738  54.6688124  18.6187453  59.5565396
  57.3852928  17.0997056  56.9754810  57.3066559  16.7656920  57.8690568
  58.2062595  17.5918824  56.9746283  60.0831119   9.9658796  70.1831129
  60.0507439   9.0274796  70.3690813  60.6931743  10.0442832  69.4496954
  51.9214450   8.8354849  56.2258333  52.8673555   8.7061057  56.2946751
  51.5428695   8.0969511  56.7027761  60.2325607   6.7569839  70.2289412
  59.7164656   5.9728296  70.0419341  61.1165556   6.4288556  70.3935932
  51.8053142  12.8872595  77.6858990  52.7256152  13.0651194  77.8799037
  51.7702725  11.9428640  77.5338689  50.1057367   6.7604825  56.1613218
  49.1988822   6.4637938  56.2375932  50.3833348   6.4634643  55.2947505
  41.0235307   8.0811189  66.6112265  40.7038092   7.2276497  66.3186639
  40.4768736   8.2959767  67.3670232  44.8015215  10.7973630  70.3281771
  45.0201225  11.7290737  70.3469805  45.2140989  10.4381604  71.1136575
  48.8756152   3.6191760  56.3025198  49.7375316   3.9446659  56.5621015
  49.0606496   2.8323256  55.7898263  40.8923567  11.7014100  68.5805386
  40.1987039  11.2868053  68.0675341  41.6396558  11.7434637  67.9838805
  42.8060310  11.6332354  66.4571401  42.7830998  11.7320041  65.5053284
  43.1160946  12.4797505  66.7788567  45.4647688  13.6908509  70.5718016
  46.4190941  13.6592451  70.5047947  45.2660211  13.2299133  71.3868242
  46.0547070  12.2609625  73.1388813  46.8739959  12.7553704  73.1623651
  46.3283878  11.3441593  73.1106381  55.8113666   4.6520377  62.5016769
  54.9239521   4.9370028  62.2836964  56.2267655   4.4914141  61.6544046
  59.1628202   4.6766898  66.2171108  59.9388592   5.1663351  66.4895725
  58.4376336   5.1024952  66.6742978  43.8197917  19.2328128  67.5888213
  43.6852384  18.4728529  67.0226212  43.4029979  19.9569028  67.1217002
  54.9556880  14.4165052  56.5964789  55.6592730  14.6215054  57.2122444
  54.2319528  14.9841814  56.8613872  55.7854690  10.1674913  62.7167059
  55.7289891  10.6243465  61.8774691  56.3383032   9.4065598  62.5389902
  59.5959496   5.9564645  63.5417178  59.3396430   5.5561281  64.3725386
  58.9712364   6.6708439  63.4167318  63.9071834   8.6960718  66.0488470
  63.3471392   8.7653908  66.8220032  63.3015337   8.5201703  65.3287966
  46.9767042  20.1297445  67.8006656  46.8599427  21.0742878  67.6985346
  46.1559489  19.8271007  68.1892455  56.8643577  14.8547581  58.6463249
  57.6989181  14.4228780  58.4640724  56.7027920  14.6829595  59.5740143
  56.5189469  11.3579694  60.0119588  56.4638273  11.1923966  59.0708032
  55.8935524  12.0655727  60.1681778  53.8335376  13.6628606  79.3373151
  54.7026536  13.8369258  78.9759786  53.3542128  14.4823023  79.2148880
  48.0021557  20.7825707  71.0162585  48.9048803  20.8149317  71.3329080
  47.7758927  19.8526158  71.0308920  49.7575159  19.5356694  67.6772663
  48.8070790  19.5358555  67.5637035  50.0607645  18.7889428  67.1608698
  65.4927852  25.3717232  68.7418426  66.1306262  25.2523980  68.0381766
  65.3748695  26.3198076  68.8006378  62.3017558  25.3244660  68.6779950
  61.9636070  25.2085725  67.7900485  63.1707327  24.9235825  68.6580956
  58.1604374  27.1780137  64.6676841  57.5969239  27.0870074  63.8993129
  58.0456769  26.3580041  65.1479334  62.7837341  26.4779512  74.6366156
  62.7725982  26.0832310  73.7646659  62.9457981  25.7445585  75.2299927
  55.7068806  28.6731328  67.5061062  56.4990098  28.3322153  67.0907361
  55.9465456  28.7826303  68.4263215  63.7403933  30.8451104  59.9791306
  63.0891913  31.4305185  59.5925320  64.5348296  31.3757299  60.0386344
  57.6659560  27.9340242  60.3778440  58.4390436  27.3869229  60.2391316
  58.0184959  28.7984491  60.5892902  59.5044602  29.2616624  73.5845340
  59.2134468  30.1662255  73.4692006  60.1401587  29.3033151  74.2989409
  60.4300809  26.6393472  70.1746699  61.0264382  26.4149495  69.4603662
  60.4875781  25.8978218  70.7772147  60.0025838  24.0932908  58.0096890
  60.2551358  23.5714429  57.2480353  59.0650397  23.9299053  58.1123574
  65.0469121  23.0968686  65.8171634  65.8332210  22.6788109  65.4662051
  65.3107825  24.0014778  65.9853282  65.2179198  28.5341536  60.5160290
  64.5825031  28.6076163  61.2281195  64.8876604  29.1235135  59.8379370
  70.4477548  23.0343919  66.7204612  71.1802720  22.4643136  66.9542442
  69.6916903  22.6465520  67.1611118  59.7222126  25.9961014  60.2121265
  59.6058385  25.3205917  60.8802350  59.8324386  25.5093388  59.3953418
  62.0653667  25.4571161  63.9167955  61.7011875  24.9301782  64.6280876
  62.9220783  25.0669630  63.7434440  61.7059154  20.4861060  58.9129303
  61.8733557  21.3541297  59.2799774  61.5156323  20.6488342  57.9890592
  64.4634488  28.9478039  70.5795133  64.1635211  29.8503078  70.4710941
  64.1185547  28.6810223  71.4316286  57.9146969  25.3991836  66.6131838
  56.9897466  25.2668050  66.8209530  58.1631382  26.1786055  67.1101780
  67.8631631  21.4660579  68.2592571  66.9548509  21.3975988  67.9651332
  67.8119227  21.9432524  69.0874396  61.6848375  22.9418718  59.8975970
  61.5648000  23.3875769  60.7361450  60.9900964  23.2904036  59.3389508
  55.2755780  25.0425110  67.4475627  55.4048161  25.2959589  68.3615039
  54.5953231  25.6352818  67.1280282  59.4455267  35.7122360  63.5466101
  59.3679297  36.6630185  63.6254582  58.8416911  35.3668232  64.2041027
  61.9372497  22.8850225  76.2027468  61.1605831  23.4444145  76.1930333
  62.5763060  23.3707008  76.7242338  69.7293278  19.6677018  70.0370445
  69.0867658  19.9609551  69.3910239  69.2248206  19.5529938  70.8423641
  67.3833441  23.4140191  60.7256304  68.2951298  23.6467578  60.5504002
  66.8743088  23.9977235  60.1631383  60.1918869  25.6935678  75.7645435
  60.9333554  26.2320722  75.4880259  59.4855855  26.3201967  75.9216987
  65.6674209  27.8364819  74.3617597  66.0757565  27.3947229  73.6172229
  64.9451471  27.2617446  74.6151789  62.0205279  22.7737426  71.7351154
  62.8666474  23.1976839  71.8785803  61.9603917  22.1171050  72.4289717
  65.9903024  28.3966010  68.1169885  65.3611886  28.5611724  67.4145953
  65.6028686  28.8107619  68.8880849  69.8692256  29.3320447  65.4714249
  69.1843294  29.7119349  64.9211283  69.9536105  29.9415774  66.2046197
  65.1704724  20.4341794  73.3932327  64.9265656  21.1883855  72.8566603
  65.4464655  20.8127142  74.2279574  67.1243187  26.9780406  72.0709593
  67.3360082  27.6212166  71.3943974  67.0772935  26.1442723  71.6031523
  64.7269416  19.5898227  68.9746165  63.8653895  19.8879481  69.2662902
  64.7531851  19.8068626  68.0427198  61.5430986  28.1340418  65.3819971
  62.0069331  28.4128121  64.5924593  61.2787784  27.2323862  65.1993061
  58.4355067  27.6811899  68.3199734  59.0056424  28.1099168  67.6817218
  59.0263179  27.3994484  69.0183919  60.4799872  24.2563570  62.1909536
  61.1823915  24.7084614  62.6583462  60.1480500  23.6147389  62.8189429
  58.9280233  22.8475327  76.5660745  58.2978894  23.5291607  76.7996142
  58.8216321  22.7358408  75.6213883  54.2225206  22.5147123  67.4926669
  53.4324260  22.7704651  67.0166780  54.7136453  23.3295460  67.5978710
  68.2389015  29.8552362  70.2431950  69.0606459  29.4532549  69.9614632
  68.2351418  29.7520596  71.1948066  56.1739951  22.8791702  64.4510146
  55.3771114  22.9910396  64.9693642  55.9465543  23.2178354  63.5851036
  62.0045619  29.4036405  72.3992661  62.0690051  29.8656812  73.2350832
  61.2956543  28.7733770  72.5274970  52.5062909  22.7677613  69.9241660
  52.7570947  23.6524623  70.1899236  53.0422457  22.5882215  69.1516752
  76.3295008  26.1991110  66.5916922  75.5758717  25.6298508  66.4360926
  76.4642549  26.1653775  67.5387556  61.7193636  31.0704513  62.2671641
  61.5839311  31.9156048  62.6956489  62.2603449  31.2723790  61.5037575
  55.1723034  28.5879951  62.8399566  55.6847554  29.3823201  62.9905131
  55.8245747  27.8906241  62.7733167  56.9817918  31.7045707  64.9222319
  57.1584547  32.6263672  64.7343303  57.7774752  31.3904126  65.3516699
  61.1228937  18.5653972  76.5206253  61.8638650  19.1661125  76.4410715
  61.3546860  17.8231609  75.9624295  56.2670275  23.7510339  74.7984482
  56.1523790  22.8495596  75.0991581  55.4114793  23.9974036  74.4469299
  63.3462113  31.6928079  76.3971983  62.9025967  30.9064458  76.0792887
  64.0079326  31.8807230  75.7315874  58.1049234  33.2223881  70.9232661
  58.6556659  33.0940944  70.1509655  57.2660710  33.5218770  70.5727554
  65.4443351  31.9730879  74.4253384  65.4261826  32.7939760  73.9333653
  66.3663271  31.8484954  74.6503525  61.9016405  29.4875009  75.2676893
  62.4344742  28.7263297  75.0376201  61.3730486  29.1948660  76.0101047
  65.0686100  14.5935074  70.7970534  64.7250369  15.4836716  70.7209645
  65.4365062  14.4036732  69.9340119  53.1371950  26.9168605  63.6159137
  53.9747172  27.3265613  63.3992844  53.3150218  25.9768047  63.5859330
  65.0336383  24.5843686  59.3042969  64.5183006  25.3548290  59.5431357
  64.7613691  23.9108822  59.9276031  62.6183494  19.4293386  64.3628208
  61.7625090  19.0400237  64.1833847  63.0310445  19.5085347  63.5027993
  64.1482640  16.9639730  68.7619768  63.6447436  16.9269865  67.9487573
  64.4413247  17.8732472  68.8216424  60.3925526  17.0478459  67.7685949
  61.2578523  16.8521268  67.4091839  60.4603035  16.8188811  68.6955306
  70.0070657  27.3376040  61.2396143  69.2300099  26.9987200  60.7951305
  70.6862138  27.3428663  60.5651108  64.8222686  22.4570778  61.1302751
  64.5172821  22.7716927  61.9812894  65.7753128  22.5352198  61.1730084
  63.2669118  28.6161001  62.7795705  62.7390479  27.8813761  62.4668942
  62.7656620  29.3935677  62.5335673  68.2461964  26.8110021  67.8962751
  67.5885638  27.5009283  67.9842880  69.0502363  27.2006453  68.2396737
  57.9987845  19.2780667  65.1402316  58.5731597  19.0555849  64.4075509
  58.5858828  19.3469362  65.8930917  67.0567422  25.1654394  65.9466693
  67.5699304  25.7984386  66.4488402  67.7068646  24.5655590  65.5810053
  58.3257432  21.3085128  59.1598201  57.4894745  21.6459815  59.4807476
  58.1862202  21.1734108  58.2225338  60.3010513  16.1521916  63.8677386
  59.6474925  15.8370933  63.2434000  60.2590987  15.5297657  64.5937209
  61.4121718  26.4341211  55.7830678  60.5048780  26.2030465  55.9821827
  61.9092750  25.6378831  55.9704659  64.3189797  35.1438718  58.7027364
  63.6451495  35.4470415  59.3112322  64.7055619  35.9467799  58.3532821
  63.5348253  22.6403850  68.1925033  62.6170815  22.8618797  68.0346721
  63.9508397  22.7150160  67.3336741  64.3183301  24.0395265  63.3227713
  65.0655120  24.5516663  63.0134836  64.5874891  23.7179318  64.1832107
  62.5909951  26.5353806  60.3054668  61.6821170  26.2512839  60.4027137
  62.6205035  26.9552885  59.4457975  67.8229219  30.1460396  64.0745835
  67.3691546  29.3051306  64.1311026  67.1923185  30.7821794  64.4120615
  66.7662138  21.0752382  65.3046503  66.0284895  20.5629768  65.6356745
  67.0188912  20.6352763  64.4929780  66.2662158  31.9836892  65.0095653
  66.5585132  32.5441949  64.2908019  66.7760778  32.2765453  65.7648813
  66.8673766  13.8528634  65.8988272  67.1732642  12.9925997  65.6114187
  67.5926370  14.4446254  65.6987266  53.1598122  24.2559320  64.2869870
  52.9622521  23.6628681  63.5620937  52.6044786  23.9511530  65.0045809
  61.1394845  24.1482427  66.4064463  61.1943455  23.1956263  66.3306940
  60.3286047  24.3041866  66.8905762  62.2886039  28.0762550  57.6442746
  61.8505469  27.3598409  57.1848384  63.0296480  28.3038665  57.0827838
  59.0787205  22.7659486  64.1654842  58.2655071  23.0653657  64.5720034
  59.5746199  22.3715175  64.8829324  61.2295783  32.7617243  66.0989107
  61.1871962  32.9878090  65.1697639  62.1458482  32.5280618  66.2474908
  64.6761417  23.2301311  72.9969736  65.0310805  23.4572784  73.8564202
  65.3233548  23.5619688  72.3746991  70.4059154  26.3519747  63.7019065
  70.2677052  26.5421343  62.7740254  70.0495373  27.1139130  64.1587116
  58.5701280  20.3377842  69.7816077  59.2100659  20.1966601  69.0839040
  57.7378810  20.0512355  69.4054679  70.4328533  28.4196274  68.7130336
  70.8665040  28.3271563  69.5613390  71.1460114  28.3953774  68.0750352
  59.3461584  29.6380272  65.8951069  60.1402182  29.1430593  65.6933644
  58.6353276  29.1098136  65.5318775  64.1656428  32.0198368  70.2463437
  64.2193451  32.5889304  71.0141153  63.2971210  32.1900253  69.8817474
  55.6544347  23.7823354  61.9710822  54.7241935  23.7207810  62.1880784
  55.7501819  23.2599307  61.1747463  55.5729896  20.3078167  64.5589064
  55.8336714  21.2223500  64.4498224  56.3947069  19.8402610  64.7085677
  57.0454822  21.7215924  71.7287888  57.7177875  21.5133286  71.0800537
  56.2184608  21.5238010  71.2893121  71.2944083  28.4619975  71.2463222
  71.4879973  29.3665785  71.4922497  71.1944701  28.0027394  72.0801807
  62.9480394  18.3477865  73.7453549  62.3008309  19.0467815  73.6518026
  63.7181409  18.7814009  74.1129797  66.3559192  28.6126717  76.8204102
  66.2044698  28.3837269  75.9034186  66.3463871  29.5697319  76.8335447
  63.1244528  26.1858630  71.8050369  64.0536588  26.3369790  71.6319336
  62.7035558  26.2742651  70.9499015  61.9232860  30.2109294  69.5748906
  61.7843946  29.8428079  70.4474845  61.1347456  30.7256934  69.4032864
  62.5181012  35.3118391  60.9174443  62.6932767  34.8406434  61.7320066
  61.8313800  35.9384157  61.1455704  63.4738075  29.5890897  66.9637744
  63.1387908  29.5491667  67.8595394  62.9742021  28.9235613  66.4908154
  57.4482319  24.9958527  72.4890325  57.3102117  24.2638766  73.0901864
  58.3587242  24.9067427  72.2074513  66.4097267  26.9346931  57.2374804
  65.7926437  26.2093760  57.1407857  65.9413755  27.6956292  56.8941878
  60.0764620  24.7078486  71.9774005  60.7864238  24.0671679  71.9360623
  60.0333928  24.9591381  72.9000186  68.0651398  31.6445840  74.8980584
  68.0063944  30.9605060  74.2311167  68.4670917  32.3864830  74.4461210
  58.7893554  21.6943704  73.7969645  58.2530911  21.2434443  74.4491241
  58.2010262  21.8289613  73.0540109  57.0842097  38.4607754  67.6914303
  57.3238695  39.0926278  68.3693322  56.2411294  38.1095794  67.9779662
  58.1995813  21.1532356  56.3596108  57.3225279  21.0321157  55.9958355
  58.6753566  20.3618434  56.1074997  68.0668806  29.6085424  73.1294564
  67.1795584  29.2711346  73.2520963  68.6367357  28.8768455  73.3663329
  49.7197953  25.9409515  66.4537615  50.4068993  25.6271246  65.8658631
  49.5646081  26.8450880  66.1804867  54.5232675  20.8299712  70.8822639
  54.4390864  20.2225382  70.1473049  53.7015381  21.3208730  70.8832135
  61.5969959  34.2686876  70.0955807  61.5240130  35.0741848  70.6075112
  61.1547352  34.4678842  69.2703829  61.3859739  33.5058646  63.6058629
  60.6027260  34.0480326  63.6996853  62.0852484  34.0232626  64.0052870
  64.6956389  19.3153276  66.2492834  65.1925088  18.5623238  65.9293904
  63.9243370  19.3517592  65.6836043  72.5486146  25.0193641  67.8911126
  72.5376022  25.9018357  67.5205059  71.6803526  24.6665192  67.6965663
  64.0568642  34.1673710  72.2513966  64.7696615  34.8021175  72.1789867
  63.5658671  34.2637576  71.4353968  65.7786169  28.0724963  63.8231257
  64.8442448  28.1926425  63.6535962  65.9562838  27.1697430  63.5591267
  61.2791357  21.4570659  65.9764519  60.9089145  20.9041699  66.6645424
  61.7750450  20.8528792  65.4239519  69.1658721  23.9142282  64.3581292
  69.6319173  24.7470274  64.2841594  69.6166221  23.4487264  65.0626550
  59.1080556  31.9168154  73.0719537  59.8090015  32.5504637  73.2248931
  58.6375671  32.2582885  72.3115176  67.2334952  30.2586103  61.3567444
  67.5094796  30.1442698  62.2661318  66.3639451  29.8603588  61.3179617
  67.1375383  16.2822869  68.3972193  66.2238463  16.5127096  68.5654400
  67.5668485  16.3661313  69.2486225  66.9081842  24.4712761  70.8972087
  66.2553292  24.7188668  70.2424540  67.2862222  23.6576899  70.5634564
  63.8689016  34.5072454  65.0000257  64.0511410  33.6894110  65.4628010
  64.6922002  34.7240146  64.5625147  64.2031181  33.4340639  62.2615306
  64.7318948  32.9233094  61.6485468  64.4659401  33.1183170  63.1260839
  62.9569415  25.2132572  77.3838124  62.2810052  25.1126701  78.0540499
  63.7797049  25.0571786  77.8474121  54.7048274  31.4504509  70.0050639
  55.2901711  30.7048197  70.1378544  54.5073113  31.7608465  70.8887303
  57.5586929  34.4855756  65.0213082  56.8897305  34.9701884  64.5377122
  57.4199799  34.7324976  65.9356460  49.2965929  24.0210109  68.7255082
  49.3350028  23.4873700  69.5192201  48.7906222  23.4945314  68.1066060
  61.6992198  36.5199500  71.6195740  62.2510506  36.6831121  72.3844825
  62.0398391  37.1103937  70.9475765  56.6756691  18.8674649  72.2217625
  56.7398018  19.7289480  71.8095022  56.6123811  18.2548651  71.4889983
  56.1508964  20.9397782  75.8690659  56.7781002  20.5574859  76.4828183
  55.2936882  20.7211984  76.2346352  66.5503072  31.3460757  77.4744394
  67.0942976  31.9590715  76.9799349  65.9689917  31.9040335  77.9911407
  52.9274506  22.7474211  61.8009014  53.2227947  21.8384889  61.7476068
  52.0262542  22.7261950  61.4790016  64.8360585  34.4681475  68.6059422
  64.7111725  33.6671215  68.0970368  65.4939676  34.9627668  68.1173392
  56.4568753  20.8230208  67.7836562  55.7355339  21.4366175  67.6444036
  57.2462009  21.3587972  67.7053208  66.8995494  32.2690495  70.2338972
  65.9525829  32.1495846  70.1617299  67.2478267  31.3812993  70.3165234
  59.2595067  18.1584634  74.0577214  59.7829469  18.4046931  74.8203524
  59.0407400  18.9904669  73.6380352  54.6562348  20.4288309  61.9248339
  54.3275054  19.5485688  61.7423445  55.0101719  20.3735977  62.8124728
  63.9041927  32.0643211  66.4343325  63.7566889  31.1359919  66.6150895
  64.7295420  32.0863302  65.9500400  57.7704171  20.7161278  62.2923817
  58.1100244  21.2447200  61.5702425  58.2176292  21.0541685  63.0682383
  67.5076049  32.8871770  67.5208197  68.4322596  32.6814631  67.3832648
  67.3391352  32.6388171  68.4297539  60.4647612  19.0998329  71.7426885
  60.1244432  18.3006142  72.1447565  59.7586618  19.4000040  71.1703718
  61.1164084  16.1847642  70.1954208  61.9390153  15.7108120  70.0733098
  61.3602147  16.9638125  70.6952894  59.7572318  19.2135900  60.4917109
  60.4780681  19.5917153  59.9880826  59.1337622  19.9324777  60.5952087
  63.9003441  19.9181049  61.4275442  64.1167056  20.8005687  61.1264270
  63.4197508  19.5267262  60.6981084  58.6402663  22.8766762  68.0046186
  58.4947243  23.1907065  68.8970468  58.1627866  23.4951663  67.4517085
  60.4999045  19.8669310  68.0527076  60.4860614  18.9710404  67.7159374
  61.2171474  19.8739974  68.6865362  62.3525176  20.3006650  70.0980203
  62.0942954  21.2223721  70.0964534  61.8210216  19.9037085  70.7880667
  67.2971365  33.4057438  62.8770289  67.4708242  32.8403860  62.1244141
  67.7900256  34.2058332  62.6949779  53.1148325  25.4172107  70.9433848
  52.5701793  26.1931915  71.0754122  53.9927675  25.7642911  70.7852969
  59.9035941  18.7483691  63.3214646  60.0251853  17.8200337  63.5205534
  59.6137984  18.7622376  62.4092961  62.7727132  16.4338601  66.4581366
  62.7948829  16.4977934  65.5033345  63.1895191  15.5943110  66.6521872
  73.1510756  26.1693860  64.4960588  73.5941902  25.4201186  64.0979712
  72.2737266  26.1603997  64.1134320  68.2846537  32.7224202  59.9767187
  68.9797442  33.3430895  60.1954502  68.6269688  31.8719553  60.2519565
  53.9014347  24.5442003  73.8364004  53.1596083  24.6924638  74.4228635
  53.5807091  24.8050269  72.9730754  70.1837960  30.1723907  61.5054518
  70.7089285  30.5111180  60.7803838  70.0960313  29.2370923  61.3217652
  61.8458009  34.0857981  73.6344394  62.1545136  33.8407128  74.5067094
  62.6433491  34.2904620  73.1463265  61.8678621  36.2395891  65.8649771
  61.4283612  35.7472269  66.5582628  62.6186738  35.6968858  65.6241846
  54.3470960  32.4307432  65.8674399  55.1728980  32.1311203  65.4873043
  53.9965012  31.6615054  66.3164188  59.3152493  31.7833900  67.9372073
  58.6932503  31.1204605  67.6374301  59.9857360  31.8095032  67.2545720
  52.5479565  30.3493758  66.8263333  51.7111474  29.9215932  66.6447334
  52.5203211  30.5426201  67.7634124  59.3877021  20.2615688  77.5304579
  59.4365176  21.1377811  77.1482348  59.9299535  19.7193081  76.9576222
  69.8731867  30.8056811  76.8105716  69.0827410  30.7880950  76.2710215
  69.6365221  31.3445105  77.5654752  69.9929742  27.6549277  74.1238444
  70.0427747  27.4899285  75.0653967  69.8843665  26.7876537  73.7336325
  58.8766000  30.3337823  61.4130533  59.0254121  31.0173288  60.7597206
  59.6832444  30.3142913  61.9279989  61.6176309  21.0147060  74.2850937
  60.7479619  21.3080626  74.0133526  61.8535790  21.5987505  75.0058201
  71.4947938  30.0746219  74.3680466  71.2032747  30.4376200  75.2043927
  70.8820070  29.3613227  74.1893798  72.6943621  27.6399099  66.8883036
  73.5290512  28.0788903  67.0520596  72.8302750  27.1637752  66.0691282
  69.7435127  25.1978834  72.8360524  70.2189248  25.3906480  72.0279375
  68.8200692  25.2538019  72.5903907  56.6318633  26.3603001  62.4191602
  56.3864675  25.4565331  62.6171812  56.8014548  26.3620151  61.4771080
  64.3215343  17.2326677  71.8016358  64.8397287  17.9687704  71.4762846
  63.9670476  17.5390670  72.6363117  55.9014281  22.0931358  59.9177764
  55.2083526  22.1675713  59.2617800  55.6566033  21.3291702  60.4399280
  64.5727937  13.6526960  67.3217254  64.8529691  12.9850149  67.9477681
  65.3578544  13.8456055  66.8091918  62.3761406  32.8285954  58.8842281
  61.8035373  33.4476141  58.4312752  62.9494199  33.3785315  59.4182203
  68.4436796  22.0744594  71.0688829  69.3954219  22.1742691  71.0901053
  68.2740246  21.2822862  71.5786914  66.4651175  19.1600177  71.2548230
  65.8701107  19.4405190  70.5594719  66.1800872  19.6494078  72.0264971
  65.5958666  33.1123104  60.0150863  66.5289339  33.0468665  60.2183738
  65.5081878  33.9479371  59.5565396  68.2246682  32.4288974  56.9754810
  68.1460314  32.0948838  57.8690568  69.0456349  32.9210742  56.9746283
  70.9224873  25.2950713  70.1831129  70.8901194  24.3566714  70.3690813
  71.5325497  25.3734750  69.4496954  62.7608204  24.1646766  56.2258333
  63.7067309  24.0352974  56.2946751  62.3822449  23.4261428  56.7027761
  71.0719362  22.0861757  70.2289412  70.5558411  21.3020213  70.0419341
  71.9559310  21.7580473  70.3935932  68.7330089  15.8302772  66.1885225
  68.5354910  15.5217861  67.0728557  69.3429794  16.5564411  66.3183155
  62.6446897  28.2164513  77.6858990  63.5649906  28.3943112  77.8799037
  62.6096480  27.2720558  77.5338689  60.9451121  22.0896743  56.1613218
  60.0382577  21.7929855  56.2375932  61.2227102  21.7926561  55.2947505
  51.8629062  23.4103106  66.6112265  51.5431846  22.5568414  66.3186639
  51.3162490  23.6251684  67.3670232  55.6408969  26.1265547  70.3281771
  55.8594979  27.0582655  70.3469805  56.0534743  25.7673522  71.1136575
  62.5613187  16.6333632  62.3157460  61.7513916  16.2880717  62.6912706
  63.2497604  16.3241176  62.9045071  64.4903735  15.7111679  63.9381756
  65.0434774  16.1307133  64.5971779  64.7273822  14.7847427  63.9804712
  59.7149906  18.9483678  56.3025198  60.5769070  19.2738576  56.5621015
  59.9000250  18.1615174  55.7898263  51.7317322  27.0306018  68.5805386
  51.0380793  26.6159970  68.0675341  52.4790313  27.0726554  67.9838805
  67.8682543  17.8212204  63.4460421  67.2881212  18.4797008  63.0638473
  67.6018475  16.9989549  63.0347838  66.3186109  17.2217262  65.6481741
  66.8185887  17.3333797  64.8396060  66.9621717  16.9178315  66.2882549
  60.3768105  25.1295892  78.5349582  59.8935186  25.9296252  78.7413471
  60.4629044  25.1403837  77.5817026  53.6454064  26.9624271  66.4571401
  53.6224752  27.0611959  65.5053284  53.9554701  27.8089422  66.7788567
  56.3041442  29.0200426  70.5718016  57.2584696  28.9884369  70.5047947
  56.1053966  28.5591050  71.3868242  56.8940824  27.5901543  73.1388813
  57.7133713  28.0845621  73.1623651  57.1677632  26.6733511  73.1106381
  66.6507421  19.9812295  62.5016769  65.7633276  20.2661945  62.2836964
  67.0661410  19.8206058  61.6544046  70.0021957  20.0058816  66.2171108
  70.7782347  20.4955268  66.4895725  69.2770091  20.4316870  66.6742978
  72.4394515  20.7186435  67.2745049  73.0339006  20.4782171  66.5638357
  72.5121099  19.9993566  67.9018585  54.6591671  34.5620046  67.5888213
  54.5246139  33.8020447  67.0226212  54.2423733  35.2860946  67.1217002
  65.7950634  29.7456970  56.5964789  66.4986484  29.9506972  57.2122444
  65.0713283  30.3133731  56.8613872  66.6248444  25.4966831  62.7167059
  66.5683646  25.9535382  61.8774691  67.1776787  24.7357515  62.5389902
  70.4353250  21.2856563  63.5417178  70.1790184  20.8853198  64.3725386
  69.8106118  22.0000357  63.4167318  74.7465588  24.0252636  66.0488470
  74.1865146  24.0945825  66.8220032  74.1409091  23.8493621  65.3287966
  57.8160797  35.4589363  67.8006656  57.6993181  36.4034795  67.6985346
  56.9953243  35.1562925  68.1892455  67.7037331  30.1839499  58.6463249
  68.5382935  29.7520697  58.4640724  67.5421674  30.0121512  59.5740143
  67.3583224  26.6871612  60.0119588  67.3032027  26.5215883  59.0708032
  66.7329279  27.3947645  60.1681778  52.1475739  21.9239676  73.8381010
  52.7934602  21.4138630  74.3268236  51.9392890  22.6608358  74.4124436
  64.6729131  28.9920524  79.3373151  65.5420290  29.1661176  78.9759786
  64.1935882  29.8114941  79.2148880  60.6679349  16.1879721  59.5904907
  60.6558019  17.1321561  59.7473177  61.5602771  16.0049866  59.2964368
  58.8415311  36.1117625  71.0162585  59.7442558  36.1441235  71.3329080
  58.6152681  35.1818076  71.0308920  60.5968913  34.8648611  67.6772663
  59.6464544  34.8650473  67.5637035  60.9001399  34.1181346  67.1608698
  64.4831469  12.7822498  63.8450843  63.7163864  12.2280984  63.9907526
  64.8942174  12.8544366  64.7064995  56.4873230  19.0707293  77.9356025
  57.3504691  18.7144098  78.1459349  55.9138640  18.7321188  78.6231429
  76.3321607  40.7009150  68.7418426  76.9700017  40.5815897  68.0381766
  76.2142449  41.6489994  68.8006378  73.1411313  40.6536578  68.6779950
  72.8029824  40.5377643  67.7900485  74.0101081  40.2527743  68.6580956
  68.9998129  42.5072054  64.6676841  68.4362994  42.4161991  63.8993129
  68.8850524  41.6871959  65.1479334  73.6231096  41.8071430  74.6366156
  73.6119737  41.4124228  73.7646659  73.7851735  41.0737502  75.2299927
  66.5462560  44.0023246  67.5061062  67.3383852  43.6614071  67.0907361
  66.7859211  44.1118221  68.4263215  74.5797687  46.1743022  59.9791306
  73.9285667  46.7597102  59.5925320  75.3742050  46.7049217  60.0386344
  68.5053314  43.2632159  60.3778440  69.2784190  42.7161146  60.2391316
  68.8578713  44.1276409  60.5892902  70.3438357  44.5908541  73.5845340
  70.0528223  45.4954172  73.4692006  70.9795341  44.6325069  74.2989409
  71.2694564  41.9685390  70.1746699  71.8658136  41.7441412  69.4603662
  71.3269535  41.2270135  70.7772147  70.8419592  39.4224825  58.0096890
  71.0945113  38.9006347  57.2480353  69.9044151  39.2590971  58.1123574
  75.8862875  38.4260604  65.8171634  76.6725964  38.0080027  65.4662051
  76.1501579  39.3306696  65.9853282  76.0572952  43.8633454  60.5160290
  75.4218785  43.9368080  61.2281195  75.7270359  44.4527053  59.8379370
  70.5615881  41.3252931  60.2121265  70.4452139  40.6497835  60.8802350
  70.6718141  40.8385305  59.3953418  72.9047422  40.7863078  63.9167955
  72.5405629  40.2593699  64.6280876  73.7614538  40.3961547  63.7434440
  72.5452909  35.8152978  58.9129303  72.7127311  36.6833214  59.2799774
  72.3550078  35.9780260  57.9890592  75.3028242  44.2769957  70.5795133
  75.0028965  45.1794996  70.4710941  74.9579302  44.0102140  71.4316286
  68.7540724  40.7283754  66.6131838  67.8291220  40.5959968  66.8209530
  69.0025137  41.5077973  67.1101780  78.7025386  36.7952497  68.2592571
  77.7942263  36.7267906  67.9651332  78.6512982  37.2724442  69.0874396
  72.5242130  38.2710636  59.8975970  72.4041755  38.7167686  60.7361450
  71.8294718  38.6195953  59.3389508  66.1149535  40.3717027  67.4475627
  66.2441916  40.6251506  68.3615039  65.4346986  40.9644735  67.1280282
  70.2849022  51.0414277  63.5466101  70.2073052  51.9922102  63.6254582
  69.6810665  50.6960150  64.2041027  72.7766252  38.2142143  76.2027468
  71.9999586  38.7736063  76.1930333  73.4156815  38.6998926  76.7242338
  80.5687032  34.9968936  70.0370445  79.9261412  35.2901469  69.3910239
  80.0641961  34.8821856  70.8423641  78.2227196  38.7432109  60.7256304
  79.1345052  38.9759495  60.5504002  77.7136843  39.3269153  60.1631383
  71.0312624  41.0227596  75.7645435  71.7727308  41.5612640  75.4880259
  70.3249609  41.6493885  75.9216987  76.5067964  43.1656737  74.3617597
  76.9151320  42.7239147  73.6172229  75.7845225  42.5909364  74.6151789
  72.8599034  38.1029343  71.7351154  73.7060229  38.5268757  71.8785803
  72.7997671  37.4462968  72.4289717  76.8296778  43.7257927  68.1169885
  76.2005641  43.8903641  67.4145953  76.4422440  44.1399537  68.8880849
  80.7086010  44.6612365  65.4714249  80.0237048  45.0411266  64.9211283
  80.7929859  45.2707692  66.2046197  76.0098479  35.7633712  73.3932327
  75.7659411  36.5175772  72.8566603  76.2858409  36.1419059  74.2279574
  77.9636942  42.3072324  72.0709593  78.1753837  42.9504084  71.3943974
  77.9166690  41.4734641  71.6031523  75.5663171  34.9190145  68.9746165
  74.7047650  35.2171398  69.2662902  75.5925605  35.1360544  68.0427198
  72.3824740  43.4632335  65.3819971  72.8463086  43.7420038  64.5924593
  72.1181538  42.5615780  65.1993061  69.2748821  43.0103817  68.3199734
  69.8450178  43.4391085  67.6817218  69.8656933  42.7286402  69.0183919
  71.3193626  39.5855488  62.1909536  72.0217669  40.0376531  62.6583462
  70.9874255  38.9439307  62.8189429  69.7673988  38.1767244  76.5660745
  69.1372648  38.8583525  76.7996142  69.6610076  38.0650326  75.6213883
  65.0618960  37.8439040  67.4926669  64.2718014  38.0996569  67.0166780
  65.5530207  38.6587378  67.5978710  79.0782770  45.1844279  70.2431950
  79.9000213  44.7824467  69.9614632  79.0745173  45.0812514  71.1948066
  67.0133705  38.2083620  64.4510146  66.2164869  38.3202314  64.9693642
  66.7859298  38.5470272  63.5851036  72.8439373  44.7328323  72.3992661
  72.9083806  45.1948730  73.2350832  72.1350297  44.1025688  72.5274970
  63.3456663  38.0969531  69.9241660  63.5964702  38.9816541  70.1899236
  63.8816211  37.9174132  69.1516752  72.5587391  46.3996430  62.2671641
  72.4233066  47.2447966  62.6956489  73.0997203  46.6015708  61.5037575
  66.0116788  43.9171868  62.8399566  66.5241309  44.7115119  62.9905131
  66.6639501  43.2198159  62.7733167  67.8211673  47.0337625  64.9222319
  67.9978301  47.9555589  64.7343303  68.6168506  46.7196044  65.3516699
  71.9622691  33.8945889  76.5206253  72.7032405  34.4953042  76.4410715
  72.1940614  33.1523527  75.9624295  67.1064029  39.0802256  74.7984482
  66.9917545  38.1787514  75.0991581  66.2508547  39.3265953  74.4469299
  68.9442988  48.5515798  70.9232661  69.4950413  48.4232862  70.1509655
  68.1054464  48.8510687  70.5727554  75.9079854  29.9226992  70.7970534
  75.5644124  30.8128634  70.7209645  76.2758817  29.7328650  69.9340119
  63.9765705  42.2460523  63.6159137  64.8140927  42.6557531  63.3992844
  64.1543973  41.3059965  63.5859330  75.8730137  39.9135603  59.3042969
  75.3576760  40.6840208  59.5431357  75.6007446  39.2400739  59.9276031
  73.4577248  34.7585304  64.3628208  72.6018844  34.3692154  64.1833847
  73.8704200  34.8377265  63.5027993  74.9876395  32.2931647  68.7619768
  74.4841190  32.2561782  67.9487573  75.2807002  33.2024390  68.8216424
  71.2319281  32.3770377  67.7685949  72.0972277  32.1813186  67.4091839
  71.2996790  32.1480729  68.6955306  75.6616440  37.7862695  61.1302751
  75.3566576  38.1008845  61.9812894  76.6146882  37.8644115  61.1730084
  74.1062872  43.9452919  62.7795705  73.5784234  43.2105678  62.4668942
  73.6050375  44.7227595  62.5335673  79.0855718  42.1401939  67.8962751
  78.4279393  42.8301201  67.9842880  79.8896117  42.5298371  68.2396737
  68.8381600  34.6072585  65.1402316  69.4125352  34.3847766  64.4075509
  69.4252582  34.6761279  65.8930917  77.8961177  40.4946312  65.9466693
  78.4093059  41.1276304  66.4488402  78.5462401  39.8947507  65.5810053
  69.1651187  36.6377046  59.1598201  68.3288499  36.9751733  59.4807476
  69.0255956  36.5026026  58.2225338  71.1404267  31.4813834  63.8677386
  70.4868680  31.1662851  63.2434000  71.0984742  30.8589574  64.5937209
  72.2515472  41.7633129  55.7830678  71.3442534  41.5322382  55.9821827
  72.7486504  40.9670748  55.9704659  75.1583551  50.4730636  58.7027364
  74.4845250  50.7762333  59.3112322  75.5449373  51.2759716  58.3532821
  74.3742008  37.9695767  68.1925033  73.4564569  38.1910714  68.0346721
  74.7902151  38.0442078  67.3336741  75.1577056  39.3687183  63.3227713
  75.9048874  39.8808580  63.0134836  75.4268645  39.0471236  64.1832107
  73.4303706  41.8645724  60.3054668  72.5214925  41.5804757  60.4027137
  73.4598790  42.2844802  59.4457975  78.6622973  45.4752313  64.0745835
  78.2085300  44.6343223  64.1311026  78.0316940  46.1113712  64.4120615
  77.6055893  36.4044299  65.3046503  76.8678649  35.8921686  65.6356745
  77.8582666  35.9644681  64.4929780  77.1055912  47.3128810  65.0095653
  77.3978887  47.8733867  64.2908019  77.6154533  47.6057371  65.7648813
  77.7067520  29.1820551  65.8988272  78.0126397  28.3217915  65.6114187
  78.4320125  29.7738172  65.6987266  63.9991876  39.5851238  64.2869870
  63.8016276  38.9920599  63.5620937  63.4438540  39.2803448  65.0045809
  71.9788600  39.4774344  66.4064463  72.0337210  38.5248181  66.3306940
  71.1679802  39.6333784  66.8905762  73.1279793  43.4054467  57.6442746
  72.6899223  42.6890326  57.1848384  73.8690234  43.6330582  57.0827838
  69.9180960  38.0951404  64.1654842  69.1048825  38.3945575  64.5720034
  70.4139954  37.7007093  64.8829324  72.0689538  48.0909161  66.0989107
  72.0265716  48.3170007  65.1697639  72.9852236  47.8572536  66.2474908
  75.5155171  38.5593229  72.9969736  75.8704559  38.7864702  73.8564202
  76.1627303  38.8911605  72.3746991  81.2452908  41.6811665  63.7019065
  81.1070807  41.8713260  62.7740254  80.8889127  42.4431047  64.1587116
  69.4095034  35.6669760  69.7816077  70.0494414  35.5258519  69.0839040
  68.5772565  35.3804273  69.4054679  70.1855338  44.9672190  65.8951069
  70.9795937  44.4722510  65.6933644  69.4747031  44.4390053  65.5318775
  75.0050183  47.3490286  70.2463437  75.0587205  47.9181222  71.0141153
  74.1364964  47.5192171  69.8817474  66.4938102  39.1115272  61.9710822
  65.5635690  39.0499727  62.1880784  66.5895574  38.5891225  61.1747463
  66.4123651  35.6370085  64.5589064  66.6730468  36.5515418  64.4498224
  67.2340823  35.1694527  64.7085677  67.8848576  37.0507842  71.7287888
  68.5571630  36.8425204  71.0800537  67.0578363  36.8529928  71.2893121
  73.7874148  33.6769783  73.7453549  73.1402063  34.3759732  73.6518026
  74.5575164  34.1105927  74.1129797  73.9638283  41.5150548  71.8050369
  74.8930343  41.6661707  71.6319336  73.5429313  41.6034568  70.9499015
  72.7626614  45.5401212  69.5748906  72.6237700  45.1719996  70.4474845
  71.9741211  46.0548852  69.4032864  73.3574766  50.6410309  60.9174443
  73.5326522  50.1698352  61.7320066  72.6707554  51.2676075  61.1455704
  74.3131829  44.9182815  66.9637744  73.9781662  44.8783585  67.8595394
  73.8135775  44.2527531  66.4908154  68.2876073  40.3250445  72.4890325
  68.1495871  39.5930684  73.0901864  69.1980997  40.2359345  72.2074513
  77.2491021  42.2638849  57.2374804  76.6320192  41.5385677  57.1407857
  76.7807510  43.0248209  56.8941878  70.9158374  40.0370404  71.9774005
  71.6257993  39.3963596  71.9360623  70.8727682  40.2883299  72.9000186
  69.6287308  37.0235622  73.7969645  69.0924665  36.5726360  74.4491241
  69.0404017  37.1581531  73.0540109  67.9235852  53.7899671  67.6914303
  68.1632450  54.4218195  68.3693322  67.0805048  53.4387711  67.9779662
  69.0389567  36.4824273  56.3596108  68.1619033  36.3613074  55.9958355
  69.5147320  35.6910352  56.1074997  60.5591707  41.2701433  66.4537615
  61.2462747  40.9563163  65.8658631  60.4039836  42.1742798  66.1804867
  65.3626429  36.1591630  70.8822639  65.2784618  35.5517299  70.1473049
  64.5409136  36.6500648  70.8832135  72.4363713  49.5978794  70.0955807
  72.3633885  50.4033765  70.6075112  71.9941107  49.7970760  69.2703829
  72.2253493  48.8350564  63.6058629  71.4421015  49.3772244  63.6996853
  72.9246238  49.3524543  64.0052870  75.5350143  34.6445193  66.2492834
  76.0318843  33.8915156  65.9293904  74.7637125  34.6809510  65.6836043
  76.6179924  43.4016880  63.8231257  75.6836203  43.5218343  63.6535962
  76.7956592  42.4989347  63.5591267  72.1185112  36.7862576  65.9764519
  71.7482899  36.2333617  66.6645424  72.6144204  36.1820710  65.4239519
  80.0052475  39.2434200  64.3581292  80.4712927  40.0762191  64.2841594
  80.4559976  38.7779181  65.0626550  69.9474310  47.2460071  73.0719537
  70.6483770  47.8796554  73.2248931  69.4769425  47.5874803  72.3115176
  78.0728706  45.5878021  61.3567444  78.3488550  45.4734616  62.2661318
  77.2033205  45.1895506  61.3179617  77.9769138  31.6114787  68.3972193
  77.0632218  31.8419014  68.5654400  78.4062239  31.6953231  69.2486225
  77.7475596  39.8004679  70.8972087  77.0947047  40.0480586  70.2424540
  78.1255976  38.9868817  70.5634564  74.7082770  49.8364372  65.0000257
  74.8905165  49.0186028  65.4628010  75.5315756  50.0532064  64.5625147
  75.0424936  48.7632557  62.2615306  75.5712702  48.2525012  61.6485468
  75.3053155  48.4475087  63.1260839  65.5442029  46.7796426  70.0050639
  66.1295465  46.0340114  70.1378544  65.3466867  47.0900383  70.8887303
  68.3980684  49.8147674  65.0213082  67.7291059  50.2993801  64.5377122
  68.2593553  50.0616894  65.9356460  60.1359683  39.3502027  68.7255082
  60.1743783  38.8165617  69.5192201  59.6299976  38.8237232  68.1066060
  67.5150446  34.1966567  72.2217625  67.5791772  35.0581398  71.8095022
  67.4517566  33.5840569  71.4889983  66.9902718  36.2689700  75.8690659
  67.6174757  35.8866777  76.4828183  66.1330637  36.0503901  76.2346352
  63.7668261  38.0766129  61.8009014  64.0621702  37.1676807  61.7476068
  62.8656297  38.0553868  61.4790016  75.6754340  49.7973393  68.6059422
  75.5505479  48.9963133  68.0970368  76.3333431  50.2919586  68.1173392
  67.2962508  36.1522125  67.7836562  66.5749094  36.7658093  67.6444036
  68.0855764  36.6879890  67.7053208  77.7389248  47.5982413  70.2338972
  76.7919584  47.4787764  70.1617299  78.0872021  46.7104911  70.3165234
  70.0988821  33.4876552  74.0577214  70.6223223  33.7338848  74.8203524
  69.8801155  34.3196587  73.6380352  65.4956102  35.7580226  61.9248339
  65.1668809  34.8777605  61.7423445  65.8495473  35.7027895  62.8124728
  74.7435681  47.3935129  66.4343325  74.5960644  46.4651836  66.6150895
  75.5689175  47.4155220  65.9500400  68.6097926  36.0453196  62.2923817
  68.9493998  36.5739117  61.5702425  69.0570046  36.3833602  63.0682383
  78.3469803  48.2163688  67.5208197  79.2716351  48.0106549  67.3832648
  78.1785107  47.9680089  68.4297539  71.3041366  34.4290247  71.7426885
  70.9638187  33.6298060  72.1447565  70.5980373  34.7291958  71.1703718
  71.9557838  31.5139559  70.1954208  72.7783908  31.0400037  70.0733098
  72.1995902  32.2930043  70.6952894  70.5966073  34.5427818  60.4917109
  71.3174435  34.9209071  59.9880826  69.9731377  35.2616695  60.5952087
  74.7397196  35.2472967  61.4275442  74.9560810  36.1297605  61.1264270
  74.2591263  34.8559180  60.6981084  69.4796417  38.2058680  68.0046186
  69.3340998  38.5198983  68.8970468  69.0021621  38.8243580  67.4517085
  71.3392800  35.1961228  68.0527076  71.3254369  34.3002321  67.7159374
  72.0565228  35.2031892  68.6865362  73.1918931  35.6298568  70.0980203
  72.9336708  36.5515639  70.0964534  72.6603971  35.2329003  70.7880667
  78.1365119  48.7349355  62.8770289  78.3101997  48.1695778  62.1244141
  78.6294011  49.5350250  62.6949779  63.9542079  40.7464024  70.9433848
  63.4095547  41.5223832  71.0754122  64.8321429  41.0934829  70.7852969
  70.7429696  34.0775608  63.3214646  70.8645607  33.1492254  63.5205534
  70.4531738  34.0914294  62.4092961  73.6120886  31.7630519  66.4581366
  73.6342583  31.8269852  65.5033345  74.0288945  30.9235027  66.6521872
  79.1240292  48.0516120  59.9767187  79.8191196  48.6722812  60.1954502
  79.4663442  47.2011471  60.2519565  64.7408101  39.8733921  73.8364004
  63.9989837  40.0216556  74.4228635  64.4200845  40.1342186  72.9730754
  72.7072376  51.5687808  65.8649771  72.2677366  51.0764187  66.5582628
  73.4580493  51.0260776  65.6241846  65.1864715  47.7599349  65.8674399
  66.0122735  47.4603121  65.4873043  64.8358767  46.9906972  66.3164188
  70.1546248  47.1125818  67.9372073  69.5326257  46.4496523  67.6374301
  70.8251115  47.1386949  67.2545720  63.3873320  45.6785676  66.8263333
  62.5505228  45.2507850  66.6447334  63.3596965  45.8718119  67.7634124
  70.2270775  35.5907606  77.5304579  70.2758931  36.4669728  77.1482348
  70.7693290  35.0484999  76.9576222  69.7159755  45.6629741  61.4130533
  69.8647875  46.3465205  60.7597206  70.5226198  45.6434831  61.9279989
  72.4570064  36.3438978  74.2850937  71.5873373  36.6372544  74.0133526
  72.6929544  36.9279423  75.0058201  80.5828881  40.5270751  72.8360524
  81.0583003  40.7198398  72.0279375  79.6594447  40.5829937  72.5903907
  67.4712388  41.6894918  62.4191602  67.2258430  40.7857248  62.6171812
  67.6408302  41.6912069  61.4771080  75.1609098  32.5618595  71.8016358
  75.6791042  33.2979622  71.4762846  74.8064230  32.8682588  72.6363117
  66.7408035  37.4223276  59.9177764  66.0477280  37.4967631  59.2617800
  66.4959787  36.6583620  60.4399280  75.4121692  28.9818877  67.3217254
  75.6923446  28.3142066  67.9477681  76.1972299  29.1747973  66.8091918
  73.2155160  48.1577871  58.8842281  72.6429127  48.7768058  58.4312752
  73.7887954  48.7077233  59.4182203  79.2830550  37.4036511  71.0688829
  80.2347973  37.5034609  71.0901053  79.1134001  36.6114780  71.5786914
  77.3044930  34.4892095  71.2548230  76.7094862  34.7697107  70.5594719
  77.0194626  34.9785996  72.0264971  76.4352420  48.4415021  60.0150863
  77.3683093  48.3760583  60.2183738  76.3475633  49.2771288  59.5565396
  79.0640437  47.7580892  56.9754810  78.9854068  47.4240755  57.8690568
  79.8850104  48.2502660  56.9746283  73.6001959  39.4938684  56.2258333
  74.5461064  39.3644892  56.2946751  73.2216204  38.7553346  56.7027761
  79.5723843  31.1594690  66.1885225  79.3748664  30.8509778  67.0728557
  80.1823549  31.8856329  66.3183155  71.7844876  37.4188660  56.1613218
  70.8776331  37.1221773  56.2375932  72.0620857  37.1218479  55.2947505
  62.7022816  38.7395024  66.6112265  62.3825601  37.8860332  66.3186639
  62.1556245  38.9543602  67.3670232  66.4802724  41.4557465  70.3281771
  66.6988734  42.3874573  70.3469805  66.8928498  41.0965439  71.1136575
  73.4006942  31.9625550  62.3157460  72.5907670  31.6172635  62.6912706
  74.0891359  31.6533094  62.9045071  75.3297490  31.0403597  63.9381756
  75.8828529  31.4599050  64.5971779  75.5667576  30.1139345  63.9804712
  70.5543661  34.2775596  56.3025198  71.4162825  34.6030494  56.5621015
  70.7394005  33.4907092  55.7898263  62.5711076  42.3597935  68.5805386
  61.8774548  41.9451888  68.0675341  63.3184067  42.4018472  67.9838805
  78.7076297  33.1504122  63.4460421  78.1274966  33.8088926  63.0638473
  78.4412230  32.3281467  63.0347838  77.1579863  32.5509180  65.6481741
  77.6579642  32.6625714  64.8396060  77.8015471  32.2470233  66.2882549
  64.4847819  42.2916189  66.4571401  64.4618507  42.3903876  65.5053284
  64.7948455  43.1381340  66.7788567  67.1435197  44.3492344  70.5718016
  68.0978450  44.3176286  70.5047947  66.9447720  43.8882968  71.3868242
  67.7334579  42.9193460  73.1388813  68.5527468  43.4137539  73.1623651
  68.0071387  42.0025428  73.1106381  77.4901175  35.3104213  62.5016769
  76.6027030  35.5953863  62.2836964  77.9055164  35.1497976  61.6544046
  65.4985426  49.8911964  67.5888213  65.3639893  49.1312365  67.0226212
  65.0817488  50.6152864  67.1217002  76.6344389  45.0748887  56.5964789
  77.3380239  45.2798890  57.2122444  75.9107037  45.6425649  56.8613872
  77.4642199  40.8258748  62.7167059  77.4077400  41.2827300  61.8774691
  78.0170541  40.0649433  62.5389902  68.6554551  50.7881281  67.8006656
  68.5386936  51.7326713  67.6985346  67.8346998  50.4854842  68.1892455
  78.5431086  45.5131416  58.6463249  79.3776690  45.0812615  58.4640724
  78.3815429  45.3413430  59.5740143  78.1976978  42.0163530  60.0119588
  78.1425782  41.8507801  59.0708032  77.5723033  42.7239563  60.1681778
  62.9869493  37.2531594  73.8381010  63.6328357  36.7430548  74.3268236
  62.7786644  37.9900276  74.4124436  71.5073104  31.5171639  59.5904907
  71.4951773  32.4613479  59.7473177  72.3996525  31.3341784  59.2964368
  69.6809066  51.4409543  71.0162585  70.5836312  51.4733153  71.3329080
  69.4546436  50.5109994  71.0308920  71.4362668  50.1940529  67.6772663
  70.4858299  50.1942391  67.5637035  71.7395154  49.4473264  67.1608698
  75.3225223  28.1114415  63.8450843  74.5557619  27.5572902  63.9907526
  75.7335928  28.1836284  64.7064995  67.3266984  34.3999211  77.9356025
  68.1898446  34.0436016  78.1459349  66.7532395  34.0613106  78.6231429
  79.3447069  58.5924077  60.3778440  80.1177945  58.0453064  60.2391316
  79.6972468  59.4568326  60.5892902  75.9012715  53.1730958  67.4926669
  75.1111769  53.4288487  67.0166780  76.3923962  53.9879296  67.5978710
  77.8527460  53.5375537  64.4510146  77.0558623  53.6494231  64.9693642
  77.6253052  53.8762189  63.5851036  76.8510543  59.2463786  62.8399566
  77.3635063  60.0407036  62.9905131  77.5033255  58.5490076  62.7733167
  74.8159459  57.5752440  63.6159137  75.6534681  57.9849449  63.3992844
  74.9937727  56.6351882  63.5859330  79.6775354  49.9364503  65.1402316
  80.2519106  49.7139684  64.4075509  80.2646337  50.0053197  65.8930917
  80.0044941  51.9668964  59.1598201  79.1682254  52.3043650  59.4807476
  79.8649711  51.8317943  58.2225338  74.8385631  54.9143156  64.2869870
  74.6410030  54.3212516  63.5620937  74.2832295  54.6095366  65.0045809
  80.7574714  53.4243322  64.1654842  79.9442580  53.7237492  64.5720034
  81.2533708  53.0299011  64.8829324  77.3331856  54.4407190  61.9710822
  76.4029444  54.3791645  62.1880784  77.4289328  53.9183142  61.1747463
  77.2517405  50.9662002  64.5589064  77.5124223  51.8807336  64.4498224
  78.0734578  50.4986445  64.7085677  79.8783322  51.8116191  56.3596108
  79.0012788  51.6904992  55.9958355  80.3541075  51.0202269  56.1074997
  71.3985462  56.5993351  66.4537615  72.0856501  56.2855081  65.8658631
  71.2433590  57.5034715  66.1804867  70.9753438  54.6793944  68.7255082
  71.0137537  54.1457535  69.5192201  70.4693731  54.1529150  68.1066060
  74.6062015  53.4058046  61.8009014  74.9015456  52.4968725  61.7476068
  73.7050051  53.3845786  61.4790016  78.1356262  51.4814043  67.7836562
  77.4142848  52.0950011  67.6444036  78.9249518  52.0171808  67.7053208
  76.3349857  51.0872144  61.9248339  76.0062563  50.2069523  61.7423445
  76.6889228  51.0319813  62.8124728  79.4491680  51.3745114  62.2923817
  79.7887753  51.9031035  61.5702425  79.8963801  51.7125520  63.0682383
  78.3106142  57.0186836  62.4191602  78.0652184  56.1149166  62.6171812
  78.4802057  57.0203987  61.4771080  77.5801790  52.7515194  59.9177764
  76.8871035  52.8259549  59.2617800  77.3353542  51.9875537  60.4399280
  73.5416571  54.0686942  66.6112265  73.2219355  53.2152250  66.3186639
  72.9949999  54.2835520  67.3670232  46.2448344   0.1377959  54.4159610
  46.4844942   0.7696483  55.0938628  45.4017540  -0.2134001  54.7024969
  55.7068807   5.6793451  54.2306368  56.4990099   5.3384276  53.8152668
  55.9465457   5.7888426  55.1508522  63.7403934   7.8513227  46.7036613
  63.0891914   8.4367307  46.3170627  64.5348297   8.3819422  46.7631650
  57.6659561   4.9402364  47.1023747  58.4390437   4.3931351  46.9636623
  58.0184960   5.8046613  47.3138209  59.5044604   6.2678746  60.3090646
  59.2134470   7.1724377  60.1937313  60.1401588   6.3095274  61.0234716
  59.4455269  12.7184482  50.2711408  59.3679298  13.6692307  50.3499888
  58.8416912  12.3730355  50.9286334  58.4355068   4.6874022  55.0445040
  59.0056425   5.1161290  54.4062525  59.0263180   4.4056606  55.7429226
  62.0045620   6.4098528  59.1237967  62.0690052   6.8718935  59.9596139
  61.2956544   5.7795893  59.2520277  61.7193638   8.0766635  48.9916948
  61.5839312   8.9218171  49.4201795  62.2603450   8.2785913  48.2282881
  55.1723035   5.5942073  49.5644873  55.6847555   6.3885323  49.7150437
  55.8245748   4.8968364  49.4978474  56.9817920   8.7107830  51.6467626
  57.1584548   9.6325794  51.4588610  57.7774753   8.3966249  52.0762006
  63.3462114   8.6990202  63.1217290  62.9025968   7.9126580  62.8038194
  64.0079327   8.8869352  62.4561180  58.1049235  10.2286003  57.6477968
  58.6556660  10.1003067  56.8754962  57.2660711  10.5280892  57.2972861
  65.4443352   8.9793002  61.1498691  65.4261827   9.8001883  60.6578960
  66.3663272   8.8547077  61.3748832  61.9016406   6.4937131  61.9922199
  62.4344743   5.7325419  61.7621507  61.3730487   6.2010783  62.7346354
  53.1371952   3.9230728  50.3404443  53.9747174   4.3327736  50.1238151
  53.3150219   2.9830170  50.3104637  64.3189798  12.1500841  45.4272670
  63.6451497  12.4532538  46.0357628  64.7055620  12.9529921  45.0778128
  66.2662159   8.9899015  51.7340960  66.5585133   9.5504072  51.0153326
  66.7760780   9.2827576  52.4894119  61.2295784   9.7679366  52.8234413
  61.1871963   9.9940212  51.8942945  62.1458483   9.5342741  52.9720214
  59.3461585   6.6442395  52.6196376  60.1402184   6.1492715  52.4178951
  58.6353277   6.1160258  52.2564082  64.1656430   9.0260491  56.9708744
  64.2193452   9.5951427  57.7386460  63.2971211   9.1962376  56.6062781
  61.9232861   7.2171417  56.2994213  61.7843947   6.8490201  57.1720151
  61.1347457   7.7319056  56.1278171  62.5181013  12.3180513  47.6419750
  62.6932769  11.8468557  48.4565372  61.8313801  12.9446280  47.8701010
  63.4738076   6.5953020  53.6883051  63.1387909   6.5553790  54.5840701
  62.9742022   5.9297736  53.2153461  68.0651400   8.6507962  61.6225891
  68.0063946   7.9667183  60.9556474  68.4670918   9.3926952  61.1706517
  57.0842098  15.4669876  54.4159610  57.3238697  16.0988400  55.0938628
  56.2411295  15.1157916  54.7024969  49.7197954   2.9471638  53.1782922
  50.4068994   2.6333368  52.5903937  49.5646083   3.8513003  52.9050173
  61.5969960  11.2748999  56.8201114  61.5240132  12.0803970  57.3320418
  61.1547353  11.4740965  55.9949135  61.3859740  10.5120769  50.3303935
  60.6027262  11.0542449  50.4242160  62.0852485  11.0294748  50.7298177
  64.0568644  11.1735833  58.9759272  64.7696616  11.8083298  58.9035174
  63.5658672  11.2699699  58.1599274  59.1080557   8.9230276  59.7964843
  59.8090017   9.5566759  59.9494237  58.6375672   9.2645008  59.0360483
  63.8689017  11.5134577  51.7245564  64.0511412  10.6956233  52.1873316
  64.6922003  11.7302269  51.2870454  64.2031183  10.4402762  48.9860612
  64.7318949   9.9295217  48.3730775  64.4659402  10.1245292  49.8506145
  54.7048275   8.4566631  56.7295946  55.2901712   7.7110319  56.8623850
  54.5073114   8.7670588  57.6132610  57.5586931  11.4917879  51.7458388
  56.8897306  11.9764006  51.2622428  57.4199800  11.7387099  52.6601767
  61.6992199  13.5261622  58.3441047  62.2510507  13.6893244  59.1090132
  62.0398393  14.1166060  57.6721072  66.5503073   8.3522880  64.1989701
  67.0942977   8.9652838  63.7044656  65.9689918   8.9102458  64.7156714
  64.8360586  11.4743598  55.3304729  64.7111726  10.6733338  54.8215674
  65.4939678  11.9689791  54.8418699  66.8995495   9.2752618  56.9584279
  65.9525830   9.1557969  56.8862606  67.2478268   8.3875116  57.0410540
  63.9041928   9.0705334  53.1588631  63.7566891   8.1422041  53.3396201
  64.7295422   9.0925425  52.6745706  67.5076050   9.8933893  54.2453504
  68.4322597   9.6876754  54.1077955  67.3391353   9.6450294  55.1542845
  67.2971366  10.4119560  49.6015595  67.4708244   9.8465983  48.8489448
  67.7900257  11.2120455  49.4195085  53.1148326   2.4234229  57.6679154
  52.5701794   3.1994037  57.7999429  53.9927676   2.7705034  57.5098276
  68.2846539   9.7286325  46.7012494  68.9797443  10.3493017  46.9199808
  68.6269689   8.8781676  46.9764872  61.8458010  11.0920104  60.3589701
  62.1545137  10.8469250  61.2312401  62.6433492  11.2966742  59.8708571
  61.8678622  13.2458013  52.5895078  61.4283613  12.7534392  53.2827934
  62.6186739  12.7030981  52.3487153  54.3470961   9.4369554  52.5919706
  55.1728981   9.1373326  52.2118349  53.9965013   8.6677177  53.0409494
  59.3152495   8.7896022  54.6617379  58.6932504   8.1266727  54.3619607
  59.9857362   8.8157154  53.9791027  52.5479567   7.3555881  53.5508639
  51.7111475   6.9278055  53.3692641  52.5203212   7.5488324  54.4879430
  58.8766002   7.3399946  48.1375840  59.0254122   8.0235410  47.4842513
  59.6832445   7.3205036  48.6525296  62.3761407   9.8348076  45.6087587
  61.8035374  10.4538263  45.1558059  62.9494201  10.3847438  46.1427509
  65.5958667  10.1185226  46.7396170  66.5289340  10.0530788  46.9429045
  65.5081880  10.9541493  46.2810702  68.2246684   9.4351097  43.7000117
  68.1460315   9.1010960  44.5935875  69.0456350   9.9272865  43.6991589
  51.7317323   4.0368140  55.3050693  51.0380795   3.6222093  54.7920647
  52.4790314   4.0788677  54.7084112  53.6454066   3.9686394  53.1816708
  53.6224754   4.0674081  52.2298591  53.9554702   4.8151545  53.5033874
  56.3041444   6.0262549  57.2963322  57.2584697   5.9946491  57.2293254
  56.1053967   5.5653173  58.1113548  54.6591672  11.5682169  54.3133520
  54.5246140  10.8082569  53.7471518  54.2423735  12.2923068  53.8462309
  57.8160798  12.4651486  54.5251963  57.6993182  13.4096918  54.4230653
  56.9953244  12.1625047  54.9137762  58.8415312  13.1179747  57.7407891
  59.7442559  13.1503358  58.0574386  58.6152682  12.1880198  57.7554227
  60.5968914  11.8710734  54.4017970  59.6464545  11.8712596  54.2882342
  60.9001400  11.1243469  53.8854004  76.3321608  17.7071272  55.4663732
  76.9700018  17.5878020  54.7627072  76.2142451  18.6552116  55.5251684
  73.1411314  17.6598701  55.4025257  72.8029826  17.5439765  54.5145792
  74.0101082  17.2589866  55.3826263  68.9998130  19.5134177  51.3922148
  68.4362995  19.4224114  50.6238436  68.8850525  18.6934081  51.8724640
  73.6231097  18.8133552  61.3611462  73.6119738  18.4186351  60.4891966
  73.7851737  18.0799625  61.9545234  66.5462562  21.0085369  54.2306368
  67.3383854  20.6676193  53.8152668  66.7859212  21.1180344  55.1508522
  74.5797689  23.1805145  46.7036613  73.9285668  23.7659225  46.3170627
  75.3742051  23.7111340  46.7631650  68.5053316  20.2694282  47.1023747
  69.2784192  19.7223269  46.9636623  68.8578715  21.1338531  47.3138209
  70.3438358  21.5970664  60.3090646  70.0528224  22.5016295  60.1937313
  70.9795343  21.6387192  61.0234716  71.2694565  18.9747513  56.8992006
  71.8658137  18.7503535  56.1848969  71.3269537  18.2332258  57.5017454
  70.8419593  16.4286948  44.7342197  71.0945114  15.9068469  43.9725660
  69.9044153  16.2653093  44.8368881  75.8862876  15.4322726  52.5416940
  76.6725966  15.0142149  52.1907357  76.1501581  16.3368818  52.7098589
  76.0572954  20.8695577  47.2405597  75.4218787  20.9430203  47.9526502
  75.7270360  21.4589175  46.5624676  70.5615882  18.3315054  46.9366572
  70.4452140  17.6559957  47.6047656  70.6718142  17.8447428  46.1198725
  72.9047423  17.7925201  50.6413261  72.5405630  17.2655822  51.3526183
  73.7614539  17.4023670  50.4679747  72.5452910  12.8215101  45.6374610
  72.7127312  13.6895337  46.0045081  72.3550079  12.9842382  44.7135899
  75.3028243  21.2832080  57.3040440  75.0028966  22.1857118  57.1956247
  74.9579303  21.0164263  58.1561593  68.7540725  17.7345876  53.3377145
  67.8291221  17.6022091  53.5454836  69.0025138  18.5140096  53.8347087
  78.7025387  13.8014620  54.9837877  77.7942264  13.7330028  54.6896638
  78.6512983  14.2786565  55.8119703  72.5242131  15.2772758  46.6221277
  72.4041756  15.7229809  47.4606757  71.8294719  15.6258076  46.0634815
  66.1149536  17.3779150  54.1720934  66.2441917  17.6313629  55.0860345
  65.4346987  17.9706858  53.8525589  70.2849023  28.0476400  50.2711408
  70.2073053  28.9984225  50.3499888  69.6810667  27.7022272  50.9286334
  72.7766253  15.2204265  62.9272775  71.9999587  15.7798185  62.9175639
  73.4156816  15.7061048  63.4487645  78.2227197  15.7494231  47.4501611
  79.1345053  15.9821618  47.2749308  77.7136844  16.3331276  46.8876689
  71.0312625  18.0289719  62.4890742  71.7727310  18.5674763  62.2125565
  70.3249611  18.6556007  62.6462293  76.5067965  20.1718859  61.0862903
  76.9151321  19.7301270  60.3417536  75.7845226  19.5971487  61.3397096
  72.8599035  15.1091466  58.4596460  73.7060230  15.5330879  58.6031109
  72.7997673  14.4525090  59.1535023  76.8296779  20.7320050  54.8415192
  76.2005642  20.8965764  54.1391260  76.4422442  21.1461659  55.6126156
  80.7086011  21.6674488  52.1959556  80.0237050  22.0473389  51.6456589
  80.7929861  22.2769814  52.9291504  76.0098480  12.7695834  60.1177634
  75.7659412  13.5237895  59.5811909  76.2858411  13.1481182  60.9524881
  77.9636943  19.3134447  58.7954899  78.1753838  19.9566207  58.1189280
  77.9166691  18.4796763  58.3276829  75.5663172  11.9252267  55.6991471
  74.7047651  12.2233521  55.9908209  75.5925607  12.1422666  54.7672504
  72.3824741  20.4694458  52.1065277  72.8463087  20.7482161  51.3169900
  72.1181539  19.5677902  51.9238368  69.2748822  20.0165939  55.0445040
  69.8450179  20.4453208  54.4062525  69.8656934  19.7348524  55.7429226
  71.3193627  16.5917610  48.9154842  72.0217671  17.0438654  49.3828769
  70.9874256  15.9501429  49.5434735  69.7673989  15.1829367  63.2906052
  69.1372650  15.8645648  63.5241449  69.6610077  15.0712448  62.3459190
  65.0618961  14.8501163  54.2171976  64.2718015  15.1058691  53.7412086
  65.5530209  15.6649501  54.3224016  79.0782771  22.1906402  56.9677257
  79.9000215  21.7886589  56.6859938  79.0745174  22.0874636  57.9193372
  67.0133707  15.2145742  51.1755453  66.2164870  15.3264436  51.6938948
  66.7859299  15.5532394  50.3096343  72.8439374  21.7390445  59.1237967
  72.9083807  22.2010853  59.9596139  72.1350298  21.1087810  59.2520277
  63.3456664  15.1031653  56.6486967  63.5964703  15.9878663  56.9144543
  63.8816213  14.9236255  55.8762058  72.5587392  23.4058553  48.9916948
  72.4233067  24.2510089  49.4201795  73.0997205  23.6077831  48.2282881
  66.0116789  20.9233991  49.5644873  66.5241310  21.7177241  49.7150437
  66.6639502  20.2260281  49.4978474  67.8211674  24.0399747  51.6467626
  67.9978302  24.9617712  51.4588610  68.6168508  23.7258166  52.0762006
  71.9622693  10.9008012  63.2451559  72.7032406  11.5015165  63.1656022
  72.1940615  10.1585650  62.6869602  67.1064031  16.0864379  61.5229789
  66.9917546  15.1849636  61.8236888  66.2508548  16.3328076  61.1714606
  74.1855868  24.0282119  63.1217290  73.7419723  23.2418498  62.8038194
  74.8473082  24.2161270  62.4561180  68.9442990  25.5577921  57.6477968
  69.4950415  25.4294984  56.8754962  68.1054465  25.8572810  57.2972861
  76.2837106  24.3084919  61.1498691  76.2655582  25.1293800  60.6578960
  77.2057027  24.1838995  61.3748832  72.7410161  21.8229049  61.9922199
  73.2738497  21.0617337  61.7621507  72.2124242  21.5302701  62.7346354
  63.9765706  19.2522645  50.3404443  64.8140928  19.6619654  50.1238151
  64.1543974  18.3122087  50.3104637  75.8730138  16.9197726  46.0288276
  75.3576762  17.6902330  46.2676664  75.6007447  16.2462862  46.6521338
  73.4577249  11.7647427  51.0873514  72.6018846  11.3754277  50.9079153
  73.8704201  11.8439387  50.2273300  71.2319282   9.3832500  54.4931256
  72.0972279   9.1875308  54.1337145  71.2996791   9.1542851  55.4200613
  75.6616441  14.7924818  47.8548057  75.3566577  15.1070967  48.7058200
  76.6146884  14.8706238  47.8975390  74.1062873  20.9515041  49.5041011
  73.5784235  20.2167801  49.1914249  73.6050376  21.7289718  49.2580980
  79.0855719  19.1464062  54.6208058  78.4279394  19.8363323  54.7088186
  79.8896119  19.5360494  54.9642044  68.8381601  11.6134708  51.8647623
  69.4125353  11.3909889  51.1320816  69.4252583  11.6823402  52.6176224
  77.8961178  17.5008434  52.6711999  78.4093060  18.1338426  53.1733709
  78.5462402  16.9009630  52.3055359  69.1651188  13.6439169  45.8843508
  68.3288500  13.9813855  46.2052783  69.0255958  13.5088148  44.9470645
  72.2515474  18.7695252  42.5075984  71.3442535  18.5384505  42.7067133
  72.7486505  17.9732871  42.6949966  75.1583552  27.4792759  45.4272670
  74.4845251  27.7824455  46.0357628  75.5449374  28.2821839  45.0778128
  74.3742009  14.9757890  54.9170340  73.4564570  15.1972837  54.7592028
  74.7902153  15.0504200  54.0582047  75.1577057  16.3749306  50.0473020
  75.9048876  16.8870703  49.7380142  75.4268646  16.0533358  50.9077414
  73.4303707  18.8707846  47.0299974  72.5214926  18.5866879  47.1272444
  73.4598791  19.2906925  46.1703281  78.6622974  22.4814436  50.7991142
  78.2085301  21.6405346  50.8556332  78.0316941  23.1175834  51.1365922
  77.6055894  13.4106422  52.0291809  76.8678651  12.8983808  52.3602052
  77.8582667  12.9706804  51.2175086  77.1055914  24.3190933  51.7340960
  77.3978888  24.8795990  51.0153326  77.6154534  24.6119494  52.4894119
  63.9991877  16.5913361  51.0115177  63.8016277  15.9982721  50.2866243
  63.4438541  16.2865571  51.7291115  71.9788601  16.4836467  53.1309770
  72.0337211  15.5310303  53.0552246  71.1679803  16.6395906  53.6151068
  73.1279795  20.4116590  44.3688053  72.6899225  19.6952449  43.9093690
  73.8690236  20.6392705  43.8073144  69.9180961  15.1013527  50.8900149
  69.1048826  15.4007697  51.2965341  70.4139955  14.7069216  51.6074631
  72.0689539  25.0971284  52.8234413  72.0265718  25.3232130  51.8942945
  72.9852238  24.8634658  52.9720214  75.5155173  15.5655351  59.7215043
  75.8704560  15.7926824  60.5809508  76.1627304  15.8973728  59.0992298
  81.2452910  18.6873787  50.4264372  81.1070808  18.8775383  49.4985561
  80.8889128  19.4493170  50.8832423  69.4095036  12.6731882  56.5061384
  70.0494415  12.5320641  55.8084347  68.5772566  12.3866396  56.1299986
  70.1855340  21.9734313  52.6196376  70.9795938  21.4784633  52.4178951
  69.4747032  21.4452176  52.2564082  75.0050184  24.3552408  56.9708744
  75.0587206  24.9243345  57.7386460  74.1364965  24.5254293  56.6062781
  66.4938103  16.1177394  48.6956129  65.5635691  16.0561850  48.9126091
  66.5895575  15.5953347  47.8992770  66.4123652  12.6432207  51.2834370
  66.6730469  13.5577541  51.1743531  67.2340824  12.1756650  51.4330983
  67.8848577  14.0569964  58.4533195  68.5571631  13.8487327  57.8045844
  67.0578364  13.8592050  58.0138427  73.7874149  10.6831905  60.4698856
  73.1402064  11.3821855  60.3763332  74.5575165  11.1168049  60.8375104
  77.1952947  20.9480758  63.5449409  77.0438454  20.7191309  62.6279493
  77.1857627  21.9051359  63.5580754  73.9638284  18.5212670  58.5295675
  74.8930344  18.6723830  58.3564643  73.5429314  18.6096691  57.6744322
  72.7626616  22.5463335  56.2994213  72.6237701  22.1782119  57.1720151
  71.9741212  23.0610974  56.1278171  73.3574768  27.6472431  47.6419750
  73.5326523  27.1760474  48.4565372  72.6707556  28.2738197  47.8701010
  74.3131831  21.9244937  53.6883051  73.9781663  21.8845707  54.5840701
  73.8135776  21.2589653  53.2153461  68.2876075  17.3312567  59.2135632
  68.1495873  16.5992806  59.8147171  69.1980998  17.2421468  58.9319820
  77.2491022  19.2700972  43.9620111  76.6320193  18.5447800  43.8653163
  76.7807511  20.0310332  43.6187185  70.9158375  17.0432527  58.7019312
  71.6257994  16.4025719  58.6605930  70.8727684  17.2945422  59.6245492
  78.9045154  23.9799880  61.6225891  78.8457700  23.2959100  60.9556474
  79.3064672  24.7218870  61.1706517  69.6287309  14.0297745  60.5214951
  69.0924666  13.5788483  61.1736548  69.0404018  14.1643653  59.7785416
  67.9235853  30.7961794  54.4159610  68.1632451  31.4280318  55.0938628
  67.0805049  30.4449834  54.7024969  69.0389568  13.4886396  43.0841415
  68.1619035  13.3675197  42.7203661  69.5147321  12.6972474  42.8320303
  78.9062561  21.9439464  59.8539871  78.0189340  21.6065386  59.9766269
  79.4761112  21.2122495  60.0908636  60.5591708  18.2763556  53.1782922
  61.2462748  17.9625286  52.5903937  60.4039837  19.1804920  52.9050173
  65.3626431  13.1653752  57.6067946  65.2784619  12.5579422  56.8718356
  64.5409137  13.6562771  57.6077442  72.4363715  26.6040916  56.8201114
  72.3633886  27.4095888  57.3320418  71.9941108  26.8032882  55.9949135
  72.2253494  25.8412686  50.3303935  71.4421016  26.3834367  50.4242160
  72.9246239  26.3586666  50.7298177  75.5350144  11.6507316  52.9738141
  76.0318844  10.8977278  52.6539211  74.7637126  11.6871633  52.4081350
  74.8962398  26.5027750  58.9759272  75.6090370  27.1375215  58.9035174
  74.4052427  26.5991616  58.1599274  76.6179925  20.4079003  50.5476564
  75.6836204  20.5280466  50.3781268  76.7956594  19.5051470  50.2836574
  72.1185113  13.7924699  52.7009825  71.7482901  13.2395739  53.3890731
  72.6144206  13.1882832  52.1484825  80.0052476  16.2496322  51.0826598
  80.4712929  17.0824314  51.0086901  80.4559977  15.7841304  51.7871857
  69.9474312  24.2522194  59.7964843  70.6483771  24.8858677  59.9494237
  69.4769427  24.5936925  59.0360483  78.0728708  22.5940144  48.0812750
  78.3488551  22.4796738  48.9906624  77.2033206  22.1957628  48.0424923
  77.7475598  16.8066801  57.6217394  77.0947048  17.0542709  56.9669846
  78.1255978  15.9930939  57.2879871  74.7082772  26.8426494  51.7245564
  74.8905166  26.0248150  52.1873316  75.5315758  27.0594187  51.2870454
  75.0424937  25.7694680  48.9860612  75.5712704  25.2587134  48.3730775
  75.3053157  25.4537210  49.8506145  73.7963171  17.5486612  64.1083431
  73.1203808  17.4480742  64.7785806  74.6190805  17.3925826  64.5719428
  65.5442030  23.7858549  56.7295946  66.1295467  23.0402237  56.8623850
  65.3466868  24.0962506  57.6132610  68.3980685  26.8209796  51.7458388
  67.7291060  27.3055924  51.2622428  68.2593555  27.0679017  52.6601767
  60.1359685  16.3564149  55.4500389  60.1743784  15.8227740  56.2437507
  59.6299977  15.8299355  54.8311366  72.5385954  28.8553540  58.3441047
  73.0904262  29.0185161  59.1090132  72.8792147  29.4457978  57.6721072
  67.5150447  11.2028690  58.9462931  67.5791773  12.0643521  58.5340329
  67.4517567  10.5902691  58.2135290  66.9902719  13.2751822  62.5935966
  67.6174758  12.8928899  63.2073490  66.1330638  13.0566024  62.9591658
  77.3896828  23.6814797  64.1989701  77.9336732  24.2944756  63.7044656
  76.8083673  24.2394376  64.7156714  63.7668262  15.0828251  48.5254320
  64.0621703  14.1738930  48.4721374  62.8656298  15.0615991  48.2035323
  75.6754341  26.8035515  55.3304729  75.5505480  26.0025255  54.8215674
  76.3333432  27.2981709  54.8418699  67.2962509  13.1584248  54.5081869
  66.5749095  13.7720216  54.3689342  68.0855765  13.6942013  54.4298515
  77.7389249  24.6044535  56.9584279  76.7919585  24.4849887  56.8862606
  78.0872022  23.7167033  57.0410540  70.0988823  10.4938674  60.7822521
  70.6223224  10.7400971  61.5448830  69.8801156  11.3258709  60.3625658
  65.4956104  12.7642349  48.6493646  65.1668810  11.8839728  48.4668752
  65.8495474  12.7090018  49.5370035  74.7435683  24.3997252  53.1588631
  74.5960645  23.4713959  53.3396201  75.5689176  24.4217342  52.6745706
  68.6097927  13.0515319  49.0169123  68.9493999  13.5801240  48.2947732
  69.0570047  13.3895725  49.7927690  78.3469804  25.2225810  54.2453504
  79.2716352  25.0168672  54.1077955  78.1785108  24.9742212  55.1542845
  71.3041368  11.4352369  58.4672191  70.9638188  10.6360183  58.8692871
  70.5980374  11.7354080  57.8949025  70.5966074  11.5489940  47.2162416
  71.3174437  11.9271193  46.7126133  69.9731378  12.2678817  47.3197394
  74.7397197  12.2535089  48.1520748  74.9560811  13.1359727  47.8509577
  74.2591264  11.8621303  47.4226390  69.4796418  15.2120803  54.7291493
  69.3340999  15.5261106  55.6215775  69.0021622  15.8305703  54.1762392
  71.3392801  12.2023350  54.7772383  71.3254370  11.3064444  54.4404681
  72.0565229  12.2094014  55.4110669  73.1918932  12.6360691  56.8225510
  72.9336710  13.5577761  56.8209840  72.6603972  12.2391125  57.5125974
  78.1365121  25.7411478  49.6015595  78.3101998  25.1757900  48.8489448
  78.6294012  26.5412373  49.4195085  63.9542080  17.7526147  57.6679154
  63.4095549  18.5285955  57.7999429  64.8321430  18.0996951  57.5098276
  70.7429697  11.0837731  50.0459953  70.8645608  10.1554377  50.2450840
  70.4531739  11.0976417  49.1338268  79.1240293  25.0578242  46.7012494
  79.8191198  25.6784935  46.9199808  79.4663443  24.2073593  46.9764872
  64.7408102  16.8796043  60.5609311  63.9989838  17.0278679  61.1473941
  64.4200847  17.1404309  59.6976060  72.6851765  26.4212021  60.3589701
  72.9938891  26.1761168  61.2312401  73.4827247  26.6258660  59.8708571
  72.7072377  28.5749931  52.5895078  72.2677367  28.0826310  53.2827934
  73.4580494  28.0322899  52.3487153  65.1864716  24.7661472  52.5919706
  66.0122736  24.4665244  52.2118349  64.8358768  23.9969094  53.0409494
  70.1546249  24.1187940  54.6617379  69.5326258  23.4558645  54.3619607
  70.8251116  24.1449072  53.9791027  63.3873321  22.6847798  53.5508639
  62.5505229  22.2569973  53.3692641  63.3596966  22.8780242  54.4879430
  70.2270777  12.5969728  64.2549885  70.2758932  13.4731851  63.8727655
  70.7693291  12.0547121  63.6821529  80.7125622  23.1410851  63.5351022
  79.9221166  23.1234990  62.9955522  80.4758977  23.6799145  64.2900059
  80.8323497  19.9903318  60.8483751  80.8821502  19.8253325  61.7899274
  80.7237421  19.1230577  60.4581632  69.7159756  22.6691863  48.1375840
  69.8647876  23.3527328  47.4842513  70.5226200  22.6496954  48.6525296
  72.4570065  13.3501101  61.0096244  71.5873374  13.6434667  60.7378832
  72.6929545  13.9341546  61.7303508  80.5828882  17.5332874  59.5605830
  81.0583004  17.7260520  58.7524682  79.6594448  17.5892060  59.3149214
  67.4712389  18.6957041  49.1436909  67.2258431  17.7919371  49.3417119
  67.6408304  18.6974192  48.2016387  66.7408037  14.4285399  46.6423070
  66.0477281  14.5029754  45.9863106  66.4959788  13.6645742  47.1644587
  73.2155162  25.1639994  45.6087587  72.6429129  25.7830181  45.1558059
  73.7887955  25.7139356  46.1427509  79.2830551  14.4098634  57.7934136
  80.2347974  14.5096732  57.8146360  79.1134002  13.6176903  58.3032220
  77.3044931  11.4954217  57.9793537  76.7094863  11.7759230  57.2840026
  77.0194628  11.9848118  58.7510278  76.4352421  25.4477144  46.7396170
  77.3683095  25.3822706  46.9429045  76.3475634  26.2833411  46.2810702
  79.0640438  24.7643014  43.7000117  78.9854070  24.4302878  44.5935875
  79.8850105  25.2564782  43.6991589  73.6001960  16.5000807  42.9503640
  74.5461065  16.3707015  43.0192058  73.2216205  15.7615469  43.4273068
  73.4840653  20.5518553  64.4104297  74.4043662  20.7297152  64.6044343
  73.4490236  19.6074598  64.2583996  71.7844877  14.4250783  42.8858525
  70.8776333  14.1283896  42.9621239  72.0620858  14.1280601  42.0192811
  62.7022818  15.7457146  53.3357571  62.3825602  14.8922455  53.0431945
  62.1556246  15.9605725  54.0915539  66.4802725  18.4619587  57.0527078
  66.6988735  19.3936695  57.0715112  66.8928499  18.1027562  57.8381882
  70.5543662  11.2837718  43.0270504  71.4162826  11.6092617  43.2866322
  70.7394006  10.4969214  42.5143570  62.5711078  19.3660058  55.3050693
  61.8774549  18.9514011  54.7920647  63.3184069  19.4080594  54.7084112
  71.2161861  17.4649932  65.2594888  70.7328942  18.2650292  65.4658777
  71.3022800  17.4757877  64.3062332  64.4847820  19.2978312  53.1816708
  64.4618508  19.3965999  52.2298591  64.7948457  20.1443463  53.5033874
  67.1435198  21.3554467  57.2963322  68.0978452  21.3238409  57.2293254
  66.9447722  20.8945090  58.1113548  67.7334580  19.9255583  59.8634120
  68.5527469  20.4199661  59.8868957  68.0071388  19.0087551  59.8351687
  77.4901176  12.3166335  49.2262075  76.6027031  12.6015986  49.0082270
  77.9055165  12.1560098  48.3789352  65.4985427  26.8974086  54.3133520
  65.3639895  26.1374487  53.7471518  65.0817489  27.6214986  53.8462309
  76.6344390  22.0811010  43.3210095  77.3380240  22.2861012  43.9367751
  75.9107039  22.6487772  43.5859179  77.4642200  17.8320871  49.4412366
  77.4077401  18.2889422  48.6019998  78.0170543  17.0711556  49.2635208
  68.6554553  27.7943403  54.5251963  68.5386937  28.7388836  54.4230653
  67.8346999  27.4916965  54.9137762  78.5431087  22.5193539  45.3708555
  79.3776691  22.0874737  45.1886030  78.3815430  22.3475553  46.2985450
  78.1976979  19.0225652  46.7364895  78.1425783  18.8569924  45.7953339
  77.5723035  19.7301685  46.8927084  62.9869494  14.2593717  60.5626317
  63.6328358  13.7492671  61.0513542  62.7786645  14.9962398  61.1369742
  75.5122887  21.3274564  66.0618458  76.3814046  21.5015216  65.7005092
  75.0329638  22.1468981  65.9394187  69.6809067  28.4471665  57.7407891
  70.5836314  28.4795275  58.0574386  69.4546437  27.5172116  57.7554227
  71.4362669  27.2002652  54.4017970  70.4858300  27.2004513  54.2882342
  71.7395155  26.4535386  53.8854004  67.3266985  11.4061334  64.6601331
  68.1898447  11.0498139  64.8704656  66.7532396  11.0675229  65.3476735
  79.8391884  34.8426095  51.3922148  79.2756749  34.7516032  50.6238436
  79.7244279  34.0225999  51.8724640  77.3856316  36.3377286  54.2306368
  78.1777608  35.9968111  53.8152668  77.6252966  36.4472261  55.1508522
  79.3447070  35.5986199  47.1023747  80.1177946  35.0515187  46.9636623
  79.6972469  36.4630449  47.3138209  79.5934479  33.0637794  53.3377145
  78.6684976  32.9314008  53.5454836  79.8418892  33.8432013  53.8347087
  76.9543290  32.7071068  54.1720934  77.0835671  32.9605547  55.0860345
  76.2740742  33.2998776  53.8525589  81.1242778  43.3768318  50.2711408
  81.0466807  44.3276143  50.3499888  80.5204421  43.0314190  50.9286334
  80.1142577  35.3457857  55.0445040  80.6843934  35.7745125  54.4062525
  80.7050689  35.0640442  55.7429226  80.6067743  30.5121285  63.2906052
  79.9766404  31.1937565  63.5241449  80.5003831  30.4004366  62.3459190
  75.9012716  30.1793081  54.2171976  75.1111770  30.4350609  53.7412086
  76.3923963  30.9941418  54.3224016  77.8527461  30.5437660  51.1755453
  77.0558625  30.6556354  51.6938948  77.6253053  30.8824312  50.3096343
  74.1850419  30.4323571  56.6486967  74.4358457  31.3170581  56.9144543
  74.7209967  30.2528173  55.8762058  76.8510544  36.2525909  49.5644873
  77.3635064  37.0469159  49.7150437  77.5033257  35.5552199  49.4978474
  78.6605429  39.3691665  51.6467626  78.8372057  40.2909630  51.4588610
  79.4562262  39.0550084  52.0762006  77.9457785  31.4156297  61.5229789
  77.8311300  30.5141554  61.8236888  77.0902303  31.6619994  61.1714606
  79.7836744  40.8869839  57.6477968  80.3344169  40.7586902  56.8754962
  78.9448220  41.1864728  57.2972861  74.8159461  34.5814563  50.3404443
  75.6534683  34.9911571  50.1238151  74.9937728  33.6414005  50.3104637
  79.6775355  26.9426625  51.8647623  80.2519107  26.7201807  51.1320816
  80.2646338  27.0115320  52.6176224  80.0044943  28.9731086  45.8843508
  79.1682255  29.3105773  46.2052783  79.8649712  28.8380066  44.9470645
  74.8385632  31.9205278  51.0115177  74.6410032  31.3274639  50.2866243
  74.2832296  31.6157488  51.7291115  80.7574715  30.4305444  50.8900149
  79.9442581  30.7299615  51.2965341  81.2533710  30.0361133  51.6074631
  80.2488790  28.0023800  56.5061384  80.8888169  27.8612559  55.8084347
  79.4166321  27.7158313  56.1299986  77.3331858  31.4469312  48.6956129
  76.4029446  31.3853768  48.9126091  77.4289330  30.9245265  47.8992770
  77.2517407  27.9724125  51.2834370  77.5124224  28.8869458  51.1743531
  78.0734579  27.5048568  51.4330983  78.7242332  29.3861882  58.4533195
  79.3965385  29.1779244  57.8045844  77.8972118  29.1883968  58.0138427
  79.1269829  32.6604485  59.2135632  78.9889627  31.9284724  59.8147171
  80.0374753  32.5713385  58.9319820  80.4681064  29.3589662  60.5214951
  79.9318421  28.9080401  61.1736548  79.8797772  29.4935571  59.7785416
  78.7629607  46.1253712  54.4159610  79.0026206  46.7572236  55.0938628
  77.9198804  45.7741752  54.7024969  79.8783323  28.8178314  43.0841415
  79.0012789  28.6967114  42.7203661  80.3541076  28.0264392  42.8320303
  71.3985463  33.6055473  53.1782922  72.0856503  33.2917203  52.5903937
  71.2433592  34.5096838  52.9050173  76.2020185  28.4945670  57.6067946
  76.1178374  27.8871340  56.8718356  75.3802891  28.9854688  57.6077442
  76.3835784  39.1150467  56.7295946  76.9689221  38.3694154  56.8623850
  76.1860623  39.4254423  57.6132610  79.2374440  42.1501714  51.7458388
  78.5684815  42.6347842  51.2622428  79.0987309  42.3970934  52.6601767
  70.9753439  31.6856067  55.4500389  71.0137539  31.1519657  56.2437507
  70.4693732  31.1591272  54.8311366  78.3544201  26.5320607  58.9462931
  78.4185528  27.3935438  58.5340329  78.2911322  25.9194609  58.2135290
  77.8296474  28.6043740  62.5935966  78.4568513  28.2220817  63.2073490
  76.9724393  28.3857942  62.9591658  74.6062017  30.4120169  48.5254320
  74.9015458  29.5030847  48.4721374  73.7050052  30.3907908  48.2035323
  78.1356264  28.4876166  54.5081869  77.4142849  29.1012133  54.3689342
  78.9249519  29.0233930  54.4298515  76.3349858  28.0934267  48.6493646
  76.0062564  27.2131646  48.4668752  76.6889229  28.0381935  49.5370035
  79.4491681  28.3807236  49.0169123  79.7887754  28.9093158  48.2947732
  79.8963802  28.7187643  49.7927690  80.3190173  30.5412720  54.7291493
  80.1734753  30.8553023  55.6215775  79.8415376  31.1597621  54.1762392
  74.7935835  33.0818065  57.6679154  74.2489303  33.8577873  57.7999429
  75.6715185  33.4288869  57.5098276  75.5801857  32.2087961  60.5609311
  74.8383593  32.3570596  61.1473941  75.2594601  32.4696226  59.6976060
  76.0258470  40.0953390  52.5919706  76.8516490  39.7957161  52.2118349
  75.6752522  39.3261012  53.0409494  74.2267076  38.0139716  53.5508639
  73.3898984  37.5861890  53.3692641  74.1990721  38.2072159  54.4879430
  78.3106144  34.0248959  49.1436909  78.0652185  33.1211289  49.3417119
  78.4802058  34.0266109  48.2016387  77.5801791  29.7577316  46.6423070
  76.8871036  29.8321671  45.9863106  77.3353543  28.9937660  47.1644587
  73.5416572  31.0749064  53.3357571  73.2219356  30.2214372  53.0431945
  72.9950000  31.2897642  54.0915539  77.3196480  33.7911505  57.0527078
  77.5382489  34.7228613  57.0715112  77.7322253  33.4319480  57.8381882
  73.4104832  34.6951976  55.3050693  72.7168304  34.2805928  54.7920647
  74.1577823  34.7372512  54.7084112  75.3241575  34.6270229  53.1816708
  75.3012263  34.7257917  52.2298591  75.6342211  35.4735380  53.5033874
  77.9828953  36.6846384  57.2963322  78.9372206  36.6530327  57.2293254
  77.7841476  36.2237008  58.1113548  78.5728335  35.2547500  59.8634120
  79.3921224  35.7491579  59.8868957  78.8465142  34.3379469  59.8351687
  76.3379181  42.2266004  54.3133520  76.2033649  41.4666405  53.7471518
  75.9211244  42.9506904  53.8462309  79.4948307  43.1235321  54.5251963
  79.3780691  44.0680753  54.4230653  78.6740753  42.8208882  54.9137762
  73.8263249  29.5885634  60.5626317  74.4722112  29.0784588  61.0513542
  73.6180400  30.3254316  61.1369742  78.1660740  26.7353251  64.6601331
  79.0292201  26.3790056  64.8704656  77.5926151  26.3967146  65.3476735
  67.9235854   7.8023917  41.1404916  68.1632452   8.4342441  41.8183935
  67.0805051   7.4511957  41.4270276  77.3856317  13.3439409  40.9551675
  78.1777609  13.0030233  40.5397974  77.6252968  13.4534384  41.8753828
  79.3447071  12.6048322  33.8269054  80.1177947  12.0577309  33.6881930
  79.6972470  13.4692571  34.0383515  81.1242779  20.3830440  36.9956714
  81.0466809  21.3338265  37.0745195  80.5204422  20.0376313  37.6531641
  80.1142578  12.3519980  41.7690347  80.6843935  12.7807248  41.1307832
  80.7050690  12.0702564  42.4674533  76.8510545  13.2588031  36.2890179
  77.3635066  14.0531281  36.4395744  77.5033258  12.5614322  36.2223781
  78.6605430  16.3753787  38.3712932  78.8372058  17.2971752  38.1833916
  79.4562263  16.0612207  38.8007312  79.7836745  17.8931961  44.3723275
  80.3344170  17.7649025  43.6000269  78.9448221  18.1926850  44.0218168
  74.8159462  11.5876685  37.0649750  75.6534684  11.9973694  36.8483458
  74.9937730  10.6476128  37.0349944  78.7629609  23.1315834  41.1404916
  79.0026207  23.7634358  41.8183935  77.9198805  22.7803874  41.4270276
  71.3985464  10.6117596  39.9028229  72.0856504  10.2979326  39.3149244
  71.2433593  11.5158961  39.6295480  76.3835786  16.1212589  43.4541253
  76.9689222  15.3756277  43.5869157  76.1860624  16.4316546  44.3377916
  79.2374441  19.1563837  38.4703695  78.5684816  19.6409964  37.9867735
  79.0987310  19.4033057  39.3847074  74.7935836  10.0880187  44.3924461
  74.2489304  10.8639995  44.5244735  75.6715186  10.4350992  44.2343582
  76.0258472  17.1015512  39.3165012  76.8516492  16.8019284  38.9363656
  75.6752524  16.3323135  39.7654801  74.2267077  15.0201839  40.2753946
  73.3898985  14.5924013  40.0937947  74.1990722  15.2134282  41.2124737
  73.4104833  11.7014098  42.0296000  72.7168305  11.2868051  41.5165954
  74.1577824  11.7434635  41.4329419  75.3241576  11.6332352  39.9062014
  75.3012264  11.7320039  38.9543898  75.6342212  12.4797503  40.2279181
  77.9828954  13.6908507  44.0208629  78.9372207  13.6592449  43.9538560
  77.7841477  13.2299131  44.8358855  76.3379183  19.2328127  41.0378827
  76.2033650  18.4728527  40.4716825  75.9211245  19.9569026  40.5707616
  79.4948308  20.1297444  41.2497269  79.3780693  21.0742876  41.1475960
  78.6740755  19.8271005  41.6383069  20.3828914  38.5097064  73.2545996
  19.7316893  39.0951145  72.8680010  21.1773276  39.0403259  73.3141034
  14.3084541  35.5986201  73.6533131  15.0815417  35.0515188  73.5146007
  14.6609940  36.4630451  73.8647592  16.6450819  31.7578867  71.2851581
  16.8976339  31.2360389  70.5235044  15.7075378  31.5945013  71.3878264
  21.8604179  36.1987496  73.7914981  21.2250012  36.2722123  74.5035885
  21.5301585  36.7881095  73.1134060  16.3647107  33.6606973  73.4875956
  16.2483365  32.9851877  74.1557040  16.4749367  33.1739347  72.6708109
  18.3484135  28.1507020  72.1883993  18.5158538  29.0187257  72.5554464
  18.1581304  28.3134302  71.2645283  18.3273356  30.6064678  73.1730660
  18.2072981  31.0521728  74.0116140  17.6325944  30.9549995  72.6144198
  16.0880248  43.3768319  76.8220791  16.0104278  44.3276144  76.9009272
  15.4841892  43.0314192  77.4795718  24.0258422  31.0786151  74.0010994
  24.9376278  31.3113538  73.8258692  23.5168069  31.6623195  73.4386073
  26.5117236  36.9966407  78.7468939  25.8268275  37.3765308  78.1965973
  26.5961086  37.6061734  79.4800887  32.9719989  33.8637070  79.8671612
  32.2183697  33.2944468  79.7115616  33.1067530  33.8299735  80.8142247
  18.3618617  38.7350472  75.5426331  18.2264292  39.5802008  75.9711179
  18.9028430  38.9369750  74.7792265  21.6761363  32.2489645  72.5797660
  21.1607987  33.0194250  72.8186047  21.4038672  31.5754781  73.2030721
  26.6495637  35.0022000  74.5150833  25.8725080  34.6633159  74.0705995
  27.3287118  35.0074623  73.8405798  21.4647667  30.1216737  74.4057441
  21.1597802  30.4362887  75.2567584  22.4178109  30.1998157  74.4484774
  19.9094098  36.2806961  76.0550395  19.3815460  35.5459720  75.7423632
  19.4081601  37.0581637  75.8090363  18.0546699  34.0987171  69.0585368
  17.1473760  33.8676424  69.2576517  18.5517731  33.3024790  69.2459349
  20.9614777  42.8084678  71.9782054  20.2876476  43.1116375  72.5867012
  21.3480599  43.6113759  71.6287511  19.2334932  34.1999766  73.5809358
  18.3246151  33.9158799  73.6781828  19.2630016  34.6198844  72.7212665
  24.4654199  37.8106355  77.3500526  24.0116527  36.9697265  77.4065716
  23.8348166  38.4467754  77.6875306  22.9087139  39.6482852  78.2850344
  23.2010113  40.2087909  77.5662709  23.4185759  39.9411413  79.0403503
  18.9311020  35.7408510  70.9197437  18.4930450  35.0244368  70.4603074
  19.6721461  35.9684624  70.3582528  17.8720764  40.4263203  79.3743797
  17.8296943  40.6524049  78.4452329  18.7883463  40.1926578  79.5229598
  27.0484135  34.0165707  76.9773755  26.9102033  34.2067303  76.0494944
  26.6920353  34.7785089  77.4341806  19.1605993  42.9764351  74.1929133
  19.3357748  42.5052394  75.0074756  18.4738781  43.6030117  74.4210394
  23.0522247  34.5992891  70.5129494  22.4351418  33.8739719  70.4162547
  22.5838736  35.3602251  70.1696568  14.8420793  28.8178315  69.6350798
  13.9650260  28.6967116  69.2713045  15.3178546  28.0264394  69.3829687
  18.0284719  41.1704606  76.8813319  17.2452241  41.7126286  76.9751543
  18.7277465  41.6878585  77.2807560  22.4211150  35.7370923  77.0985948
  21.4867429  35.8572385  76.9290652  22.5987819  34.8343389  76.8345958
  25.8083702  31.5788242  77.6335982  26.2744154  32.4116233  77.5596285
  26.2591202  31.1133223  78.3381240  23.8759933  37.9232063  74.6322134
  24.1519777  37.8088658  75.5416008  23.0064431  37.5249548  74.5934307
  20.5113997  42.1718414  78.2754948  20.6936391  41.3540070  78.7382700
  21.3346983  42.3886106  77.8379838  20.8456162  41.0986599  75.5369996
  21.3743929  40.5879054  74.9240158  21.1084382  40.7829129  76.4015529
  14.2011910  42.1501716  78.2967772  13.5322285  42.6347843  77.8131812
  14.0624780  42.3970936  79.2111151  21.4785566  42.1327435  81.8814113
  21.3536705  41.3317175  81.3725058  22.1364657  42.6273628  81.3928082
  20.5466908  39.7289171  79.7098015  20.3991870  38.8005879  79.8905585
  21.3720401  39.7509262  79.2255090  24.1501029  40.5517730  80.7962888
  25.0747577  40.3460591  80.6587339  23.9816333  40.3034131  81.7052229
  23.9396346  41.0703397  76.1524979  24.1133223  40.5049820  75.3998831
  24.4325237  41.8704292  75.9704469  29.7935737  33.8339820  77.7715279
  30.2366883  33.0847145  77.3734402  28.9162247  33.8249957  77.3889011
  24.9271518  40.3870162  73.2521877  25.6222423  41.0076854  73.4709192
  25.2694668  39.5365513  73.5274255  26.8262941  37.8369867  74.7809208
  27.3514265  38.1757140  74.0558528  26.7385294  36.9016883  74.5972343
  18.5103602  43.9041850  79.1404461  18.0708592  43.4118229  79.8337318
  19.2611719  43.3614818  78.8996537  15.5190981  37.9983783  74.6885223
  15.6679101  38.6819247  74.0351896  16.3257425  37.9788873  75.2034679
  29.3368602  35.3045059  80.1637726  30.1715493  35.7434863  80.3275287
  29.4727730  34.8283712  79.3445972  19.0186387  40.4931913  72.1596971
  18.4460354  41.1122100  71.7067443  19.5919180  41.0431275  72.6936893
  22.2383646  40.7769063  73.2905553  23.1714320  40.7114625  73.4938429
  22.1506859  41.6125330  72.8320086  24.8671663  40.0934934  70.2509501
  24.7885295  39.7594797  71.1445259  25.6881330  40.5856702  70.2500973
  19.4033185  31.8292726  69.5013023  20.3492290  31.6998934  69.5701441
  19.0247430  31.0907388  69.9782452  33.3826404  34.0212680  82.5991856
  34.1129793  33.7597968  83.1599559  32.7733350  33.2841402  82.6393924
  17.5876102  29.7542703  69.4367909  16.6807558  29.4575815  69.5130622
  17.8652083  29.4572521  68.5702195  16.3574887  26.6129638  69.5779888
  17.2194051  26.9384536  69.8375705  16.5425231  25.8261134  69.0652954
  22.4375615  37.4102929  69.8719479  23.1411465  37.6152932  70.4877135
  21.7138264  37.9779691  70.1368563  23.2673425  33.1612791  75.9921749
  23.2108627  33.6181342  75.1529382  23.8201768  32.4003475  75.8144592
  31.3890569  31.6898596  79.3243160  30.8290127  31.7591785  80.0974722
  30.7834072  31.5139580  78.6042656  24.3462312  37.8485458  71.9217939
  25.1807916  37.4166657  71.7395414  24.1846655  37.6767472  72.8494834
  24.0008204  34.3517572  73.2874278  23.9457008  34.1861843  72.3462723
  23.3754260  35.0593605  73.4436468  17.2393894  42.5294571  80.9527353
  16.2889525  42.5296433  80.8391726  17.5426380  41.7827306  80.4363388
  32.9746587  48.3655110  82.0173116  33.6124997  48.2461857  81.3136456
  32.8567430  49.3135954  82.0761068  29.7836294  48.3182538  81.9534641
  29.4454805  48.2023602  81.0655175  30.6526062  47.9173703  81.9335647
  25.6423109  50.1718014  77.9431532  25.0787974  50.0807951  77.1747819
  25.5275504  49.3517919  78.4234024  30.2656077  49.4717389  87.9120846
  30.2544717  49.0770188  87.0401350  30.4276716  48.7383462  88.5054618
  23.1887541  51.6669206  80.7815752  23.9808833  51.3260030  80.3662051
  23.4284191  51.7764181  81.7017905  31.2222668  53.8388982  73.2545996
  30.5710648  54.4243062  72.8680010  32.0167031  54.3695177  73.3141034
  25.1478295  50.9278119  73.6533131  25.9209171  50.3807106  73.5146007
  25.5003694  51.7922368  73.8647592  26.9863338  52.2554501  86.8600030
  26.6953204  53.1600132  86.7446696  27.6220322  52.2971029  87.5744100
  27.9119545  49.6331350  83.4501390  28.5083117  49.4087372  82.7358353
  27.9694516  48.8916095  84.0526838  27.4844573  47.0870785  71.2851581
  27.7370094  46.5652306  70.5235044  26.5469132  46.9236930  71.3878264
  32.5287856  46.0906563  79.0926324  33.3150945  45.6725987  78.7416741
  32.7926560  46.9952656  79.2607972  32.6997933  51.5279414  73.7914981
  32.0643766  51.6014040  74.5035885  32.3695340  52.1173013  73.1134060
  37.9296283  46.0281797  79.9959302  38.6621455  45.4581013  80.2297132
  37.1735639  45.6403397  80.4365808  27.2040862  48.9898891  73.4875956
  27.0877120  48.3143794  74.1557040  27.3143122  48.5031265  72.6708109
  29.5472403  48.4509038  77.1922645  29.1830610  47.9239659  77.9035566
  30.4039519  48.0607507  77.0189130  35.4521703  39.7403371  84.4553911
  35.1205028  40.6098782  84.2315126  34.8567317  39.4239655  85.1347941
  29.1877890  43.4798938  72.1883993  29.3552292  44.3479174  72.5554464
  28.9975059  43.6426219  71.2645283  31.9453223  51.9415917  83.8549824
  31.6453946  52.8440956  83.7465631  31.6004282  51.6748100  84.7070977
  25.3965704  48.3929714  79.8886528  24.4716201  48.2605928  80.0964220
  25.6450118  49.1723933  80.3856471  35.3450367  44.4598457  81.5347261
  34.4367244  44.3913865  81.2406022  35.2937962  44.9370402  82.3629087
  29.1667111  45.9356595  73.1730660  29.0466736  46.3813646  74.0116140
  28.4719699  46.2841913  72.6144198  22.7574515  48.0362987  80.7230317
  22.8866897  48.2897466  81.6369729  22.0771967  48.6290695  80.4034972
  26.9274003  58.7060237  76.8220791  26.8498032  59.6568062  76.9009272
  26.3235646  58.3606110  77.4795718  37.2112013  42.6614895  83.3125135
  36.5686393  42.9547428  82.6664930  36.7066942  42.5467816  84.1178332
  34.8652177  46.4078068  74.0010994  35.7770033  46.6405455  73.8258692
  34.3561824  46.9915113  73.4386073  27.6737605  48.6873556  89.0400125
  28.4152289  49.2258600  88.7634949  26.9674590  49.3139845  89.1971677
  33.1492944  50.8302696  87.6372287  33.5576300  50.3885107  86.8926919
  32.4270206  50.2555324  87.8906480  29.5024014  45.7675303  85.0105844
  30.3485210  46.1914717  85.1540493  29.4422652  45.1108927  85.7044407
  33.4721759  51.3903887  81.3924576  32.8430621  51.5549601  80.6900644
  33.0847421  51.8045496  82.1635540  37.3510991  52.3258325  78.7468939
  36.6662029  52.7057226  78.1965973  37.4354840  52.9353651  79.4800887
  32.6523460  43.4279671  86.6687017  32.4084392  44.1821732  86.1321293
  32.9283390  43.8065019  87.5034264  34.6061923  49.9718284  85.3464283
  34.8178818  50.6150044  84.6698664  34.5591671  49.1380600  84.8786213
  32.2088151  42.5836104  82.2500855  31.3472630  42.8817358  82.5417593
  32.2350586  42.8006503  81.3181888  29.0249721  51.1278295  78.6574661
  29.4888066  51.4065998  77.8679283  28.7606519  50.2261740  78.4747751
  25.9173802  50.6749777  81.5954424  26.4875159  51.1037045  80.9571909
  26.5081914  50.3932361  82.2938610  27.9618607  47.2501447  75.4664226
  28.6642650  47.7022491  75.9338152  27.6299235  46.6085266  76.0944119
  21.7043941  45.5085000  80.7681360  20.9142995  45.7642529  80.2921470
  22.1955188  46.3233338  80.8733400  35.7207750  52.8490239  83.5186640
  36.5425194  52.4470426  83.2369322  35.7170153  52.7458473  84.4702756
  23.6558686  45.8729579  77.7264836  22.8589850  45.9848274  78.2448332
  23.4284278  46.2116232  76.8605727  29.4864354  52.3974283  85.6747351
  29.5508786  52.8594690  86.5105523  28.7775278  51.7671647  85.8029661
  19.9881644  45.7615490  83.1996350  20.2389682  46.6462500  83.4653926
  20.5241192  45.5820092  82.4271442  43.8113744  49.1928988  79.8671612
  43.0577452  48.6236386  79.7115616  43.9461285  49.1591652  80.8142247
  29.2012372  54.0642390  75.5426331  29.0658046  54.9093926  75.9711179
  29.7422184  54.2661668  74.7792265  22.6541769  51.5817828  76.1154256
  23.1666290  52.3761078  76.2659821  23.3064482  50.8844118  76.0487858
  24.4636654  54.6983584  78.1977009  24.6403282  55.6201549  78.0097993
  25.2593487  54.3842004  78.6271389  25.5867969  56.2161758  84.1987352
  26.1375394  56.0878821  83.4264346  24.7479445  56.5156647  83.8482245
  32.5504835  37.5872952  84.0725225  32.2069105  38.4774594  83.9964335
  32.9183798  37.3974610  83.2094810  20.6190686  49.9106482  76.8913827
  21.4565908  50.3203491  76.6747535  20.7968953  48.9705925  76.8614021
  32.5155118  47.5781563  72.5797660  32.0001741  48.3486168  72.8186047
  32.2432426  46.9046699  73.2030721  30.1002229  42.4231264  77.6382898
  29.2443825  42.0338114  77.4588537  30.5129181  42.5023225  76.7782684
  31.6301376  39.9577607  82.0374458  31.1266171  39.9207742  81.2242263
  31.9231982  40.8670350  82.0971115  27.8744261  40.0416337  81.0440640
  28.7397258  39.8459145  80.6846529  27.9421770  39.8126689  81.9709996
  37.4889392  50.3313918  74.5150833  36.7118835  49.9925077  74.0705995
  38.1680873  50.3366541  73.8405798  32.3041421  45.4508655  74.4057441
  31.9991557  45.7654804  75.2567584  33.2571863  45.5290075  74.4484774
  30.7487853  51.6098878  76.0550395  30.2209214  50.8751638  75.7423632
  30.2475356  52.3873555  75.8090363  35.7280699  49.8047899  81.1717441
  35.0704373  50.4947160  81.2597570  36.5321098  50.1944331  81.5151428
  25.4806580  42.2718545  78.4157006  26.0550332  42.0493726  77.6830199
  26.0677563  42.3407239  79.1685608  34.5386158  48.1592272  79.2221383
  35.0518039  48.7922263  79.7243093  35.1887382  47.5593467  78.8564743
  25.8076168  44.3023006  72.4352892  24.9713480  44.6397692  72.7562166
  25.6680937  44.1671986  71.4980029  27.7829248  39.1459794  77.1432076
  27.1293661  38.8308811  76.5188691  27.7409722  38.5235534  77.8691899
  28.8940453  49.4279089  69.0585368  27.9867515  49.1968342  69.2576517
  29.3911485  48.6316708  69.2459349  31.8008532  58.1376596  71.9782054
  31.1270231  58.4408293  72.5867012  32.1874354  58.9405676  71.6287511
  31.0166989  45.6341727  81.4679723  30.0989550  45.8556674  81.3101412
  31.4327132  45.7088038  80.6091431  31.8002036  47.0333143  76.5982404
  32.5473855  47.5454540  76.2889526  32.0693626  46.7117196  77.4586797
  30.0728686  49.5291684  73.5809358  29.1639906  49.2450716  73.6781828
  30.1023770  49.9490762  72.7212665  35.3047954  53.1398273  77.3500526
  34.8510281  52.2989183  77.4065716  34.6741921  53.7759671  77.6875306
  34.2480873  44.0690259  78.5801193  33.5103630  43.5567645  78.9111436
  34.5007647  43.6290641  77.7684470  33.7480893  54.9774770  78.2850344
  34.0403868  55.5379827  77.5662709  34.2579514  55.2703331  79.0403503
  34.3492501  36.8466511  79.1742962  34.6551378  35.9863874  78.8868877
  35.0745106  37.4384131  78.9741956  20.6416857  47.2497198  77.5624560
  20.4441257  46.6566558  76.8375627  20.0863521  46.9449408  78.2800499
  28.6213581  47.1420304  79.6819153  28.6762190  46.1894141  79.6061630
  27.8104783  47.2979743  80.1660452  29.7704774  51.0700427  70.9197437
  29.3324204  50.3536286  70.4603074  30.5115215  51.2976542  70.3582528
  26.5605940  45.7597364  77.4409532  25.7473806  46.0591534  77.8474724
  27.0564935  45.3653053  78.1584015  28.7114518  55.7555121  79.3743797
  28.6690697  55.9815967  78.4452329  29.6277217  55.5218495  79.5229598
  32.1580152  46.2239188  86.2724426  32.5129540  46.4510661  87.1318892
  32.8052283  46.5557565  85.6501681  37.8877889  49.3457624  76.9773755
  37.7495788  49.5359220  76.0494944  37.5314108  50.1077007  77.4341806
  26.0520015  43.3315719  83.0570767  26.6919395  43.1904479  82.3593731
  25.2197546  43.0450233  82.6809369  37.9147269  51.4134151  81.9885027
  38.3483775  51.3209440  82.8368081  38.6278849  51.3891652  81.3505043
  26.8280319  52.6318150  79.1705760  27.6220918  52.1368470  78.9688335
  26.1172011  52.1036013  78.8073465  31.6475164  55.0136245  83.5218127
  31.7012186  55.5827182  84.2895843  30.7789945  55.1838130  83.1572164
  23.1363083  46.7761232  75.2465512  22.2060671  46.7145687  75.4635474
  23.2320555  46.2537184  74.4502154  23.0548632  43.3016044  77.8343754
  23.3155449  44.2161378  77.7252914  23.8765804  42.8340487  77.9840367
  24.5273557  44.7153802  85.0042579  25.1996610  44.5071164  84.3555227
  23.7003343  44.5175888  84.5647811  30.6063263  49.1796507  85.0805059
  31.5355323  49.3307667  84.9074026  30.1854293  49.2680528  84.2253706
  29.4051595  53.2047172  82.8503597  29.2662681  52.8365956  83.7229535
  28.6166191  53.7194811  82.6787555  29.9999747  58.3056268  74.1929133
  30.1751503  57.8344311  75.0074756  29.3132535  58.9322034  74.4210394
  30.9556810  52.5828775  80.2392435  30.6206643  52.5429544  81.1350084
  30.4560756  51.9173490  79.7662845  24.9301054  47.9896405  85.7645016
  24.7920852  47.2576643  86.3656555  25.8405978  47.9005305  85.4829203
  33.8916002  49.9284809  70.5129494  33.2745173  49.2031637  70.4162547
  33.4232490  50.6894169  70.1696568  27.5583355  47.7016364  85.2528695
  28.2682973  47.0609556  85.2115314  27.5152663  47.9529259  86.1754876
  25.6814548  44.1470233  69.6350798  24.8044014  44.0259034  69.2713045
  26.1572301  43.3556311  69.3829687  17.2016688  48.9347393  79.7292306
  17.8887728  48.6209123  79.1413321  17.0464817  49.8388758  79.4559557
  22.0051410  43.8237589  84.1577329  21.9209599  43.2163259  83.4227739
  21.1834116  44.3146608  84.1586826  29.0788694  57.2624753  83.3710497
  29.0058866  58.0679725  83.8829802  28.6366087  57.4616719  82.5458519
  28.8678474  56.4996524  76.8813319  28.0845996  57.0418204  76.9751543
  29.5671219  57.0170503  77.2807560  32.1775124  42.3091153  79.5247524
  32.6743823  41.5561115  79.2048595  31.4062105  42.3455470  78.9590734
  40.0304881  48.0131519  81.1665816  40.0194758  48.8956234  80.7959749
  39.1622261  47.6603069  80.9720353  33.2604905  51.0662840  77.0985948
  32.3261183  51.1864303  76.9290652  33.4381573  50.1635307  76.8345958
  28.7610093  44.4508536  79.2519209  28.3907880  43.8979576  79.9400115
  29.2569185  43.8466669  78.6994209  36.6477456  46.9080159  77.6335982
  37.1137908  47.7408151  77.5596285  37.0984956  46.4425141  78.3381240
  26.5899291  54.9106031  86.3474227  27.2908751  55.5442514  86.5003621
  26.1194406  55.2520763  85.5869866  34.7153687  53.2523981  74.6322134
  34.9913531  53.1380575  75.5416008  33.8458186  52.8541466  74.5934307
  34.6194119  39.2760746  81.6726883  33.7057199  39.5064973  81.8409090
  35.0487220  39.3599191  82.5240916  34.3900577  47.4650638  84.1726777
  33.7372027  47.7126546  83.5179230  34.7680957  46.6514777  83.8389255
  31.3507751  57.5010332  78.2754948  31.5330146  56.6831988  78.7382700
  32.1740737  57.7178024  77.8379838  31.6849917  56.4278517  75.5369996
  32.2137683  55.9170971  74.9240158  31.9478136  56.1121047  76.4015529
  25.0405665  57.4793633  78.2967772  24.3716040  57.9639761  77.8131812
  24.9018534  57.7262854  79.2111151  16.7784664  47.0147986  82.0009773
  16.8168764  46.4811577  82.7946891  16.2724957  46.4883192  81.3820750
  20.4093242  45.7412088  75.0763704  20.7046683  44.8322767  75.0230758
  19.5081277  45.7199828  74.7544706  32.3179320  57.4619352  81.8814113
  32.1930460  56.6609092  81.3725058  32.9758412  57.9565546  81.3928082
  23.9387489  43.8168085  81.0591253  23.2174074  44.4304053  80.9198726
  24.7280744  44.3525850  80.9807899  34.3814229  55.2628373  83.5093663
  33.4344564  55.1433724  83.4371989  34.7297002  54.3750871  83.5919924
  22.1381083  43.4226186  75.2003029  21.8093789  42.5423565  75.0178135
  22.4920454  43.3673855  76.0879419  31.3860662  55.0581089  79.7098015
  31.2385625  54.1297796  79.8905585  32.2114156  55.0801179  79.2255090
  25.2522906  43.7099156  75.5678507  25.5918979  44.2385077  74.8457115
  25.6995027  44.0479562  76.3437074  34.9894784  55.8809647  80.7962888
  35.9141331  55.6752509  80.6587339  34.8210087  55.6326049  81.7052229
  28.5982819  39.1785519  83.4708898  29.4208888  38.7045997  83.3487788
  28.8420883  39.9576003  83.9707584  27.2391054  42.2073777  73.7671800
  27.9599416  42.5855030  73.2635517  26.6156358  42.9262654  73.8706778
  31.3822176  42.9118926  74.7030132  31.5985791  43.7943564  74.4018960
  30.9016244  42.5205140  73.9735774  26.1221398  45.8704640  81.2800877
  25.9765979  46.1844943  82.1725158  25.6446601  46.4889540  80.7271775
  27.9817781  42.8607188  81.3281766  27.9679349  41.9648281  80.9914064
  28.6990209  42.8677851  81.9620052  29.8343911  43.2944528  83.3734894
  29.5761689  44.2161598  83.3719224  29.3028952  42.8974962  84.0635358
  34.7790100  56.3995315  76.1524979  34.9526978  55.8341737  75.3998831
  35.2718991  57.1996210  75.9704469  20.5967060  48.4109984  84.2188538
  20.0520528  49.1869792  84.3508812  21.4746410  48.7580789  84.0607659
  27.3854677  41.7421568  76.5969336  27.5070588  40.8138214  76.7960224
  27.0956719  41.7560254  75.6847652  30.2545867  39.4276478  79.7336056
  30.2767564  39.4915811  78.7788036  30.6713926  38.5880987  79.9276562
  40.6329491  49.1631738  77.7715279  41.0760637  48.4139063  77.3734402
  39.7556002  49.1541874  77.3889011  35.7665273  55.7162079  73.2521877
  36.4616177  56.3368772  73.4709192  36.1088423  54.8657431  73.5274255
  37.6656696  53.1661785  74.7809208  38.1908020  53.5049058  74.0558528
  37.5779048  52.2308800  74.5972343  29.3497357  59.2333768  79.1404461
  28.9102347  58.7410147  79.8337318  30.1005473  58.6906736  78.8996537
  21.8289695  55.4245309  79.1429089  22.6547715  55.1249081  78.7627733
  21.4783747  54.6552931  79.5918878  26.7971229  54.7771777  81.2126763
  26.1751238  54.1142482  80.9128991  27.4676096  54.8032909  80.5300411
  20.0298301  53.3431635  80.1018023  19.1930209  52.9153810  79.9202024
  20.0021946  53.5364079  81.0388814  26.3584736  53.3275701  74.6885223
  26.5072856  54.0111165  74.0351896  27.1651179  53.3080791  75.2034679
  40.1762356  50.6336976  80.1637726  41.0109247  51.0726780  80.3275287
  40.3121485  50.1575629  79.3445972  37.2253862  48.1916711  86.1115214
  37.7007984  48.3844357  85.3034065  36.3019427  48.2475897  85.8658598
  24.1137369  49.3540878  75.6946292  23.8683410  48.4503208  75.8926503
  24.2833283  49.3558029  74.7525770  31.8034078  40.2264555  85.0771048
  32.3216022  40.9625582  84.7517537  31.4489211  40.5328548  85.9117807
  23.3833016  45.0869236  73.1932454  22.6902261  45.1613591  72.5372490
  23.1384768  44.3229579  73.7153971  32.0546673  36.6464837  80.5971945
  32.3348426  35.9788026  81.2232371  32.8397280  36.8393933  80.0846608
  29.8580141  55.8223831  72.1596971  29.2854108  56.4414018  71.7067443
  30.4312935  56.3723193  72.6936893  35.9255531  45.0682471  84.3443520
  36.8772954  45.1680569  84.3655744  35.7558981  44.2760740  84.8541604
  33.9469910  42.1538054  84.5302921  33.3519843  42.4343067  83.8349409
  33.6619607  42.6431955  85.3019662  33.0777401  56.1060981  73.2905553
  34.0108074  56.0406543  73.4938429  32.9900614  56.9417248  72.8320086
  35.7065418  55.4226852  70.2509501  35.6279049  55.0886715  71.1445259
  36.5275084  55.9148619  70.2500973  38.4043609  48.2888591  83.4585819
  38.3719929  47.3504592  83.6445503  39.0144232  48.3672628  82.7251644
  30.2426940  47.1584644  69.5013023  31.1886044  47.0290852  69.5701441
  29.8641185  46.4199306  69.9782452  38.5538097  45.0799634  83.5044103
  38.0377146  44.2958091  83.3174031  39.4378046  44.7518351  83.6690622
  36.2148824  38.8240650  79.4639915  36.0173645  38.5155738  80.3483247
  36.8248530  39.5502289  79.5937845  44.2220159  49.3504598  82.5991856
  44.9523547  49.0889886  83.1599559  43.6127104  48.6133320  82.6393924
  42.3035456  47.4912460  83.1966307  41.5768619  47.3568425  82.5882799
  41.8882743  47.7989289  84.0023025  28.4269857  45.0834620  69.4367909
  27.5201312  44.7867733  69.5130622  28.7045838  44.7864438  68.5702195
  19.3447797  46.4040984  79.8866955  19.0250581  45.5506292  79.5941329
  18.7981225  46.6189562  80.6424922  23.1227705  49.1203425  83.6036462
  23.3413714  50.0520532  83.6224495  23.5353479  48.7611399  84.3891265
  30.0431922  39.6271510  75.5912150  29.2332651  39.2818595  75.9667396
  30.7316339  39.3179054  76.1799761  31.9722471  38.7049557  77.2136447
  32.5253509  39.1245010  77.8726470  32.2092557  37.7785305  77.2559403
  27.1968641  41.9421555  69.5779888  28.0587805  42.2676454  69.8375705
  27.3818986  41.1553051  69.0652954  19.2136057  50.0243895  81.8560077
  18.5199529  49.6097848  81.3430031  19.9609048  50.0664432  81.2593496
  35.3501278  40.8150082  76.7215111  34.7699947  41.4734886  76.3393163
  35.0837211  39.9927426  76.3102528  33.8004844  40.2155140  78.9236431
  34.3004623  40.3271674  78.1150750  34.4440452  39.9116192  79.5637240
  21.1272800  49.9562149  79.7326091  21.1043488  50.0549836  78.7807975
  21.4373436  50.8027300  80.0543258  23.7860178  52.0138304  83.8472706
  24.7403431  51.9822246  83.7802637  23.5872701  51.5528928  84.6622932
  24.3759560  50.5839420  86.4143504  25.1952449  51.0783499  86.4378341
  24.6496367  49.6671388  86.3861071  34.1326156  42.9750172  75.7771459
  33.2452011  43.2599823  75.5591654  34.5480145  42.8143936  74.9298736
  37.4840692  42.9996693  79.4925798  38.2601082  43.4893146  79.7650415
  36.7588826  43.4254747  79.9497668  39.9213251  43.7124312  80.5499739
  40.5157741  43.4720048  79.8393047  39.9939834  42.9931443  81.1773275
  22.1410406  57.5557923  80.8642904  22.0064874  56.7958324  80.2980902
  21.7242469  58.2798823  80.3971693  33.2769369  52.7394847  69.8719479
  33.9805219  52.9444849  70.4877135  32.5532018  53.3071609  70.1368563
  34.1067180  48.4904708  75.9921749  34.0502381  48.9473260  75.1529382
  34.6595522  47.7295393  75.8144592  37.9171986  44.2794440  76.8171869
  37.6608920  43.8791076  77.6480076  37.2924854  44.9938234  76.6922008
  42.2284323  47.0190513  79.3243160  41.6683881  47.0883703  80.0974722
  41.6227827  46.8431498  78.6042656  25.2979532  58.4527240  81.0761346
  25.1811916  59.3972673  80.9740037  24.4771978  58.1500802  81.4647146
  35.1856067  53.1777376  71.9217939  36.0201671  52.7458575  71.7395414
  35.0240410  53.0059390  72.8494834  34.8401959  49.6809489  73.2874278
  34.7850763  49.5153761  72.3462723  34.2148014  50.3885522  73.4436468
  28.1498084  39.1817598  72.8659597  28.1376754  40.1259438  73.0227868
  29.0421506  38.9987744  72.5719058  26.3234046  59.1055502  84.2917275
  27.2261293  59.1379113  84.6083770  26.0971416  58.1755953  84.3063611
  28.0787648  57.8586489  80.9527353  27.1283279  57.8588350  80.8391726
  28.3820134  57.1119223  80.4363388  31.9650204  35.7760375  77.1205534
  31.1982600  35.2218862  77.2662216  32.3760909  35.8482244  77.9819685
  35.9872050  66.2570037  73.6533131  36.7602926  65.7099024  73.5146007
  36.3397449  67.1214286  73.8647592  38.3238328  62.4162703  71.2851581
  38.5763848  61.8944224  70.5235044  37.3862887  62.2528848  71.3878264
  38.0434616  64.3190809  73.4875956  37.9270874  63.6435712  74.1557040
  38.1536876  63.8323183  72.6708109  40.0271644  58.8090855  72.1883993
  40.1946047  59.6771092  72.5554464  39.8368813  58.9718137  71.2645283
  40.0060865  61.2648513  73.1730660  39.8860490  61.7105564  74.0116140
  39.3113453  61.6133831  72.6144198  45.7045931  61.7369986  74.0010994
  46.6163787  61.9697373  73.8258692  45.1955578  62.3207030  73.4386073
  38.8012361  62.5793365  75.4664226  39.5036405  63.0314409  75.9338152
  38.4692990  61.9377184  76.0944119  32.5437695  60.8376918  80.7681360
  31.7536749  61.0934446  80.2921470  33.0348943  61.6525256  80.8733400
  34.4952441  61.2021497  77.7264836  33.6983604  61.3140191  78.2448332
  34.2678033  61.5408149  76.8605727  33.4935523  66.9109746  76.1154256
  34.0060044  67.7052996  76.2659821  34.1458236  66.2136036  76.0487858
  31.4584440  65.2398400  76.8913827  32.2959662  65.6495408  76.6747535
  31.6362708  64.2997842  76.8614021  43.3548872  62.9073481  72.5797660
  42.8395496  63.6778085  72.8186047  43.0826181  62.2338617  73.2030721
  40.9395983  57.7523181  77.6382898  40.0837580  57.3630032  77.4588537
  41.3522935  57.8315142  76.7782684  38.7138016  55.3708254  81.0440640
  39.5791013  55.1751063  80.6846529  38.7815525  55.1418606  81.9709996
  43.1435176  60.7800573  74.4057441  42.8385311  61.0946722  75.2567584
  44.0965618  60.8581993  74.4484774  36.3200335  57.6010462  78.4157006
  36.8944087  57.3785644  77.6830199  36.9071317  57.6699157  79.1685608
  36.6469922  59.6314923  72.4352892  35.8107234  59.9689610  72.7562166
  36.5074692  59.4963903  71.4980029  38.6223003  54.4751711  77.1432076
  37.9687415  54.1600728  76.5188691  38.5803477  53.8527452  77.8691899
  39.7334208  64.7571006  69.0585368  38.8261269  64.5260260  69.2576517
  40.2305240  63.9608626  69.2459349  40.9122441  64.8583601  73.5809358
  40.0033660  64.5742634  73.6781828  40.9417525  65.2782680  72.7212665
  45.1886255  52.1758429  79.1742962  45.4945132  51.3155792  78.8868877
  45.9138860  52.7676049  78.9741956  31.4810611  62.5789115  77.5624560
  31.2835011  61.9858476  76.8375627  30.9257275  62.2741326  78.2800499
  40.6098529  66.3992345  70.9197437  40.1717959  65.6828204  70.4603074
  41.3508970  66.6268460  70.3582528  37.3999695  61.0889282  77.4409532
  36.5867560  61.3883452  77.8474724  37.8958689  60.6944970  78.1584015
  33.9756837  62.1053149  75.2465512  33.0454425  62.0437605  75.4635474
  34.0714309  61.5829102  74.4502154  33.8942386  58.6307962  77.8343754
  34.1549203  59.5453295  77.7252914  34.7159558  58.1632405  77.9840367
  44.7309756  65.2576727  70.5129494  44.1138927  64.5323555  70.4162547
  44.2626245  66.0186087  70.1696568  36.5208302  59.4762151  69.6350798
  35.6437769  59.3550952  69.2713045  36.9966055  58.6848229  69.3829687
  28.0410442  64.2639311  79.7292306  28.7281482  63.9501041  79.1413321
  27.8858571  65.1680675  79.4559557  43.0168878  57.6383071  79.5247524
  43.5137578  56.8853033  79.2048595  42.2455860  57.6747387  78.9590734
  39.6003847  59.7800454  79.2519209  39.2301635  59.2271494  79.9400115
  40.0962940  59.1758587  78.6994209  27.6178419  62.3439904  82.0009773
  27.6562518  61.8103495  82.7946891  27.1118711  61.8175109  81.3820750
  31.2486996  61.0704006  75.0763704  31.5440437  60.1614684  75.0230758
  30.3475032  61.0491746  74.7544706  34.7781243  59.1460003  81.0591253
  34.0567829  59.7595970  80.9198726  35.5674499  59.6817767  80.9807899
  32.9774838  58.7518104  75.2003029  32.6487544  57.8715483  75.0178135
  33.3314208  58.6965772  76.0879419  36.0916661  59.0391074  75.5678507
  36.4312733  59.5676995  74.8457115  36.5388781  59.3771480  76.3437074
  38.0784808  57.5365695  73.7671800  38.7993171  57.9146948  73.2635517
  37.4550112  58.2554572  73.8706778  42.2215931  58.2410844  74.7030132
  42.4379545  59.1235482  74.4018960  41.7409998  57.8497058  73.9735774
  38.2248431  57.0713486  76.5969336  38.3464342  56.1430132  76.7960224
  37.9350473  57.0852172  75.6847652  41.0939621  54.7568396  79.7336056
  41.1161318  54.8207729  78.7788036  41.5107680  53.9172905  79.9276562
  37.1978490  68.6567618  74.6885223  37.3466610  69.3403083  74.0351896
  38.0044934  68.6372708  75.2034679  34.9531123  64.6832796  75.6946292
  34.7077165  63.7795126  75.8926503  35.1227038  64.6849946  74.7525770
  34.2226771  60.4161153  73.1932454  33.5296016  60.4905508  72.5372490
  33.9778522  59.6521497  73.7153971  42.8940427  51.9756755  80.5971945
  43.1742181  51.3079944  81.2232371  43.6791034  52.1685850  80.0846608
  41.0820694  62.4876561  69.5013023  42.0279799  62.3582770  69.5701441
  40.7034939  61.7491223  69.9782452  39.2663611  60.4126538  69.4367909
  38.3595067  60.1159651  69.5130622  39.5439592  60.1156356  68.5702195
  30.1841552  61.7332901  79.8866955  29.8644336  60.8798209  79.5941329
  29.6374980  61.9481479  80.6424922  40.8825677  54.9563428  75.5912150
  40.0726405  54.6110513  75.9667396  41.5710094  54.6470971  76.1799761
  42.8116225  54.0341474  77.2136447  43.3647264  54.4536928  77.8726470
  43.0486312  53.1077222  77.2559403  38.0362396  57.2713473  69.5779888
  38.8981560  57.5968371  69.8375705  38.2212740  56.4844969  69.0652954
  46.1895032  56.1442000  76.7215111  45.6093701  56.8026804  76.3393163
  45.9230965  55.3219344  76.3102528  44.6398599  55.5447057  78.9236431
  45.1398377  55.6563592  78.1150750  45.2834207  55.2408110  79.5637240
  44.9719910  58.3042090  75.7771459  44.0845765  58.5891741  75.5591654
  45.3873899  58.1435853  74.9298736  44.1163124  68.0686765  69.8719479
  44.8198974  68.2736767  70.4877135  43.3925773  68.6363526  70.1368563
  45.6795713  65.0101407  73.2874278  45.6244517  64.8445679  72.3462723
  45.0541769  65.7177440  73.4436468  38.9891839  54.5109516  72.8659597
  38.9770509  55.4551356  73.0227868  39.8815261  54.3279662  72.5719058
  42.8043958  51.1052293  77.1205534  42.0376354  50.5510779  77.2662216
  43.2154663  51.1774162  77.9819685  20.3828915  15.5159187  59.9791303
  19.7316895  16.1013267  59.5925317  21.1773278  16.0465382  60.0386341
  14.3084542  12.6048324  60.3778437  15.0815418  12.0577311  60.2391313
  14.6609941  13.4692573  60.5892899  16.6450820   8.7640990  58.0096887
  16.8976340   8.2422511  57.2480350  15.7075379   8.6007135  58.1123571
  21.8604180  13.2049619  60.5160287  21.2250013  13.2784245  61.2281192
  21.5301586  13.7943217  59.8379367  16.3647109  10.6669096  60.2121262
  16.2483367   9.9913999  60.8802347  16.4749368  10.1801470  59.3953415
  18.3484136   5.1569143  58.9129300  18.5158539   6.0249379  59.2799771
  18.1581306   5.3196424  57.9890589  18.3273357   7.6126800  59.8975967
  18.2072983   8.0583851  60.7361447  17.6325946   7.9612118  59.3389505
  16.0880249  20.3830442  63.5466098  16.0104279  21.3338267  63.6254579
  15.4841893  20.0376314  64.2041024  24.0258423   8.0848273  60.7256301
  24.9376280   8.3175660  60.5503998  23.5168071   8.6685318  60.1631380
  26.5117238  14.0028530  65.4714246  25.8268276  14.3827431  64.9211279
  26.5961087  14.6123856  66.2046194  32.9719990  10.8699193  66.5916918
  32.2183699  10.3006591  66.4360923  33.1067531  10.8361857  67.5387553
  18.3618618  15.7412595  62.2671638  18.2264293  16.5864131  62.6956486
  18.9028431  15.9431873  61.5037572  21.6761365   9.2551768  59.3042966
  21.1607988  10.0256373  59.5431354  21.4038673   8.5816904  59.9276028
  26.6495639  12.0084123  61.2396140  25.8725082  11.6695282  60.7951302
  27.3287120  12.0136746  60.5651105  21.4647668   7.1278860  61.1302748
  21.1597803   7.4425009  61.9812891  22.4178110   7.2060280  61.1730081
  19.9094100  13.2869083  62.7795702  19.3815461  12.5521843  62.4668939
  19.4081602  14.0643760  62.5335670  18.0546700  11.1049294  55.7830675
  17.1473762  10.8738547  55.9821824  18.5517732  10.3086913  55.9704656
  20.9614779  19.8146801  58.7027361  20.2876477  20.1178498  59.3112319
  21.3480601  20.6175881  58.3532818  19.2334933  11.2061888  60.3054665
  18.3246153  10.9220921  60.4027134  19.2630017  11.6260967  59.4457972
  24.4654201  14.8168478  64.0745832  24.0116528  13.9759388  64.1311023
  23.8348167  15.4529876  64.4120612  22.9087140  16.6544975  65.0095650
  23.2010114  17.2150032  64.2908016  23.4185760  16.9473536  65.7648809
  18.9311021  12.7470632  57.6442743  18.4930451  12.0306491  57.1848381
  19.6721462  12.9746747  57.0827835  17.8720765  17.4325326  66.0989104
  17.8296944  17.6586172  65.1697636  18.7883464  17.1988700  66.2474905
  27.0484136  11.0227829  63.7019062  26.9102034  11.2129425  62.7740251
  26.6920355  11.7847212  64.1587113  19.1605994  19.9826473  60.9174440
  19.3357750  19.5114516  61.7320063  18.4738782  20.6092239  61.1455701
  23.0522249  11.6055014  57.2374801  22.4351419  10.8801842  57.1407854
  22.5838737  12.3664374  56.8941875  13.7267079  23.1315836  67.6914300
  13.9663677  23.7634360  68.3693319  12.8836276  22.7803876  67.9779659
  14.8420795   5.8240438  56.3596105  13.9650261   5.7029239  55.9958352
  15.3178548   5.0326516  56.1074994  18.0284721  18.1766728  63.6058626
  17.2452243  18.7188409  63.6996850  18.7277466  18.6940708  64.0052867
  22.4211151  12.7433045  63.8231254  21.4867430  12.8634508  63.6535959
  22.5987820  11.8405512  63.5591264  25.8083703   8.5850364  64.3581289
  26.2744155   9.4178356  64.2841591  26.2591203   8.1195346  65.0626547
  23.8759934  14.9294186  61.3567441  24.1519778  14.8150780  62.2661315
  23.0064433  14.5311671  61.3179614  20.5113998  19.1780537  65.0000254
  20.6936392  18.3602192  65.4628007  21.3346984  19.3948229  64.5625144
  20.8456163  18.1048722  62.2615303  21.3743930  17.5941176  61.6485465
  21.1084383  17.7891252  63.1260836  14.2011911  19.1563838  65.0213079
  13.5322287  19.6409966  64.5377119  14.0624781  19.4033059  65.9356457
  21.4785567  19.1389557  68.6059419  21.3536707  18.3379297  68.0970365
  22.1364658  19.6335751  68.1173389  20.5466909  16.7351294  66.4343321
  20.3991871  15.8068001  66.6150892  21.3720402  16.7571384  65.9500397
  24.1501031  17.5579852  67.5208194  25.0747578  17.3522714  67.3832645
  23.9816334  17.3096254  68.4297536  23.9396347  18.0765520  62.8770286
  24.1133224  17.5111942  62.1244138  24.4325238  18.8766415  62.6949776
  29.7935738  10.8401943  64.4960585  30.2366884  10.0909268  64.0979709
  28.9162248  10.8312079  64.1134317  24.9271519  17.3932284  59.9767184
  25.6222424  18.0138977  60.1954499  25.2694670  16.5427635  60.2519562
  26.8262943  14.8431990  61.5054515  27.3514267  15.1819263  60.7803835
  26.7385295  13.9079005  61.3217649  18.5103603  20.9103973  65.8649768
  18.0708594  20.4180352  66.5582625  19.2611720  20.3676941  65.6241843
  15.5190982  15.0045906  61.4130530  15.6679103  15.6881370  60.7597203
  16.3257426  14.9850996  61.9279986  29.3368603  12.3107181  66.8883033
  30.1715494  12.7496985  67.0520593  29.4727732  11.8345834  66.0691279
  19.0186388  17.4994036  58.8842278  18.4460355  18.1184223  58.4312749
  19.5919182  18.0493398  59.4182199  22.2383648  17.7831186  60.0150860
  23.1714321  17.7176748  60.2183735  22.1506860  18.6187453  59.5565392
  24.8671664  17.0997056  56.9754807  24.7885296  16.7656920  57.8690565
  25.6881331  17.5918824  56.9746280  19.4033186   8.8354849  56.2258330
  20.3492291   8.7061057  56.2946748  19.0247431   8.0969511  56.7027758
  33.3826405  11.0274803  69.3237163  34.1129794  10.7660091  69.8844866
  32.7733351  10.2903525  69.3639231  17.5876104   6.7604825  56.1613215
  16.6807559   6.4637938  56.2375929  17.8652085   6.4634643  55.2947501
  16.3574888   3.6191760  56.3025194  17.2194052   3.9446659  56.5621012
  16.5425232   2.8323256  55.7898260  22.4375616  14.4165052  56.5964786
  23.1411466  14.6215054  57.2122441  21.7138265  14.9841814  56.8613869
  23.2673426  10.1674913  62.7167056  23.2108628  10.6243465  61.8774688
  23.8201769   9.4065598  62.5389899  31.3890570   8.6960718  66.0488467
  30.8290128   8.7653908  66.8220029  30.7834074   8.5201703  65.3287963
  24.3462314  14.8547581  58.6463246  25.1807917  14.4228780  58.4640721
  24.1846656  14.6829595  59.5740140  24.0008206  11.3579694  60.0119585
  23.9457009  11.1923966  59.0708029  23.3754261  12.0655727  60.1681775
  17.2393895  19.5356694  67.6772660  16.2889526  19.5358555  67.5637032
  17.5426381  18.7889428  67.1608695  32.9746589  25.3717232  68.7418423
  33.6124999  25.2523980  68.0381763  32.8567431  26.3198076  68.8006375
  29.7836295  25.3244660  68.6779947  29.4454806  25.2085725  67.7900482
  30.6526063  24.9235825  68.6580953  25.6423111  27.1780137  64.6676838
  25.0787976  27.0870074  63.8993126  25.5275506  26.3580041  65.1479331
  30.2656078  26.4779512  74.6366153  30.2544719  26.0832310  73.7646656
  30.4276717  25.7445585  75.2299924  23.1887543  28.6731328  67.5061059
  23.9808834  28.3322153  67.0907358  23.4284193  28.7826303  68.4263212
  31.2222669  30.8451104  59.9791303  30.5710649  31.4305185  59.5925317
  32.0167032  31.3757299  60.0386341  25.1478296  27.9340242  60.3778437
  25.9209172  27.3869229  60.2391313  25.5003695  28.7984491  60.5892899
  26.9863339  29.2616624  73.5845337  26.6953205  30.1662255  73.4692003
  27.6220323  29.3033151  74.2989406  27.9119546  26.6393472  70.1746696
  28.5083118  26.4149495  69.4603659  27.9694517  25.8978218  70.7772144
  27.4844574  24.0932908  58.0096887  27.7370095  23.5714429  57.2480350
  26.5469133  23.9299053  58.1123571  32.5287857  23.0968686  65.8171631
  33.3150946  22.6788109  65.4662048  32.7926561  24.0014778  65.9853279
  37.9296284  23.0343919  66.7204609  38.6621456  22.4643136  66.9542439
  37.1735640  22.6465520  67.1611115  27.2040863  25.9961014  60.2121262
  27.0877121  25.3205917  60.8802347  27.3143123  25.5093388  59.3953415
  29.5472404  25.4571161  63.9167952  29.1830611  24.9301782  64.6280873
  30.4039520  25.0669630  63.7434437  35.4521705  16.7465493  71.1799218
  35.1205029  17.6160904  70.9560433  34.8567318  16.4301777  71.8593248
  29.1877891  20.4861060  58.9129300  29.3552293  21.3541297  59.2799771
  28.9975060  20.6488342  57.9890589  31.9453224  28.9478039  70.5795130
  31.6453947  29.8503078  70.4710938  31.6004284  28.6810223  71.4316283
  25.3965706  25.3991836  66.6131835  24.4716202  25.2668050  66.8209527
  25.6450119  26.1786055  67.1101777  35.3450368  21.4660579  68.2592568
  34.4367245  21.3975988  67.9651329  35.2937964  21.9432524  69.0874393
  29.1667112  22.9418718  59.8975967  29.0466737  23.3875769  60.7361447
  28.4719700  23.2904036  59.3389505  22.7574517  25.0425110  67.4475624
  22.8866898  25.2959589  68.3615036  22.0771968  25.6352818  67.1280279
  26.9274004  35.7122360  63.5466098  26.8498034  36.6630185  63.6254579
  26.3235647  35.3668232  64.2041024  37.2112014  19.6677018  70.0370442
  36.5686395  19.9609551  69.3910236  36.7066943  19.5529938  70.8423638
  34.8652178  23.4140191  60.7256301  35.7770034  23.6467578  60.5503998
  34.3561825  23.9977235  60.1631380  27.6737606  25.6935678  75.7645432
  28.4152290  26.2320722  75.4880256  26.9674591  26.3201967  75.9216984
  33.1492946  27.8364819  74.3617593  33.5576302  27.3947229  73.6172226
  32.4270207  27.2617446  74.6151786  29.5024016  22.7737426  71.7351150
  30.3485211  23.1976839  71.8785799  29.4422653  22.1171050  72.4289714
  33.4721760  28.3966010  68.1169882  32.8430623  28.5611724  67.4145950
  33.0847422  28.8107619  68.8880846  37.3510992  29.3320447  65.4714246
  36.6662030  29.7119349  64.9211279  37.4354841  29.9415774  66.2046194
  32.6523461  20.4341794  73.3932324  32.4084393  21.1883855  72.8566600
  32.9283392  20.8127142  74.2279571  34.6061924  26.9780406  72.0709590
  34.8178819  27.6212166  71.3943971  34.5591672  26.1442723  71.6031520
  32.2088153  19.5898227  68.9746162  31.3472632  19.8879481  69.2662899
  32.2350587  19.8068626  68.0427194  29.0249722  28.1340418  65.3819967
  29.4888068  28.4128121  64.5924590  28.7606520  27.2323862  65.1993058
  25.9173803  27.6811899  68.3199731  26.4875160  28.1099168  67.6817215
  26.5081915  27.3994484  69.0183916  27.9618608  24.2563570  62.1909533
  28.6642652  24.7084614  62.6583459  27.6299237  23.6147389  62.8189426
  21.7043942  22.5147123  67.4926666  20.9142996  22.7704651  67.0166777
  22.1955190  23.3295460  67.5978707  35.7207752  29.8552362  70.2431947
  36.5425195  29.4532549  69.9614629  35.7170155  29.7520596  71.1948063
  23.6558688  22.8791702  64.4510143  22.8589851  22.9910396  64.9693639
  23.4284280  23.2178354  63.5851033  29.4864355  29.4036405  72.3992657
  29.5508788  29.8656812  73.2350829  28.7775279  28.7733770  72.5274967
  19.9881645  22.7677613  69.9241657  20.2389684  23.6524623  70.1899233
  20.5241194  22.5882215  69.1516749  43.8113745  26.1991110  66.5916918
  43.0577453  25.6298508  66.4360923  43.9461286  26.1653775  67.5387553
  29.2012373  31.0704513  62.2671638  29.0658048  31.9156048  62.6956486
  29.7422185  31.2723790  61.5037572  22.6541770  28.5879951  62.8399563
  23.1666291  29.3823201  62.9905128  23.3064483  27.8906241  62.7733164
  24.4636655  31.7045707  64.9222316  24.6403283  32.6263672  64.7343300
  25.2593488  31.3904126  65.3516696  30.8280849  31.6928079  76.3971980
  30.3844703  30.9064458  76.0792884  31.4898063  31.8807230  75.7315871
  25.5867970  33.2223881  70.9232658  26.1375395  33.0940944  70.1509652
  24.7479446  33.5218770  70.5727551  32.9262087  31.9730879  74.4253381
  32.9080563  32.7939760  73.9333650  33.8482007  31.8484954  74.6503522
  29.3835141  29.4875009  75.2676890  29.9163478  28.7263297  75.0376198
  28.8549223  29.1948660  76.0101044  32.5504836  14.5935074  70.7970531
  32.2069106  15.4836716  70.7209642  32.9183799  14.4036732  69.9340116
  20.6190687  26.9168605  63.6159133  21.4565909  27.3265613  63.3992841
  20.7968955  25.9768047  63.5859327  32.5155119  24.5843686  59.3042966
  32.0001743  25.3548290  59.5431354  32.2432428  23.9108822  59.9276028
  30.1002230  19.4293386  64.3628205  29.2443826  19.0400237  64.1833843
  30.5129182  19.5085347  63.5027990  31.6301377  16.9639730  68.7619765
  31.1266172  16.9269865  67.9487570  31.9231984  17.8732472  68.8216421
  27.8744263  17.0478459  67.7685946  28.7397259  16.8521268  67.4091836
  27.9421772  16.8188811  68.6955303  32.3041422  22.4570778  61.1302748
  31.9991558  22.7716927  61.9812891  33.2571864  22.5352198  61.1730081
  30.7487854  28.6161001  62.7795702  30.2209216  27.8813761  62.4668939
  30.2475357  29.3935677  62.5335670  35.7280700  26.8110021  67.8962748
  35.0704375  27.5009283  67.9842876  36.5321099  27.2006453  68.2396734
  25.4806582  19.2780667  65.1402313  26.0550334  19.0555849  64.4075506
  26.0677564  19.3469362  65.8930914  34.5386159  25.1654394  65.9466690
  35.0518041  25.7984386  66.4488399  35.1887383  24.5655590  65.5810050
  25.8076169  21.3085128  59.1598198  24.9713481  21.6459815  59.4807473
  25.6680938  21.1734108  58.2225335  27.7829249  16.1521916  63.8677382
  27.1293662  15.8370933  63.2433997  27.7409724  15.5297657  64.5937205
  28.8940454  26.4341211  55.7830675  27.9867516  26.2030465  55.9821824
  29.3911486  25.6378831  55.9704656  31.0166990  22.6403850  68.1925030
  30.0989551  22.8618797  68.0346718  31.4327133  22.7150160  67.3336737
  31.8002038  24.0395265  63.3227710  32.5473857  24.5516663  63.0134832
  32.0693627  23.7179318  64.1832104  30.0728688  26.5353806  60.3054665
  29.1639907  26.2512839  60.4027134  30.1023772  26.9552885  59.4457972
  35.3047955  30.1460396  64.0745832  34.8510282  29.3051306  64.1311023
  34.6741922  30.7821794  64.4120612  34.2480875  21.0752382  65.3046500
  33.5103632  20.5629768  65.6356742  34.5007648  20.6352763  64.4929777
  33.7480894  31.9836892  65.0095650  34.0403869  32.5441949  64.2908016
  34.2579515  32.2765453  65.7648809  34.3492502  13.8528634  65.8988269
  34.6551379  12.9925997  65.6114184  35.0745107  14.4446254  65.6987263
  20.6416858  24.2559320  64.2869867  20.4441258  23.6628681  63.5620933
  20.0863522  23.9511530  65.0045806  28.6213582  24.1482427  66.4064460
  28.6762192  23.1956263  66.3306937  27.8104784  24.3041866  66.8905758
  29.7704776  28.0762550  57.6442743  29.3324205  27.3598409  57.1848381
  30.5115216  28.3038665  57.0827835  26.5605942  22.7659486  64.1654839
  25.7473807  23.0653657  64.5720031  27.0564936  22.3715175  64.8829321
  28.7114520  32.7617243  66.0989104  28.6690698  32.9878090  65.1697636
  29.6277218  32.5280618  66.2474905  32.1580153  23.2301311  72.9969733
  32.5129541  23.4572784  73.8564199  32.8052285  23.5619688  72.3746988
  37.8877890  26.3519747  63.7019062  37.7495789  26.5421343  62.7740251
  37.5314109  27.1139130  64.1587113  26.0520016  20.3377842  69.7816074
  26.6919396  20.1966601  69.0839037  25.2197547  20.0512355  69.4054676
  37.9147270  28.4196274  68.7130333  38.3483777  28.3271563  69.5613387
  38.6278851  28.3953774  68.0750349  26.8280320  29.6380272  65.8951066
  27.6220919  29.1430593  65.6933641  26.1172013  29.1098136  65.5318772
  31.6475165  32.0198368  70.2463434  31.7012187  32.5889304  71.0141150
  30.7789946  32.1900253  69.8817471  23.1363084  23.7823354  61.9710819
  22.2060672  23.7207810  62.1880781  23.2320556  23.2599307  61.1747460
  23.0548633  20.3078167  64.5589061  23.3155450  21.2223500  64.4498221
  23.8765805  19.8402610  64.7085673  24.5273558  21.7215924  71.7287885
  25.1996612  21.5133286  71.0800534  23.7003345  21.5238010  71.2893117
  38.7762819  28.4619975  71.2463219  38.9698710  29.3665785  71.4922494
  38.6763438  28.0027394  72.0801804  33.8377928  28.6126717  76.8204099
  33.6863435  28.3837269  75.9034183  33.8282608  29.5697319  76.8335444
  30.6063265  26.1858630  71.8050366  31.5355325  26.3369790  71.6319333
  30.1854295  26.2742651  70.9499012  29.4051596  30.2109294  69.5748903
  29.2662682  29.8428079  70.4474842  28.6166193  30.7256934  69.4032861
  29.9999748  35.3118391  60.9174440  30.1751504  34.8406434  61.7320063
  29.3132536  35.9384157  61.1455701  30.9556812  29.5890897  66.9637741
  30.6206644  29.5491667  67.8595391  30.4560757  28.9235613  66.4908151
  24.9301055  24.9958527  72.4890322  24.7920853  24.2638766  73.0901861
  25.8405979  24.9067427  72.2074510  27.5583356  24.7078486  71.9774002
  28.2682975  24.0671679  71.9360620  27.5152664  24.9591381  72.9000183
  35.5470135  31.6445840  74.8980581  35.4882681  30.9605060  74.2311164
  35.9489653  32.3864830  74.4461207  24.5660834  38.4607754  67.6914300
  24.8057432  39.0926278  68.3693319  23.7230030  38.1095794  67.9779659
  25.6814549  21.1532356  56.3596105  24.8044015  21.0321157  55.9958352
  26.1572302  20.3618434  56.1074994  35.5487542  29.6085424  73.1294561
  34.6614321  29.2711346  73.2520960  36.1186093  28.8768455  73.3663326
  17.2016689  25.9409515  66.4537612  17.8887729  25.6271246  65.8658628
  17.0464818  26.8450880  66.1804864  22.0051411  20.8299712  70.8822636
  21.9209600  20.2225382  70.1473046  21.1834118  21.3208730  70.8832132
  29.0788695  34.2686876  70.0955804  29.0058867  35.0741848  70.6075109
  28.6366089  34.4678842  69.2703825  28.8678475  33.5058646  63.6058626
  28.0845997  34.0480326  63.6996850  29.5671220  34.0232626  64.0052867
  32.1775125  19.3153276  66.2492831  32.6743825  18.5623238  65.9293901
  31.4062107  19.3517592  65.6836040  40.0304883  25.0193641  67.8911123
  40.0194759  25.9018357  67.5205056  39.1622262  24.6665192  67.6965660
  31.5387379  34.1673710  72.2513963  32.2515351  34.8021175  72.1789864
  31.0477408  34.2637576  71.4353965  33.2604906  28.0724963  63.8231254
  32.3261185  28.1926425  63.6535959  33.4381574  27.1697430  63.5591264
  28.7610094  21.4570659  65.9764516  28.3907881  20.9041699  66.6645421
  29.2569186  20.8528792  65.4239516  36.6477457  23.9142282  64.3581289
  37.1137909  24.7470274  64.2841591  37.0984958  23.4487264  65.0626547
  26.5899293  31.9168154  73.0719534  27.2908752  32.5504637  73.2248928
  26.1194408  32.2582885  72.3115173  34.7153688  30.2586103  61.3567441
  34.9913532  30.1442698  62.2661315  33.8458187  29.8603588  61.3179614
  34.6194120  16.2822869  68.3972190  33.7057200  16.5127096  68.5654397
  35.0487221  16.3661313  69.2486222  34.3900579  24.4712761  70.8972084
  33.7372029  24.7188668  70.2424537  34.7680958  23.6576899  70.5634561
  31.3507752  34.5072454  65.0000254  31.5330147  33.6894110  65.4628007
  32.1740738  34.7240146  64.5625144  31.6849918  33.4340639  62.2615303
  32.2137684  32.9233094  61.6485465  31.9478137  33.1183170  63.1260836
  22.1867011  31.4504509  70.0050636  22.7720447  30.7048197  70.1378540
  21.9891849  31.7608465  70.8887300  25.0405666  34.4855756  65.0213079
  24.3716041  34.9701884  64.5377119  24.9018536  34.7324976  65.9356457
  16.7784665  24.0210109  68.7255079  16.8168765  23.4873700  69.5192197
  16.2724958  23.4945314  68.1066057  29.1810934  36.5199500  71.6195737
  29.7329242  36.6831121  72.3844822  29.5217128  37.1103937  70.9475762
  34.0321809  31.3460757  77.4744391  34.5761713  31.9590715  76.9799346
  33.4508654  31.9040335  77.9911404  20.4093243  22.7474211  61.8009011
  20.7046684  21.8384889  61.7476064  19.5081279  22.7261950  61.4790013
  32.3179322  34.4681475  68.6059419  32.1930461  33.6671215  68.0970365
  32.9758413  34.9627668  68.1173389  23.9387490  20.8230208  67.7836559
  23.2174076  21.4366175  67.6444033  24.7280746  21.3587972  67.7053205
  34.3814230  32.2690495  70.2338969  33.4344566  32.1495846  70.1617296
  34.7297003  31.3812993  70.3165231  22.1381084  20.4288309  61.9248336
  21.8093791  19.5485688  61.7423442  22.4920455  20.3735977  62.8124725
  31.3860663  32.0643211  66.4343321  31.2385626  31.1359919  66.6150892
  32.2114157  32.0863302  65.9500397  25.2522908  20.7161278  62.2923814
  25.5918980  21.2447200  61.5702422  25.6995028  21.0541685  63.0682380
  34.9894785  32.8871770  67.5208194  35.9141333  32.6814631  67.3832645
  34.8210089  32.6388171  68.4297536  28.5982820  16.1847642  70.1954205
  29.4208890  15.7108120  70.0733095  28.8420884  16.9638125  70.6952891
  27.2391055  19.2135900  60.4917106  27.9599417  19.5917153  59.9880823
  26.6156359  19.9324777  60.5952084  31.3822178  19.9181049  61.4275439
  31.5985792  20.8005687  61.1264267  30.9016245  19.5267262  60.6981081
  26.1221399  22.8766762  68.0046183  25.9765980  23.1907065  68.8970465
  25.6446603  23.4951663  67.4517082  27.9817782  19.8669310  68.0527073
  27.9679351  18.9710404  67.7159371  28.6990210  19.8739974  68.6865359
  29.8343913  20.3006650  70.0980200  29.5761690  21.2223721  70.0964531
  29.3028953  19.9037085  70.7880664  20.5967061  25.4172107  70.9433844
  20.0520529  26.1931915  71.0754119  21.4746411  25.7642911  70.7852966
  27.3854678  18.7483691  63.3214643  27.5070589  17.8200337  63.5205530
  27.0956720  18.7622376  62.4092958  30.2545868  16.4338601  66.4581363
  30.2767565  16.4977934  65.5033342  30.6713927  15.5943110  66.6521869
  40.6329493  26.1693860  64.4960585  41.0760639  25.4201186  64.0979709
  39.7556003  26.1603997  64.1134317  37.6656697  30.1723907  61.5054515
  38.1908021  30.5111180  60.7803835  37.5779050  29.2370923  61.3217649
  29.3276746  34.0857981  73.6344391  29.6363872  33.8407128  74.5067091
  30.1252228  34.2904620  73.1463262  29.3497358  36.2395891  65.8649768
  28.9102348  35.7472269  66.5582625  30.1005475  35.6968858  65.6241843
  21.8289697  32.4307432  65.8674396  22.6547717  32.1311203  65.4873040
  21.4783749  31.6615054  66.3164185  26.7971230  31.7833900  67.9372070
  26.1751239  31.1204605  67.6374297  27.4676097  31.8095032  67.2545717
  20.0298302  30.3493758  66.8263330  19.1930210  29.9215932  66.6447331
  20.0021947  30.5426201  67.7634121  37.3550603  30.8056811  76.8105713
  36.5646147  30.7880950  76.2710212  37.1183958  31.3445105  77.5654749
  37.4748478  27.6549277  74.1238441  37.5246483  27.4899285  75.0653964
  37.3662401  26.7876537  73.7336322  26.3584737  30.3337823  61.4130530
  26.5072857  31.0173288  60.7597203  27.1651180  30.3142913  61.9279986
  34.7652241  23.6380206  75.4397748  35.6662103  23.4986670  75.1481746
  34.8400215  23.8034660  76.3795925  38.9766675  30.0746219  74.3680463
  38.6851483  30.4376200  75.2043924  38.3638806  29.3613227  74.1893795
  40.1762357  27.6399099  66.8883033  41.0109249  28.0788903  67.0520593
  40.3121486  27.1637752  66.0691279  37.2253863  25.1978834  72.8360521
  37.7007985  25.3906480  72.0279372  36.3019429  25.2538019  72.5903904
  24.1137370  26.3603001  62.4191599  23.8683412  25.4565331  62.6171809
  24.2833284  26.3620151  61.4771077  31.8034080  17.2326677  71.8016355
  32.3216024  17.9687704  71.4762843  31.4489212  17.5390670  72.6363114
  23.3833017  22.0931358  59.9177760  22.6902262  22.1675713  59.2617796
  23.1384769  21.3291702  60.4399277  32.0546674  13.6526960  67.3217251
  32.3348428  12.9850149  67.9477678  32.8397281  13.8456055  66.8091915
  29.8580142  32.8285954  58.8842278  29.2854109  33.4476141  58.4312749
  30.4312936  33.3785315  59.4182199  35.9255532  22.0744594  71.0688826
  36.8772955  22.1742691  71.0901050  35.7558983  21.2822862  71.5786911
  33.9469912  19.1600177  71.2548227  33.3519844  19.4405190  70.5594716
  33.6619608  19.6494078  72.0264968  38.4043610  25.2950713  70.1831126
  38.3719930  24.3566714  70.3690810  39.0144234  25.3734750  69.4496951
  30.2426941  24.1646766  56.2258330  31.1886046  24.0352974  56.2946748
  29.8641186  23.4261428  56.7027758  38.5538098  22.0861757  70.2289409
  38.0377147  21.3020213  70.0419338  39.4378047  21.7580473  70.3935929
  36.2148825  15.8302772  66.1885222  36.0173647  15.5217861  67.0728554
  36.8248531  16.5564411  66.3183152  44.2220160  26.3566720  69.3237163
  44.9523548  26.0952008  69.8844866  43.6127105  25.6195442  69.3639231
  42.3035457  24.4974583  69.9211614  41.5768621  24.3630548  69.3128106
  41.8882744  24.8051411  70.7268332  30.1265633  28.2164513  77.6858987
  31.0468643  28.3943112  77.8799034  30.0915216  27.2720558  77.5338686
  28.4269858  22.0896743  56.1613215  27.5201313  21.7929855  56.2375929
  28.7045839  21.7926561  55.2947501  19.3447798  23.4103106  66.6112262
  19.0250583  22.5568414  66.3186636  18.7981227  23.6251684  67.3670229
  23.1227706  26.1265547  70.3281768  23.3413716  27.0582655  70.3469802
  23.5353480  25.7673522  71.1136572  30.0431924  16.6333632  62.3157457
  29.2332652  16.2880717  62.6912703  30.7316341  16.3241176  62.9045068
  31.9722472  15.7111679  63.9381753  32.5253511  16.1307133  64.5971776
  32.2092558  14.7847427  63.9804709  27.1968643  18.9483678  56.3025194
  28.0587807  19.2738576  56.5621012  27.3818987  18.1615174  55.7898260
  19.2136058  27.0306018  68.5805383  18.5199530  26.6159970  68.0675338
  19.9609049  27.0726554  67.9838802  35.3501279  17.8212204  63.4460417
  34.7699948  18.4797008  63.0638470  35.0837212  16.9989549  63.0347835
  33.8004845  17.2217262  65.6481738  34.3004624  17.3333797  64.8396057
  34.4440453  16.9178315  66.2882546  21.1272801  26.9624271  66.4571398
  21.1043489  27.0611959  65.5053281  21.4373437  27.8089422  66.7788564
  23.7860179  29.0200426  70.5718013  24.7403432  28.9884369  70.5047944
  23.5872702  28.5591050  71.3868238  24.3759561  27.5901543  73.1388810
  25.1952450  28.0845621  73.1623647  24.6496369  26.6733511  73.1106378
  34.1326157  19.9812295  62.5016766  33.2452012  20.2661945  62.2836960
  34.5480146  19.8206058  61.6544043  37.4840693  20.0058816  66.2171105
  38.2601083  20.4955268  66.4895722  36.7588827  20.4316870  66.6742974
  39.9213252  20.7186435  67.2745046  40.5157743  20.4782171  66.5638354
  39.9939836  19.9993566  67.9018582  22.1410408  34.5620046  67.5888210
  22.0064876  33.8020447  67.0226208  21.7242470  35.2860946  67.1216999
  34.1067181  25.4966831  62.7167056  34.0502382  25.9535382  61.8774688
  34.6595523  24.7357515  62.5389899  37.9171987  21.2856563  63.5417175
  37.6608921  20.8853198  64.3725383  37.2924855  22.0000357  63.4167315
  42.2284325  24.0252636  66.0488467  41.6683883  24.0945825  66.8220029
  41.6227828  23.8493621  65.3287963  25.2979533  35.4589363  67.8006653
  25.1811918  36.4034795  67.6985343  24.4771980  35.1562925  68.1892452
  32.1547867  28.9920524  79.3373148  33.0239027  29.1661176  78.9759783
  31.6754619  29.8114941  79.2148877  28.1498086  16.1879721  59.5904903
  28.1376755  17.1321561  59.7473174  29.0421508  16.0049866  59.2964365
  26.3234048  36.1117625  71.0162581  27.2261294  36.1441235  71.3329076
  26.0971418  35.1818076  71.0308917  28.0787650  34.8648611  67.6772660
  27.1283281  34.8650473  67.5637032  28.3820136  34.1181346  67.1608695
  31.9650205  12.7822498  63.8450840  31.1982601  12.2280984  63.9907523
  32.3760910  12.8544366  64.7064992  43.8140343  40.7009150  68.7418423
  44.4518753  40.5815897  68.0381763  43.6961186  41.6489994  68.8006375
  40.6230049  40.6536578  68.6779947  40.2848561  40.5377643  67.7900482
  41.4919818  40.2527743  68.6580953  36.4816865  42.5072054  64.6676838
  35.9181730  42.4161991  63.8993126  36.3669260  41.6871959  65.1479331
  41.1049832  41.8071430  74.6366153  41.0938473  41.4124228  73.7646656
  41.2670472  41.0737502  75.2299924  34.0281297  44.0023246  67.5061059
  34.8202589  43.6614071  67.0907358  34.2677947  44.1118221  68.4263212
  42.0616424  46.1743022  59.9791303  41.4104404  46.7597102  59.5925317
  42.8560787  46.7049217  60.0386341  35.9872051  43.2632159  60.3778437
  36.7602927  42.7161146  60.2391313  36.3397450  44.1276409  60.5892899
  37.8257094  44.5908541  73.5845337  37.5346959  45.4954172  73.4692003
  38.4614078  44.6325069  74.2989406  38.7513300  41.9685390  70.1746696
  39.3476873  41.7441412  69.4603659  38.8088272  41.2270135  70.7772144
  38.3238329  39.4224825  58.0096887  38.5763849  38.9006347  57.2480350
  37.3862888  39.2590971  58.1123571  43.3681612  38.4260604  65.8171631
  44.1544701  38.0080027  65.4662048  43.6320316  39.3306696  65.9853279
  43.5391689  43.8633454  60.5160287  42.9037522  43.9368080  61.2281192
  43.2089095  44.4527053  59.8379367  48.7690039  38.3635837  66.7204609
  49.5015211  37.7935054  66.9542439  48.0129394  37.9757437  67.1611115
  38.0434618  41.3252931  60.2121262  37.9270876  40.6497835  60.8802347
  38.1536877  40.8385305  59.3953415  40.3866158  40.7863078  63.9167952
  40.0224366  40.2593699  64.6280873  41.2433274  40.3961547  63.7434437
  46.2915459  32.0757411  71.1799218  45.9598784  32.9452822  70.9560433
  45.6961072  31.7593695  71.8593248  42.7846979  44.2769957  70.5795130
  42.4847702  45.1794996  70.4710938  42.4398038  44.0102140  71.4316283
  36.2359460  40.7283754  66.6131835  35.3109957  40.5959968  66.8209527
  36.4843873  41.5077973  67.1101777  46.1844122  36.7952497  68.2592568
  45.2761000  36.7267906  67.9651329  46.1331718  37.2724442  69.0874393
  33.5968271  40.3717027  67.4475624  33.7260652  40.6251506  68.3615036
  32.9165722  40.9644735  67.1280279  37.7667758  51.0414277  63.5466098
  37.6891788  51.9922102  63.6254579  37.1629402  50.6960150  64.2041024
  40.2584988  38.2142143  76.2027465  39.4818322  38.7736063  76.1930330
  40.8975551  38.6998926  76.7242335  48.0505769  34.9968936  70.0370442
  47.4080149  35.2901469  69.3910236  47.5460697  34.8821856  70.8423638
  45.7045932  38.7432109  60.7256301  46.6163789  38.9759495  60.5503998
  45.1955580  39.3269153  60.1631380  38.5131360  41.0227596  75.7645432
  39.2546045  41.5612640  75.4880256  37.8068346  41.6493885  75.9216984
  43.9886700  43.1656737  74.3617593  44.3970056  42.7239147  73.6172226
  43.2663962  42.5909364  74.6151786  40.3417770  38.1029343  71.7351150
  41.1878965  38.5268757  71.8785799  40.2816408  37.4462968  72.4289714
  44.3115515  43.7257927  68.1169882  43.6824377  43.8903641  67.4145950
  43.9241177  44.1399537  68.8880846  48.1904747  44.6612365  65.4714246
  47.5055785  45.0411266  64.9211279  48.2748596  45.2707692  66.2046194
  43.4917215  35.7633712  73.3932324  43.2478147  36.5175772  72.8566600
  43.7677146  36.1419059  74.2279571  45.4455678  42.3072324  72.0709590
  45.6572573  42.9504084  71.3943971  45.3985427  41.4734641  71.6031520
  43.0481907  34.9190145  68.9746162  42.1866386  35.2171398  69.2662899
  43.0744342  35.1360544  68.0427194  39.8643477  43.4632335  65.3819967
  40.3281822  43.7420038  64.5924590  39.6000275  42.5615780  65.1993058
  36.7567558  43.0103817  68.3199731  37.3268915  43.4391085  67.6817215
  37.3475670  42.7286402  69.0183916  37.2492724  38.1767244  76.5660742
  36.6191385  38.8583525  76.7996139  37.1428812  38.0650326  75.6213880
  32.5437697  37.8439040  67.4926666  31.7536751  38.0996569  67.0166777
  33.0348944  38.6587378  67.5978707  46.5601506  45.1844279  70.2431947
  47.3818950  44.7824467  69.9614629  46.5563909  45.0812514  71.1948063
  34.4952442  38.2083620  64.4510143  33.6983605  38.3202314  64.9693639
  34.2678034  38.5470272  63.5851033  40.3258110  44.7328323  72.3992657
  40.3902542  45.1948730  73.2350829  39.6169034  44.1025688  72.5274967
  30.8275400  38.0969531  69.9241657  31.0783438  38.9816541  70.1899233
  31.3634948  37.9174132  69.1516749  54.6507499  41.5283028  66.5916918
  53.8971208  40.9590426  66.4360923  54.7855040  41.4945692  67.5387553
  40.0406127  46.3996430  62.2671638  39.9051802  47.2447966  62.6956486
  40.5815940  46.6015708  61.5037572  36.5273467  32.4788010  78.9285993
  36.1340413  31.9254209  79.6033637  37.3439607  32.7898589  79.3192511
  33.4935525  43.9171868  62.8399563  34.0060045  44.7115119  62.9905128
  34.1458238  43.2198159  62.7733164  35.3030409  47.0337625  64.9222316
  35.4797038  47.9555589  64.7343300  36.0987243  46.7196044  65.3516696
  39.4441428  33.8945889  76.5206250  40.1851141  34.4953042  76.4410712
  39.6759351  33.1523527  75.9624292  34.5882766  39.0802256  74.7984479
  34.4736281  38.1787514  75.0991578  33.7327284  39.3265953  74.4469296
  41.6674604  47.0219997  76.3971980  41.2238458  46.2356375  76.0792884
  42.3291817  47.2099147  75.7315871  36.4261725  48.5515798  70.9232658
  36.9769150  48.4232862  70.1509652  35.5873201  48.8510687  70.5727551
  43.7655842  47.3022797  74.4253381  43.7474317  48.1231678  73.9333650
  44.6875762  47.1776872  74.6503522  40.2228896  44.8166926  75.2676890
  40.7557233  44.0555214  75.0376198  39.6942977  44.5240578  76.0101044
  43.3898591  29.9226992  70.7970531  43.0462860  30.8128634  70.7209642
  43.7577553  29.7328650  69.9340116  31.4584441  42.2460523  63.6159133
  32.2959663  42.6557531  63.3992841  31.6362709  41.3059965  63.5859327
  43.3548874  39.9135603  59.3042966  42.8395497  40.6840208  59.5431354
  43.0826182  39.2400739  59.9276028  40.9395985  34.7585304  64.3628205
  40.0837581  34.3692154  64.1833843  41.3522936  34.8377265  63.5027990
  42.4695131  32.2931647  68.7619765  41.9659927  32.2561782  67.9487570
  42.7625738  33.2024390  68.8216421  38.7138017  32.3770377  67.7685946
  39.5791014  32.1813186  67.4091836  38.7815526  32.1480729  68.6955303
  48.3283148  42.6667958  61.2396140  47.5512590  42.3279117  60.7951302
  49.0074629  42.6720581  60.5651105  43.1435177  37.7862695  61.1302748
  42.8385312  38.1008845  61.9812891  44.0965619  37.8644115  61.1730081
  41.5881609  43.9452919  62.7795702  41.0602970  43.2105678  62.4668939
  41.0869111  44.7227595  62.5335670  46.5674455  42.1401939  67.8962748
  45.9098129  42.8301201  67.9842876  47.3714854  42.5298371  68.2396734
  36.3200336  34.6072585  65.1402313  36.8944088  34.3847766  64.4075506
  36.9071319  34.6761279  65.8930914  45.3779913  40.4946312  65.9466690
  45.8911795  41.1276304  66.4488399  46.0281137  39.8947507  65.5810050
  38.6223004  31.4813834  63.8677382  37.9687416  31.1662851  63.2433997
  38.5803478  30.8589574  64.5937205  41.8560744  37.9695767  68.1925030
  40.9383306  38.1910714  68.0346718  42.2720888  38.0442078  67.3336737
  42.6395792  39.3687183  63.3227710  43.3867611  39.8808580  63.0134832
  42.9087382  39.0471236  64.1832104  40.9122442  41.8645724  60.3054665
  40.0033661  41.5804757  60.4027134  40.9417526  42.2844802  59.4457972
  46.1441710  45.4752313  64.0745832  45.6904037  44.6343223  64.1311023
  45.5135676  46.1113712  64.4120612  45.0874629  36.4044299  65.3046500
  44.3497386  35.8921686  65.6356742  45.3401403  35.9644681  64.4929777
  44.5874649  47.3128810  65.0095650  44.8797623  47.8733867  64.2908016
  45.0973269  47.6057371  65.7648809  45.1886257  29.1820551  65.8988269
  45.4945133  28.3217915  65.6114184  45.9138861  29.7738172  65.6987263
  31.4810613  39.5851238  64.2869867  31.2835012  38.9920599  63.5620933
  30.9257277  39.2803448  65.0045806  39.4607336  39.4774344  66.4064460
  39.5155946  38.5248181  66.3306937  38.6498538  39.6333784  66.8905758
  40.6098530  43.4054467  57.6442743  40.1717960  42.6890326  57.1848381
  41.3508971  43.6330582  57.0827835  39.5508274  48.0909161  66.0989104
  39.5084453  48.3170007  65.1697636  40.4670973  47.8572536  66.2474905
  42.9973908  38.5593229  72.9969733  43.3523296  38.7864702  73.8564199
  43.6446039  38.8911605  72.3746988  48.7271645  41.6811665  63.7019062
  48.5889543  41.8713260  62.7740251  48.3707864  42.4431047  64.1587113
  36.8913771  35.6669760  69.7816074  37.5313150  35.5258519  69.0839037
  36.0591301  35.3804273  69.4054676  48.7541024  43.7488192  68.7130333
  49.1877531  43.6563481  69.5613387  49.4672605  43.7245692  68.0750349
  37.6674075  44.9672190  65.8951066  38.4614673  44.4722510  65.6933641
  36.9565767  44.4390053  65.5318772  42.4868919  47.3490286  70.2463434
  42.5405942  47.9181222  71.0141150  41.6183701  47.5192171  69.8817471
  33.8942387  35.6370085  64.5589061  34.1549205  36.5515418  64.4498221
  34.7159560  35.1694527  64.7085673  35.3667313  37.0507842  71.7287885
  36.0390366  36.8425204  71.0800534  34.5397099  36.8529928  71.2893117
  49.6156574  43.7911892  71.2463219  49.8092464  44.6957703  71.4922494
  49.5157192  43.3319311  72.0801804  41.2692885  33.6769783  73.7453546
  40.6220800  34.3759732  73.6518022  42.0393900  34.1105927  74.1129794
  44.6771683  43.9418635  76.8204099  44.5257189  43.7129187  75.9034183
  44.6676362  44.8989236  76.8335444  41.4457019  41.5150548  71.8050366
  42.3749079  41.6661707  71.6319333  41.0248049  41.6034568  70.9499012
  40.2445351  45.5401212  69.5748903  40.1056437  45.1719996  70.4474842
  39.4559947  46.0548852  69.4032861  40.8393503  50.6410309  60.9174440
  41.0145259  50.1698352  61.7320063  40.1526291  51.2676075  61.1455701
  41.7950566  44.9182815  66.9637741  41.4600399  44.8783585  67.8595391
  41.2954512  44.2527531  66.4908151  35.7694810  40.3250445  72.4890322
  35.6314608  39.5930684  73.0901861  36.6799733  40.2359345  72.2074510
  44.7309758  42.2638849  57.2374801  44.1138928  41.5385677  57.1407854
  44.2626246  43.0248209  56.8941875  38.3977111  40.0370404  71.9774002
  39.1076729  39.3963596  71.9360620  38.3546419  40.2883299  72.9000183
  46.3863889  46.9737757  74.8980581  46.3276435  46.2896978  74.2311164
  46.7883408  47.7156747  74.4461207  37.1106045  37.0235622  73.7969641
  36.5743402  36.5726360  74.4491238  36.5222753  37.1581531  73.0540106
  35.4054588  53.7899671  67.6914300  35.6451186  54.4218195  68.3693319
  34.5623785  53.4387711  67.9779659  46.3881297  44.9377341  73.1294561
  45.5008075  44.6003263  73.2520960  46.9579848  44.2060373  73.3663326
  28.0410444  41.2701433  66.4537612  28.7281484  40.9563163  65.8658628
  27.8858572  42.1742798  66.1804864  32.8445166  36.1591630  70.8822636
  32.7603355  35.5517299  70.1473046  32.0227872  36.6500648  70.8832132
  39.9182450  49.5978794  70.0955804  39.8452621  50.4033765  70.6075109
  39.4759843  49.7970760  69.2703825  39.7072230  48.8350564  63.6058626
  38.9239751  49.3772244  63.6996850  40.4064975  49.3524543  64.0052867
  43.0168880  34.6445193  66.2492831  43.5137579  33.8915156  65.9293901
  42.2455861  34.6809510  65.6836040  50.8698637  40.3485559  67.8911123
  50.8588513  41.2310274  67.5205056  50.0016017  39.9957110  67.6965660
  42.3781133  49.4965628  72.2513963  43.0909106  50.1313093  72.1789864
  41.8871162  49.5929494  71.4353965  44.0998660  43.4016880  63.8231254
  43.1654939  43.5218343  63.6535959  44.2775329  42.4989347  63.5591264
  39.6003848  36.7862576  65.9764516  39.2301636  36.2333617  66.6645421
  40.0962941  36.1820710  65.4239516  47.4871212  39.2434200  64.3581289
  47.9531664  40.0762191  64.2841591  47.9378712  38.7779181  65.0626547
  37.4293047  47.2460071  73.0719534  38.1302507  47.8796554  73.2248928
  36.9588162  47.5874803  72.3115173  45.5547443  45.5878021  61.3567441
  45.8307287  45.4734616  62.2661315  44.6851942  45.1895506  61.3179614
  45.4587874  31.6114787  68.3972190  44.5450954  31.8419014  68.5654397
  45.8880976  31.6953231  69.2486222  45.2294333  39.8004679  70.8972084
  44.5765783  40.0480586  70.2424537  45.6074713  38.9868817  70.5634561
  42.1901507  49.8364372  65.0000254  42.3723901  49.0186028  65.4628007
  43.0134493  50.0532064  64.5625144  42.5243672  48.7632557  62.2615303
  43.0531439  48.2525012  61.6485465  42.7871892  48.4475087  63.1260836
  41.2781906  40.5424490  77.3838121  40.6022543  40.4418619  78.0540496
  42.1009540  40.3863704  77.8474118  33.0260765  46.7796426  70.0050636
  33.6114202  46.0340114  70.1378540  32.8285604  47.0900383  70.8887300
  35.8799420  49.8147674  65.0213079  35.2109796  50.2993801  64.5377119
  35.7412290  50.0616894  65.9356457  27.6178420  39.3502027  68.7255079
  27.6562519  38.8165617  69.5192197  27.1118713  38.8237232  68.1066057
  40.0204689  51.8491417  71.6195737  40.5722997  52.0123039  72.3844822
  40.3610882  52.4395855  70.9475762  34.9969182  34.1966567  72.2217622
  35.0610509  35.0581398  71.8095019  34.9336302  33.5840569  71.4889980
  34.4721455  36.2689700  75.8690656  35.0993493  35.8866777  76.4828180
  33.6149374  36.0503901  76.2346348  44.8715563  46.6752675  77.4744391
  45.4155467  47.2882633  76.9799346  44.2902408  47.2332253  77.9911404
  31.2486997  38.0766129  61.8009011  31.5440438  37.1676807  61.7476064
  30.3475033  38.0553868  61.4790013  43.1573076  49.7973393  68.6059419
  43.0324216  48.9963133  68.0970365  43.8152167  50.2919586  68.1173389
  34.7781244  36.1522125  67.7836559  34.0567830  36.7658093  67.6444033
  35.5674500  36.6879890  67.7053205  45.2207985  47.5982413  70.2338969
  44.2738320  47.4787764  70.1617296  45.5690758  46.7104911  70.3165231
  37.5807558  33.4876552  74.0577211  38.1041960  33.7338848  74.8203520
  37.3619891  34.3196587  73.6380348  42.2254418  47.3935129  66.4343321
  42.0779380  46.4651836  66.6150892  43.0507911  47.4155220  65.9500397
  45.8288540  48.2163688  67.5208194  46.7535087  48.0106549  67.3832645
  45.6603843  47.9680089  68.4297536  38.7860103  34.4290247  71.7426882
  38.4456923  33.6298060  72.1447562  38.0799109  34.7291958  71.1703715
  39.4376575  31.5139559  70.1954205  40.2602644  31.0400037  70.0733095
  39.6814638  32.2930043  70.6952891  42.2215932  35.2472967  61.4275439
  42.4379547  36.1297605  61.1264267  41.7409999  34.8559180  60.6981081
  36.9615154  38.2058680  68.0046183  36.8159734  38.5198983  68.8970465
  36.4840357  38.8243580  67.4517082  38.8211536  35.1961228  68.0527073
  38.8073105  34.3002321  67.7159371  39.5383965  35.2031892  68.6865359
  40.6737667  35.6298568  70.0980200  40.4155445  36.5515639  70.0964531
  40.1422708  35.2329003  70.7880664  45.6183856  48.7349355  62.8770286
  45.7920733  48.1695778  62.1244138  46.1112747  49.5350250  62.6949776
  31.4360816  40.7464024  70.9433844  30.8914284  41.5223832  71.0754119
  32.3140166  41.0934829  70.7852966  41.0939623  31.7630519  66.4581363
  41.1161320  31.8269852  65.5033342  41.5107682  30.9235027  66.6521869
  51.4723247  41.4985778  64.4960585  51.9154393  40.7493103  64.0979709
  50.5949757  41.4895915  64.1134317  46.6059028  48.0516120  59.9767184
  47.3009933  48.6722812  60.1954499  46.9482179  47.2011471  60.2519562
  32.2226838  39.8733921  73.8364001  31.4808574  40.0216556  74.4228632
  31.9019582  40.1342186  72.9730751  48.5050452  45.5015825  61.5054515
  49.0301776  45.8403098  60.7803835  48.4172804  44.5662840  61.3217649
  40.1670500  49.4149899  73.6344391  40.4757627  49.1699046  74.5067091
  40.9645982  49.6196537  73.1463262  40.1891112  51.5687808  65.8649768
  39.7496103  51.0764187  66.5582625  40.9399229  51.0260776  65.6241843
  32.6683451  47.7599349  65.8674396  33.4941471  47.4603121  65.4873040
  32.3177503  46.9906972  66.3164185  37.6364984  47.1125818  67.9372070
  37.0144994  46.4496523  67.6374297  38.3069851  47.1386949  67.2545717
  30.8692056  45.6785676  66.8263330  30.0323965  45.2507850  66.6447331
  30.8415702  45.8718119  67.7634121  37.7089512  35.5907606  77.5304576
  37.7577667  36.4669728  77.1482345  38.2512026  35.0484999  76.9576219
  48.1944358  46.1348729  76.8105713  47.4039901  46.1172868  76.2710212
  47.9577712  46.6737022  77.5654749  48.3142233  42.9841195  74.1238441
  48.3640238  42.8191203  75.0653964  48.2056156  42.1168454  73.7336322
  37.1978491  45.6629741  61.4130530  37.3466612  46.3465205  60.7597203
  38.0044935  45.6434831  61.9279986  45.6045995  38.9672123  75.4397748
  46.5055858  38.8278588  75.1481746  45.6793970  39.1326578  76.3795925
  39.9388800  36.3438978  74.2850934  39.0692110  36.6372544  74.0133523
  40.1748281  36.9279423  75.0058198  49.8160429  45.4038137  74.3680463
  49.5245238  45.7668117  75.2043924  49.2032561  44.6905145  74.1893795
  51.0156112  42.9691016  66.8883033  51.8503003  43.4080821  67.0520593
  51.1515241  42.4929670  66.0691279  48.0647618  40.5270751  72.8360521
  48.5401739  40.7198398  72.0279372  47.1413183  40.5829937  72.5903904
  34.9531124  41.6894918  62.4191599  34.7077166  40.7857248  62.6171809
  35.1227039  41.6912069  61.4771077  42.6427834  32.5618595  71.8016355
  43.1609778  33.2979622  71.4762843  42.2882967  32.8682588  72.6363114
  42.8940428  28.9818877  67.3217251  43.1742182  28.3142066  67.9477678
  43.6791035  29.1747973  66.8091915  40.6973897  48.1577871  58.8842278
  40.1247864  48.7768058  58.4312749  41.2706691  48.7077233  59.4182199
  46.7649287  37.4036511  71.0688826  47.7166710  37.5034609  71.0901050
  46.5952737  36.6114780  71.5786911  44.7863666  34.4892095  71.2548227
  44.1913598  34.7697107  70.5594716  44.5013363  34.9785996  72.0264968
  43.9171157  48.4415021  60.0150860  44.8501830  48.3760583  60.2183735
  43.8294369  49.2771288  59.5565392  49.2437364  40.6242631  70.1831126
  49.2113685  39.6858632  70.3690810  49.8537988  40.7026668  69.4496951
  49.3931853  37.4153675  70.2289409  48.8770902  36.6312131  70.0419338
  50.2771801  37.0872391  70.3935929  47.0542580  31.1594690  66.1885222
  46.8567401  30.8509778  67.0728554  47.6642285  31.8856329  66.3183152
  55.0613914  41.6858638  69.3237163  55.7917303  41.4243926  69.8844866
  54.4520860  40.9487360  69.3639231  53.1429211  39.8266501  69.9211614
  52.4162375  39.6922465  69.3128106  52.7276498  40.1343329  70.7268332
  40.9659388  43.5456430  77.6858987  41.8862397  43.7235029  77.8799034
  40.9308971  42.6012476  77.5338686  30.1841553  38.7395024  66.6112262
  29.8644337  37.8860332  66.3186636  29.6374981  38.9543602  67.3670229
  33.9621460  41.4557465  70.3281768  34.1807470  42.3874573  70.3469802
  34.3747234  41.0965439  71.1136572  40.8825678  31.9625550  62.3157457
  40.0726407  31.6172635  62.6912703  41.5710095  31.6533094  62.9045068
  42.8116227  31.0403597  63.9381753  43.3647265  31.4599050  64.5971776
  43.0486313  30.1139345  63.9804709  38.8349326  37.0290671  79.7184517
  38.7346053  37.9785028  79.6496608  38.6170868  36.7008910  78.8460587
  30.0529813  42.3597935  68.5805383  29.3593284  41.9451888  68.0675338
  30.8002804  42.4018472  67.9838802  46.1895034  33.1504122  63.4460417
  45.6093703  33.8088926  63.0638470  45.9230966  32.3281467  63.0347835
  44.6398600  32.5509180  65.6481738  45.1398378  32.6625714  64.8396057
  45.2834208  32.2470233  66.2882546  38.6980596  40.4587809  78.5349579
  38.2147678  41.2588170  78.7413468  38.7841535  40.4695754  77.5817023
  31.9666555  42.2916189  66.4571398  31.9437244  42.3903876  65.5053281
  32.2767192  43.1381340  66.7788564  34.6253933  44.3492344  70.5718013
  35.5797187  44.3176286  70.5047944  34.4266457  43.8882968  71.3868238
  35.2153315  42.9193460  73.1388810  36.0346204  43.4137539  73.1623647
  35.4890123  42.0025428  73.1106378  44.9719912  35.3104213  62.5016766
  44.0845767  35.5953863  62.2836960  45.3873901  35.1497976  61.6544043
  48.3234448  35.3350733  66.2171105  49.0994838  35.8247186  66.4895722
  47.5982582  35.7608788  66.6742974  50.7607006  36.0478353  67.2745046
  51.3551497  35.8074089  66.5638354  50.8333590  35.3285483  67.9018582
  32.9804162  49.8911964  67.5888210  32.8458630  49.1312365  67.0226208
  32.5636224  50.6152864  67.1216999  44.9460935  40.8258748  62.7167056
  44.8896137  41.2827300  61.8774688  45.4989278  40.0649433  62.5389899
  48.7565741  36.6148480  63.5417175  48.5002676  36.2145116  64.3725383
  48.1318609  37.3292274  63.4167315  53.0678079  39.3544554  66.0488467
  52.5077637  39.4237743  66.8220029  52.4621582  39.1785538  65.3287963
  36.1373288  50.7881281  67.8006653  36.0205672  51.7326713  67.6985343
  35.3165734  50.4854842  68.1892452  46.0249822  45.5131416  58.6463246
  46.8595426  45.0812615  58.4640721  45.8634165  45.3413430  59.5740140
  45.6795715  42.0163530  60.0119585  45.6244518  41.8507801  59.0708029
  45.0541770  42.7239563  60.1681775  30.4688230  37.2531594  73.8381007
  31.1147093  36.7430548  74.3268232  30.2605381  37.9900276  74.4124433
  42.9941622  44.3212442  79.3373148  43.8632781  44.4953094  78.9759783
  42.5148373  45.1406858  79.2148877  38.9891840  31.5171639  59.5904903
  38.9770510  32.4613479  59.7473174  39.8815262  31.3341784  59.2964365
  37.1627802  51.4409543  71.0162581  38.0655049  51.4733153  71.3329076
  36.9365172  50.5109994  71.0308917  38.9181404  50.1940529  67.6772660
  37.9677035  50.1942391  67.5637032  39.2213890  49.4473264  67.1608695
  42.8043960  28.1114415  63.8450840  42.0376355  27.5572902  63.9907523
  43.2154665  28.1836284  64.7064992  34.8085721  34.3999211  77.9356021
  35.6717182  34.0436016  78.1459346  34.2351131  34.0613106  78.6231426
  54.6534098  56.0301068  68.7418423  55.2912508  55.9107815  68.0381763
  54.5354940  56.9781911  68.8006375  51.4623804  55.9828496  68.6779947
  51.1242315  55.8669560  67.7900482  52.3313572  55.5819661  68.6580953
  47.3210620  57.8363972  64.6676838  46.7575485  57.7453909  63.8993126
  47.2063015  57.0163876  65.1479331  51.9443587  57.1363347  74.6366153
  51.9332228  56.7416146  73.7646656  52.1064226  56.4029420  75.2299924
  44.8675051  59.3315164  67.5061059  45.6596343  58.9905988  67.0907358
  45.1071702  59.4410139  68.4263212  52.9010178  61.5034940  59.9791303
  52.2498158  62.0889020  59.5925317  53.6954541  62.0341135  60.0386341
  46.8265805  58.5924077  60.3778437  47.5996681  58.0453064  60.2391313
  47.1791204  59.4568326  60.5892899  48.6650848  59.9200459  73.5845337
  48.3740714  60.8246090  73.4692003  49.3007832  59.9616987  74.2989406
  49.5907055  57.2977308  70.1746696  50.1870627  57.0733330  69.4603659
  49.6482026  56.5562053  70.7772144  54.2075366  53.7552521  65.8171631
  54.9938455  53.3371945  65.4662048  54.4714070  54.6598614  65.9853279
  54.3785443  59.1925372  60.5160287  53.7431276  59.2659998  61.2281192
  54.0482850  59.7818970  59.8379367  59.6083793  53.6927755  66.7204609
  60.3408965  53.1226971  66.9542439  58.8523149  53.3049355  67.1611115
  48.8828372  56.6544849  60.2121262  48.7664630  55.9789752  60.8802347
  48.9930632  56.1677223  59.3953415  51.2259913  56.1154996  63.9167952
  50.8618120  55.5885617  64.6280873  52.0827029  55.7253465  63.7434437
  57.1309214  47.4049329  71.1799218  56.7992538  48.2744740  70.9560433
  56.5354827  47.0885613  71.8593248  53.6240733  59.6061875  70.5795130
  53.3241456  60.5086913  70.4710938  53.2791793  59.3394058  71.4316283
  47.0753215  56.0575671  66.6131835  46.1503711  55.9251886  66.8209527
  47.3237628  56.8369891  67.1101777  57.0237877  52.1244415  68.2592568
  56.1154754  52.0559823  67.9651329  56.9725473  52.6016360  69.0874393
  44.4362026  55.7008945  67.4475624  44.5654407  55.9543424  68.3615036
  43.7559477  56.2936653  67.1280279  48.6061513  66.3706195  63.5466098
  48.5285543  67.3214020  63.6254579  48.0023156  66.0252067  64.2041024
  51.0978743  53.5434060  76.2027465  50.3212077  54.1027981  76.1930330
  51.7369306  54.0290843  76.7242335  58.8899523  50.3260853  70.0370442
  58.2473904  50.6193386  69.3910236  58.3854452  50.2113774  70.8423638
  56.5439687  54.0724026  60.7256301  57.4557543  54.3051413  60.5503998
  56.0349334  54.6561071  60.1631380  49.3525115  56.3519514  75.7645432
  50.0939799  56.8904558  75.4880256  48.6462100  56.9785803  75.9216984
  54.8280455  58.4948654  74.3617593  55.2363811  58.0531065  73.6172226
  54.1057716  57.9201282  74.6151786  51.1811525  53.4321261  71.7351150
  52.0272720  53.8560675  71.8785799  51.1210162  52.7754885  72.4289714
  55.1509269  59.0549845  68.1169882  54.5218132  59.2195559  67.4145950
  54.7634931  59.4691454  68.8880846  59.0298501  59.9904283  65.4714246
  58.3449539  60.3703184  64.9211279  59.1142350  60.5999609  66.2046194
  54.3310970  51.0925629  73.3932324  54.0871902  51.8467690  72.8566600
  54.6070900  51.4710977  74.2279571  56.2849433  57.6364242  72.0709590
  56.4966328  58.2796002  71.3943971  56.2379181  56.8026558  71.6031520
  53.8875662  50.2482062  68.9746162  53.0260141  50.5463316  69.2662899
  53.9138096  50.4652461  68.0427194  50.7037231  58.7924253  65.3819967
  51.1675577  59.0711956  64.5924590  50.4394029  57.8907698  65.1993058
  47.5961312  58.3395735  68.3199731  48.1662669  58.7683003  67.6817215
  48.1869424  58.0578319  69.0183916  49.6406117  54.9147405  62.1909533
  50.3430161  55.3668449  62.6583459  49.3086746  54.2731224  62.8189426
  48.0886479  53.5059162  76.5660742  47.4585139  54.1875443  76.7996139
  47.9822567  53.3942244  75.6213880  43.3831451  53.1730958  67.4926666
  42.5930505  53.4288487  67.0166777  43.8742699  53.9879296  67.5978707
  57.3995261  60.5136197  70.2431947  58.2212704  60.1116384  69.9614629
  57.3957664  60.4104431  71.1948063  45.3346197  53.5375537  64.4510143
  44.5377360  53.6494231  64.9693639  45.1071789  53.8762189  63.5851033
  51.1651864  60.0620240  72.3992657  51.2296297  60.5240648  73.2350829
  50.4562788  59.4317605  72.5274967  41.6669154  53.4261448  69.9241657
  41.9177193  54.3108458  70.1899233  42.2028703  53.2466050  69.1516749
  65.4901254  56.8574946  66.5916918  64.7364962  56.2882344  66.4360923
  65.6248795  56.8237610  67.5387553  50.8799882  61.7288348  62.2671638
  50.7445557  62.5739884  62.6956486  51.4209694  61.9307626  61.5037572
  47.3667221  47.8079928  78.9285993  46.9734167  47.2546126  79.6033637
  48.1833362  48.1190506  79.3192511  44.3329279  59.2463786  62.8399563
  44.8453800  60.0407036  62.9905128  44.9851992  58.5490076  62.7733164
  46.1424164  62.3629542  64.9222316  46.3190792  63.2847507  64.7343300
  46.9380997  62.0487961  65.3516696  50.2835182  49.2237807  76.5206250
  51.0244896  49.8244960  76.4410712  50.5153105  48.4815445  75.9624292
  45.4276520  54.4094174  74.7984479  45.3130036  53.5079431  75.0991578
  44.5721038  54.6557871  74.4469296  47.2655479  63.8807716  70.9232658
  47.8162904  63.7524779  70.1509652  46.4266955  64.1802605  70.5727551
  54.2292345  45.2518910  70.7970531  53.8856615  46.1420552  70.7209642
  54.5971308  45.0620567  69.9340116  42.2978196  57.5752440  63.6159133
  43.1353418  57.9849449  63.3992841  42.4756464  56.6351882  63.5859327
  54.1942628  55.2427521  59.3042966  53.6789252  56.0132126  59.5431354
  53.9219937  54.5692657  59.9276028  51.7789739  50.0877222  64.3628205
  50.9231335  49.6984072  64.1833843  52.1916691  50.1669183  63.5027990
  53.3088886  47.6223565  68.7619765  52.8053681  47.5853700  67.9487570
  53.6019493  48.5316308  68.8216421  49.5531772  47.7062295  67.7685946
  50.4184768  47.5105103  67.4091836  49.6209281  47.4772646  68.6955303
  59.1676902  57.9959876  61.2396140  58.3906345  57.6571035  60.7951302
  59.8468383  58.0012499  60.5651105  53.9828931  53.1154613  61.1302748
  53.6779067  53.4300762  61.9812891  54.9359373  53.1936033  61.1730081
  52.4275363  59.2744836  62.7795702  51.8996725  58.5397596  62.4668939
  51.9262866  60.0519513  62.5335670  57.4068209  57.4693857  67.8962748
  56.7491884  58.1593118  67.9842876  58.2108608  57.8590289  68.2396734
  47.1594091  49.9364503  65.1402313  47.7337843  49.7139684  64.4075506
  47.7465073  50.0053197  65.8930914  56.2173668  55.8238230  65.9466690
  56.7305550  56.4568221  66.4488399  56.8674892  55.2239425  65.5810050
  49.4616758  46.8105752  63.8677382  48.8081171  46.4954769  63.2433997
  49.4197233  46.1881492  64.5937205  50.5727963  57.0925047  55.7830675
  49.6655025  56.8614300  55.9821824  51.0698995  56.2962666  55.9704656
  53.4796042  65.8022554  58.7027361  52.8057741  66.1054251  59.3112319
  53.8661864  66.6051634  58.3532818  52.6954499  53.2987685  68.1925030
  51.7777060  53.5202632  68.0346718  53.1114642  53.3733996  67.3336737
  53.4789547  54.6979101  63.3227710  54.2261365  55.2100498  63.0134832
  53.7481136  54.3763153  64.1832104  51.7516197  57.1937641  60.3054665
  50.8427416  56.9096674  60.4027134  51.7811281  57.6136720  59.4457972
  56.9835464  60.8044231  64.0745832  56.5297791  59.9635141  64.1311023
  56.3529431  61.4405629  64.4120612  55.9268384  51.7336217  65.3046500
  55.1891140  51.2213603  65.6356742  56.1795157  51.2936599  64.4929777
  55.4268403  62.6420728  65.0095650  55.7191378  63.2025785  64.2908016
  55.9367024  62.9349289  65.7648809  56.0280011  44.5112469  65.8988269
  56.3338888  43.6509832  65.6114184  56.7532616  45.1030089  65.6987263
  42.3204367  54.9143156  64.2869867  42.1228767  54.3212516  63.5620933
  41.7651031  54.6095366  65.0045806  50.3001091  54.8066262  66.4064460
  50.3549701  53.8540098  66.3306937  49.4892293  54.9625701  66.8905758
  51.4492285  58.7346385  57.6442743  51.0111714  58.0182244  57.1848381
  52.1902725  58.9622500  57.0827835  48.2393451  53.4243322  64.1654839
  47.4261316  53.7237492  64.5720031  48.7352445  53.0299011  64.8829321
  50.3902029  63.4201079  66.0989104  50.3478207  63.6461925  65.1697636
  51.3064727  63.1864453  66.2474905  53.8367662  53.8885146  72.9969733
  54.1917050  54.1156619  73.8564199  54.4839794  54.2203523  72.3746988
  59.5665399  57.0103582  63.7019062  59.4283298  57.2005178  62.7740251
  59.2101618  57.7722965  64.1587113  47.7307525  50.9961677  69.7816074
  48.3706905  50.8550436  69.0839037  46.8985056  50.7096191  69.4054676
  59.5934779  59.0780109  68.7130333  60.0271286  58.9855398  69.5613387
  60.3066360  59.0537610  68.0750349  48.5067829  60.2964108  65.8951066
  49.3008428  59.8014428  65.6933641  47.7959522  59.7681971  65.5318772
  53.3262674  62.6782203  70.2463434  53.3799696  63.2473140  71.0141150
  52.4577455  62.8484088  69.8817471  44.8150593  54.4407190  61.9710819
  43.8848181  54.3791645  62.1880781  44.9108065  53.9183142  61.1747460
  44.7336142  50.9662002  64.5589061  44.9942959  51.8807336  64.4498221
  45.5553314  50.4986445  64.7085673  46.2061067  52.3799760  71.7287885
  46.8784121  52.1717122  71.0800534  45.3790854  52.1821846  71.2893117
  52.1086639  49.0061700  73.7453546  51.4614554  49.7051650  73.6518022
  52.8787655  49.4397844  74.1129794  52.2850774  56.8442465  71.8050366
  53.2142834  56.9953625  71.6319333  51.8641804  56.9326486  70.9499012
  51.0839105  60.8693130  69.5748903  50.9450191  60.5011914  70.4474842
  50.2953702  61.3840769  69.4032861  51.6787257  65.9702226  60.9174440
  51.8539013  65.4990269  61.7320063  50.9920045  66.5967992  61.1455701
  52.6344320  60.2474732  66.9637741  52.2994153  60.2075502  67.8595391
  52.1348266  59.5819448  66.4908151  46.6088564  55.6542362  72.4890322
  46.4708362  54.9222601  73.0901861  47.5193488  55.5651263  72.2074510
  55.5703512  57.5930767  57.2374801  54.9532683  56.8677595  57.1407854
  55.1020001  58.3540127  56.8941875  49.2370865  55.3662322  71.9774002
  49.9470484  54.7255514  71.9360620  49.1940173  55.6175217  72.9000183
  47.9499799  52.3527540  73.7969641  47.4137156  51.9018278  74.4491238
  47.3616508  52.4873449  73.0540106  46.2448343  69.1191589  67.6914300
  46.4844941  69.7510113  68.3693319  45.4017539  68.7679629  67.9779659
  38.8804198  56.5993351  66.4537612  39.5675238  56.2855081  65.8658628
  38.7252327  57.5034715  66.1804864  43.6838920  51.4883547  70.8822636
  43.5997109  50.8809217  70.1473046  42.8621627  51.9792566  70.8832132
  50.7576204  64.9270711  70.0955804  50.6846376  65.7325683  70.6075109
  50.3153598  65.1262677  69.2703825  50.5465984  64.1642481  63.6058626
  49.7633506  64.7064162  63.6996850  51.2458729  64.6816461  64.0052867
  53.8562634  49.9737111  66.2492831  54.3531334  49.2207073  65.9293901
  53.0849616  50.0101428  65.6836040  61.7092392  55.6777476  67.8911123
  61.6982268  56.5602192  67.5205056  60.8409771  55.3249027  67.6965660
  54.9392415  58.7308798  63.8231254  54.0048694  58.8510261  63.6535959
  55.1169083  57.8281265  63.5591264  50.4397603  52.1154494  65.9764516
  50.0695390  51.5625534  66.6645421  50.9356695  51.5112627  65.4239516
  58.3264966  54.5726117  64.3581289  58.7925418  55.4054109  64.2841591
  58.7772467  54.1071099  65.0626547  48.2686802  62.5751989  73.0719534
  48.9696261  63.2088472  73.2248928  47.7981917  62.9166720  72.3115173
  56.3941197  60.9169939  61.3567441  56.6701041  60.8026533  62.2661315
  55.5245696  60.5187424  61.3179614  56.2981629  46.9406704  68.3972190
  55.3844709  47.1710931  68.5654397  56.7274730  47.0245148  69.2486222
  56.0688087  55.1296596  70.8972084  55.4159538  55.3772504  70.2424537
  56.4468467  54.3160735  70.5634561  53.0295261  65.1656290  65.0000254
  53.2117656  64.3477945  65.4628007  53.8528247  65.3823982  64.5625144
  53.3637427  64.0924475  62.2615303  53.8925193  63.5816929  61.6485465
  53.6265646  63.7767005  63.1260836  43.8654520  62.1088344  70.0050636
  44.4507956  61.3632032  70.1378540  43.6679358  62.4192301  70.8887300
  46.7193175  65.1439591  65.0213079  46.0503550  65.6285719  64.5377119
  46.5806044  65.3908812  65.9356457  38.4572174  54.6793944  68.7255079
  38.4956274  54.1457535  69.5192197  37.9512467  54.1529150  68.1066057
  45.8362937  49.5258485  72.2217622  45.9004263  50.3873316  71.8095019
  45.7730057  48.9132486  71.4889980  45.3115209  51.5981617  75.8690656
  45.9387248  51.2158695  76.4828180  44.4543128  51.3795819  76.2346348
  42.0880752  53.4058046  61.8009011  42.3834193  52.4968725  61.7476064
  41.1868788  53.3845786  61.4790013  53.9966831  65.1265310  68.6059419
  53.8717970  64.3255050  68.0970365  54.6545922  65.6211504  68.1173389
  45.6174999  51.4814043  67.7836559  44.8961585  52.0950011  67.6444033
  46.4068255  52.0171808  67.7053205  56.0601739  62.9274331  70.2338969
  55.1132075  62.8079682  70.1617296  56.4084512  62.0396829  70.3165231
  48.4201312  48.8168469  74.0577211  48.9435714  49.0630766  74.8203520
  48.2013646  49.6488504  73.6380348  43.8168593  51.0872144  61.9248336
  43.4881300  50.2069523  61.7423442  44.1707964  51.0319813  62.8124725
  53.0648172  62.7227047  66.4343321  52.9173135  61.7943754  66.6150892
  53.8901666  62.7447137  65.9500397  46.9310417  51.3745114  62.2923814
  47.2706489  51.9031035  61.5702422  47.3782537  51.7125520  63.0682380
  56.6682294  63.5455605  67.5208194  57.5928842  63.3398467  67.3832645
  56.4997598  63.2972007  68.4297536  49.6253857  49.7582165  71.7426882
  49.2850678  48.9589978  72.1447562  48.9192864  50.0583875  71.1703715
  50.2770329  46.8431477  70.1954205  51.0996399  46.3691955  70.0733095
  50.5208393  47.6221961  70.6952891  53.0609687  50.5764884  61.4275439
  53.2773301  51.4589522  61.1264267  52.5803754  50.1851098  60.6981081
  47.8008908  53.5350598  68.0046183  47.6553489  53.8490901  68.8970465
  47.3234112  54.1535498  67.4517082  49.6605291  50.5253146  68.0527073
  49.6466860  49.6294239  67.7159371  50.3777719  50.5323809  68.6865359
  51.5131422  50.9590486  70.0980200  51.2549199  51.8807556  70.0964531
  50.9816462  50.5620920  70.7880664  56.4577610  64.0641273  62.8770286
  56.6314488  63.4987695  62.1244138  56.9506502  64.8642168  62.6949776
  42.2754570  56.0755942  70.9433844  41.7308038  56.8515750  71.0754119
  43.1533920  56.4226746  70.7852966  49.0642187  49.4067526  63.3214643
  49.1858098  48.4784172  63.5205530  48.7744229  49.4206212  62.4092958
  51.9333377  47.0922436  66.4581363  51.9555074  47.1561769  65.5033342
  52.3501436  46.2526945  66.6521869  62.3117002  56.8277696  64.4960585
  62.7548148  56.0785021  64.0979709  61.4343512  56.8187832  64.1134317
  57.4452783  63.3808037  59.9767184  58.1403688  64.0014730  60.1954499
  57.7875933  62.5303389  60.2519562  43.0620592  55.2025838  73.8364001
  42.3202328  55.3508474  74.4228632  42.7413336  55.4634104  72.9730751
  59.3444206  60.8307743  61.5054515  59.8695530  61.1695016  60.7803835
  59.2566559  59.8954758  61.3217649  51.0284867  66.8979726  65.8649768
  50.5889857  66.4056105  66.5582625  51.7792984  66.3552694  65.6241843
  43.5077206  63.0891267  65.8674396  44.3335226  62.7895039  65.4873040
  43.1571258  62.3198889  66.3164185  48.4758739  62.4417735  67.9372070
  47.8538748  61.7788440  67.6374297  49.1463606  62.4678867  67.2545717
  41.7085811  61.0077593  66.8263330  40.8717719  60.5799768  66.6447331
  41.6809456  61.2010037  67.7634121  48.5483266  50.9199523  77.5304576
  48.5971422  51.7961646  77.1482345  49.0905781  50.3776916  76.9576219
  48.0372246  60.9921659  61.4130530  48.1860366  61.6757123  60.7597203
  48.8438689  60.9726749  61.9279986  50.7782555  51.6730896  74.2850934
  49.9085864  51.9664462  74.0133523  51.0142035  52.2571341  75.0058198
  61.8549866  58.2982934  66.8883033  62.6896758  58.7372738  67.0520593
  61.9908995  57.8221587  66.0691279  58.9041372  55.8562669  72.8360521
  59.3795494  56.0490315  72.0279372  57.9806938  55.9121855  72.5903904
  45.7924879  57.0186836  62.4191599  45.5470921  56.1149166  62.6171809
  45.9620793  57.0203987  61.4771077  53.4821589  47.8910513  71.8016355
  54.0003533  48.6271539  71.4762843  53.1276721  48.1974506  72.6363114
  45.0620526  52.7515194  59.9177760  44.3689771  52.8259549  59.2617796
  44.8172278  51.9875537  60.4399277  53.7334183  44.3110795  67.3217251
  54.0135937  43.6433984  67.9477678  54.5184790  44.5039891  66.8091915
  51.5367651  63.4869789  58.8842278  50.9641618  64.1059976  58.4312749
  52.1100445  64.0369151  59.4182199  57.6043041  52.7328429  71.0688826
  58.5560464  52.8326527  71.0901050  57.4346492  51.9406698  71.5786911
  55.6257421  49.8184012  71.2548227  55.0307353  50.0989025  70.5594716
  55.3407117  50.3077913  72.0264968  54.7564911  63.7706939  60.0150860
  55.6895584  63.7052501  60.2183735  54.6688124  64.6063206  59.5565392
  57.3852928  63.0872809  56.9754807  57.3066559  62.7532673  57.8690565
  58.2062595  63.5794577  56.9746280  60.0831119  55.9534549  70.1831126
  60.0507439  55.0150549  70.3690810  60.6931743  56.0318585  69.4496951
  51.9214450  54.8230602  56.2258330  52.8673555  54.6936810  56.2946748
  51.5428695  54.0845264  56.7027758  60.2325607  52.7445592  70.2289409
  59.7164656  51.9604049  70.0419338  61.1165556  52.4164309  70.3935929
  57.8936334  46.4886608  66.1885222  57.6961156  46.1801696  67.0728554
  58.5036040  47.2148247  66.3183152  65.9007669  57.0150556  69.3237163
  66.6311057  56.7535844  69.8844866  65.2914614  56.2779278  69.3639231
  63.9822966  55.1558418  69.9211614  63.2556130  55.0214383  69.3128106
  63.5670253  55.4635247  70.7268332  41.0235307  54.0686942  66.6112262
  40.7038092  53.2152250  66.3186636  40.4768736  54.2835520  67.3670229
  44.8015215  56.7849383  70.3281768  45.0201225  57.7166490  70.3469802
  45.2140989  56.4257357  71.1136572  51.7219433  47.2917468  62.3157457
  50.9120161  46.9464553  62.6912703  52.4103850  46.9825012  62.9045068
  53.6509981  46.3695515  63.9381753  54.2041020  46.7890968  64.5971776
  53.8880067  45.4431263  63.9804709  40.8923567  57.6889853  68.5805383
  40.1987039  57.2743806  68.0675338  41.6396558  57.7310390  67.9838802
  57.0288788  48.4796040  63.4460417  56.4487457  49.1380844  63.0638470
  56.7624721  47.6573384  63.0347835  55.4792354  47.8801098  65.6481738
  55.9792133  47.9917632  64.8396057  56.1227962  47.5762150  66.2882546
  42.8060310  57.6208107  66.4571398  42.7830998  57.7195794  65.5053281
  43.1160946  58.4673258  66.7788564  45.4647688  59.6784262  70.5718013
  46.4190941  59.6468204  70.5047944  45.2660211  59.2174886  71.3868238
  46.0547070  58.2485378  73.1388810  46.8739959  58.7429457  73.1623647
  46.3283878  57.3317346  73.1106378  55.8113666  50.6396130  62.5016766
  54.9239521  50.9245781  62.2836960  56.2267655  50.4789894  61.6544043
  59.1628202  50.6642651  66.2171105  59.9388592  51.1539104  66.4895722
  58.4376336  51.0900705  66.6742974  61.6000761  51.3770270  67.2745046
  62.1945252  51.1366006  66.5638354  61.6727345  50.6577401  67.9018582
  43.8197917  65.2203881  67.5888210  43.6852384  64.4604282  67.0226208
  43.4029979  65.9444781  67.1216999  54.9556880  60.4040805  56.5964786
  55.6592730  60.6090807  57.2122441  54.2319528  60.9717567  56.8613869
  55.7854690  56.1550666  62.7167056  55.7289891  56.6119218  61.8774688
  56.3383032  55.3941351  62.5389899  59.5959496  51.9440398  63.5417175
  59.3396430  51.5437034  64.3725383  58.9712364  52.6584192  63.4167315
  63.9071834  54.6836471  66.0488467  63.3471392  54.7529661  66.8220029
  63.3015337  54.5077456  65.3287963  46.9767042  66.1173198  67.8006653
  46.8599427  67.0618631  67.6985343  46.1559489  65.8146760  68.1892452
  56.8643577  60.8423334  58.6463246  57.6989181  60.4104533  58.4640721
  56.7027920  60.6705348  59.5740140  56.5189469  57.3455447  60.0119585
  56.4638273  57.1799719  59.0708029  55.8935524  58.0531480  60.1681775
  41.3081984  52.5823512  73.8381007  41.9540848  52.0722466  74.3268232
  41.0999135  53.3192193  74.4124433  49.8285595  46.8463556  59.5904903
  49.8164264  47.7905396  59.7473174  50.7209016  46.6633702  59.2964365
  48.0021557  66.7701460  71.0162581  48.9048803  66.8025071  71.3329076
  47.7758927  65.8401911  71.0308917  49.7575159  65.5232447  67.6772660
  48.8070790  65.5234308  67.5637032  50.0607645  64.7765181  67.1608695
  53.6437714  43.4406333  63.8450840  52.8770110  42.8864820  63.9907523
  54.0548419  43.5128202  64.7064992  45.6479475  49.7291129  77.9356021
  46.5110937  49.3727934  78.1459346  45.0744886  49.3905024  78.6231426
  57.6659560  73.9215995  60.3778437  58.4390436  73.3744982  60.2391313
  58.0184959  74.7860244  60.5892899  60.0025838  70.0808661  58.0096887
  60.2551358  69.5590182  57.2480350  59.0650397  69.9174806  58.1123571
  59.7222126  71.9836767  60.2121262  59.6058385  71.3081670  60.8802347
  59.8324386  71.4969141  59.3953415  61.7059154  66.4736813  58.9129300
  61.8733557  67.3417050  59.2799771  61.5156323  66.6364095  57.9890589
  61.6848375  68.9294471  59.8975967  61.5648000  69.3751522  60.7361447
  60.9900964  69.2779789  59.3389505  67.3833441  69.4015944  60.7256301
  68.2951298  69.6343331  60.5503998  66.8743088  69.9852988  60.1631380
  60.4799872  70.2439323  62.1909533  61.1823915  70.6960367  62.6583459
  60.1480500  69.6023142  62.8189426  54.2225206  68.5022876  67.4926666
  53.4324260  68.7580404  67.0166777  54.7136453  69.3171214  67.5978707
  56.1739951  68.8667455  64.4510143  55.3771114  68.9786149  64.9693639
  55.9465543  69.2054107  63.5851033  55.1723034  74.5755704  62.8399563
  55.6847554  75.3698954  62.9905128  55.8245747  73.8781994  62.7733164
  53.1371950  72.9044358  63.6159133  53.9747172  73.3141366  63.3992841
  53.3150218  71.9643800  63.5859327  65.0336383  70.5719439  59.3042966
  64.5183006  71.3424043  59.5431354  64.7613691  69.8984575  59.9276028
  62.6183494  65.4169139  64.3628205  61.7625090  65.0275990  64.1833843
  63.0310445  65.4961100  63.5027990  60.3925526  63.0354212  67.7685946
  61.2578523  62.8397021  67.4091836  60.4603035  62.8064564  68.6955303
  64.8222686  68.4446531  61.1302748  64.5172821  68.7592680  61.9812891
  65.7753128  68.5227951  61.1730081  57.9987845  65.2656420  65.1402313
  58.5731597  65.0431602  64.4075506  58.5858828  65.3345115  65.8930914
  58.3257432  67.2960881  59.1598198  57.4894745  67.6335568  59.4807473
  58.1862202  67.1609861  58.2225335  60.3010513  62.1397669  63.8677382
  59.6474925  61.8246686  63.2433997  60.2590987  61.5173410  64.5937205
  61.4121718  72.4216964  55.7830675  60.5048780  72.1906218  55.9821824
  61.9092750  71.6254584  55.9704656  62.5909951  72.5229559  60.3054665
  61.6821170  72.2388592  60.4027134  62.6205035  72.9428638  59.4457972
  66.8673766  59.8404387  65.8988269  67.1732642  58.9801750  65.6114184
  67.5926370  60.4322007  65.6987263  53.1598122  70.2435073  64.2869867
  52.9622521  69.6504434  63.5620933  52.6044786  69.9387283  65.0045806
  62.2886039  74.0638303  57.6442743  61.8505469  73.3474162  57.1848381
  63.0296480  74.2914418  57.0827835  59.0787205  68.7535240  64.1654839
  58.2655071  69.0529410  64.5720031  59.5746199  68.3590928  64.8829321
  55.6544347  69.7699107  61.9710819  54.7241935  69.7083563  62.1880781
  55.7501819  69.2475060  61.1747460  55.5729896  66.2953920  64.5589061
  55.8336714  67.2099253  64.4498221  56.3947069  65.8278363  64.7085673
  66.4097267  72.9222684  57.2374801  65.7926437  72.1969513  57.1407854
  65.9413755  73.6832045  56.8941875  58.1995813  67.1408109  56.3596105
  57.3225279  67.0196910  55.9958352  58.6753566  66.3494187  56.1074994
  49.7197953  71.9285269  66.4537612  50.4068993  71.6146999  65.8658628
  49.5646081  72.8326633  66.1804864  64.6956389  65.3029029  66.2492831
  65.1925088  64.5498991  65.9293901  63.9243370  65.3393345  65.6836040
  61.2791357  67.4446412  65.9764516  60.9089145  66.8917452  66.6645421
  61.7750450  66.8404545  65.4239516  49.2965929  70.0085862  68.7255079
  49.3350028  69.4749453  69.5192197  48.7906222  69.4821067  68.1066057
  52.9274506  68.7349964  61.8009011  53.2227947  67.8260642  61.7476064
  52.0262542  68.7137703  61.4790013  56.4568753  66.8105961  67.7836559
  55.7355339  67.4241928  67.6444033  57.2462009  67.3463725  67.7053205
  54.6562348  66.4164062  61.9248336  54.3275054  65.5361441  61.7423442
  55.0101719  66.3611730  62.8124725  57.7704171  66.7037031  62.2923814
  58.1100244  67.2322953  61.5702422  58.2176292  67.0417438  63.0682380
  59.7572318  65.2011653  60.4917106  60.4780681  65.5792906  59.9880823
  59.1337622  65.9200530  60.5952084  63.9003441  65.9056802  61.4275439
  64.1167056  66.7881440  61.1264267  63.4197508  65.5143015  60.6981081
  59.9035941  64.7359444  63.3214643  60.0251853  63.8076090  63.5205530
  59.6137984  64.7498129  62.4092958  62.7727132  62.4214354  66.4581363
  62.7948829  62.4853687  65.5033342  63.1895191  61.5818863  66.6521869
  58.8766000  76.3213576  61.4130530  59.0254121  77.0049041  60.7597203
  59.6832444  76.3018666  61.9279986  56.6318633  72.3478754  62.4191599
  56.3864675  71.4441084  62.6171809  56.8014548  72.3495904  61.4771077
  55.9014281  68.0807111  59.9177760  55.2083526  68.1551466  59.2617796
  55.6566033  67.3167455  60.4399277  64.5727937  59.6402713  67.3217251
  64.8529691  58.9725902  67.9477678  65.3578544  59.8331808  66.8091915
  62.7608204  70.1522519  56.2258330  63.7067309  70.0228728  56.2946748
  62.3822449  69.4137181  56.7027758  60.9451121  68.0772496  56.1613215
  60.0382577  67.7805609  56.2375929  61.2227102  67.7802314  55.2947501
  51.8629062  69.3978859  66.6112262  51.5431846  68.5444167  66.3186636
  51.3162490  69.6127437  67.3670229  62.5613187  62.6209386  62.3157457
  61.7513916  62.2756470  62.6912703  63.2497604  62.3116929  62.9045068
  64.4903735  61.6987432  63.9381753  65.0434774  62.1182886  64.5971776
  64.7273822  60.7723180  63.9804709  59.7149906  64.9359431  56.3025194
  60.5769070  65.2614329  56.5621012  59.9000250  64.1490927  55.7898260
  67.8682543  63.8087957  63.4460417  67.2881212  64.4672762  63.0638470
  67.6018475  62.9865302  63.0347835  66.3186109  63.2093015  65.6481738
  66.8185887  63.3209550  64.8396057  66.9621717  62.9054068  66.2882546
  66.6507421  65.9688048  62.5016766  65.7633276  66.2537698  62.2836960
  67.0661410  65.8081811  61.6544043  65.7950634  75.7332723  56.5964786
  66.4986484  75.9382725  57.2122441  65.0713283  76.3009484  56.8613869
  67.3583224  72.6747365  60.0119585  67.3032027  72.5091636  59.0708029
  66.7329279  73.3823398  60.1681775  60.6679349  62.1755474  59.5904903
  60.6558019  63.1197314  59.7473174  61.5602771  61.9925619  59.2964365
  64.4831469  58.7698251  63.8450840  63.7163864  58.2156737  63.9907523
  64.8942174  58.8420119  64.7064992  32.9746590   2.3779355  55.4663729
  33.6125000   2.2586102  54.7627069  32.8567433   3.3260199  55.5251681
  29.7836296   2.3306783  55.4025254  29.4454808   2.2147848  54.5145789
  30.6526064   1.9297948  55.3826260  25.6423112   4.1842259  51.3922145
  25.0787977   4.0932196  50.6238433  25.5275507   3.3642164  51.8724637
  30.2656079   3.4841635  61.3611459  30.2544720   3.0894433  60.4891963
  30.4276719   2.7507707  61.9545231  23.1887544   5.6793451  54.2306365
  23.9808836   5.3384276  53.8152665  23.4284194   5.7888426  55.1508519
  31.2222671   7.8513227  46.7036610  30.5710650   8.4367307  46.3170623
  32.0167033   8.3819422  46.7631647  25.1478298   4.9402364  47.1023744
  25.9209174   4.3931351  46.9636620  25.5003697   5.8046613  47.3138205
  26.9863340   6.2678746  60.3090643  26.6953206   7.1724377  60.1937310
  27.6220325   6.3095274  61.0234713  27.9119547   3.6455595  56.8992003
  28.5083119   3.4211617  56.1848966  27.9694519   2.9040340  57.5017451
  27.4844576   1.0995030  44.7342194  27.7370096   0.5776552  43.9725657
  26.5469135   0.9361176  44.8368878  32.5287858   0.1030809  52.5416937
  33.3150948  -0.3149768  52.1907354  32.7926563   1.0076901  52.7098586
  32.6997936   5.5403659  47.2405594  32.0643769   5.6138285  47.9526499
  32.3695342   6.1297258  46.5624673  37.9296285   0.0406042  53.4449916
  38.6621457  -0.5294741  53.6787745  37.1735641  -0.3472358  53.8856421
  27.2040864   3.0023136  46.9366569  27.0877122   2.3268040  47.6047653
  27.3143124   2.5155510  46.1198722  29.5472405   2.4633283  50.6413258
  29.1830612   1.9363904  51.3526180  30.4039521   2.0731752  50.4679744
  29.1877892  -2.5076817  45.6374607  29.3552295  -1.6396581  46.0045078
  28.9975061  -2.3449535  44.7135896  31.9453225   5.9540162  57.3040437
  31.6453948   6.8565201  57.1956244  31.6004285   5.6872345  58.1561590
  25.3965707   2.4053959  53.3377141  24.4716203   2.2730173  53.5454833
  25.6450120   3.1848178  53.8347084  35.3450369  -1.5277298  54.9837874
  34.4367246  -1.5961889  54.6896635  35.2937965  -1.0505353  55.8119700
  29.1667113  -0.0519160  46.6221273  29.0466738   0.3937891  47.4606754
  28.4719701   0.2966158  46.0634812  22.7574518   2.0487232  54.1720931
  22.8866899   2.3021711  55.0860342  22.0771969   2.6414940  53.8525586
  26.9274005  12.7184482  50.2711405  26.8498035  13.6692307  50.3499885
  26.3235649  12.3730355  50.9286331  34.8652179   0.4202314  47.4501608
  35.7770035   0.6529700  47.2749305  34.3561826   1.0039358  46.8876686
  27.6737607   2.6997801  62.4890739  28.4152292   3.2382845  62.2125562
  26.9674593   3.3264090  62.6462290  33.1492947   4.8426941  61.0862900
  33.5576303   4.4009352  60.3417532  32.4270208   4.2679569  61.3397093
  29.5024017  -0.2200452  58.4596457  30.3485212   0.2038962  58.6031106
  29.4422655  -0.8766827  59.1535020  33.4721762   5.4028132  54.8415189
  32.8430624   5.5673846  54.1391257  33.0847424   5.8169742  55.6126153
  37.3510993   6.3382570  52.1959553  36.6662032   6.7181471  51.6456586
  37.4354843   6.9477897  52.9291501  32.6523462  -2.5596083  60.1177631
  32.4084394  -1.8054023  59.5811906  32.9283393  -2.1810736  60.9524878
  34.6061925   3.9842529  58.7954896  34.8178820   4.6274289  58.1189277
  34.5591673   3.1504846  58.3276826  32.2088154  -3.4039650  55.6991468
  31.3472633  -3.1058397  55.9908206  32.2350589  -3.1869251  54.7672501
  29.0249723   5.1402540  52.1065274  29.4888069   5.4190243  51.3169897
  28.7606522   4.2385985  51.9238365  25.9173804   4.6874022  55.0445037
  26.4875162   5.1161290  54.4062522  26.5081916   4.4056606  55.7429223
  27.9618609   1.2625693  48.9154839  28.6642653   1.7146736  49.3828766
  27.6299238   0.6209511  49.5434732  21.7043943  -0.4790755  54.2171973
  20.9142997  -0.2233226  53.7412083  22.1955191   0.3357583  54.3224013
  35.7207753   6.8614484  56.9677254  36.5425197   6.4594672  56.6859935
  35.7170156   6.7582719  57.9193369  23.6558689  -0.1146176  51.1755449
  22.8589852  -0.0027481  51.6938945  23.4284281   0.2240477  50.3096340
  29.4864356   6.4098528  59.1237964  29.5508789   6.8718935  59.9596136
  28.7775280   5.7795893  59.2520274  19.9881646  -0.2260264  56.6486964
  20.2389685   0.6586746  56.9144540  20.5241195  -0.4055663  55.8762055
  43.8113746   3.2053233  53.3162225  43.0577454   2.6360631  53.1606230
  43.9461287   3.1715897  54.2632860  29.2012374   8.0766635  48.9916944
  29.0658049   8.9218171  49.4201792  29.7422187   8.2785913  48.2282878
  22.6541771   5.5942073  49.5644870  23.1666292   6.3885323  49.7150434
  23.3064484   4.8968364  49.4978471  24.4636656   8.7107830  51.6467623
  24.6403284   9.6325794  51.4588607  25.2593490   8.3966249  52.0762002
  30.8280850   8.6990202  63.1217287  30.3844705   7.9126580  62.8038191
  31.4898064   8.8869352  62.4561177  25.5867972  10.2286003  57.6477965
  26.1375397  10.1003067  56.8754959  24.7479448  10.5280892  57.2972858
  32.9262089   8.9793002  61.1498688  32.9080564   9.8001883  60.6578957
  33.8482009   8.8547077  61.3748829  29.3835143   6.4937131  61.9922196
  29.9163479   5.7325419  61.7621504  28.8549224   6.2010783  62.7346351
  20.6190688   3.9230728  50.3404440  21.4565910   4.3327736  50.1238148
  20.7968956   2.9830170  50.3104634  32.5155120   1.5905808  46.0288273
  32.0001744   2.3610413  46.2676660  32.2432429   0.9170944  46.6521334
  30.1002231  -3.5644491  51.0873511  29.2443828  -3.9537641  50.9079150
  30.5129183  -3.4852530  50.2273297  27.8744264  -5.9459418  54.4931253
  28.7397261  -6.1416609  54.1337142  27.9421773  -6.1749066  55.4200610
  37.4889394   4.3438163  47.9641447  36.7118837   4.0049322  47.5196609
  38.1680875   4.3490786  47.2896412  32.3041424  -0.5367100  47.8548054
  31.9991559  -0.2220951  48.7058197  33.2571866  -0.4585680  47.8975387
  30.7487855   5.6223124  49.5041008  30.2209217   4.8875883  49.1914246
  30.2475358   6.3997800  49.2580977  35.7280701   3.8172144  54.6208054
  35.0704376   4.5071405  54.7088183  36.5321101   4.2068576  54.9642041
  25.4806583  -3.7157210  51.8647620  26.0550335  -3.9382029  51.1320813
  26.0677565  -3.6468516  52.6176221  34.5386160   2.1716517  52.6711996
  35.0518042   2.8046509  53.1733706  35.1887384   1.5717712  52.3055356
  25.8076170  -1.6852749  45.8843505  24.9713482  -1.3478063  46.2052780
  25.6680940  -1.8203769  44.9470642  28.8940456   3.4403334  42.5075981
  27.9867517   3.2092587  42.7067130  29.3911488   2.6440953  42.6949963
  31.8008534  12.1500841  45.4272667  31.1270233  12.4532538  46.0357625
  32.1874356  12.9529921  45.0778124  31.0166991  -0.3534028  54.9170337
  30.0989552  -0.1319081  54.7592025  31.4327135  -0.2787717  54.0582044
  31.8002039   1.0457388  50.0473017  32.5473858   1.5578785  49.7380139
  32.0693628   0.7241441  50.9077411  30.0728689   3.5415929  47.0299971
  29.1639908   3.2574962  47.1272441  30.1023773   3.9615007  46.1703278
  35.3047956   7.1522518  50.7991139  34.8510284   6.3113428  50.8556329
  34.6741923   7.7883917  51.1365919  34.2480876  -1.9185496  52.0291806
  33.5103633  -2.4308110  52.3602049  34.5007650  -2.3585114  51.2175083
  33.7480896   8.9899015  51.7340957  34.0403870   9.5504072  51.0153323
  34.2579516   9.2827576  52.4894116  20.6416859   1.2621443  51.0115174
  20.4441259   0.6690804  50.2866240  20.0863523   0.9573653  51.7291112
  28.6213583   1.1544549  53.1309767  28.6762193   0.2018386  53.0552243
  27.8104785   1.3103988  53.6151065  29.7704777   5.0824672  44.3688050
  29.3324207   4.3660531  43.9093687  30.5115218   5.3100787  43.8073141
  26.5605943  -0.2278391  50.8900146  25.7473808   0.0715780  51.2965338
  27.0564937  -0.6222702  51.6074628  28.7114521   9.7679366  52.8234410
  28.6690700   9.9940212  51.8942942  29.6277220   9.5342741  52.9720211
  32.1580155   0.2363434  59.7215039  32.5129542   0.4634907  60.5809505
  32.8052286   0.5681810  59.0992295  37.8877892   3.3581869  50.4264368
  37.7495790   3.5483465  49.4985558  37.5314110   4.1201252  50.8832420
  26.0520018  -2.6560035  56.5061380  26.6919397  -2.7971276  55.8084344
  25.2197548  -2.9425522  56.1299982  37.9147271   5.4258396  55.4375640
  38.3483778   5.3333686  56.2858694  38.6278852   5.4015897  54.7995656
  26.8280322   6.6442395  52.6196373  27.6220920   6.1492715  52.4178948
  26.1172014   6.1160258  52.2564079  31.6475166   9.0260491  56.9708741
  31.7012188   9.5951427  57.7386456  30.7789947   9.1962376  56.6062778
  23.1363085   0.7885477  48.6956126  22.2060673   0.7269932  48.9126088
  23.2320557   0.2661430  47.8992767  23.0548634  -2.6859710  51.2834367
  23.3155451  -1.7714377  51.1743528  23.8765806  -3.1535268  51.4330980
  24.5273559  -1.2721953  58.4533192  25.1996613  -1.4804591  57.8045841
  23.7003346  -1.4699867  58.0138424  38.7762821   5.4682097  57.9708525
  38.9698711   6.3727908  58.2167800  38.6763439   5.0089516  58.8047110
  33.8377929   5.6188840  63.5449406  33.6863436   5.3899392  62.6279490
  33.8282609   6.5759441  63.5580751  30.6063266   3.1920753  58.5295672
  31.5355326   3.3431912  58.3564640  30.1854296   3.2804773  57.6744319
  29.4051598   7.2171417  56.2994210  29.2662683   6.8490201  57.1720148
  28.6166194   7.7319056  56.1278168  29.9999750  12.3180513  47.6419747
  30.1751505  11.8468557  48.4565369  29.3132538  12.9446280  47.8701007
  30.9556813   6.5953020  53.6883048  30.6206645   6.5553790  54.5840698
  30.4560758   5.9297736  53.2153458  24.9301057   2.0020650  59.2135629
  24.7920855   1.2700889  59.8147168  25.8405980   1.9129550  58.9319817
  33.8916004   3.9409054  43.9620107  33.2745175   3.2155882  43.8653160
  33.4232493   4.7018414  43.6187182  27.5583357   1.7140609  58.7019309
  28.2682976   1.0733801  58.6605927  27.5152666   1.9653504  59.6245489
  35.5470136   8.6507962  61.6225888  35.4882682   7.9667183  60.9556471
  35.9489654   9.3926952  61.1706514  24.5660835  15.4669876  54.4159607
  24.8057433  16.0988400  55.0938625  23.7230031  15.1157916  54.7024966
  25.6814550  -1.8405522  43.0841412  24.8044017  -1.9616721  42.7203658
  26.1572303  -2.6319443  42.8320300  35.5487543   6.6147546  59.8539868
  34.6614322   6.2773468  59.9766266  36.1186094   5.8830578  60.0908633
  17.2016690   2.9471638  53.1782919  17.8887730   2.6333368  52.5903934
  17.0464819   3.8513003  52.9050170  22.0051413  -2.1638165  57.6067943
  21.9209601  -2.7712496  56.8718353  21.1834119  -1.6729147  57.6077439
  29.0788697  11.2748999  56.8201111  29.0058868  12.0803970  57.3320415
  28.6366090  11.4740965  55.9949132  28.8678476  10.5120769  50.3303932
  28.0845998  11.0542449  50.4242157  29.5671222  11.0294748  50.7298173
  32.1775126  -3.6784602  52.9738138  32.6743826  -4.4314640  52.6539208
  31.4062108  -3.6420285  52.4081347  40.0304884   2.0255764  54.6156429
  40.0194760   2.9080479  54.2450362  39.1622263   1.6727315  54.4210966
  31.5387380  11.1735833  58.9759269  32.2515352  11.8083298  58.9035171
  31.0477409  11.2699699  58.1599271  33.2604907   5.0787085  50.5476561
  32.3261186   5.1988548  50.3781265  33.4381576   4.1759552  50.2836571
  28.7610095  -1.5367219  52.7009822  28.3907883  -2.0896178  53.3890728
  29.2569188  -2.1409085  52.1484822  36.6477459   0.9204405  51.0826595
  37.1137911   1.7532396  51.0086898  37.0984959   0.4549386  51.7871854
  26.5899294   8.9230276  59.7964840  27.2908753   9.5566759  59.9494234
  26.1194409   9.2645008  59.0360479  34.7153690   7.2648226  48.0812747
  34.9913534   7.1504821  48.9906621  33.8458188   6.8665711  48.0424920
  34.3900580   1.4774884  57.6217391  33.7372030   1.7250791  56.9669843
  34.7680960   0.6639022  57.2879868  31.3507754  11.5134577  51.7245561
  31.5330148  10.6956233  52.1873313  32.1740740  11.7302269  51.2870451
  31.6849919  10.4402762  48.9860609  32.2137686   9.9295217  48.3730771
  31.9478139  10.1245292  49.8506142  22.1867012   8.4566631  56.7295943
  22.7720449   7.7110319  56.8623847  21.9891850   8.7670588  57.6132607
  25.0405667  11.4917879  51.7458385  24.3716042  11.9764006  51.2622425
  24.9018537  11.7387099  52.6601764  29.1810936  13.5261622  58.3441044
  29.7329244  13.6893244  59.1090129  29.5217129  14.1166060  57.6721068
  34.0321810   8.3522880  64.1989698  34.5761714   8.9652838  63.7044653
  33.4508655   8.9102458  64.7156711  20.4093244  -0.2463666  48.5254317
  20.7046685  -1.1552988  48.4721371  19.5081280  -0.2675927  48.2035320
  32.3179323  11.4743598  55.3304726  32.1930462  10.6733338  54.8215671
  32.9758414  11.9689791  54.8418696  23.9387491  -2.1707670  54.5081866
  23.2174077  -1.5571702  54.3689339  24.7280747  -1.6349905  54.4298512
  34.3814231   9.2752618  56.9584276  33.4344567   9.1557969  56.8862603
  34.7297004   8.3875116  57.0410537  31.3860665   9.0705334  53.1588628
  31.2385627   8.1422041  53.3396198  32.2114158   9.0925425  52.6745703
  25.2522909  -2.2776599  49.0169120  25.5918981  -1.7490678  48.2947729
  25.6995029  -1.9396193  49.7927687  34.9894786   9.8933893  54.2453501
  35.9141334   9.6876754  54.1077952  34.8210090   9.6450294  55.1542842
  27.2391056  -3.7801977  47.2162413  27.9599419  -3.4020725  46.7126130
  26.6156360  -3.0613101  47.3197391  31.3822179  -3.0756828  48.1520745
  31.5985793  -2.1932191  47.8509573  30.9016246  -3.4670615  47.4226387
  26.1221400  -0.1171115  54.7291490  25.9765981   0.1969188  55.6215771
  25.6446604   0.5013785  54.1762389  27.9817783  -3.1268567  54.7772379
  27.9679352  -4.0227474  54.4404677  28.6990211  -3.1197903  55.4110666
  29.8343914  -2.6931227  56.8225507  29.5761692  -1.7714156  56.8209837
  29.3028954  -3.0900792  57.5125971  34.7790103  10.4119560  49.6015592
  34.9526980   9.8465983  48.8489445  35.2718994  11.2120455  49.4195082
  20.5967062   2.4234229  57.6679151  20.0520531   3.1994037  57.7999425
  21.4746412   2.7705034  57.5098273  27.3854679  -4.2454187  50.0459950
  27.5070590  -5.1737541  50.2450837  27.0956721  -4.2315501  49.1338265
  40.6329494   3.1755983  51.2205892  41.0760640   2.4263308  50.8225015
  39.7556004   3.1666119  50.8379624  35.7665275   9.7286325  46.7012491
  36.4616180  10.3493017  46.9199805  36.1088425   8.8781676  46.9764868
  37.6656698   7.1786030  48.2299821  38.1908022   7.5173303  47.5049141
  37.5779051   6.2433045  48.0462956  29.3276747  11.0920104  60.3589698
  29.6363873  10.8469250  61.2312398  30.1252229  11.2966742  59.8708568
  29.3497359  13.2458013  52.5895075  28.9102349  12.7534392  53.2827931
  30.1005476  12.7030981  52.3487150  21.8289698   9.4369554  52.5919703
  22.6547718   9.1373326  52.2118346  21.4783750   8.6677177  53.0409491
  26.7971231   8.7896022  54.6617376  26.1751240   8.1266727  54.3619604
  27.4676098   8.8157154  53.9791024  20.0298303   7.3555881  53.5508636
  19.1930211   6.9278055  53.3692637  20.0021948   7.5488324  54.4879427
  37.3550604   7.8118934  63.5351019  36.5646148   7.7943073  62.9955519
  37.1183959   8.3507227  64.2900056  37.4748479   4.6611400  60.8483748
  37.5246484   4.4961408  61.7899271  37.3662403   3.7938659  60.4581629
  26.3584738   7.3399946  48.1375837  26.5072858   8.0235410  47.4842509
  27.1651182   7.3205036  48.6525292  34.7652242   0.6442328  62.1643055
  35.6662105   0.5048793  61.8727052  34.8400216   0.8096783  63.1041232
  38.9766676   7.0808342  61.0925769  38.6851485   7.4438322  61.9289230
  38.3638808   6.3675350  60.9139101  40.1762359   4.6461221  53.6128340
  41.0109250   5.0851025  53.7765900  40.3121487   4.1699875  52.7936585
  37.2253864   2.2040956  59.5605827  37.7007986   2.3968603  58.7524679
  36.3019430   2.2600142  59.3149211  24.1137371   3.3665123  49.1436906
  23.8683413   2.4627453  49.3417116  24.2833286   3.3682274  48.2016384
  23.3833019  -0.9006519  46.6423067  22.6902264  -0.8262164  45.9863103
  23.1384771  -1.6646175  47.1644584  29.8580144   9.8348076  45.6087584
  29.2854111  10.4538263  45.1558056  30.4312937  10.3847438  46.1427506
  35.9255533  -0.9193284  57.7934133  36.8772956  -0.8195186  57.8146357
  35.7558984  -1.7115015  58.3032217  33.9469913  -3.8337700  57.9793534
  33.3519845  -3.5532688  57.2840023  33.6619610  -3.3443800  58.7510275
  33.0777403  10.1185226  46.7396166  34.0108077  10.0530788  46.9429042
  32.9900616  10.9541493  46.2810699  35.7065420   9.4351097  43.7000114
  35.6279052   9.1010960  44.5935872  36.5275087   9.9272865  43.6991586
  38.4043611   2.3012836  56.9076433  38.3719931   1.3628837  57.0936116
  39.0144235   2.3796873  56.1742258  30.2426942   1.1708889  42.9503637
  31.1886047   1.0415097  43.0192055  29.8641187   0.4323551  43.4273065
  38.5538100  -0.9076121  56.9534716  38.0377148  -1.6917664  56.7664645
  39.4378048  -1.2357404  57.1181235  44.2220161   3.3628843  56.0482469
  44.9523550   3.1014131  56.6090173  43.6127107   2.6257565  56.0884537
  42.3035458   1.5036705  56.6456921  41.5768622   1.3692670  56.0373412
  41.8882745   1.8113534  57.4513639  30.1265635   5.2226635  64.4104294
  31.0468644   5.4005234  64.6044340  30.0915218   4.2782680  64.2583993
  28.4269859  -0.9041135  42.8858522  27.5201315  -1.2008022  42.9621235
  28.7045840  -1.2011317  42.0192808  19.3447800   0.4165229  53.3357568
  19.0250584  -0.4369463  53.0431942  18.7981228   0.6313807  54.0915536
  23.1227707   3.1327670  57.0527075  23.3413717   4.0644778  57.0715109
  23.5353481   2.7735644  57.8381879  27.1968644  -4.0454199  43.0270501
  28.0587808  -3.7199301  43.2866318  27.3818988  -4.8322704  42.5143567
  19.2136060   4.0368140  55.3050690  18.5199531   3.6222093  54.7920644
  19.9609051   4.0788677  54.7084109  21.1272802   3.9686394  53.1816705
  21.1043490   4.0674081  52.2298588  21.4373439   4.8151545  53.5033871
  23.7860180   6.0262549  57.2963319  24.7403434   5.9946491  57.2293251
  23.5872704   5.5653173  58.1113545  24.3759562   4.5963665  59.8634117
  25.1952451   5.0907744  59.8868954  24.6496370   3.6795633  59.8351684
  34.1326158  -3.0125583  49.2262072  33.2452013  -2.7275932  49.0082267
  34.5480147  -3.1731819  48.3789349  37.4840695  -2.9879062  52.9416412
  38.2601085  -2.4982609  53.2141028  36.7588829  -2.5621007  53.3988281
  22.1410409  11.5682169  54.3133517  22.0064877  10.8082569  53.7471515
  21.7242471  12.2923068  53.8462306  33.2769372   6.7519092  43.3210092
  33.9805222   6.9569095  43.9367748  32.5532021   7.3195854  43.5859176
  34.1067182   2.5028953  49.4412362  34.0502384   2.9597505  48.6019995
  34.6595525   1.7419638  49.2635205  37.9171988  -1.7081315  50.2662482
  37.6608922  -2.1084679  51.0970690  37.2924856  -0.9937521  50.1412621
  42.2284326   1.0314758  52.7733773  41.6683884   1.1007948  53.5465335
  41.6227829   0.8555743  52.0533270  25.2979535  12.4651486  54.5251960
  25.1811919  13.4096918  54.4230650  24.4771981  12.1625047  54.9137759
  35.1856069   7.1901621  45.3708552  36.0201673   6.7582820  45.1886027
  35.0240412   7.0183635  46.2985447  34.8401961   3.6933735  46.7364892
  34.7850765   3.5278006  45.7953336  34.2148017   4.4009768  46.8927081
  32.1547869   5.9982646  66.0618454  33.0239028   6.1723299  65.7005089
  31.6754620   6.8177063  65.9394184  26.3234049  13.1179747  57.7407888
  27.2261296  13.1503358  58.0574383  26.0971419  12.1880198  57.7554224
  28.0787651  11.8710734  54.4017967  27.1283282  11.8712596  54.2882339
  28.3820137  11.1243469  53.8854001  43.8140344  17.7071272  55.4663729
  44.4518754  17.5878020  54.7627069  43.6961187  18.6552116  55.5251681
  40.6230051  17.6598701  55.4025254  40.2848562  17.5439765  54.5145789
  41.4919819  17.2589866  55.3826260  36.4816866  19.5134177  51.3922145
  35.9181731  19.4224114  50.6238433  36.3669261  18.6934081  51.8724637
  41.1049834  18.8133552  61.3611459  41.0938474  18.4186351  60.4891963
  41.2670473  18.0799625  61.9545231  37.8257095  21.5970664  60.3090643
  37.5346961  22.5016295  60.1937310  38.4614079  21.6387192  61.0234713
  38.7513302  18.9747513  56.8992003  39.3476874  18.7503535  56.1848966
  38.8088273  18.2332258  57.5017451  43.3681613  15.4322726  52.5416937
  44.1544702  15.0142149  52.1907354  43.6320317  16.3368818  52.7098586
  48.7690040  15.3697959  53.4449916  49.5015212  14.7997176  53.6787745
  48.0129396  14.9819560  53.8856421  40.3866160  17.7925201  50.6413258
  40.0224367  17.2655822  51.3526180  41.2433276  17.4023670  50.4679744
  46.2915460   9.0819534  57.9044524  45.9598785   9.9514945  57.6805739
  45.6961074   8.7655818  58.5838555  40.0271647  12.8215101  45.6374607
  40.1946049  13.6895337  46.0045078  39.8368816  12.9842382  44.7135896
  42.7846980  21.2832080  57.3040437  42.4847703  22.1857118  57.1956244
  42.4398039  21.0164263  58.1561590  36.2359461  17.7345876  53.3377141
  35.3109958  17.6022091  53.5454833  36.4843875  18.5140096  53.8347084
  46.1844124  13.8014620  54.9837874  45.2761001  13.7330028  54.6896635
  46.1331719  14.2786565  55.8119700  33.5968272  17.3779150  54.1720931
  33.7260654  17.6313629  55.0860342  32.9165724  17.9706858  53.8525586
  40.2584989  15.2204265  62.9272772  39.4818323  15.7798185  62.9175636
  40.8975552  15.7061048  63.4487642  48.0505770  12.0031058  56.7615748
  47.4080150  12.2963591  56.1155543  47.5460699  11.8883978  57.5668945
  45.7045934  15.7494231  47.4501608  46.6163790  15.9821618  47.2749305
  45.1955581  16.3331276  46.8876686  38.5131362  18.0289719  62.4890739
  39.2546046  18.5674763  62.2125562  37.8068347  18.6556007  62.6462290
  43.9886701  20.1718859  61.0862900  44.3970057  19.7301270  60.3417532
  43.2663963  19.5971487  61.3397093  40.3417771  15.1091466  58.4596457
  41.1878967  15.5330879  58.6031106  40.2816409  14.4525090  59.1535020
  48.1904748  21.6674488  52.1959553  47.5055786  22.0473389  51.6456586
  48.2748597  22.2769814  52.9291501  43.4917217  12.7695834  60.1177631
  43.2478149  13.5237895  59.5811906  43.7677147  13.1481182  60.9524878
  45.4455680  19.3134447  58.7954896  45.6572575  19.9566207  58.1189277
  45.3985428  18.4796763  58.3276826  43.0481908  11.9252267  55.6991468
  42.1866388  12.2233521  55.9908206  43.0744343  12.1422666  54.7672501
  36.7567559  20.0165939  55.0445037  37.3268916  20.4453208  54.4062522
  37.3475671  19.7348524  55.7429223  37.2492725  15.1829367  63.2906049
  36.6191386  15.8645648  63.5241445  37.1428813  15.0712448  62.3459187
  32.5437698  14.8501163  54.2171973  31.7536752  15.1058691  53.7412083
  33.0348945  15.6649501  54.3224013  34.4952443  15.2145742  51.1755449
  33.6983607  15.3264436  51.6938945  34.2678035  15.5532394  50.3096340
  40.3258111  21.7390445  59.1237964  40.3902543  22.2010853  59.9596136
  39.6169035  21.1087810  59.2520274  30.8275401  15.1031653  56.6486964
  31.0783439  15.9878663  56.9144540  31.3634949  14.9236255  55.8762055
  54.6507501  18.5345151  53.3162225  53.8971209  17.9652549  53.1606230
  54.7855042  18.5007815  54.2632860  40.0406129  23.4058553  48.9916944
  39.9051803  24.2510089  49.4201792  40.5815941  23.6077831  48.2282878
  36.5273468   9.4850133  65.6531300  36.1340414   8.9316331  66.3278944
  37.3439609   9.7960711  66.0437817  39.4441429  10.9008012  63.2451556
  40.1851143  11.5015165  63.1656019  39.6759352  10.1585650  62.6869599
  34.5882767  16.0864379  61.5229786  34.4736282  15.1849636  61.8236885
  33.7327285  16.3328076  61.1714602  41.6674605  24.0282119  63.1217287
  41.2238459  23.2418498  62.8038191  42.3291819  24.2161270  62.4561177
  43.7655843  24.3084919  61.1498688  43.7474318  25.1293800  60.6578957
  44.6875763  24.1838995  61.3748829  40.2228897  21.8229049  61.9922196
  40.7557234  21.0617337  61.7621504  39.6942978  21.5302701  62.7346351
  43.3898592   6.9289115  57.5215838  43.0462862   7.8190756  57.4454949
  43.7577555   6.7390772  56.6585423  31.4584443  19.2522645  50.3404440
  32.2959665  19.6619654  50.1238148  31.6362710  18.3122087  50.3104634
  43.3548875  16.9197726  46.0288273  42.8395498  17.6902330  46.2676660
  43.0826183  16.2462862  46.6521334  40.9395986  11.7647427  51.0873511
  40.0837582  11.3754277  50.9079150  41.3522938  11.8439387  50.2273297
  42.4695133   9.2993770  55.4865071  41.9659928   9.2623905  54.6732876
  42.7625739  10.2086513  55.5461728  38.7138018   9.3832500  54.4931253
  39.5791015   9.1875308  54.1337142  38.7815527   9.1542851  55.4200610
  48.3283149  19.6730081  47.9641447  47.5512592  19.3341240  47.5196609
  49.0074630  19.6782704  47.2896412  43.1435178  14.7924818  47.8548054
  42.8385314  15.1070967  48.7058197  44.0965620  14.8706238  47.8975387
  41.5881610  20.9515041  49.5041008  41.0602971  20.2167801  49.1914246
  41.0869113  21.7289718  49.2580977  46.5674456  19.1464062  54.6208054
  45.9098130  19.8363323  54.7088183  47.3714855  19.5360494  54.9642041
  36.3200337  11.6134708  51.8647620  36.8944089  11.3909889  51.1320813
  36.9071320  11.6823402  52.6176221  45.3779915  17.5008434  52.6711996
  45.8911796  18.1338426  53.1733706  46.0281139  16.9009630  52.3055356
  36.6469925  13.6439169  45.8843505  35.8107237  13.9813855  46.2052780
  36.5074694  13.5088148  44.9470642  38.6223005   8.4875956  50.5922689
  37.9687418   8.1724974  49.9679304  38.5803479   7.8651697  51.3182512
  41.8560746  14.9757890  54.9170337  40.9383307  15.1972837  54.7592025
  42.2720889  15.0504200  54.0582044  42.6395793  16.3749306  50.0473017
  43.3867612  16.8870703  49.7380139  42.9087383  16.0533358  50.9077411
  45.0874630  13.4106422  52.0291806  44.3497387  12.8983808  52.3602049
  45.3401404  12.9706804  51.2175083  45.1886258   6.1882674  52.6233576
  45.4945135   5.3280037  52.3359491  45.9138863   6.7800294  52.4232569
  31.4810614  16.5913361  51.0115174  31.2835014  15.9982721  50.2866240
  30.9257278  16.2865571  51.7291112  39.4607338  16.4836467  53.1309767
  39.5155947  15.5310303  53.0552243  38.6498540  16.6395906  53.6151065
  37.3999697  15.1013527  50.8900146  36.5867563  15.4007697  51.2965338
  37.8958692  14.7069216  51.6074628  42.9973909  15.5655351  59.7215039
  43.3523297  15.7926824  60.5809505  43.6446040  15.8973728  59.0992295
  48.7271646  18.6873787  50.4264368  48.5889545  18.8775383  49.4985558
  48.3707865  19.4493170  50.8832420  36.8913772  12.6731882  56.5061380
  37.5313152  12.5320641  55.8084344  36.0591303  12.3866396  56.1299982
  48.7541026  20.7550314  55.4375640  49.1877532  20.6625603  56.2858694
  49.4672606  20.7307815  54.7995656  33.9756840  16.1177394  48.6956126
  33.0454428  16.0561850  48.9126088  34.0714312  15.5953347  47.8992767
  33.8942389  12.6432207  51.2834367  34.1549206  13.5577541  51.1743528
  34.7159561  12.1756650  51.4330980  35.3667314  14.0569964  58.4533192
  36.0390367  13.8487327  57.8045841  34.5397100  13.8592050  58.0138424
  49.6156575  20.7974015  57.9708525  49.8092465  21.7019825  58.2167800
  49.5157193  20.3381434  58.8047110  41.2692886  10.6831905  60.4698853
  40.6220801  11.3821855  60.3763329  42.0393901  11.1168049  60.8375101
  44.6771684  20.9480758  63.5449406  44.5257190  20.7191309  62.6279490
  44.6676363  21.9051359  63.5580751  41.4457020  18.5212670  58.5295672
  42.3749080  18.6723830  58.3564640  41.0248050  18.6096691  57.6744319
  35.7694811  17.3312567  59.2135629  35.6314609  16.5992806  59.8147168
  36.6799735  17.2421468  58.9319817  44.7309759  19.2700972  43.9620107
  44.1138930  18.5447800  43.8653160  44.2626247  20.0310332  43.6187182
  38.3977112  17.0432527  58.7019309  39.1076730  16.4025719  58.6605927
  38.3546420  17.2945422  59.6245489  46.3863891  23.9799880  61.6225888
  46.3276437  23.2959100  60.9556471  46.7883409  24.7218870  61.1706514
  37.1106046  14.0297745  60.5214948  36.5743403  13.5788483  61.1736544
  36.5222754  14.1643653  59.7785412  36.5208305  13.4886396  43.0841412
  35.6437771  13.3675197  42.7203658  36.9966058  12.6972474  42.8320300
  46.3881298  21.9439464  59.8539868  45.5008077  21.6065386  59.9766266
  46.9579849  21.2122495  60.0908633  28.0410445  18.2763556  53.1782919
  28.7281485  17.9625286  52.5903934  27.8858574  19.1804920  52.9050170
  32.8445167  13.1653752  57.6067943  32.7603356  12.5579422  56.8718353
  32.0227873  13.6562771  57.6077439  43.0168881  11.6507316  52.9738138
  43.5137581  10.8977278  52.6539208  42.2455862  11.6871633  52.4081347
  50.8698638  17.3547681  54.6156429  50.8588515  18.2372397  54.2450362
  50.0016018  17.0019232  54.4210966  42.3781135  26.5027750  58.9759269
  43.0909107  27.1375215  58.9035171  41.8871163  26.5991616  58.1599271
  44.0998662  20.4079003  50.5476561  43.1654940  20.5280466  50.3781265
  44.2775330  19.5051470  50.2836571  39.6003850  13.7924699  52.7009822
  39.2301637  13.2395739  53.3890728  40.0962942  13.1882832  52.1484822
  47.4871213  16.2496322  51.0826595  47.9531665  17.0824314  51.0086898
  47.9378714  15.7841304  51.7871854  45.5547444  22.5940144  48.0812747
  45.8307288  22.4796738  48.9906621  44.6851943  22.1957628  48.0424920
  45.4587876   8.6176909  55.1217497  44.5450956   8.8481136  55.2899703
  45.8880977   8.7015353  55.9731529  45.2294334  16.8066801  57.6217391
  44.5765784  17.0542709  56.9669843  45.6074714  15.9930939  57.2879868
  41.2781907  17.5486612  64.1083428  40.6022544  17.4480742  64.7785803
  42.1009541  17.3925826  64.5719425  27.6178421  16.3564149  55.4500386
  27.6562521  15.8227740  56.2437504  27.1118714  15.8299355  54.8311363
  40.0204690  28.8553540  58.3441044  40.5722998  29.0185161  59.1090129
  40.3610884  29.4457978  57.6721068  34.9969183  11.2028690  58.9462928
  35.0610510  12.0643521  58.5340326  34.9336304  10.5902691  58.2135287
  34.4721456  13.2751822  62.5935963  35.0993495  12.8928899  63.2073487
  33.6149375  13.0566024  62.9591655  44.8715564  23.6814797  64.1989698
  45.4155468  24.2944756  63.7044653  44.2902409  24.2394376  64.7156711
  31.2486999  15.0828251  48.5254317  31.5440440  14.1738930  48.4721371
  30.3475034  15.0615991  48.2035320  34.7781246  13.1584248  54.5081866
  34.0567831  13.7720216  54.3689339  35.5674501  13.6942013  54.4298512
  37.5807559  10.4938674  60.7822518  38.1041961  10.7400971  61.5448827
  37.3619892  11.3258709  60.3625655  32.9774840  12.7642349  48.6493643
  32.6487546  11.8839728  48.4668748  33.3314211  12.7090018  49.5370032
  36.0916663  13.0515319  49.0169120  36.4312736  13.5801240  48.2947729
  36.5388784  13.3895725  49.7927687  38.7860104  11.4352369  58.4672188
  38.4456925  10.6360183  58.8692868  38.0799110  11.7354080  57.8949021
  39.4376576   8.5201682  56.9199511  40.2602645   8.0462160  56.7978402
  39.6814640   9.2992166  57.4198198  38.0784811  11.5489940  47.2162413
  38.7993173  11.9271193  46.7126130  37.4550115  12.2678817  47.3197391
  42.2215933  12.2535089  48.1520745  42.4379548  13.1359727  47.8509573
  41.7410001  11.8621303  47.4226387  36.9615155  15.2120803  54.7291490
  36.8159736  15.5261106  55.6215771  36.4840358  15.8305703  54.1762389
  38.8211538  12.2023350  54.7772379  38.8073106  11.3064444  54.4404677
  39.5383966  12.2094014  55.4110666  40.6737668  12.6360691  56.8225507
  40.4155446  13.5577761  56.8209837  40.1422709  12.2391125  57.5125971
  31.4360817  17.7526147  57.6679151  30.8914285  18.5285955  57.7999425
  32.3140167  18.0996951  57.5098273  38.2248434  11.0837731  50.0459950
  38.3464345  10.1554377  50.2450837  37.9350476  11.0976417  49.1338265
  41.0939624   8.7692641  53.1826669  41.1161321   8.8331974  52.2278649
  41.5107683   7.9297150  53.3767176  51.4723248  18.5047901  51.2205892
  51.9154394  17.7555226  50.8225015  50.5949759  18.4958037  50.8379624
  32.2226839  16.8796043  60.5609308  31.4808575  17.0278679  61.1473938
[truncated: 956,922 more chars]
