# Supplementary material for: Unraveling the Reaction Mechanism of Russell’s Viper Venom Factor X Activator: A Paradigm for the Reactivity of Zinc Metalloproteinases?
Source: J Chem Inf Model. 2023 Apr 24;63(13):4056–69. doi: 10.1021/acs.jcim.2c01156 (PMC10336966; doi:10.1021/acs.jcim.2c01156)
Supplement: Supplementary file 2 — ci2c01156_si_002.zip [file ci2c01156_si_002.zip › Data Files/WT1.mol2]

@<TRIPOS>MOLECULE
WT1
    3     2     1     0     0
SMALL
RESP Charge
 
 
@<TRIPOS>ATOM
      1 H1         53.8230   44.9790   17.3320 HW        1 WT1      0.447617
      2 H2         54.0840   43.4380   17.2110 HW        1 WT1      0.490817
      3 O          54.4270   44.2670   17.5530 Y4        1 WT1     -0.758090
@<TRIPOS>BOND
     1    1    3 1
     2    2    3 1
@<TRIPOS>SUBSTRUCTURE
     1 WT1         1 TEMP              0 ****  ****    0 ROOT
