# Supplementary material for: Unraveling the Reaction Mechanism of Russell’s Viper Venom Factor X Activator: A Paradigm for the Reactivity of Zinc Metalloproteinases?
Source: J Chem Inf Model. 2023 Apr 24;63(13):4056–69. doi: 10.1021/acs.jcim.2c01156 (PMC10336966; doi:10.1021/acs.jcim.2c01156)
Supplement: Supplementary file 2 — ci2c01156_si_002.zip [file ci2c01156_si_002.zip › Data Files/ZN1.mol2]

@<TRIPOS>MOLECULE
ZN1
    1     0     1     0     0
SMALL
RESP Charge
 
 
@<TRIPOS>ATOM
      1 ZN         56.0550   43.2480   16.5500 M1        1 ZN1      0.809197
@<TRIPOS>BOND
@<TRIPOS>SUBSTRUCTURE
     1 ZN1         1 TEMP              0 ****  ****    0 ROOT
